# Supplementary material for: Corrosion assessment in aluminum pipe based on nonlinear ultrasonic technique using macro fiber composite transducers
Source: PLoS One. 2026 Jul 10;21(7):e0353469. doi: 10.1371/journal.pone.0353469 (PMC13353980; doi:10.1371/journal.pone.0353469)
Supplement: S1 Data — (CSV) [file pone.0353469.s001.csv]

x-axis	1	20	25	30	35	40	45	50	55
second	Volt	Volt	Volt	Volt	Volt	Volt	Volt	Volt	Volt
-2.00E-05	-2.89E-02	5.82E-04	1.36E-04	-2.74E-04	-1.22E-05	-1.71E-04	3.93E-04	-3.62E-04	2.39E-05
-1.99E-05	-2.94E-02	5.25E-04	1.74E-04	-2.31E-04	1.21E-04	-1.57E-04	3.78E-04	-3.16E-04	-1.09E-05
-1.98E-05	-2.94E-02	3.21E-04	2.02E-04	-1.90E-04	1.04E-04	-1.05E-04	4.24E-04	-2.18E-04	-1.15E-05
-1.97E-05	-2.96E-02	3.18E-04	2.34E-04	-1.86E-04	7.26E-05	-1.22E-04	4.10E-04	-2.59E-04	-7.89E-05
-1.96E-05	-2.95E-02	3.34E-04	2.46E-04	-1.87E-04	2.92E-05	-1.78E-04	3.31E-04	-1.88E-04	-1.29E-04
-1.95E-05	-2.95E-02	2.96E-04	2.44E-04	-2.01E-04	1.78E-05	-1.77E-04	3.78E-04	-2.06E-04	-4.52E-05
-1.94E-05	-2.94E-02	1.71E-04	2.68E-04	-1.54E-04	1.29E-04	-8.60E-05	4.08E-04	-1.03E-04	-3.89E-05
-1.93E-05	-2.95E-02	1.41E-04	3.26E-04	-9.81E-05	2.07E-04	1.61E-05	3.61E-04	3.10E-05	-5.01E-05
-1.92E-05	-2.95E-02	2.40E-04	2.53E-04	-2.01E-04	2.16E-04	-8.75E-05	4.32E-04	-5.73E-05	-5.79E-05
-1.91E-05	-2.95E-02	2.98E-04	2.79E-04	-1.53E-04	2.15E-04	-1.04E-04	3.72E-04	3.07E-05	-2.87E-05
-1.90E-05	-2.95E-02	2.69E-04	1.74E-04	-1.77E-04	1.89E-04	-1.11E-04	3.20E-04	5.22E-06	2.29E-05
-1.89E-05	-2.97E-02	1.90E-04	1.43E-04	-1.63E-04	1.46E-04	-1.01E-04	3.85E-04	3.75E-05	-1.98E-05
-1.88E-05	-2.97E-02	2.85E-04	1.41E-04	-1.45E-04	2.37E-04	-1.39E-04	2.67E-04	1.11E-04	-3.03E-05
-1.87E-05	-2.94E-02	2.55E-04	1.28E-04	-1.95E-04	1.72E-04	-1.30E-04	3.02E-04	-5.53E-06	4.62E-06
-1.86E-05	-2.95E-02	2.66E-04	1.97E-05	-2.31E-04	2.83E-04	-1.99E-04	2.76E-04	1.90E-05	-3.50E-06
-1.85E-05	-2.95E-02	2.08E-04	7.40E-05	-2.60E-04	1.76E-04	-2.13E-04	3.15E-04	-8.22E-06	-7.32E-05
-1.84E-05	-2.95E-02	1.52E-04	4.87E-05	-3.47E-04	7.61E-05	-2.12E-04	3.84E-04	-1.02E-04	-4.15E-05
-1.83E-05	-2.94E-02	2.25E-04	1.78E-04	-2.93E-04	5.67E-05	-1.83E-04	3.26E-04	-1.14E-04	-8.09E-05
-1.82E-05	-2.93E-02	2.19E-04	1.08E-04	-3.26E-04	9.07E-05	-2.26E-04	3.20E-04	-1.40E-04	-5.05E-06
-1.81E-05	-2.94E-02	1.49E-04	1.73E-04	-3.32E-04	1.11E-04	-2.00E-04	4.28E-04	-1.57E-04	1.83E-05
-1.80E-05	-2.96E-02	2.41E-04	1.52E-04	-3.24E-04	1.48E-04	-2.49E-04	4.10E-04	-1.55E-04	-1.88E-05
-1.79E-05	-2.95E-02	1.38E-04	2.40E-04	-2.67E-04	-5.58E-06	-2.95E-04	4.47E-04	-1.97E-04	-7.43E-05
-1.78E-05	-2.95E-02	2.47E-04	2.56E-04	-2.74E-04	1.13E-04	-2.16E-04	4.42E-04	-2.38E-04	-6.16E-05
-1.77E-05	-2.95E-02	3.59E-04	2.48E-04	-1.83E-04	8.23E-05	-1.29E-04	4.07E-04	-2.76E-04	-5.12E-05
-1.76E-05	-2.96E-02	2.69E-04	2.80E-04	-2.79E-04	1.33E-04	-1.62E-04	3.94E-04	-2.97E-04	-5.55E-05
-1.75E-05	-2.95E-02	3.12E-04	2.46E-04	-2.22E-04	6.71E-05	-1.19E-04	4.24E-04	-3.01E-04	-8.49E-05
-1.74E-05	-2.97E-02	3.33E-04	2.43E-04	-1.95E-04	7.76E-05	-1.04E-04	3.57E-04	-2.32E-04	-7.70E-05
-1.73E-05	-2.97E-02	3.41E-04	1.82E-04	-1.92E-04	1.29E-04	-9.10E-05	4.49E-04	-2.27E-04	-6.23E-05
-1.72E-05	-2.94E-02	4.07E-04	1.27E-04	-1.35E-04	2.92E-04	-1.05E-04	3.32E-04	-2.54E-04	1.32E-05
-1.71E-05	-2.95E-02	3.71E-04	1.91E-04	-1.96E-04	1.74E-04	-9.02E-05	3.55E-04	-2.12E-04	-1.57E-05
-1.70E-05	-2.95E-02	1.64E-04	2.44E-04	-1.65E-04	9.91E-05	-1.31E-04	2.68E-04	-1.92E-04	-2.84E-05
-1.69E-05	-2.96E-02	2.00E-04	2.18E-04	-1.84E-04	1.75E-04	-1.05E-04	3.39E-04	-1.54E-04	-3.78E-05
-1.68E-05	-2.95E-02	1.93E-04	1.50E-04	-1.45E-04	2.21E-04	-1.04E-04	3.11E-04	-1.59E-04	-3.71E-05
-1.67E-05	-2.95E-02	3.09E-04	1.11E-04	-2.00E-04	2.10E-04	-1.02E-04	4.15E-04	-1.77E-04	-7.04E-05
-1.66E-05	-2.94E-02	3.41E-04	1.23E-04	-2.35E-04	2.17E-04	-1.50E-04	3.41E-04	-1.70E-04	-5.23E-05
-1.65E-05	-2.95E-02	3.36E-04	1.84E-04	-3.10E-04	2.07E-04	-1.33E-04	3.25E-04	-2.83E-04	-9.01E-05
-1.64E-05	-2.95E-02	3.43E-04	9.27E-05	-3.26E-04	1.70E-04	-1.98E-04	3.30E-04	-1.79E-04	-5.43E-06
-1.63E-05	-2.94E-02	4.77E-04	1.58E-05	-2.57E-04	1.61E-04	-2.36E-04	3.07E-04	-3.31E-05	-1.10E-05
-1.62E-05	-2.97E-02	3.51E-04	3.80E-05	-2.57E-04	2.75E-04	-1.98E-04	3.09E-04	-1.15E-04	-4.79E-05
-1.61E-05	-2.95E-02	3.01E-04	1.03E-04	-3.06E-04	1.18E-04	-1.79E-04	2.91E-04	-1.31E-04	-4.41E-05
-1.60E-05	-2.94E-02	2.18E-04	2.94E-04	-3.29E-04	8.06E-05	-1.88E-04	3.76E-04	-1.94E-04	-9.60E-06
-1.59E-05	-2.96E-02	1.73E-04	3.11E-04	-2.97E-04	2.55E-05	-1.80E-04	3.26E-04	-1.45E-04	-2.02E-05
-1.58E-05	-2.97E-02	4.38E-05	3.52E-04	-3.09E-04	3.60E-05	-1.98E-04	2.93E-04	-2.98E-05	2.84E-05
-1.57E-05	-2.96E-02	2.15E-04	2.53E-04	-1.82E-04	1.03E-04	-1.89E-04	3.38E-04	-1.28E-05	-6.28E-05
-1.56E-05	-2.98E-02	1.77E-04	2.93E-04	-2.12E-04	7.96E-05	-2.68E-04	3.54E-04	-4.80E-05	-6.05E-05
-1.55E-05	-2.95E-02	2.93E-04	3.26E-04	-2.26E-04	8.71E-05	-2.23E-04	4.20E-04	-1.34E-04	-8.66E-05
-1.54E-05	-2.95E-02	3.29E-04	3.58E-04	-2.51E-04	1.43E-04	-1.59E-04	3.47E-04	-1.15E-04	-4.31E-05
-1.53E-05	-2.95E-02	2.84E-04	3.73E-04	-2.19E-04	1.78E-04	-1.42E-04	4.76E-04	-1.02E-05	-3.59E-06
-1.52E-05	-2.96E-02	3.24E-04	2.64E-04	-1.78E-04	2.22E-04	-1.54E-04	4.18E-04	-7.91E-06	-6.81E-05
-1.51E-05	-2.95E-02	3.57E-04	2.03E-04	-7.34E-05	2.42E-04	-1.69E-04	3.70E-04	-2.69E-05	-1.10E-04
-1.50E-05	-2.96E-02	3.66E-04	1.74E-04	-2.03E-04	1.37E-04	-1.35E-04	4.08E-04	-1.08E-04	-1.07E-04
-1.49E-05	-2.96E-02	3.30E-04	1.70E-04	-1.98E-04	1.83E-04	-8.40E-05	4.74E-04	-8.03E-05	-6.90E-05
-1.48E-05	-2.96E-02	2.61E-04	9.17E-05	-2.04E-04	1.83E-04	-8.94E-05	4.19E-04	-6.61E-05	-6.70E-06
-1.47E-05	-2.94E-02	1.42E-04	9.11E-05	-2.00E-04	2.90E-04	-1.27E-04	3.45E-04	-1.08E-04	-4.31E-05
-1.46E-05	-2.96E-02	2.04E-04	6.81E-05	-1.79E-04	2.14E-04	-2.18E-04	3.46E-04	-1.65E-04	-7.55E-05
-1.45E-05	-2.96E-02	2.92E-04	1.01E-04	-2.54E-04	1.41E-04	-1.99E-04	3.53E-04	-1.68E-04	-2.23E-05
-1.44E-05	-2.94E-02	4.54E-04	6.80E-05	-2.89E-04	1.37E-04	-2.07E-04	4.00E-04	-2.07E-04	3.44E-05
-1.43E-05	-2.96E-02	3.83E-04	1.16E-04	-2.68E-04	1.39E-04	-1.71E-04	3.22E-04	-2.14E-04	1.88E-05
-1.42E-05	-2.97E-02	2.41E-04	1.22E-04	-2.23E-04	1.15E-04	-1.45E-04	3.39E-04	-2.88E-04	-4.61E-05
-1.41E-05	-2.95E-02	2.16E-04	2.10E-04	-2.64E-04	1.15E-04	-9.90E-05	3.69E-04	-3.00E-04	-4.66E-05
-1.40E-05	-2.95E-02	2.68E-04	2.43E-04	-2.46E-04	8.11E-05	-1.66E-04	3.85E-04	-3.39E-04	-4.19E-05
-1.39E-05	-2.97E-02	4.57E-04	1.53E-04	-3.30E-04	5.78E-05	-1.47E-04	4.71E-04	-3.43E-04	-5.88E-06
-1.38E-05	-2.96E-02	4.18E-04	1.76E-04	-2.43E-04	2.90E-05	-1.52E-04	3.16E-04	-2.99E-04	-7.34E-06
-1.37E-05	-2.95E-02	2.37E-04	3.41E-04	-2.85E-04	1.81E-05	-1.62E-04	2.33E-04	-3.34E-04	-1.31E-05
-1.36E-05	-2.95E-02	1.75E-04	2.40E-04	-2.62E-04	4.60E-05	-1.20E-04	3.51E-04	-2.97E-04	-7.71E-05
-1.35E-05	-2.96E-02	2.67E-04	2.48E-04	-2.77E-04	9.25E-05	-1.56E-04	3.53E-04	-2.46E-04	-2.82E-05
-1.34E-05	-2.94E-02	3.25E-04	1.01E-04	-1.32E-04	1.84E-04	-8.61E-05	3.78E-04	-2.08E-04	-7.40E-07
-1.33E-05	-2.94E-02	4.68E-04	1.97E-04	-1.69E-04	1.78E-04	-1.09E-04	4.41E-04	-1.28E-04	-4.39E-05
-1.32E-05	-2.95E-02	3.86E-04	2.54E-04	-1.37E-04	1.36E-04	-1.96E-04	3.63E-04	-1.36E-04	-4.59E-05
-1.31E-05	-2.95E-02	2.16E-04	2.47E-04	-1.77E-04	1.23E-04	-2.05E-04	3.43E-04	-7.28E-05	-4.16E-05
-1.30E-05	-2.95E-02	1.98E-04	1.49E-04	-2.21E-04	6.36E-05	-1.55E-04	3.53E-04	-3.92E-06	-3.94E-05
-1.29E-05	-2.95E-02	3.02E-04	1.57E-04	-1.93E-04	1.84E-04	-1.82E-04	3.45E-04	-3.01E-06	-7.32E-05
-1.28E-05	-2.95E-02	2.13E-04	1.82E-05	-2.29E-04	9.51E-05	-2.04E-04	3.68E-04	4.87E-05	-8.05E-05
-1.27E-05	-2.94E-02	3.51E-04	1.66E-04	-2.37E-04	1.40E-04	-2.02E-04	3.46E-04	3.10E-05	-2.93E-05
-1.26E-05	-2.95E-02	1.73E-04	1.04E-04	-2.39E-04	1.90E-04	-1.43E-04	3.33E-04	3.98E-05	-1.68E-05
-1.25E-05	-2.94E-02	1.90E-04	9.43E-05	-2.59E-04	2.17E-04	-1.83E-04	3.06E-04	5.87E-05	2.97E-05
-1.24E-05	-2.96E-02	1.92E-04	1.23E-04	-2.85E-04	1.73E-04	-1.49E-04	3.89E-04	2.08E-05	-3.69E-05
-1.23E-05	-2.97E-02	1.89E-04	6.63E-05	-2.83E-04	7.19E-05	-1.47E-04	4.54E-04	8.96E-05	-9.44E-05
-1.22E-05	-2.95E-02	1.77E-04	1.39E-04	-3.13E-04	7.90E-05	-1.14E-04	3.92E-04	-5.21E-05	-6.16E-05
-1.21E-05	-2.97E-02	3.39E-04	2.27E-04	-2.46E-04	3.34E-05	-1.06E-04	3.94E-04	-1.26E-04	1.42E-05
-1.20E-05	-2.97E-02	2.84E-04	1.88E-04	-2.80E-04	2.94E-05	-1.09E-04	4.02E-04	-1.26E-04	-4.40E-05
-1.19E-05	-2.95E-02	2.51E-04	2.60E-04	-2.87E-04	-2.78E-05	-1.21E-04	4.32E-04	-2.08E-04	-1.48E-05
-1.18E-05	-2.97E-02	3.00E-04	2.15E-04	-2.91E-04	5.96E-05	-1.25E-04	3.66E-04	-1.30E-04	-1.38E-04
-1.17E-05	-2.96E-02	2.84E-04	2.32E-04	-3.07E-04	1.36E-04	-1.31E-04	3.84E-04	-2.18E-04	-3.03E-05
-1.16E-05	-2.95E-02	3.55E-04	3.58E-04	-3.00E-04	1.46E-04	-1.84E-05	4.18E-04	-3.13E-04	-2.16E-05
-1.15E-05	-2.98E-02	3.23E-04	3.29E-04	-2.61E-04	1.39E-04	-7.13E-05	4.12E-04	-3.29E-04	9.63E-06
-1.14E-05	-2.95E-02	3.21E-04	2.47E-04	-2.17E-04	1.36E-04	-2.18E-05	3.09E-04	-3.62E-04	-4.37E-06
-1.13E-05	-2.95E-02	3.02E-04	2.21E-04	-2.12E-04	5.61E-05	-9.94E-05	3.55E-04	-2.25E-04	-8.52E-05
-1.12E-05	-2.95E-02	2.84E-04	1.68E-04	-1.62E-04	1.43E-04	-1.94E-04	3.02E-04	-2.04E-04	-6.22E-05
-1.11E-05	-2.95E-02	3.06E-04	2.38E-04	-1.86E-04	1.97E-04	-1.47E-04	3.84E-04	-2.73E-04	-1.91E-05
-1.10E-05	-2.96E-02	3.38E-04	2.11E-04	-2.01E-04	2.27E-04	-9.93E-05	4.22E-04	-2.64E-04	-5.16E-05
-1.09E-05	-2.94E-02	3.84E-04	1.07E-04	-1.81E-04	2.61E-04	-1.52E-04	4.59E-04	-2.67E-04	-8.64E-06
-1.08E-05	-2.97E-02	3.24E-04	5.46E-05	-2.22E-04	1.65E-04	-1.72E-04	3.41E-04	-2.09E-04	-3.49E-05
-1.07E-05	-2.95E-02	2.47E-04	1.67E-05	-1.96E-04	1.88E-04	-2.17E-04	2.97E-04	-1.54E-04	-7.53E-05
-1.06E-05	-2.98E-02	2.73E-04	1.75E-05	-2.07E-04	1.62E-04	-2.23E-04	2.83E-04	-1.79E-04	-6.74E-05
-1.05E-05	-2.96E-02	2.87E-04	1.42E-04	-2.97E-04	1.64E-04	-1.57E-04	3.36E-04	-1.80E-04	-6.90E-05
-1.04E-05	-2.94E-02	2.46E-04	2.34E-04	-2.53E-04	1.81E-04	-1.73E-04	3.01E-04	-1.61E-04	-4.61E-05
-1.03E-05	-2.95E-02	1.66E-04	9.94E-05	-2.68E-04	1.12E-04	-2.20E-04	3.63E-04	-1.70E-04	3.80E-08
-1.02E-05	-2.97E-02	1.69E-04	2.38E-05	-2.88E-04	8.19E-05	-2.65E-04	3.67E-04	-1.61E-04	-5.18E-05
-1.01E-05	-2.96E-02	3.25E-04	6.52E-05	-2.34E-04	1.20E-04	-1.69E-04	3.14E-04	-1.41E-04	-2.08E-05
-1.00E-05	-2.95E-02	3.82E-04	1.19E-04	-2.75E-04	8.40E-05	-1.50E-04	3.64E-04	-1.69E-04	-3.69E-05
-9.90E-06	-2.96E-02	4.86E-04	2.79E-04	-2.65E-04	6.30E-05	-1.35E-04	4.16E-04	-9.00E-05	-4.23E-05
-9.80E-06	-2.96E-02	3.73E-04	3.29E-04	-2.69E-04	1.52E-04	-1.49E-04	3.71E-04	-6.62E-05	-5.48E-05
-9.70E-06	-2.94E-02	2.61E-04	3.25E-04	-2.86E-04	3.38E-05	-1.12E-04	3.39E-04	-1.38E-04	-6.09E-05
-9.60E-06	-2.96E-02	3.20E-04	3.01E-04	-2.46E-04	1.09E-04	-1.25E-04	3.32E-04	-1.00E-04	-3.03E-05
-9.50E-06	-2.97E-02	4.00E-04	3.41E-04	-1.14E-04	1.26E-05	-4.50E-06	4.06E-04	-1.61E-04	-6.57E-05
-9.40E-06	-2.94E-02	2.69E-04	3.04E-04	-1.89E-04	4.27E-05	-5.61E-05	4.28E-04	-7.79E-05	-4.90E-06
-9.30E-06	-2.94E-02	2.01E-04	3.46E-04	-2.05E-04	1.10E-04	-1.03E-04	4.34E-04	2.58E-05	-3.15E-05
-9.20E-06	-2.96E-02	1.93E-04	2.17E-04	-2.30E-04	2.20E-04	-1.67E-04	3.30E-04	-3.46E-05	-2.50E-05
-9.10E-06	-2.95E-02	2.16E-04	2.20E-04	-2.01E-04	2.06E-04	-8.24E-05	3.48E-04	4.85E-05	-7.40E-05
-9.00E-06	-2.95E-02	2.40E-04	1.37E-04	-1.57E-04	1.49E-04	-1.13E-04	3.29E-04	3.23E-05	-1.00E-04
-8.90E-06	-2.96E-02	2.01E-04	1.50E-04	-2.05E-04	1.29E-04	-1.61E-04	3.94E-04	3.48E-05	-1.24E-04
-8.80E-06	-2.94E-02	1.86E-04	6.95E-05	-2.66E-04	1.62E-04	-1.16E-04	3.83E-04	2.36E-05	-4.13E-05
-8.70E-06	-2.95E-02	3.16E-04	8.89E-05	-2.23E-04	2.25E-04	-2.03E-04	3.30E-04	-1.38E-06	-7.65E-05
-8.60E-06	-2.95E-02	2.97E-04	7.36E-05	-1.62E-04	1.91E-04	-1.93E-04	3.41E-04	-2.18E-05	7.47E-06
-8.50E-06	-2.95E-02	2.31E-04	1.02E-04	-1.95E-04	1.92E-04	-1.65E-04	3.31E-04	-8.81E-05	-2.89E-05
-8.40E-06	-2.95E-02	2.05E-04	9.71E-05	-2.43E-04	-1.11E-06	-2.24E-04	3.36E-04	-1.59E-04	-1.33E-05
-8.30E-06	-2.97E-02	1.31E-04	1.06E-04	-3.07E-04	1.12E-04	-2.23E-04	3.72E-04	-6.08E-05	-1.60E-06
-8.20E-06	-2.94E-02	2.96E-04	6.81E-05	-2.81E-04	1.79E-04	-2.10E-04	3.90E-04	-1.60E-04	-6.90E-05
-8.10E-06	-2.95E-02	3.51E-04	1.29E-04	-3.16E-04	1.35E-04	-2.52E-04	2.70E-04	-2.03E-04	-1.84E-05
-8.00E-06	-2.96E-02	2.32E-04	1.63E-04	-2.76E-04	4.21E-05	-1.86E-04	3.14E-04	-2.77E-04	2.23E-05
-7.90E-06	-2.94E-02	2.13E-04	3.03E-04	-3.38E-04	2.93E-05	-2.07E-04	4.41E-04	-3.83E-04	-2.50E-05
-7.80E-06	-2.96E-02	1.21E-04	2.69E-04	-2.86E-04	6.97E-05	-1.88E-04	4.32E-04	-3.57E-04	-3.51E-05
-7.70E-06	-2.94E-02	1.72E-04	2.42E-04	-2.80E-04	1.14E-04	-1.49E-04	3.78E-04	-3.46E-04	1.67E-05
-7.60E-06	-2.95E-02	1.90E-04	1.79E-04	-1.96E-04	3.70E-05	-1.43E-04	4.05E-04	-3.69E-04	9.54E-06
-7.50E-06	-2.93E-02	2.84E-04	1.72E-04	-1.93E-04	6.38E-05	-1.61E-04	3.77E-04	-2.91E-04	-2.01E-05
-7.40E-06	-2.94E-02	2.38E-04	2.43E-04	-1.76E-04	5.10E-05	-1.36E-04	4.28E-04	-3.80E-04	-9.31E-06
-7.30E-06	-2.95E-02	2.70E-04	3.22E-04	-1.78E-04	1.69E-04	-1.18E-04	4.20E-04	-2.86E-04	-4.32E-05
-7.20E-06	-2.95E-02	2.47E-04	2.73E-04	-1.53E-04	2.66E-04	-3.76E-05	4.07E-04	-2.85E-04	2.53E-05
-7.10E-06	-2.95E-02	2.95E-04	9.24E-05	-1.64E-04	1.71E-04	-1.13E-04	3.50E-04	-2.69E-04	-3.13E-05
-7.00E-06	-2.95E-02	2.97E-04	5.46E-05	-2.00E-04	1.59E-04	-1.43E-04	2.79E-04	-1.77E-04	-2.96E-05
-6.90E-06	-2.94E-02	1.27E-04	9.44E-05	-2.51E-04	1.83E-04	-1.55E-04	4.88E-04	-1.47E-04	-7.35E-05
-6.80E-06	-2.94E-02	1.82E-04	1.71E-04	-2.56E-04	1.55E-04	-1.05E-04	4.09E-04	-6.68E-05	-6.62E-05
-6.70E-06	-2.95E-02	2.62E-04	1.69E-04	-2.06E-04	2.58E-04	-1.04E-04	3.63E-04	-1.42E-05	-8.91E-05
-6.60E-06	-2.97E-02	2.13E-04	6.87E-05	-2.96E-04	1.80E-04	-1.01E-04	3.65E-04	-2.22E-05	-9.82E-05
-6.50E-06	-2.94E-02	1.63E-04	3.04E-05	-2.84E-04	1.14E-04	-1.67E-04	3.47E-04	2.63E-06	-9.01E-05
-6.40E-06	-2.94E-02	2.17E-04	2.28E-05	-2.62E-04	1.54E-04	-1.86E-04	3.21E-04	5.05E-05	-5.46E-05
-6.30E-06	-2.96E-02	1.97E-04	1.56E-04	-2.64E-04	8.00E-05	-2.26E-04	3.11E-04	-1.92E-05	-5.46E-05
-6.20E-06	-2.95E-02	2.45E-04	2.06E-04	-3.06E-04	7.47E-05	-2.14E-04	3.31E-04	2.85E-05	-3.30E-05
-6.10E-06	-2.95E-02	1.62E-04	1.55E-04	-3.35E-04	9.30E-05	-2.05E-04	2.84E-04	-2.67E-06	-1.53E-05
-6.00E-06	-2.95E-02	2.77E-04	1.53E-04	-3.55E-04	-5.51E-05	-1.02E-04	3.71E-04	5.03E-06	-3.14E-05
-5.90E-06	-2.95E-02	1.64E-04	2.73E-04	-2.51E-04	4.80E-05	-1.40E-04	3.29E-04	-1.15E-04	-1.79E-05
-5.80E-06	-2.97E-02	1.42E-04	3.89E-04	-2.24E-04	4.18E-05	-1.91E-04	3.89E-04	-8.92E-05	-6.76E-05
-5.70E-06	-2.96E-02	2.05E-04	3.82E-04	-2.71E-04	1.42E-04	-1.91E-04	3.92E-04	-1.01E-04	-4.44E-06
-5.60E-06	-2.96E-02	3.25E-04	3.70E-04	-2.73E-04	1.13E-04	-1.93E-04	4.10E-04	-1.43E-04	-4.58E-05
-5.50E-06	-2.94E-02	2.89E-04	2.81E-04	-3.06E-04	1.12E-04	-2.00E-04	4.14E-04	-2.20E-04	-8.69E-06
-5.40E-06	-2.95E-02	2.45E-04	2.73E-04	-2.19E-04	3.24E-05	-1.55E-04	4.23E-04	-1.90E-04	1.96E-05
-5.30E-06	-2.95E-02	2.03E-04	2.46E-04	-1.41E-04	1.73E-04	-1.87E-04	3.81E-04	-2.28E-04	-4.09E-05
-5.20E-06	-2.95E-02	1.19E-04	1.08E-04	-1.57E-04	1.81E-04	-1.52E-04	4.10E-04	-2.19E-04	-6.94E-05
-5.10E-06	-2.94E-02	1.81E-04	9.14E-06	-2.41E-04	2.07E-04	-1.08E-04	3.80E-04	-1.80E-04	-4.82E-05
-5.00E-06	-2.95E-02	2.31E-04	1.36E-04	-2.48E-04	1.75E-04	-8.97E-05	3.79E-04	-1.88E-04	-7.02E-05
-4.90E-06	-2.95E-02	2.76E-04	1.51E-04	-2.43E-04	2.14E-04	-7.19E-05	3.76E-04	-2.09E-04	-5.76E-05
-4.80E-06	-2.94E-02	2.85E-04	1.70E-04	-1.39E-04	1.88E-04	-1.33E-04	3.53E-04	-1.56E-04	-9.95E-05
-4.70E-06	-2.95E-02	2.26E-04	2.00E-04	-1.70E-04	2.40E-04	-1.63E-04	4.09E-04	-1.34E-04	-5.74E-05
-4.60E-06	-2.94E-02	2.06E-04	1.14E-04	-1.89E-04	3.00E-04	-5.12E-05	4.68E-04	-1.95E-04	-1.49E-05
-4.50E-06	-2.96E-02	3.49E-04	3.75E-05	-2.64E-04	2.11E-04	-1.13E-04	3.20E-04	-1.66E-04	-2.76E-05
-4.40E-06	-2.94E-02	3.34E-04	1.06E-04	-2.76E-04	9.47E-05	-1.27E-04	3.62E-04	-1.40E-04	-8.78E-06
-4.30E-06	-2.96E-02	2.47E-04	1.82E-04	-2.25E-04	9.99E-05	-1.54E-04	4.38E-04	-1.76E-04	-4.05E-05
-4.20E-06	-2.95E-02	1.92E-04	2.20E-04	-2.66E-04	7.36E-05	-2.24E-04	4.05E-04	-1.81E-04	-9.93E-05
-4.10E-06	-2.95E-02	1.20E-04	1.70E-04	-2.71E-04	1.54E-04	-1.54E-04	3.22E-04	-1.84E-04	-9.08E-05
-4.00E-06	-2.94E-02	3.70E-04	1.64E-04	-2.84E-04	2.00E-04	-1.51E-04	3.13E-04	-1.88E-04	-5.64E-05
-3.90E-06	-2.92E-02	3.59E-04	2.54E-04	-2.70E-04	1.42E-04	-1.19E-04	2.62E-04	-1.94E-04	-3.63E-05
-3.80E-06	-2.95E-02	3.10E-04	3.16E-04	-2.64E-04	1.04E-04	-1.16E-04	3.16E-04	-1.56E-04	-2.85E-05
-3.70E-06	-2.94E-02	3.31E-04	4.69E-04	-2.27E-04	3.88E-05	-1.55E-04	3.21E-04	-1.48E-04	-1.07E-04
-3.60E-06	-2.95E-02	2.42E-04	2.42E-04	-2.15E-04	1.32E-04	-2.02E-04	3.48E-04	-2.09E-04	-1.33E-05
-3.50E-06	-2.95E-02	3.90E-04	2.06E-04	-1.81E-04	1.96E-04	-2.04E-04	3.14E-04	-1.91E-04	-1.67E-05
-3.40E-06	-2.95E-02	3.60E-04	2.23E-04	-2.22E-04	1.50E-04	-2.05E-04	3.04E-04	-2.06E-04	-7.52E-07
-3.30E-06	-2.95E-02	2.44E-04	2.17E-04	-2.35E-04	5.80E-05	-1.92E-04	4.02E-04	-1.31E-04	-2.06E-05
-3.20E-06	-2.97E-02	1.67E-04	2.50E-04	-2.56E-04	1.87E-04	-1.83E-04	3.91E-04	-6.87E-05	-1.02E-04
-3.10E-06	-2.95E-02	1.70E-04	1.72E-04	-2.00E-04	1.55E-04	-1.48E-04	3.48E-04	-8.46E-05	-5.55E-05
-3.00E-06	-2.97E-02	1.46E-04	8.73E-05	-1.06E-04	2.91E-04	-1.64E-04	2.02E-04	-3.57E-05	-5.85E-05
-2.90E-06	-2.95E-02	3.22E-04	1.05E-04	-2.19E-04	3.02E-04	-1.42E-04	3.02E-04	-3.28E-05	-7.20E-05
-2.80E-06	-2.94E-02	4.07E-04	2.00E-04	-2.36E-04	3.04E-04	-1.17E-04	4.68E-04	-1.43E-05	-4.44E-05
-2.70E-06	-2.95E-02	2.72E-04	1.93E-04	-2.92E-04	3.19E-04	-1.55E-04	4.56E-04	-4.50E-06	-5.77E-05
-2.60E-06	-2.95E-02	2.45E-04	2.48E-04	-2.66E-04	1.62E-04	-1.54E-04	4.88E-04	-1.08E-05	-8.61E-06
-2.50E-06	-2.95E-02	1.10E-04	1.94E-04	-2.54E-04	4.94E-05	-1.35E-04	4.25E-04	6.94E-05	-5.41E-05
-2.40E-06	-2.97E-02	2.66E-04	1.36E-04	-3.35E-04	1.02E-04	-1.52E-04	3.39E-04	-2.21E-05	-5.88E-05
-2.30E-06	-2.95E-02	4.87E-04	1.70E-04	-4.06E-04	1.25E-04	-8.89E-05	3.27E-04	-7.20E-05	-6.14E-05
-2.20E-06	-2.96E-02	4.65E-04	1.86E-04	-3.07E-04	1.19E-04	-1.70E-04	4.10E-04	-8.04E-05	-3.71E-06
-2.10E-06	-2.96E-02	3.21E-04	1.38E-04	-2.83E-04	9.40E-05	-1.61E-04	4.55E-04	-1.00E-04	1.99E-05
-2.00E-06	-2.97E-02	3.53E-04	1.81E-04	-2.47E-04	1.19E-04	-1.35E-04	3.29E-04	-1.91E-04	-2.34E-05
-1.90E-06	-2.97E-02	3.25E-04	1.29E-04	-2.77E-04	1.89E-04	-1.12E-04	2.63E-04	-2.14E-04	-1.02E-04
-1.80E-06	-2.95E-02	2.87E-04	2.27E-04	-3.45E-04	1.61E-04	-8.13E-05	3.59E-04	-2.66E-04	-2.79E-05
-1.70E-06	-2.95E-02	3.38E-04	2.15E-04	-2.90E-04	6.37E-05	-1.15E-04	3.60E-04	-3.17E-04	-3.62E-05
-1.60E-06	-2.95E-02	3.93E-04	1.73E-04	-2.27E-04	5.92E-05	-1.01E-04	3.65E-04	-3.63E-04	4.80E-05
-1.50E-06	-2.95E-02	3.26E-04	9.57E-05	-1.98E-04	9.19E-05	-1.25E-04	4.32E-04	-2.97E-04	-3.35E-05
-1.40E-06	-2.95E-02	2.81E-04	2.03E-04	-1.85E-04	1.36E-04	-1.70E-04	4.14E-04	-3.42E-04	-6.81E-05
-1.30E-06	-2.94E-02	2.34E-04	1.67E-04	-2.05E-04	1.02E-04	-1.38E-04	3.64E-04	-3.23E-04	-2.03E-05
-1.20E-06	-2.95E-02	2.86E-04	2.27E-04	-1.95E-04	1.22E-04	-1.39E-04	3.55E-04	-3.17E-04	6.06E-06
-1.10E-06	-2.95E-02	3.15E-04	2.17E-04	-1.39E-04	1.65E-04	-8.21E-05	3.11E-04	-3.24E-04	7.19E-07
-1.00E-06	-2.95E-02	2.31E-04	2.23E-04	-1.84E-04	1.14E-04	-1.08E-04	3.56E-04	-2.36E-04	-1.69E-05
-9.00E-07	-2.95E-02	2.38E-04	1.58E-04	-1.45E-04	1.68E-04	-1.73E-04	4.20E-04	-2.61E-04	-8.72E-05
-8.00E-07	-2.96E-02	2.95E-04	1.32E-04	-2.50E-04	1.28E-04	-1.88E-04	3.28E-04	-1.95E-04	-3.57E-05
-7.00E-07	-2.98E-02	3.71E-04	-7.45E-06	-2.76E-04	2.32E-04	-1.85E-04	3.43E-04	-1.69E-04	1.21E-05
-6.00E-07	-2.95E-02	3.93E-04	-2.17E-05	-2.32E-04	3.04E-04	-2.29E-04	3.47E-04	-1.52E-04	9.65E-06
-5.00E-07	-2.97E-02	3.60E-04	-5.10E-06	-1.97E-04	2.09E-04	-1.75E-04	3.46E-04	-6.36E-05	-2.33E-05
-4.00E-07	-2.95E-02	3.09E-04	3.05E-06	-2.20E-04	2.26E-04	-2.01E-04	3.65E-04	-5.75E-05	-5.21E-05
-3.00E-07	-2.95E-02	3.50E-04	1.20E-04	-2.13E-04	1.30E-04	-2.00E-04	2.45E-04	4.01E-05	-4.32E-05
-2.00E-07	-2.94E-02	3.04E-04	1.41E-04	-2.76E-04	6.99E-05	-1.74E-04	2.86E-04	1.07E-04	-2.76E-05
-1.00E-07	-2.95E-02	2.64E-04	1.79E-04	-3.31E-04	9.51E-05	-1.82E-04	3.16E-04	-3.47E-05	-5.74E-05
0.00E+00	-2.95E-02	3.46E-04	1.68E-04	-3.36E-04	7.25E-05	-1.69E-04	2.70E-04	1.29E-05	-2.98E-05
1.00E-07	3.33E+00	3.39E-03	3.33E-03	2.90E-03	3.33E-03	3.14E-03	3.55E-03	3.22E-03	3.06E-03
2.00E-07	3.34E+00	3.88E-03	3.83E-03	3.35E-03	3.71E-03	3.53E-03	3.96E-03	3.69E-03	3.41E-03
3.00E-07	3.34E+00	-2.07E-03	-2.05E-03	-2.63E-03	-2.46E-03	-2.65E-03	-1.97E-03	-2.34E-03	-2.49E-03
4.00E-07	3.34E+00	-3.50E-03	-3.40E-03	-3.86E-03	-3.64E-03	-3.92E-03	-3.29E-03	-3.76E-03	-3.61E-03
5.00E-07	3.34E+00	-4.41E-05	-1.96E-05	-3.29E-04	2.87E-04	3.99E-05	4.10E-04	-1.14E-05	1.96E-04
6.00E-07	3.34E+00	2.31E-03	2.29E-03	1.82E-03	2.30E-03	2.23E-03	2.75E-03	2.25E-03	2.26E-03
7.00E-07	3.34E+00	7.34E-04	6.35E-04	3.57E-05	4.28E-04	1.27E-04	4.68E-04	-1.42E-04	-1.45E-04
8.00E-07	3.34E+00	-7.24E-04	-8.66E-04	-1.28E-03	-1.08E-03	-1.49E-03	-1.24E-03	-1.60E-03	-1.65E-03
9.00E-07	3.34E+00	-3.46E-04	-4.90E-04	-7.83E-04	-3.69E-04	-5.60E-04	1.48E-05	-3.66E-04	-2.45E-04
1.00E-06	3.34E+00	6.00E-04	5.28E-04	2.55E-04	8.10E-04	5.02E-04	1.10E-03	5.49E-04	6.87E-04
1.10E-06	3.34E+00	9.88E-04	8.16E-04	4.28E-04	8.32E-04	4.54E-04	7.46E-04	5.31E-05	2.03E-04
1.20E-06	3.34E+00	5.77E-04	3.65E-04	2.98E-05	3.48E-04	1.35E-04	5.98E-04	-2.82E-05	4.42E-05
1.30E-06	3.34E+00	1.88E-04	-3.58E-05	-3.04E-04	7.20E-05	-9.77E-05	5.95E-04	1.66E-04	3.26E-04
1.40E-06	3.34E+00	5.09E-04	5.33E-04	2.72E-04	6.77E-04	3.83E-04	8.45E-04	3.99E-04	4.61E-04
1.50E-06	3.34E+00	9.03E-04	8.65E-04	5.14E-04	1.01E-03	6.35E-04	1.11E-03	5.71E-04	6.73E-04
1.60E-06	3.34E+00	8.26E-04	6.50E-04	2.79E-04	6.35E-04	4.14E-04	1.02E-03	4.81E-04	6.32E-04
1.70E-06	3.34E+00	7.08E-04	4.05E-04	5.36E-05	4.72E-04	1.17E-04	4.47E-04	6.87E-05	1.66E-04
1.80E-06	3.34E+00	5.08E-04	2.19E-04	-1.18E-04	3.45E-04	-5.74E-05	2.95E-04	-1.20E-04	-1.90E-05
1.90E-06	3.34E+00	2.30E-04	6.10E-05	-3.84E-04	8.91E-05	-1.86E-04	2.56E-04	-3.09E-04	-1.18E-04
2.00E-06	3.34E+00	-7.90E-05	-2.16E-04	-6.77E-04	-2.30E-04	-7.31E-04	-2.34E-04	-8.83E-04	-7.54E-04
2.10E-06	3.34E+00	-5.49E-04	-6.26E-04	-1.10E-03	-6.97E-04	-1.18E-03	-7.19E-04	-1.31E-03	-1.13E-03
2.20E-06	3.34E+00	-6.50E-04	-6.52E-04	-1.27E-03	-8.08E-04	-1.17E-03	-5.39E-04	-1.09E-03	-9.78E-04
2.30E-06	3.34E+00	-5.47E-04	-5.69E-04	-1.06E-03	-7.38E-04	-9.29E-04	-4.11E-04	-9.78E-04	-8.77E-04
2.40E-06	3.34E+00	-4.28E-04	-3.67E-04	-8.94E-04	-5.51E-04	-7.61E-04	-2.42E-04	-8.67E-04	-7.16E-04
2.50E-06	3.34E+00	1.04E-04	6.50E-05	-3.97E-04	-5.80E-05	-1.94E-04	4.07E-04	-2.53E-04	-6.41E-05
2.60E-06	3.34E+00	7.92E-04	7.11E-04	2.81E-04	6.69E-04	4.34E-04	1.01E-03	4.64E-04	6.99E-04
2.70E-06	3.34E+00	1.13E-03	1.03E-03	6.59E-04	1.07E-03	8.97E-04	1.42E-03	8.77E-04	1.07E-03
2.80E-06	3.34E+00	1.48E-03	1.44E-03	1.03E-03	1.43E-03	1.27E-03	1.76E-03	1.31E-03	1.46E-03
2.90E-06	3.34E+00	1.69E-03	1.67E-03	1.32E-03	1.58E-03	1.59E-03	1.95E-03	1.53E-03	1.63E-03
3.00E-06	3.35E+00	1.54E-03	1.56E-03	1.09E-03	1.47E-03	1.30E-03	1.75E-03	1.26E-03	1.36E-03
3.10E-06	3.35E+00	1.38E-03	1.36E-03	9.71E-04	1.41E-03	9.99E-04	1.44E-03	9.98E-04	1.09E-03
3.20E-06	3.35E+00	8.50E-04	7.23E-04	3.30E-04	8.10E-04	2.97E-04	6.60E-04	2.62E-04	3.22E-04
3.30E-06	3.34E+00	-2.80E-04	-3.15E-04	-7.06E-04	-2.52E-04	-8.28E-04	-4.71E-04	-7.95E-04	-8.74E-04
3.40E-06	3.35E+00	-8.44E-04	-8.79E-04	-1.36E-03	-8.72E-04	-1.58E-03	-1.18E-03	-1.53E-03	-1.55E-03
3.50E-06	3.35E+00	-9.55E-04	-1.10E-03	-1.58E-03	-1.04E-03	-1.67E-03	-1.27E-03	-1.61E-03	-1.64E-03
3.60E-06	3.35E+00	-1.05E-03	-1.42E-03	-1.77E-03	-1.29E-03	-1.86E-03	-1.31E-03	-1.79E-03	-1.78E-03
3.70E-06	3.35E+00	-1.35E-03	-1.65E-03	-2.01E-03	-1.55E-03	-2.02E-03	-1.48E-03	-1.86E-03	-1.91E-03
3.80E-06	3.35E+00	-5.90E-04	-7.97E-04	-1.19E-03	-7.60E-04	-1.09E-03	-4.13E-04	-7.89E-04	-8.50E-04
3.90E-06	3.35E+00	-2.00E-05	-4.66E-05	-5.96E-04	-1.72E-04	-4.37E-04	2.85E-04	-1.00E-04	-1.28E-04
4.00E-06	3.35E+00	6.61E-04	5.91E-04	3.92E-05	3.16E-04	1.55E-04	1.01E-03	6.32E-04	6.11E-04
4.10E-06	3.35E+00	1.54E-03	1.50E-03	1.03E-03	1.23E-03	1.32E-03	2.05E-03	1.61E-03	1.64E-03
4.20E-06	3.35E+00	2.45E-03	2.32E-03	1.89E-03	1.97E-03	2.28E-03	2.93E-03	2.39E-03	2.53E-03
4.30E-06	3.35E+00	2.49E-03	2.54E-03	2.03E-03	2.28E-03	2.41E-03	2.99E-03	2.52E-03	2.64E-03
4.40E-06	3.35E+00	2.39E-03	2.49E-03	1.94E-03	2.17E-03	2.23E-03	2.72E-03	2.09E-03	2.36E-03
4.50E-06	3.35E+00	1.67E-03	1.86E-03	1.24E-03	1.49E-03	1.44E-03	1.84E-03	1.23E-03	1.42E-03
4.60E-06	3.35E+00	4.48E-04	4.32E-04	-9.27E-05	2.02E-04	-5.41E-05	2.86E-04	-3.26E-04	-1.10E-04
4.70E-06	3.35E+00	-4.88E-04	-5.41E-04	-9.31E-04	-4.81E-04	-1.10E-03	-7.92E-04	-1.51E-03	-1.19E-03
4.80E-06	3.35E+00	-9.15E-04	-1.11E-03	-1.52E-03	-9.92E-04	-1.69E-03	-1.47E-03	-2.15E-03	-1.84E-03
4.90E-06	3.35E+00	-1.76E-03	-1.88E-03	-2.32E-03	-1.78E-03	-2.51E-03	-2.18E-03	-3.02E-03	-2.70E-03
5.00E-06	3.35E+00	-2.33E-03	-2.40E-03	-2.96E-03	-2.37E-03	-3.12E-03	-2.70E-03	-3.48E-03	-3.20E-03
5.10E-06	3.35E+00	-1.77E-03	-1.85E-03	-2.31E-03	-1.76E-03	-2.40E-03	-1.90E-03	-2.59E-03	-2.41E-03
5.20E-06	3.35E+00	-1.15E-03	-1.30E-03	-1.62E-03	-1.11E-03	-1.63E-03	-9.74E-04	-1.81E-03	-1.57E-03
5.30E-06	3.35E+00	-5.99E-04	-6.55E-04	-1.08E-03	-6.17E-04	-9.17E-04	-3.62E-04	-9.87E-04	-7.86E-04
5.40E-06	3.35E+00	7.07E-04	6.89E-04	2.61E-04	5.94E-04	6.54E-04	1.22E-03	7.24E-04	8.94E-04
5.50E-06	3.35E+00	2.04E-03	2.02E-03	1.66E-03	1.93E-03	2.15E-03	2.86E-03	2.36E-03	2.52E-03
5.60E-06	3.35E+00	2.87E-03	2.78E-03	2.47E-03	2.63E-03	2.88E-03	3.55E-03	3.20E-03	3.31E-03
5.70E-06	3.35E+00	3.10E-03	2.92E-03	2.73E-03	2.92E-03	3.08E-03	3.69E-03	3.41E-03	3.42E-03
5.80E-06	3.35E+00	3.10E-03	2.86E-03	2.63E-03	2.83E-03	2.94E-03	3.57E-03	3.21E-03	3.29E-03
5.90E-06	3.35E+00	2.14E-03	1.97E-03	1.55E-03	1.71E-03	1.88E-03	2.31E-03	2.01E-03	2.04E-03
6.00E-06	3.35E+00	9.69E-04	9.04E-04	4.17E-04	6.74E-04	5.07E-04	8.68E-04	5.20E-04	6.24E-04
6.10E-06	3.35E+00	-1.38E-04	-2.26E-04	-7.44E-04	-3.40E-04	-8.00E-04	-5.17E-04	-8.11E-04	-7.86E-04
6.20E-06	3.35E+00	-1.37E-03	-1.56E-03	-2.05E-03	-1.59E-03	-2.31E-03	-1.99E-03	-2.41E-03	-2.44E-03
6.30E-06	3.35E+00	-2.50E-03	-2.56E-03	-3.11E-03	-2.56E-03	-3.46E-03	-3.11E-03	-3.54E-03	-3.57E-03
6.40E-06	3.35E+00	-2.50E-03	-2.56E-03	-3.17E-03	-2.53E-03	-3.49E-03	-3.03E-03	-3.55E-03	-3.49E-03
6.50E-06	3.35E+00	-2.30E-03	-2.17E-03	-2.88E-03	-2.26E-03	-3.09E-03	-2.66E-03	-3.14E-03	-3.09E-03
6.60E-06	3.35E+00	-2.08E-03	-1.95E-03	-2.58E-03	-2.16E-03	-2.69E-03	-2.20E-03	-2.69E-03	-2.67E-03
6.70E-06	3.35E+00	-7.97E-04	-7.44E-04	-1.27E-03	-8.74E-04	-1.18E-03	-5.59E-04	-9.78E-04	-1.03E-03
6.80E-06	3.35E+00	9.14E-04	8.50E-04	5.74E-04	9.13E-04	7.95E-04	1.48E-03	1.17E-03	1.11E-03
6.90E-06	3.35E+00	2.08E-03	2.13E-03	1.78E-03	2.00E-03	2.17E-03	2.96E-03	2.49E-03	2.54E-03
7.00E-06	3.35E+00	2.80E-03	2.82E-03	2.62E-03	2.66E-03	3.01E-03	3.87E-03	3.31E-03	3.38E-03
7.10E-06	3.35E+00	3.38E-03	3.52E-03	3.29E-03	3.34E-03	3.73E-03	4.40E-03	3.95E-03	4.00E-03
7.20E-06	3.35E+00	3.27E-03	3.22E-03	3.03E-03	3.19E-03	3.37E-03	3.99E-03	3.58E-03	3.69E-03
7.30E-06	3.35E+00	2.35E-03	2.12E-03	1.93E-03	2.14E-03	2.13E-03	2.70E-03	2.30E-03	2.36E-03
7.40E-06	3.35E+00	1.52E-03	1.45E-03	1.05E-03	1.40E-03	1.14E-03	1.58E-03	1.05E-03	1.23E-03
7.50E-06	3.35E+00	1.29E-04	1.20E-04	-4.49E-04	7.22E-05	-3.61E-04	-1.46E-04	-6.93E-04	-5.46E-04
7.60E-06	3.35E+00	-1.49E-03	-1.71E-03	-2.18E-03	-1.53E-03	-2.34E-03	-2.07E-03	-2.63E-03	-2.48E-03
7.70E-06	3.35E+00	-2.49E-03	-2.67E-03	-3.18E-03	-2.48E-03	-3.34E-03	-3.10E-03	-3.65E-03	-3.44E-03
7.80E-06	3.35E+00	-2.63E-03	-2.78E-03	-3.29E-03	-2.64E-03	-3.56E-03	-3.18E-03	-3.74E-03	-3.64E-03
7.90E-06	3.35E+00	-2.69E-03	-2.74E-03	-3.34E-03	-2.78E-03	-3.62E-03	-3.25E-03	-3.86E-03	-3.70E-03
8.00E-06	3.35E+00	-2.18E-03	-2.20E-03	-2.71E-03	-2.18E-03	-2.84E-03	-2.34E-03	-3.01E-03	-2.80E-03
8.10E-06	3.35E+00	-3.54E-04	-4.36E-04	-8.66E-04	-4.12E-04	-7.62E-04	-2.83E-04	-8.13E-04	-5.62E-04
8.20E-06	3.35E+00	1.26E-03	1.06E-03	7.23E-04	1.08E-03	9.60E-04	1.49E-03	9.87E-04	1.22E-03
8.30E-06	3.35E+00	2.00E-03	1.89E-03	1.50E-03	1.64E-03	1.87E-03	2.47E-03	1.94E-03	2.12E-03
8.40E-06	3.35E+00	2.85E-03	2.74E-03	2.36E-03	2.43E-03	2.80E-03	3.52E-03	2.89E-03	3.15E-03
8.50E-06	3.35E+00	3.21E-03	3.21E-03	2.87E-03	2.85E-03	3.37E-03	3.95E-03	3.44E-03	3.73E-03
8.60E-06	3.35E+00	3.03E-03	2.95E-03	2.60E-03	2.75E-03	2.99E-03	3.57E-03	3.07E-03	3.39E-03
8.70E-06	3.35E+00	2.85E-03	3.01E-03	2.50E-03	2.79E-03	2.88E-03	3.17E-03	2.72E-03	3.07E-03
8.80E-06	3.35E+00	1.80E-03	1.88E-03	1.36E-03	1.72E-03	1.55E-03	1.98E-03	1.42E-03	1.63E-03
8.90E-06	3.35E+00	1.01E-05	5.89E-05	-4.73E-04	1.48E-05	-5.22E-04	-1.08E-04	-7.12E-04	-5.41E-04
9.00E-06	3.35E+00	-1.25E-03	-1.34E-03	-1.74E-03	-1.32E-03	-2.01E-03	-1.68E-03	-2.22E-03	-2.04E-03
9.10E-06	3.35E+00	-2.00E-03	-2.11E-03	-2.43E-03	-1.97E-03	-2.81E-03	-2.42E-03	-2.94E-03	-2.84E-03
9.20E-06	3.35E+00	-2.30E-03	-2.56E-03	-2.97E-03	-2.40E-03	-3.33E-03	-2.89E-03	-3.45E-03	-3.32E-03
9.30E-06	3.35E+00	-2.09E-03	-2.26E-03	-2.71E-03	-2.11E-03	-2.96E-03	-2.57E-03	-3.08E-03	-2.98E-03
9.40E-06	3.35E+00	-6.98E-04	-9.40E-04	-1.28E-03	-6.36E-04	-1.40E-03	-9.26E-04	-1.38E-03	-1.32E-03
9.50E-06	3.35E+00	-4.95E-04	-6.32E-04	-1.05E-03	-4.81E-04	-1.04E-03	-5.01E-04	-9.63E-04	-9.87E-04
9.60E-06	3.35E+00	1.87E-04	-3.62E-05	-3.90E-04	-6.69E-05	-4.05E-04	2.68E-04	-1.03E-04	-2.39E-04
9.70E-06	3.35E+00	1.54E-03	1.40E-03	9.71E-04	1.35E-03	1.32E-03	1.99E-03	1.68E-03	1.57E-03
9.80E-06	3.35E+00	2.41E-03	2.34E-03	1.93E-03	2.07E-03	2.39E-03	3.04E-03	2.82E-03	2.65E-03
9.90E-06	3.35E+00	2.54E-03	2.47E-03	2.11E-03	2.18E-03	2.47E-03	3.17E-03	2.97E-03	2.85E-03
1.00E-05	3.35E+00	2.55E-03	2.64E-03	2.23E-03	2.35E-03	2.60E-03	3.36E-03	3.04E-03	2.99E-03
1.01E-05	3.35E+00	2.30E-03	2.36E-03	1.84E-03	2.03E-03	2.24E-03	2.79E-03	2.59E-03	2.51E-03
1.02E-05	3.35E+00	8.43E-04	8.94E-04	3.18E-04	5.71E-04	5.71E-04	1.07E-03	7.02E-04	7.33E-04
1.03E-05	3.35E+00	-2.33E-04	-1.98E-04	-8.73E-04	-5.03E-04	-6.12E-04	-3.00E-04	-7.04E-04	-5.97E-04
1.04E-05	3.35E+00	-5.78E-04	-7.20E-04	-1.26E-03	-8.60E-04	-1.28E-03	-9.02E-04	-1.32E-03	-1.22E-03
1.05E-05	3.35E+00	-1.10E-03	-1.19E-03	-1.72E-03	-1.30E-03	-1.83E-03	-1.52E-03	-1.99E-03	-1.83E-03
1.06E-05	3.35E+00	-1.59E-03	-1.54E-03	-2.02E-03	-1.56E-03	-2.18E-03	-1.87E-03	-2.47E-03	-2.25E-03
1.07E-05	3.35E+00	-1.35E-03	-1.29E-03	-1.82E-03	-1.29E-03	-2.00E-03	-1.65E-03	-2.23E-03	-2.03E-03
1.08E-05	3.35E+00	-1.18E-03	-1.15E-03	-1.68E-03	-1.14E-03	-1.76E-03	-1.37E-03	-2.13E-03	-1.84E-03
1.09E-05	3.35E+00	-5.75E-04	-6.74E-04	-1.07E-03	-6.35E-04	-1.11E-03	-6.08E-04	-1.35E-03	-1.06E-03
1.10E-05	3.35E+00	3.74E-04	2.77E-04	6.89E-05	3.73E-04	1.40E-04	6.60E-04	-1.09E-04	2.93E-04
1.11E-05	3.35E+00	1.01E-03	9.71E-04	7.29E-04	9.69E-04	8.39E-04	1.44E-03	7.60E-04	1.05E-03
1.12E-05	3.35E+00	1.31E-03	1.28E-03	9.45E-04	1.24E-03	1.15E-03	1.78E-03	1.12E-03	1.36E-03
1.13E-05	3.35E+00	1.82E-03	1.63E-03	1.32E-03	1.58E-03	1.56E-03	2.19E-03	1.55E-03	1.86E-03
1.14E-05	3.35E+00	1.84E-03	1.69E-03	1.30E-03	1.70E-03	1.60E-03	2.26E-03	1.63E-03	1.87E-03
1.15E-05	3.35E+00	1.23E-03	1.02E-03	7.16E-04	1.12E-03	9.22E-04	1.53E-03	8.79E-04	1.16E-03
1.16E-05	3.35E+00	6.88E-04	5.16E-04	1.93E-04	6.08E-04	3.32E-04	9.80E-04	3.49E-04	5.81E-04
1.17E-05	3.35E+00	4.14E-04	2.12E-05	-1.53E-04	2.34E-04	-1.85E-04	5.34E-04	-7.50E-05	6.02E-05
1.18E-05	3.35E+00	-1.08E-04	-4.45E-04	-7.91E-04	-4.12E-04	-8.39E-04	-2.65E-04	-7.42E-04	-7.20E-04
1.19E-05	3.35E+00	-6.51E-04	-7.80E-04	-1.25E-03	-8.07E-04	-1.32E-03	-8.42E-04	-1.26E-03	-1.29E-03
1.20E-05	3.35E+00	-8.05E-04	-7.43E-04	-1.33E-03	-8.73E-04	-1.34E-03	-8.34E-04	-1.31E-03	-1.30E-03
1.21E-05	3.35E+00	-6.90E-04	-6.24E-04	-1.15E-03	-6.76E-04	-1.09E-03	-7.03E-04	-1.08E-03	-1.09E-03
1.22E-05	3.35E+00	-4.38E-04	-3.79E-04	-9.49E-04	-5.73E-04	-9.12E-04	-4.18E-04	-9.21E-04	-9.28E-04
1.23E-05	3.35E+00	-2.76E-05	-8.92E-05	-5.52E-04	-1.55E-04	-5.80E-04	-1.42E-04	-4.66E-04	-5.25E-04
1.24E-05	3.35E+00	2.07E-04	2.49E-04	-2.46E-04	7.74E-05	-2.36E-04	1.77E-04	-1.07E-04	-2.14E-04
1.25E-05	3.35E+00	4.12E-04	5.29E-04	2.73E-05	4.39E-04	2.30E-04	7.11E-04	2.85E-04	3.30E-04
1.26E-05	3.35E+00	7.37E-04	8.61E-04	4.17E-04	7.94E-04	6.41E-04	1.13E-03	6.89E-04	7.76E-04
1.27E-05	3.35E+00	9.45E-04	9.75E-04	5.58E-04	8.48E-04	7.39E-04	1.28E-03	9.10E-04	9.39E-04
1.28E-05	3.35E+00	8.56E-04	8.34E-04	3.99E-04	6.15E-04	5.67E-04	1.06E-03	6.98E-04	6.53E-04
1.29E-05	3.35E+00	7.04E-04	5.47E-04	1.58E-04	4.78E-04	3.32E-04	8.35E-04	4.66E-04	4.41E-04
1.30E-05	3.35E+00	5.82E-04	4.19E-04	1.31E-04	5.18E-04	2.48E-04	7.49E-04	3.11E-04	4.00E-04
1.31E-05	3.35E+00	2.92E-04	2.20E-04	-9.33E-05	3.80E-04	1.55E-04	4.93E-04	1.02E-04	1.91E-04
1.32E-05	3.35E+00	-9.86E-06	-5.58E-05	-4.54E-04	-3.07E-05	-3.47E-04	7.56E-05	-3.90E-04	-3.17E-04
1.33E-05	3.35E+00	-2.14E-04	-3.07E-04	-7.02E-04	-3.22E-04	-6.74E-04	-1.93E-04	-6.77E-04	-6.10E-04
1.34E-05	3.35E+00	-2.04E-04	-3.77E-04	-7.31E-04	-2.40E-04	-6.06E-04	-1.22E-04	-6.14E-04	-5.75E-04
1.35E-05	3.35E+00	-1.57E-04	-2.66E-04	-6.03E-04	-2.69E-04	-5.46E-04	-6.32E-05	-5.24E-04	-5.22E-04
1.36E-05	3.35E+00	-7.19E-05	-1.33E-04	-5.70E-04	-4.74E-05	-4.27E-04	6.74E-05	-3.67E-04	-3.51E-04
1.37E-05	3.35E+00	6.55E-06	-4.64E-05	-5.24E-04	-7.96E-05	-4.02E-04	6.92E-05	-3.80E-04	-2.91E-04
1.38E-05	3.35E+00	1.17E-04	-3.89E-05	-4.51E-04	-1.88E-05	-3.73E-04	2.23E-04	-2.14E-04	-1.33E-04
1.39E-05	3.35E+00	3.23E-04	2.37E-04	-2.13E-04	1.88E-04	-4.76E-05	5.32E-04	3.64E-05	1.47E-04
1.40E-05	3.35E+00	4.94E-04	4.30E-04	-7.22E-05	3.10E-04	1.30E-04	7.92E-04	2.73E-04	3.16E-04
1.41E-05	3.35E+00	5.34E-04	4.47E-04	-1.50E-05	2.99E-04	2.00E-04	7.23E-04	2.51E-04	3.22E-04
1.42E-05	3.35E+00	6.26E-04	4.43E-04	-1.00E-05	3.57E-04	1.94E-04	7.38E-04	1.66E-04	3.43E-04
1.43E-05	3.35E+00	6.82E-04	5.26E-04	5.40E-05	2.89E-04	7.70E-05	7.50E-04	1.58E-04	3.47E-04
1.44E-05	2.18E+00	-1.12E-03	-1.20E-03	-1.72E-03	-1.44E-03	-1.67E-03	-8.88E-04	-1.52E-03	-1.35E-03
1.45E-05	-1.96E-02	-6.97E-03	-6.83E-03	-7.22E-03	-7.47E-03	-7.90E-03	-7.10E-03	-7.80E-03	-7.48E-03
1.46E-05	-1.96E-02	-1.30E-03	-1.34E-03	-1.74E-03	-1.47E-03	-1.74E-03	-1.21E-03	-1.85E-03	-1.39E-03
1.47E-05	-1.90E-02	3.59E-03	3.57E-03	3.17E-03	3.67E-03	3.56E-03	4.16E-03	3.43E-03	3.80E-03
1.48E-05	-1.87E-02	1.94E-03	1.74E-03	1.30E-03	1.65E-03	1.33E-03	1.81E-03	1.08E-03	1.25E-03
1.49E-05	-1.90E-02	-1.06E-03	-1.15E-03	-1.54E-03	-1.29E-03	-1.90E-03	-1.66E-03	-2.38E-03	-2.17E-03
1.50E-05	-1.93E-02	-1.44E-03	-1.53E-03	-1.74E-03	-1.38E-03	-1.67E-03	-1.26E-03	-1.80E-03	-1.47E-03
1.51E-05	-1.94E-02	1.82E-04	7.60E-05	-2.08E-04	2.15E-04	2.54E-04	8.36E-04	2.74E-04	5.73E-04
1.52E-05	-1.96E-02	1.12E-03	1.02E-03	6.25E-04	1.09E-03	9.33E-04	1.05E-03	3.51E-04	6.24E-04
1.53E-05	-1.96E-02	3.49E-04	2.07E-04	-2.62E-04	1.42E-04	-7.13E-05	2.55E-04	-4.38E-04	-2.68E-04
1.54E-05	-1.98E-02	-7.50E-04	-9.18E-04	-1.29E-03	-9.13E-04	-1.00E-03	-1.91E-04	-8.27E-04	-6.06E-04
1.55E-05	-2.01E-02	-3.39E-04	-4.66E-04	-8.00E-04	-3.30E-04	-6.22E-04	-1.74E-04	-6.08E-04	-4.05E-04
1.56E-05	-2.03E-02	3.87E-04	2.71E-04	-7.70E-05	3.33E-04	2.78E-05	4.25E-04	2.51E-05	2.94E-05
1.57E-05	-2.06E-02	4.28E-04	2.72E-04	-1.89E-04	1.95E-04	1.45E-05	5.94E-04	1.49E-04	1.82E-04
1.58E-05	-2.05E-02	8.24E-05	5.65E-05	-4.97E-04	-6.72E-05	-3.76E-04	1.03E-04	-2.65E-04	-2.32E-04
1.59E-05	-2.09E-02	-3.41E-05	-4.33E-06	-6.93E-04	-1.98E-04	-4.89E-04	1.14E-05	-3.76E-04	-3.14E-04
1.60E-05	-2.09E-02	1.60E-04	1.86E-04	-4.29E-04	-1.09E-04	-1.61E-04	4.22E-04	1.08E-04	3.04E-05
1.61E-05	-2.12E-02	4.44E-04	3.62E-04	-1.48E-04	1.54E-04	-1.07E-04	4.25E-04	2.79E-04	4.77E-05
1.62E-05	-2.14E-02	4.60E-04	3.75E-04	-1.63E-04	1.82E-04	-1.57E-04	2.51E-04	-4.51E-05	-1.78E-04
1.63E-05	-2.14E-02	2.07E-04	1.83E-04	-3.44E-04	1.29E-04	-2.85E-04	2.03E-04	-3.00E-05	-7.35E-05
1.64E-05	-2.14E-02	2.02E-04	2.64E-04	-3.58E-04	6.68E-05	-1.61E-04	4.15E-04	1.25E-04	9.31E-06
1.65E-05	-2.16E-02	3.45E-04	2.81E-04	-1.80E-04	2.05E-04	-1.12E-04	3.45E-04	-3.54E-05	-6.26E-05
1.66E-05	-2.17E-02	2.86E-04	2.94E-04	-1.46E-04	1.94E-04	-1.18E-04	3.49E-04	5.14E-05	-1.45E-04
1.67E-05	-2.19E-02	1.78E-04	1.62E-04	-1.74E-04	1.95E-04	-8.24E-05	4.47E-04	-1.49E-05	4.53E-06
1.68E-05	-2.20E-02	1.24E-04	2.46E-04	-2.77E-04	1.97E-04	-1.26E-04	3.85E-04	-7.78E-05	-8.89E-05
1.69E-05	-2.21E-02	1.58E-04	1.87E-04	-3.25E-04	1.46E-04	-1.23E-04	3.36E-04	-1.32E-04	-1.04E-04
1.70E-05	-2.23E-02	1.96E-04	1.83E-04	-3.12E-04	1.84E-04	-1.44E-04	4.89E-04	-1.37E-04	9.82E-06
1.71E-05	-2.23E-02	3.52E-04	1.76E-04	-1.68E-04	2.15E-04	-1.38E-04	3.76E-04	-1.87E-04	4.84E-05
1.72E-05	-2.23E-02	3.29E-04	7.83E-05	-2.52E-04	7.38E-05	-2.00E-04	3.61E-04	-2.48E-04	-4.11E-05
1.73E-05	-2.26E-02	3.39E-04	-2.02E-05	-1.98E-04	2.01E-04	-1.22E-04	4.85E-04	-3.60E-04	4.06E-05
1.74E-05	-2.26E-02	2.72E-04	9.61E-05	-2.64E-04	1.31E-04	-1.22E-04	3.45E-04	-2.39E-04	-4.74E-05
1.75E-05	-2.28E-02	1.85E-04	6.47E-05	-3.10E-04	1.24E-04	-1.50E-04	4.45E-04	-3.96E-04	6.65E-07
1.76E-05	-2.29E-02	2.16E-04	1.77E-05	-2.18E-04	2.06E-04	-1.39E-04	4.52E-04	-2.91E-04	-2.58E-05
1.77E-05	-2.29E-02	3.13E-04	8.01E-05	-1.90E-04	1.50E-04	-1.49E-04	3.97E-04	-2.37E-04	-2.03E-05
1.78E-05	-2.31E-02	2.77E-04	4.02E-05	-2.45E-04	8.41E-05	-1.54E-04	3.71E-04	-2.72E-04	-5.21E-05
1.79E-05	-2.32E-02	3.14E-04	1.56E-04	-2.77E-04	1.79E-04	-1.19E-04	3.00E-04	-2.23E-04	-8.60E-05
1.80E-05	-2.33E-02	2.48E-04	2.24E-04	-3.14E-04	1.38E-04	-3.61E-05	3.64E-04	-2.48E-04	-7.96E-05
1.81E-05	-2.32E-02	1.63E-04	1.48E-04	-3.21E-04	8.93E-05	-9.71E-05	3.25E-04	-1.89E-04	-6.36E-05
1.82E-05	-2.34E-02	1.96E-04	1.79E-04	-2.79E-04	-1.96E-05	-1.33E-04	3.12E-04	-1.17E-04	-1.62E-05
1.83E-05	-2.35E-02	2.01E-04	1.85E-04	-2.57E-04	1.22E-05	-1.79E-04	3.06E-04	-4.86E-05	-9.75E-07
1.84E-05	-2.35E-02	2.64E-04	1.59E-04	-2.86E-04	7.06E-05	-9.90E-05	3.04E-04	-2.28E-05	-1.78E-05
1.85E-05	-2.34E-02	3.18E-04	1.53E-04	-3.27E-04	1.57E-04	-8.30E-05	2.61E-04	-5.46E-05	2.52E-05
1.86E-05	-2.36E-02	2.93E-04	1.44E-04	-3.15E-04	9.31E-05	-8.09E-05	3.36E-04	-1.27E-04	-1.42E-05
1.87E-05	-2.37E-02	2.47E-04	1.29E-04	-3.11E-04	8.80E-05	-2.02E-04	3.92E-04	-7.93E-05	-4.68E-05
1.88E-05	-2.38E-02	2.62E-04	7.98E-05	-2.09E-04	9.06E-05	-2.21E-04	3.24E-04	-9.04E-05	-4.05E-05
1.89E-05	-2.40E-02	3.23E-04	1.94E-04	-1.75E-04	1.53E-04	-2.00E-04	2.99E-04	-8.47E-06	-1.90E-05
1.90E-05	-2.40E-02	3.65E-04	1.99E-04	-2.29E-04	1.80E-04	-1.51E-04	3.73E-04	-5.04E-05	-3.96E-05
1.91E-05	-2.41E-02	3.13E-04	2.68E-04	-2.20E-04	1.51E-04	-1.49E-04	3.02E-04	-9.06E-05	-7.63E-05
1.92E-05	-2.40E-02	2.46E-04	2.34E-04	-2.46E-04	2.80E-04	-1.50E-04	2.40E-04	-1.18E-04	-5.02E-05
1.93E-05	-2.42E-02	1.61E-04	1.76E-04	-2.78E-04	1.74E-04	-1.86E-04	3.52E-04	-8.40E-05	-7.18E-05
1.94E-05	-2.42E-02	2.21E-04	1.68E-04	-2.39E-04	2.19E-04	-2.15E-04	3.36E-04	-1.90E-05	-1.04E-04
1.95E-05	-2.42E-02	2.87E-04	1.65E-04	-2.81E-04	1.89E-04	-1.28E-04	3.25E-04	-1.16E-04	-8.02E-05
1.96E-05	-2.42E-02	4.38E-04	1.58E-04	-3.70E-04	2.19E-04	-1.15E-04	3.96E-04	-1.25E-04	-3.27E-05
1.97E-05	-2.43E-02	3.83E-04	1.76E-04	-3.28E-04	1.40E-04	-1.09E-04	4.15E-04	-5.25E-05	-3.32E-05
1.98E-05	-2.44E-02	2.19E-04	2.05E-04	-3.52E-04	1.18E-04	-1.54E-04	3.89E-04	-8.88E-05	-3.03E-05
1.99E-05	-2.45E-02	1.97E-04	1.50E-04	-2.75E-04	-1.04E-05	-1.65E-04	3.72E-04	-8.06E-05	-3.24E-05
2.00E-05	-2.45E-02	2.28E-04	1.38E-04	-2.84E-04	5.37E-05	-1.79E-04	3.37E-04	-6.46E-05	-9.70E-05
2.01E-05	-2.47E-02	2.34E-04	5.64E-05	-3.66E-04	-9.05E-06	-1.21E-04	3.39E-04	-2.70E-05	-8.42E-05
2.02E-05	-2.46E-02	3.29E-04	1.52E-04	-3.62E-04	3.01E-05	-1.43E-04	3.38E-04	-7.67E-05	-4.80E-05
2.03E-05	-2.47E-02	3.41E-04	2.74E-04	-2.62E-04	6.94E-05	-1.14E-04	3.20E-04	-9.60E-05	-1.33E-05
2.04E-05	-2.46E-02	2.95E-04	2.58E-04	-2.49E-04	4.02E-06	-7.64E-05	3.92E-04	-1.08E-04	-6.48E-05
2.05E-05	-2.48E-02	3.23E-04	2.65E-04	-2.12E-04	7.11E-05	-9.73E-05	3.05E-04	-2.03E-04	-6.21E-05
2.06E-05	-2.47E-02	2.75E-04	2.29E-04	-2.56E-04	1.63E-04	-1.04E-04	3.43E-04	-2.17E-04	-3.70E-05
2.07E-05	-2.48E-02	2.83E-04	1.61E-04	-2.53E-04	1.84E-04	-1.14E-04	3.20E-04	-2.13E-04	2.33E-05
2.08E-05	-2.48E-02	3.92E-04	2.41E-04	-1.45E-04	1.86E-04	-9.50E-05	2.23E-04	-3.63E-04	2.83E-06
2.09E-05	-2.49E-02	2.23E-04	2.63E-04	-1.58E-04	1.80E-04	-4.59E-05	3.68E-04	-2.63E-04	-6.99E-05
2.10E-05	-2.50E-02	3.00E-04	3.25E-04	-1.47E-04	2.86E-04	-1.00E-04	3.16E-04	-3.26E-04	-8.16E-05
2.11E-05	-2.50E-02	3.22E-04	2.07E-04	-1.85E-04	2.71E-04	-1.24E-04	2.76E-04	-2.96E-04	8.03E-06
2.12E-05	-2.51E-02	3.65E-04	8.47E-05	-2.25E-04	1.86E-04	-1.04E-04	3.32E-04	-3.19E-04	3.52E-05
2.13E-05	-2.50E-02	3.06E-04	9.46E-05	-2.30E-04	2.71E-04	-1.46E-04	4.05E-04	-3.44E-04	4.06E-06
2.14E-05	-2.50E-02	3.38E-04	7.80E-05	-3.10E-04	2.17E-04	-1.73E-04	3.52E-04	-2.78E-04	-4.74E-05
2.15E-05	-2.51E-02	3.68E-04	1.45E-04	-3.88E-04	1.67E-04	-2.45E-04	3.78E-04	-2.56E-04	-4.72E-05
2.16E-05	-2.50E-02	3.19E-04	1.40E-04	-3.01E-04	1.77E-04	-2.59E-04	3.47E-04	-2.01E-04	4.69E-06
2.17E-05	-2.53E-02	2.22E-04	6.45E-05	-3.48E-04	6.77E-05	-2.08E-04	2.81E-04	-1.18E-04	5.35E-05
2.18E-05	-2.52E-02	2.31E-04	1.47E-04	-3.49E-04	-3.60E-05	-1.36E-04	3.35E-04	-1.50E-04	-3.36E-06
2.19E-05	-2.56E-02	2.93E-04	2.21E-04	-4.00E-04	-3.13E-05	-1.97E-04	3.62E-04	-6.27E-05	-6.01E-05
2.20E-05	-2.54E-02	2.52E-04	2.07E-04	-3.25E-04	9.33E-05	-2.27E-04	3.79E-04	2.92E-05	-1.28E-04
2.21E-05	-2.55E-02	2.75E-04	2.37E-04	-2.85E-04	8.32E-05	-2.16E-04	3.41E-04	1.53E-05	-1.11E-04
2.22E-05	-2.56E-02	2.34E-04	2.38E-04	-2.56E-04	1.25E-04	-1.42E-04	4.09E-04	1.64E-04	-6.78E-05
2.23E-05	-2.54E-02	2.64E-04	2.48E-04	-3.29E-04	8.70E-05	-1.46E-04	4.06E-04	6.35E-05	-2.41E-05
2.24E-05	-2.54E-02	1.34E-04	3.47E-04	-3.08E-04	1.47E-04	-6.86E-05	3.57E-04	1.44E-04	-1.11E-04
2.25E-05	-2.54E-02	3.36E-04	4.01E-04	-2.39E-04	9.48E-05	-7.14E-05	2.52E-04	7.71E-05	-1.06E-04
2.26E-05	-2.55E-02	2.91E-04	3.59E-04	-2.18E-04	1.34E-04	-1.01E-04	3.38E-04	8.56E-05	-8.64E-05
2.27E-05	-2.56E-02	2.59E-04	2.44E-04	-1.69E-04	8.62E-05	-8.69E-05	3.13E-04	5.62E-05	-6.08E-05
2.28E-05	-2.57E-02	1.57E-04	9.78E-05	-1.84E-04	1.87E-04	-6.12E-05	3.31E-04	7.08E-06	-1.05E-05
2.29E-05	-2.55E-02	-3.70E-06	1.23E-04	-1.66E-04	2.47E-04	7.14E-06	4.68E-04	-2.91E-05	1.35E-05
2.30E-05	-2.56E-02	1.20E-04	1.40E-04	-1.96E-04	1.55E-04	-1.32E-05	4.36E-04	-9.25E-05	-1.07E-05
2.31E-05	-2.56E-02	2.11E-04	1.67E-04	-2.22E-04	1.49E-04	-7.06E-05	4.23E-04	-1.38E-04	-1.58E-05
2.32E-05	-2.57E-02	2.28E-04	1.05E-04	-2.77E-04	1.34E-04	-1.49E-04	3.92E-04	-1.74E-04	-6.44E-05
2.33E-05	-2.57E-02	2.64E-04	1.72E-05	-3.02E-04	1.22E-04	-2.08E-04	3.38E-04	-2.69E-04	-2.00E-05
2.34E-05	-2.59E-02	2.74E-04	5.25E-05	-2.69E-04	2.09E-04	-2.22E-04	3.56E-04	-2.48E-04	-4.80E-05
2.35E-05	-2.58E-02	3.20E-04	4.84E-05	-3.01E-04	2.59E-04	-1.85E-04	3.83E-04	-3.06E-04	1.15E-05
2.36E-05	-2.58E-02	4.85E-04	1.41E-05	-2.98E-04	2.26E-04	-9.86E-05	4.18E-04	-3.31E-04	2.09E-05
2.37E-05	-2.58E-02	3.71E-04	7.63E-05	-3.02E-04	1.47E-04	-1.99E-04	4.48E-04	-2.92E-04	-3.69E-05
2.38E-05	-2.59E-02	2.72E-04	1.91E-05	-2.39E-04	-1.03E-05	-1.61E-04	5.35E-04	-2.58E-04	-5.28E-05
2.39E-05	-2.60E-02	2.89E-04	1.40E-04	-2.81E-04	1.00E-04	-1.93E-04	3.39E-04	-2.87E-04	7.70E-06
2.40E-05	-2.59E-02	2.76E-04	1.49E-04	-2.44E-04	1.03E-04	-1.83E-04	3.04E-04	-3.00E-04	-1.65E-05
2.41E-05	-2.58E-02	2.88E-04	2.64E-04	-3.57E-04	1.13E-04	-1.28E-04	3.17E-04	-2.65E-04	1.18E-05
2.42E-05	-2.61E-02	2.77E-04	2.45E-04	-3.01E-04	8.19E-05	-2.18E-04	3.72E-04	-1.85E-04	2.47E-05
2.43E-05	-2.61E-02	1.73E-04	2.06E-04	-3.66E-04	8.68E-05	-1.84E-04	3.65E-04	-2.30E-04	-2.32E-05
2.44E-05	-2.61E-02	2.42E-04	1.42E-04	-2.46E-04	7.77E-05	-6.74E-05	4.19E-04	-1.20E-04	-6.69E-05
2.45E-05	-2.62E-02	3.00E-04	6.46E-05	-2.68E-04	1.07E-04	-9.46E-06	3.37E-04	-1.03E-04	-8.14E-05
2.46E-05	-2.61E-02	2.79E-04	1.68E-04	-2.78E-04	7.27E-05	-1.56E-05	3.91E-04	-1.46E-04	-4.88E-05
2.47E-05	-2.61E-02	3.26E-04	3.21E-04	-2.93E-04	7.90E-05	-1.09E-04	3.86E-04	-9.48E-05	-9.33E-05
2.48E-05	-2.62E-02	2.38E-04	2.71E-04	-1.40E-04	1.05E-04	-1.83E-04	2.90E-04	-1.62E-04	-6.29E-05
2.49E-05	-2.62E-02	2.31E-04	1.86E-04	-2.18E-04	1.44E-04	-1.29E-04	3.32E-04	-1.48E-04	-3.85E-05
2.50E-05	-2.62E-02	1.64E-04	1.42E-04	-1.17E-04	1.85E-04	-2.62E-05	1.78E-04	-1.52E-04	-4.28E-05
2.51E-05	-2.63E-02	2.83E-04	1.03E-04	-2.41E-04	1.17E-04	-8.18E-05	2.81E-04	-1.48E-04	-2.26E-05
2.52E-05	-2.64E-02	2.03E-04	1.10E-04	-2.84E-04	1.76E-04	-1.19E-04	3.46E-04	-9.99E-05	-4.31E-05
2.53E-05	-2.63E-02	2.04E-04	2.32E-04	-2.13E-04	1.16E-04	-1.65E-04	3.07E-04	-1.84E-04	-8.58E-05
2.54E-05	-2.64E-02	1.41E-04	1.36E-04	-2.62E-04	1.93E-04	-1.66E-04	2.88E-04	-1.47E-04	-4.67E-05
2.55E-05	-2.62E-02	2.34E-04	1.33E-04	-2.51E-04	1.14E-04	-1.27E-04	3.56E-04	-1.65E-04	-7.95E-05
2.56E-05	-2.64E-02	3.51E-04	1.39E-04	-2.97E-04	1.91E-04	-9.55E-05	3.95E-04	-1.19E-04	-2.72E-05
2.57E-05	-2.65E-02	3.92E-04	1.05E-04	-3.45E-04	2.09E-04	-4.67E-05	4.16E-04	-6.70E-05	-9.16E-06
2.58E-05	-2.65E-02	3.49E-04	1.30E-04	-3.69E-04	8.84E-05	-1.68E-04	3.77E-04	-7.30E-05	-1.29E-05
2.59E-05	-2.65E-02	2.78E-04	8.97E-05	-3.29E-04	5.03E-05	-2.30E-04	2.64E-04	1.04E-05	-9.59E-05
2.60E-05	-2.65E-02	2.23E-04	7.85E-05	-3.80E-04	2.32E-05	-2.27E-04	3.87E-04	-8.55E-06	-5.67E-05
2.61E-05	-2.64E-02	2.98E-04	1.37E-04	-3.05E-04	-1.36E-05	-2.02E-04	3.51E-04	-1.82E-05	-2.38E-05
2.62E-05	-2.65E-02	3.64E-04	2.43E-04	-3.75E-04	2.96E-05	-1.95E-04	3.85E-04	2.56E-06	8.27E-05
2.63E-05	-2.66E-02	2.96E-04	2.81E-04	-2.95E-04	2.53E-05	-1.46E-04	3.78E-04	1.24E-05	1.86E-05
2.64E-05	-2.64E-02	2.74E-04	3.97E-04	-3.14E-04	7.53E-05	-1.30E-04	2.63E-04	1.33E-05	2.41E-06
2.65E-05	-2.66E-02	2.97E-04	3.09E-04	-2.73E-04	5.97E-05	-1.61E-04	3.04E-04	-3.63E-05	-6.73E-05
2.66E-05	-2.66E-02	4.09E-04	3.20E-04	-2.01E-04	7.02E-05	-1.80E-04	3.31E-04	-7.99E-05	-6.27E-05
2.67E-05	-2.65E-02	4.66E-04	3.57E-04	-2.10E-04	1.39E-04	-1.23E-04	2.94E-04	-1.82E-04	-5.11E-05
2.68E-05	-2.66E-02	4.03E-04	3.06E-04	-2.05E-04	3.06E-04	-1.59E-04	2.61E-04	-1.94E-04	-2.33E-05
2.69E-05	-2.67E-02	3.05E-04	2.84E-04	-2.09E-04	2.29E-04	-4.69E-05	3.45E-04	-1.70E-04	-5.15E-05
2.70E-05	-2.68E-02	2.52E-04	1.90E-04	-1.96E-04	1.97E-04	-4.15E-05	3.13E-04	-2.49E-04	-9.31E-05
2.71E-05	-2.67E-02	1.28E-04	1.15E-04	-1.79E-04	2.04E-04	-7.56E-05	3.48E-04	-2.91E-04	-1.09E-04
2.72E-05	-2.67E-02	2.18E-04	1.55E-04	-2.22E-04	2.22E-04	-1.14E-04	3.59E-04	-3.13E-04	-4.11E-05
2.73E-05	-2.67E-02	8.16E-05	1.21E-04	-2.96E-04	2.76E-04	-8.13E-05	3.87E-04	-3.49E-04	-8.49E-05
2.74E-05	-2.67E-02	1.26E-04	9.60E-05	-3.06E-04	1.74E-04	-1.21E-04	3.80E-04	-3.37E-04	-7.45E-05
2.75E-05	-2.69E-02	2.24E-04	1.04E-04	-2.98E-04	1.38E-04	-9.93E-05	4.10E-04	-2.51E-04	-6.48E-05
2.76E-05	-2.68E-02	3.24E-04	1.00E-04	-2.45E-04	1.28E-04	-1.59E-04	3.28E-04	-2.80E-04	-1.52E-05
2.77E-05	-2.68E-02	2.94E-04	5.16E-05	-3.14E-04	8.88E-05	-1.40E-04	3.83E-04	-2.55E-04	-8.06E-06
2.78E-05	-2.67E-02	3.52E-04	-2.70E-05	-3.48E-04	7.10E-06	-1.90E-04	3.64E-04	-2.97E-04	-2.21E-05
2.79E-05	-2.69E-02	3.11E-04	8.58E-05	-3.69E-04	1.02E-04	-1.62E-04	3.06E-04	-1.71E-04	-4.02E-05
2.80E-05	-2.67E-02	5.06E-04	1.83E-04	-3.60E-04	1.09E-04	-1.33E-04	2.54E-04	-1.86E-04	-4.90E-06
2.81E-05	-2.70E-02	4.00E-04	2.44E-04	-2.88E-04	1.10E-04	-1.62E-04	3.28E-04	-1.18E-04	-2.57E-05
2.82E-05	-2.70E-02	2.84E-04	2.26E-04	-3.06E-04	1.00E-05	-1.38E-04	2.89E-04	-3.96E-05	-4.29E-05
2.83E-05	-2.69E-02	3.25E-04	2.91E-04	-2.73E-04	4.40E-05	-9.89E-05	3.47E-04	-6.15E-05	-1.29E-05
2.84E-05	-2.70E-02	2.86E-04	2.78E-04	-2.48E-04	6.43E-05	-1.46E-04	2.58E-04	2.31E-05	-8.60E-05
2.85E-05	-2.70E-02	3.82E-04	3.57E-04	-2.54E-04	2.83E-04	-1.14E-04	2.55E-04	1.53E-04	2.84E-06
2.86E-05	-2.70E-02	3.00E-04	2.79E-04	-2.63E-04	1.85E-04	-1.77E-04	2.75E-04	5.33E-05	-1.13E-04
2.87E-05	-2.70E-02	2.08E-04	2.49E-04	-2.20E-04	7.28E-05	-2.05E-04	2.27E-04	1.12E-04	-1.03E-04
2.88E-05	-2.71E-02	1.37E-04	2.33E-04	-2.68E-04	1.19E-04	-1.13E-04	3.01E-04	1.57E-05	-7.25E-05
2.89E-05	-2.70E-02	2.61E-04	2.71E-04	-2.77E-04	1.78E-04	-8.00E-05	3.20E-04	4.52E-05	-8.34E-05
2.90E-05	-2.71E-02	1.58E-04	1.48E-04	-2.39E-04	1.93E-04	-1.28E-04	3.00E-04	-1.71E-05	3.65E-05
2.91E-05	-2.70E-02	1.20E-04	1.45E-04	-2.26E-04	1.63E-04	-2.00E-04	3.90E-04	-7.49E-05	2.92E-05
2.92E-05	-2.72E-02	1.48E-04	1.43E-04	-2.25E-04	2.41E-04	-2.30E-04	2.82E-04	-4.35E-05	-6.57E-05
2.93E-05	-2.71E-02	1.72E-04	1.29E-04	-2.65E-04	1.63E-04	-1.75E-04	3.45E-04	-1.12E-04	-8.20E-05
2.94E-05	-2.72E-02	2.21E-04	5.63E-05	-2.62E-04	1.36E-04	-1.59E-04	3.69E-04	-1.98E-04	-5.53E-05
2.95E-05	-2.73E-02	2.93E-04	7.34E-05	-2.31E-04	6.54E-05	-1.35E-04	3.64E-04	-1.37E-04	-4.21E-05
2.96E-05	-2.73E-02	3.29E-04	2.96E-05	-2.65E-04	1.25E-05	-1.25E-04	4.43E-04	-1.76E-04	-5.52E-05
2.97E-05	-2.72E-02	3.06E-04	1.71E-04	-3.29E-04	8.92E-05	-1.51E-04	5.16E-04	-1.79E-04	-8.18E-05
2.98E-05	-2.73E-02	2.77E-04	1.49E-04	-3.08E-04	1.26E-04	-1.40E-04	4.39E-04	-1.87E-04	-6.09E-05
2.99E-05	-2.72E-02	2.81E-04	1.15E-04	-3.15E-04	1.81E-04	-8.32E-05	4.96E-04	-3.02E-04	-2.35E-05
3.00E-05	-2.73E-02	3.17E-04	1.95E-04	-3.24E-04	1.64E-04	-1.33E-04	3.98E-04	-2.59E-04	-3.32E-05
3.01E-05	-2.72E-02	4.00E-04	1.39E-04	-3.45E-04	1.04E-04	-4.91E-05	3.40E-04	-2.57E-04	-4.24E-05
3.02E-05	-2.73E-02	3.17E-04	1.67E-04	-3.09E-04	4.25E-05	-5.82E-05	4.02E-04	-2.97E-04	-3.42E-05
3.03E-05	-2.74E-02	1.89E-04	2.05E-04	-3.11E-04	3.52E-05	-9.72E-05	4.26E-04	-2.59E-04	7.42E-07
3.04E-05	-2.71E-02	1.86E-04	2.63E-04	-2.59E-04	1.09E-04	-1.01E-04	4.05E-04	-2.10E-04	6.07E-06
3.05E-05	-2.72E-02	1.77E-04	2.47E-04	-2.98E-04	1.51E-04	-1.15E-04	2.88E-04	-1.33E-04	-2.60E-05
3.06E-05	-2.73E-02	2.19E-04	2.46E-04	-2.34E-04	8.71E-05	-1.04E-04	3.42E-04	-1.10E-04	-7.34E-06
3.07E-05	-2.72E-02	2.87E-04	2.39E-04	-2.60E-04	1.17E-04	-1.04E-04	3.58E-04	-1.36E-04	1.58E-07
3.08E-05	-2.72E-02	3.52E-04	2.52E-04	-2.44E-04	1.56E-04	-9.02E-05	3.07E-04	-2.08E-04	-4.36E-05
3.09E-05	-2.72E-02	4.45E-04	2.40E-04	-2.11E-04	1.63E-04	-1.39E-04	3.47E-04	-2.09E-04	-6.22E-05
3.10E-05	-2.73E-02	3.77E-04	2.02E-04	-1.51E-04	1.60E-04	-1.24E-04	3.31E-04	-2.18E-04	-6.15E-05
3.11E-05	-2.75E-02	2.99E-04	1.29E-04	-1.76E-04	2.06E-04	-1.09E-04	2.97E-04	-1.66E-04	-3.56E-05
3.12E-05	-2.72E-02	2.27E-04	2.05E-04	-2.16E-04	2.24E-04	-1.57E-04	2.51E-04	-1.67E-04	-8.27E-05
3.13E-05	-2.73E-02	1.71E-04	1.34E-04	-2.45E-04	2.63E-04	-2.02E-04	2.68E-04	-1.93E-04	-8.58E-05
3.14E-05	-2.76E-02	2.12E-04	2.12E-04	-2.12E-04	2.46E-04	-1.89E-04	3.37E-04	-1.64E-04	-2.44E-05
3.15E-05	-2.76E-02	2.29E-04	1.89E-04	-2.36E-04	2.53E-04	-1.91E-04	3.52E-04	-1.61E-04	-7.42E-05
3.16E-05	-2.76E-02	2.02E-04	2.22E-04	-2.97E-04	1.37E-04	-2.00E-04	3.79E-04	-1.39E-04	-3.12E-05
3.17E-05	-2.75E-02	2.62E-04	2.18E-04	-3.33E-04	1.41E-04	-2.29E-04	4.33E-04	-5.65E-05	-5.72E-05
3.18E-05	-2.74E-02	2.02E-04	1.96E-04	-4.08E-04	1.32E-04	-2.16E-04	3.93E-04	-1.49E-04	-1.15E-04
3.19E-05	-2.75E-02	2.49E-04	2.12E-04	-3.89E-04	1.46E-04	-1.46E-04	3.86E-04	-6.24E-05	-3.65E-05
3.20E-05	-2.75E-02	3.44E-04	1.65E-04	-3.54E-04	8.95E-05	-1.78E-04	3.77E-04	5.01E-06	-1.22E-04
3.21E-05	-2.76E-02	3.64E-04	2.33E-04	-3.54E-04	5.54E-05	-1.26E-04	3.33E-04	7.33E-06	-5.70E-05
3.22E-05	-2.76E-02	3.37E-04	2.60E-04	-3.35E-04	4.21E-05	-1.51E-04	3.56E-04	3.48E-05	-4.38E-05
3.23E-05	-2.75E-02	2.47E-04	3.06E-04	-3.19E-04	7.24E-05	-1.53E-04	3.50E-04	-7.71E-06	-2.11E-05
3.24E-05	-2.75E-02	2.27E-04	3.77E-04	-2.88E-04	5.59E-05	-1.10E-04	3.31E-04	-2.36E-05	-5.08E-05
3.25E-05	-2.74E-02	2.74E-04	3.98E-04	-2.82E-04	6.14E-05	-1.09E-04	3.45E-04	5.12E-05	-6.11E-05
3.26E-05	-2.76E-02	3.71E-04	3.06E-04	-2.42E-04	1.23E-04	-8.48E-05	3.65E-04	-3.89E-05	-4.45E-05
3.27E-05	-2.76E-02	3.24E-04	2.34E-04	-2.90E-04	1.81E-04	-5.83E-05	3.10E-04	-1.77E-05	2.64E-05
3.28E-05	-2.74E-02	3.31E-04	1.88E-04	-2.44E-04	1.38E-04	-5.11E-05	3.80E-04	-1.08E-04	-1.55E-05
3.29E-05	-2.76E-02	2.35E-04	2.04E-04	-2.18E-04	1.71E-04	-7.82E-05	3.79E-04	-1.11E-04	3.68E-05
3.30E-05	-2.75E-02	1.86E-04	1.97E-04	-1.50E-04	2.21E-04	-1.05E-04	3.04E-04	-9.27E-05	-3.00E-05
3.31E-05	-2.74E-02	2.48E-04	2.78E-05	-2.31E-04	2.67E-04	-1.59E-04	2.93E-04	-2.38E-04	-6.42E-05
3.32E-05	-2.75E-02	2.54E-04	1.52E-05	-2.10E-04	2.75E-04	-7.49E-05	3.17E-04	-2.25E-04	9.17E-06
3.33E-05	-2.76E-02	3.02E-04	7.82E-06	-3.14E-04	1.78E-04	-1.27E-04	3.65E-04	-2.94E-04	5.93E-06
3.34E-05	-2.75E-02	2.34E-04	1.74E-04	-2.75E-04	1.14E-04	-1.64E-04	2.83E-04	-3.96E-04	3.45E-05
3.35E-05	-2.74E-02	2.60E-04	1.91E-04	-2.57E-04	1.61E-04	-1.94E-04	3.40E-04	-3.19E-04	-5.94E-05
3.36E-05	-2.75E-02	2.29E-04	1.31E-04	-2.66E-04	2.12E-04	-2.75E-04	4.29E-04	-3.97E-04	-3.41E-05
3.37E-05	-2.77E-02	2.74E-04	7.22E-05	-3.00E-04	1.89E-04	-2.44E-04	3.14E-04	-3.09E-04	-1.63E-06
3.38E-05	-2.77E-02	2.93E-04	1.04E-04	-3.11E-04	1.05E-04	-1.65E-04	3.45E-04	-3.14E-04	3.21E-05
3.39E-05	-2.78E-02	2.73E-04	2.27E-04	-3.73E-04	-3.85E-05	-1.89E-04	4.70E-04	-3.44E-04	-2.83E-06
3.40E-05	-2.76E-02	2.48E-04	2.00E-04	-3.14E-04	2.35E-05	-1.48E-04	3.73E-04	-2.16E-04	-2.24E-05
3.41E-05	-2.78E-02	2.80E-04	1.98E-04	-2.25E-04	1.41E-05	-1.89E-04	3.67E-04	-2.06E-04	-4.35E-05
3.42E-05	-2.77E-02	3.43E-04	2.36E-04	-2.94E-04	9.99E-05	-1.90E-04	4.02E-04	-2.02E-04	-3.38E-05
3.43E-05	-2.75E-02	3.48E-04	2.96E-04	-2.58E-04	5.90E-06	-1.66E-04	3.57E-04	-8.52E-05	-4.40E-05
3.44E-05	-2.78E-02	3.38E-04	2.85E-04	-3.32E-04	1.03E-04	-7.01E-05	3.95E-04	-1.41E-04	-4.89E-05
3.45E-05	-2.76E-02	2.19E-04	2.13E-04	-2.89E-04	1.03E-04	-8.94E-05	3.44E-04	-3.95E-05	-5.27E-05
3.46E-05	-2.78E-02	2.71E-04	2.21E-04	-2.52E-04	1.05E-04	-1.10E-04	3.19E-04	2.71E-05	-5.41E-05
3.47E-05	-2.75E-02	2.68E-04	2.09E-04	-2.18E-04	1.20E-04	-7.96E-05	2.74E-04	1.78E-05	-1.85E-05
3.48E-05	-2.77E-02	3.97E-04	1.80E-04	-2.37E-04	1.51E-04	-7.58E-05	1.91E-04	6.67E-05	-5.92E-05
3.49E-05	-2.76E-02	2.12E-04	2.27E-04	-2.60E-04	1.07E-04	-1.03E-04	3.53E-04	3.23E-05	-1.03E-04
3.50E-05	-2.76E-02	7.66E-05	1.81E-04	-2.56E-04	1.99E-04	-6.92E-05	4.26E-04	1.50E-05	-3.45E-05
3.51E-05	-2.78E-02	2.26E-04	1.69E-04	-1.96E-04	2.46E-04	-1.23E-04	3.13E-04	1.12E-06	-5.46E-05
3.52E-05	-2.77E-02	4.09E-04	7.39E-05	-2.05E-04	2.77E-04	-1.22E-04	2.77E-04	-4.62E-05	-4.58E-05
3.53E-05	-2.78E-02	3.19E-04	1.08E-04	-2.77E-04	2.34E-04	-1.19E-04	3.04E-04	-5.92E-05	-7.02E-05
3.54E-05	-2.78E-02	2.68E-04	1.06E-04	-2.58E-04	1.08E-04	-1.15E-04	3.56E-04	-1.20E-04	-5.99E-05
3.55E-05	-2.78E-02	1.71E-04	1.57E-04	-2.70E-04	6.28E-05	-7.21E-05	3.84E-04	-1.43E-04	-1.63E-05
3.56E-05	-2.78E-02	2.77E-04	1.31E-04	-3.02E-04	1.03E-04	-1.21E-04	3.82E-04	-1.93E-04	4.10E-06
3.57E-05	-2.78E-02	3.42E-04	1.94E-04	-3.49E-04	1.05E-04	-1.44E-04	4.17E-04	-1.57E-04	-3.27E-06
3.58E-05	-2.80E-02	2.15E-04	9.20E-05	-3.24E-04	1.12E-04	-1.76E-04	3.71E-04	-2.02E-04	-4.77E-05
3.59E-05	-2.78E-02	1.50E-04	9.32E-05	-4.00E-04	1.02E-04	-2.30E-04	3.36E-04	-2.07E-04	-1.22E-04
3.60E-05	-2.78E-02	1.17E-04	5.14E-05	-3.68E-04	7.05E-05	-1.83E-04	3.45E-04	-2.61E-04	-1.16E-04
3.61E-05	-2.78E-02	1.13E-04	1.72E-04	-4.06E-04	-1.61E-05	-1.97E-04	3.81E-04	-2.39E-04	-8.68E-05
3.62E-05	-2.78E-02	1.89E-04	1.22E-04	-4.13E-04	-6.91E-05	-2.09E-04	3.44E-04	-2.22E-04	-8.57E-05
3.63E-05	-2.80E-02	1.94E-04	9.65E-05	-4.43E-04	5.24E-05	-2.66E-04	2.85E-04	-2.51E-04	-1.02E-04
3.64E-05	-2.78E-02	1.58E-04	1.11E-04	-4.36E-04	2.20E-05	-3.23E-04	1.67E-04	-2.84E-04	-1.35E-04
3.65E-05	-2.79E-02	9.64E-05	6.19E-05	-4.37E-04	9.16E-06	-2.95E-04	2.49E-04	-2.29E-04	-1.54E-04
3.66E-05	-2.80E-02	8.39E-05	1.47E-04	-3.83E-04	1.46E-06	-2.32E-04	2.10E-04	-2.44E-04	-1.09E-04
3.67E-05	-2.80E-02	1.35E-04	2.15E-04	-3.74E-04	-9.03E-06	-1.66E-04	2.52E-04	-2.91E-04	-1.13E-04
3.68E-05	-2.79E-02	2.61E-04	9.53E-05	-3.31E-04	-1.43E-06	-2.15E-04	2.08E-04	-2.52E-04	-9.28E-05
3.69E-05	-2.78E-02	2.56E-04	-3.22E-05	-2.74E-04	6.16E-05	-2.06E-04	1.52E-04	-2.69E-04	-1.18E-04
3.70E-05	-2.79E-02	3.39E-04	5.78E-05	-2.92E-04	1.27E-04	-1.67E-04	2.39E-04	-2.90E-04	-1.54E-04
3.71E-05	-2.78E-02	4.33E-04	2.18E-04	-1.93E-04	2.42E-04	-7.35E-05	2.16E-04	-2.80E-04	-9.78E-05
3.72E-05	-2.80E-02	5.54E-04	3.28E-04	-9.88E-05	3.45E-04	-6.60E-05	3.50E-04	-2.09E-04	-3.73E-05
3.73E-05	-2.78E-02	5.44E-04	4.00E-04	-3.06E-05	3.66E-04	4.89E-05	4.24E-04	-1.33E-04	1.70E-05
3.74E-05	-2.78E-02	4.97E-04	3.92E-04	1.19E-05	5.01E-04	1.06E-04	4.21E-04	-9.52E-05	1.73E-05
3.75E-05	-2.80E-02	5.25E-04	3.98E-04	4.05E-05	4.87E-04	1.20E-04	5.45E-04	-2.22E-05	5.00E-05
3.76E-05	-2.78E-02	6.04E-04	4.48E-04	2.25E-05	4.56E-04	2.10E-04	6.76E-04	-9.29E-06	9.56E-05
3.77E-05	-2.80E-02	6.84E-04	4.65E-04	2.86E-05	4.04E-04	1.82E-04	6.09E-04	5.98E-05	1.98E-04
3.78E-05	-2.80E-02	6.27E-04	5.01E-04	-1.43E-04	2.88E-04	5.39E-05	6.96E-04	6.60E-05	3.18E-04
3.79E-05	-2.80E-02	4.98E-04	2.52E-04	-1.87E-04	2.55E-04	-7.13E-06	5.89E-04	1.24E-04	2.06E-04
3.80E-05	-2.79E-02	3.23E-04	1.10E-04	-2.68E-04	2.22E-04	-3.49E-05	4.99E-04	7.91E-05	5.04E-05
3.81E-05	-2.80E-02	1.35E-04	5.37E-05	-3.97E-04	2.57E-05	-1.51E-04	4.45E-04	3.96E-05	3.20E-05
3.82E-05	-2.82E-02	2.04E-05	2.40E-05	-4.48E-04	-1.47E-04	-2.33E-04	3.21E-04	-6.51E-05	-6.91E-06
3.83E-05	-2.83E-02	7.14E-05	4.51E-05	-5.40E-04	-1.56E-04	-3.25E-04	2.71E-04	-1.06E-04	-5.16E-05
3.84E-05	-2.82E-02	3.10E-05	5.32E-05	-5.89E-04	-1.52E-04	-3.13E-04	1.27E-04	-1.51E-04	-1.47E-04
3.85E-05	-2.81E-02	5.47E-05	1.78E-04	-4.58E-04	-9.12E-05	-4.08E-04	9.59E-05	-8.55E-05	-2.49E-04
3.86E-05	-2.82E-02	2.23E-04	1.72E-04	-3.41E-04	-5.01E-05	-3.29E-04	1.42E-04	-1.62E-04	-2.71E-04
3.87E-05	-2.81E-02	4.37E-04	2.87E-04	-2.09E-04	6.68E-05	-1.92E-04	3.55E-04	-1.07E-04	-1.54E-04
3.88E-05	-2.80E-02	6.15E-04	4.42E-04	-4.09E-05	2.54E-04	-9.87E-05	3.69E-04	-5.28E-05	-6.73E-05
3.89E-05	-2.80E-02	7.04E-04	4.90E-04	2.02E-05	4.38E-04	1.34E-04	5.00E-04	7.00E-05	3.45E-05
3.90E-05	-2.79E-02	6.84E-04	6.04E-04	2.36E-04	4.74E-04	2.22E-04	5.92E-04	1.90E-04	4.09E-05
3.91E-05	-2.81E-02	7.68E-04	5.54E-04	2.63E-04	5.46E-04	2.15E-04	5.89E-04	1.96E-04	1.76E-04
3.92E-05	-2.80E-02	8.18E-04	5.35E-04	2.25E-04	6.28E-04	2.78E-04	7.29E-04	2.09E-04	2.52E-04
3.93E-05	-2.80E-02	6.33E-04	4.93E-04	5.31E-05	5.76E-04	2.20E-04	7.09E-04	2.00E-04	3.71E-04
3.94E-05	-2.81E-02	3.32E-04	2.54E-04	-8.77E-05	3.98E-04	1.56E-04	7.19E-04	8.78E-05	3.24E-04
3.95E-05	-2.83E-02	7.15E-05	2.60E-07	-2.65E-04	2.11E-04	2.67E-05	5.34E-04	-1.95E-05	2.76E-04
3.96E-05	-2.83E-02	-2.13E-05	-2.88E-04	-4.86E-04	2.99E-05	-1.49E-04	3.44E-04	-2.23E-04	7.07E-05
3.97E-05	-2.83E-02	-1.82E-04	-4.65E-04	-7.41E-04	-1.60E-04	-3.93E-04	2.08E-04	-4.10E-04	-3.83E-06
3.98E-05	-2.83E-02	-2.33E-04	-4.27E-04	-8.46E-04	-3.97E-04	-5.49E-04	1.16E-04	-5.83E-04	-1.45E-04
3.99E-05	-2.81E-02	-1.91E-04	-3.85E-04	-9.11E-04	-4.65E-04	-6.39E-04	-3.55E-05	-6.96E-04	-2.22E-04
4.00E-05	-2.83E-02	-2.27E-04	-2.33E-04	-7.96E-04	-4.93E-04	-6.18E-04	-8.35E-05	-7.23E-04	-3.34E-04
4.01E-05	-2.83E-02	1.14E-04	-4.02E-05	-6.18E-04	-3.58E-04	-5.65E-04	-2.51E-05	-7.68E-04	-4.39E-04
4.02E-05	-2.81E-02	2.96E-04	1.06E-04	-4.47E-04	-2.03E-04	-3.72E-04	-1.26E-05	-7.07E-04	-4.16E-04
4.03E-05	-2.82E-02	5.05E-04	3.49E-04	-2.13E-04	5.24E-05	-2.45E-04	9.49E-05	-5.26E-04	-3.18E-04
4.04E-05	-2.81E-02	5.98E-04	5.15E-04	-8.93E-05	2.79E-04	-3.32E-05	3.15E-04	-3.29E-04	-1.68E-04
4.05E-05	-2.82E-02	5.50E-04	6.03E-04	7.11E-05	4.74E-04	1.61E-04	4.55E-04	-8.96E-05	-5.52E-05
4.06E-05	-2.81E-02	3.66E-04	5.92E-04	4.38E-05	5.09E-04	1.88E-04	7.17E-04	1.26E-04	7.10E-05
4.07E-05	-2.84E-02	3.37E-04	4.11E-04	-2.32E-05	4.14E-04	2.00E-04	6.71E-04	1.45E-04	1.13E-04
4.08E-05	-2.81E-02	8.81E-05	1.96E-04	-2.13E-04	2.18E-04	1.52E-04	5.73E-04	2.93E-04	1.66E-04
4.09E-05	-2.84E-02	-1.14E-04	-5.98E-05	-3.92E-04	5.82E-05	2.25E-05	4.25E-04	1.55E-04	1.62E-04
4.10E-05	-2.83E-02	-4.23E-04	-4.32E-04	-6.66E-04	-1.23E-04	-2.17E-04	3.26E-04	1.19E-04	9.38E-05
4.11E-05	-2.83E-02	-6.96E-04	-7.32E-04	-8.72E-04	-2.74E-04	-4.28E-04	5.66E-05	-3.54E-05	-7.84E-05
4.12E-05	-2.83E-02	-6.81E-04	-8.47E-04	-1.14E-03	-5.11E-04	-7.27E-04	-2.35E-05	-2.63E-04	-2.10E-04
4.13E-05	-2.84E-02	-5.78E-04	-7.71E-04	-1.19E-03	-6.97E-04	-9.20E-04	-2.78E-04	-3.00E-04	-3.43E-04
4.14E-05	-2.84E-02	-4.08E-04	-6.46E-04	-1.14E-03	-8.49E-04	-1.07E-03	-4.10E-04	-6.31E-04	-4.17E-04
4.15E-05	-2.82E-02	-1.82E-04	-4.01E-04	-1.07E-03	-7.45E-04	-1.02E-03	-4.82E-04	-7.36E-04	-5.09E-04
4.16E-05	-2.84E-02	2.01E-04	-7.46E-05	-6.86E-04	-4.83E-04	-9.01E-04	-4.31E-04	-7.83E-04	-5.69E-04
4.17E-05	-2.82E-02	6.26E-04	3.46E-04	-3.33E-04	-1.68E-04	-6.43E-04	-2.44E-04	-7.85E-04	-5.49E-04
4.18E-05	-2.84E-02	1.06E-03	7.15E-04	1.25E-04	2.67E-04	-3.32E-04	1.19E-05	-5.62E-04	-5.09E-04
4.19E-05	-2.82E-02	1.39E-03	1.11E-03	5.14E-04	6.47E-04	2.79E-05	3.22E-04	-3.57E-04	-3.93E-04
4.20E-05	-2.80E-02	1.59E-03	1.38E-03	8.02E-04	1.02E-03	4.51E-04	6.89E-04	-1.16E-04	-1.62E-04
4.21E-05	-2.81E-02	1.62E-03	1.47E-03	9.26E-04	1.32E-03	8.51E-04	9.81E-04	2.17E-04	3.55E-05
4.22E-05	-2.81E-02	1.36E-03	1.45E-03	1.01E-03	1.40E-03	1.07E-03	1.26E-03	4.65E-04	2.88E-04
4.23E-05	-2.81E-02	9.31E-04	1.12E-03	7.57E-04	1.33E-03	1.14E-03	1.48E-03	6.77E-04	5.01E-04
4.24E-05	-2.81E-02	5.49E-04	7.49E-04	5.03E-04	1.09E-03	1.03E-03	1.42E-03	7.51E-04	5.85E-04
4.25E-05	-2.84E-02	1.32E-04	3.83E-04	7.10E-05	7.79E-04	7.92E-04	1.30E-03	7.94E-04	6.65E-04
4.26E-05	-2.84E-02	-2.31E-04	-1.10E-04	-3.26E-04	3.09E-04	5.22E-04	1.12E-03	7.08E-04	7.23E-04
4.27E-05	-2.84E-02	-4.63E-04	-3.66E-04	-7.17E-04	-8.89E-05	1.28E-04	8.55E-04	5.17E-04	6.85E-04
4.28E-05	-2.85E-02	-5.81E-04	-6.56E-04	-9.88E-04	-4.94E-04	-2.86E-04	5.26E-04	1.84E-04	5.71E-04
4.29E-05	-2.84E-02	-5.37E-04	-7.28E-04	-1.15E-03	-6.63E-04	-6.58E-04	1.52E-04	-1.11E-04	4.03E-04
4.30E-05	-2.84E-02	-2.51E-04	-6.31E-04	-1.11E-03	-7.98E-04	-9.66E-04	-1.90E-04	-4.04E-04	1.12E-04
4.31E-05	-2.84E-02	1.56E-04	-3.86E-04	-9.67E-04	-7.26E-04	-1.02E-03	-4.07E-04	-6.33E-04	-1.41E-04
4.32E-05	-2.83E-02	6.13E-04	-1.88E-07	-6.38E-04	-4.31E-04	-9.17E-04	-5.12E-04	-8.26E-04	-3.75E-04
4.33E-05	-2.83E-02	1.01E-03	5.76E-04	-1.30E-04	-1.14E-04	-7.42E-04	-4.69E-04	-9.36E-04	-4.88E-04
4.34E-05	-2.81E-02	1.31E-03	9.17E-04	3.41E-04	3.14E-04	-3.64E-04	-2.29E-04	-8.63E-04	-5.28E-04
4.35E-05	-2.82E-02	1.46E-03	1.25E-03	7.50E-04	8.24E-04	1.27E-05	6.52E-05	-6.26E-04	-5.63E-04
4.36E-05	-2.82E-02	1.50E-03	1.41E-03	9.98E-04	1.29E-03	4.22E-04	4.41E-04	-3.63E-04	-4.31E-04
4.37E-05	-2.82E-02	1.25E-03	1.35E-03	1.05E-03	1.48E-03	8.42E-04	9.68E-04	-2.61E-05	-2.27E-04
4.38E-05	-2.82E-02	9.57E-04	1.02E-03	8.87E-04	1.57E-03	1.15E-03	1.32E-03	4.07E-04	6.43E-05
4.39E-05	-2.83E-02	4.14E-04	6.32E-04	5.59E-04	1.27E-03	1.13E-03	1.54E-03	7.32E-04	3.91E-04
4.40E-05	-2.84E-02	-3.03E-04	2.42E-05	-8.20E-06	8.54E-04	9.31E-04	1.54E-03	9.24E-04	6.09E-04
4.41E-05	-2.84E-02	-7.45E-04	-5.30E-04	-6.53E-04	1.18E-04	5.13E-04	1.33E-03	9.16E-04	7.18E-04
4.42E-05	-2.88E-02	-1.20E-03	-9.99E-04	-1.27E-03	-3.88E-04	5.93E-05	1.03E-03	7.39E-04	8.27E-04
4.43E-05	-2.84E-02	-1.39E-03	-1.29E-03	-1.74E-03	-9.88E-04	-5.06E-04	4.39E-04	5.12E-04	7.70E-04
4.44E-05	-2.87E-02	-1.25E-03	-1.36E-03	-1.97E-03	-1.42E-03	-1.12E-03	-6.20E-05	6.27E-05	5.40E-04
4.45E-05	-2.86E-02	-8.68E-04	-1.23E-03	-2.07E-03	-1.78E-03	-1.62E-03	-6.32E-04	-3.53E-04	1.18E-04
4.46E-05	-2.84E-02	-5.05E-04	-9.11E-04	-1.87E-03	-1.78E-03	-1.95E-03	-9.90E-04	-8.52E-04	-3.66E-04
4.47E-05	-2.85E-02	9.91E-05	-4.56E-04	-1.39E-03	-1.49E-03	-1.90E-03	-1.34E-03	-1.31E-03	-7.49E-04
4.48E-05	-2.84E-02	6.49E-04	2.05E-04	-6.37E-04	-8.93E-04	-1.59E-03	-1.21E-03	-1.48E-03	-1.03E-03
4.49E-05	-2.83E-02	1.22E-03	8.55E-04	2.99E-05	-1.73E-04	-1.13E-03	-1.10E-03	-1.57E-03	-1.35E-03
4.50E-05	-2.83E-02	1.66E-03	1.46E-03	7.43E-04	5.23E-04	-4.75E-04	-6.95E-04	-1.33E-03	-1.47E-03
4.51E-05	-2.82E-02	1.70E-03	1.81E-03	1.23E-03	1.26E-03	2.85E-04	-1.42E-04	-8.77E-04	-1.38E-03
4.52E-05	-2.82E-02	1.61E-03	1.81E-03	1.52E-03	1.81E-03	9.89E-04	5.84E-04	-3.66E-04	-9.50E-04
4.53E-05	-2.83E-02	1.23E-03	1.41E-03	1.45E-03	2.18E-03	1.57E-03	1.18E-03	2.52E-04	-4.24E-04
4.54E-05	-2.83E-02	4.93E-04	8.49E-04	9.90E-04	2.02E-03	1.79E-03	1.85E-03	7.93E-04	1.65E-04
4.55E-05	-2.86E-02	-1.74E-04	8.15E-05	2.79E-04	1.67E-03	1.63E-03	2.16E-03	1.18E-03	7.45E-04
4.56E-05	-2.87E-02	-8.23E-04	-5.87E-04	-3.89E-04	8.26E-04	1.20E-03	2.04E-03	1.41E-03	1.08E-03
4.57E-05	-2.86E-02	-1.34E-03	-1.20E-03	-1.29E-03	-4.95E-05	5.81E-04	1.73E-03	1.25E-03	1.39E-03
4.58E-05	-2.88E-02	-1.59E-03	-1.61E-03	-1.93E-03	-8.79E-04	-2.21E-04	1.06E-03	9.29E-04	1.39E-03
4.59E-05	-2.89E-02	-1.55E-03	-1.82E-03	-2.38E-03	-1.62E-03	-1.03E-03	3.77E-04	3.21E-04	1.20E-03
4.60E-05	-2.87E-02	-1.14E-03	-1.61E-03	-2.49E-03	-2.04E-03	-1.79E-03	-2.53E-04	-3.90E-04	6.91E-04
4.61E-05	-2.86E-02	-3.07E-04	-9.98E-04	-2.14E-03	-2.14E-03	-2.28E-03	-1.01E-03	-1.02E-03	6.69E-05
4.62E-05	-2.83E-02	5.07E-04	-2.18E-04	-1.52E-03	-1.93E-03	-2.43E-03	-1.38E-03	-1.67E-03	-5.81E-04
4.63E-05	-2.84E-02	1.44E-03	7.64E-04	-6.08E-04	-1.18E-03	-1.99E-03	-1.56E-03	-1.93E-03	-1.05E-03
4.64E-05	-2.81E-02	2.25E-03	1.70E-03	5.47E-04	-1.68E-04	-1.32E-03	-1.44E-03	-2.00E-03	-1.41E-03
4.65E-05	-2.82E-02	2.83E-03	2.58E-03	1.53E-03	9.64E-04	-4.02E-04	-8.46E-04	-1.84E-03	-1.47E-03
4.66E-05	-2.81E-02	3.00E-03	3.09E-03	2.33E-03	2.09E-03	6.13E-04	-8.86E-05	-1.28E-03	-1.39E-03
4.67E-05	-2.80E-02	2.67E-03	3.15E-03	2.79E-03	2.78E-03	1.63E-03	9.50E-04	-5.00E-04	-9.69E-04
4.68E-05	-2.82E-02	2.02E-03	2.56E-03	2.66E-03	3.22E-03	2.43E-03	1.87E-03	3.84E-04	-4.05E-04
4.69E-05	-2.84E-02	1.06E-03	1.67E-03	2.05E-03	3.17E-03	2.83E-03	2.51E-03	1.22E-03	2.61E-04
4.70E-05	-2.85E-02	-1.68E-04	4.53E-04	1.06E-03	2.54E-03	2.74E-03	2.93E-03	1.82E-03	9.49E-04
4.71E-05	-2.86E-02	-1.38E-03	-7.73E-04	-1.21E-04	1.52E-03	2.26E-03	2.85E-03	2.14E-03	1.52E-03
4.72E-05	-2.87E-02	-2.08E-03	-1.76E-03	-1.25E-03	2.07E-04	1.28E-03	2.33E-03	2.15E-03	1.77E-03
4.73E-05	-2.90E-02	-2.46E-03	-2.51E-03	-2.37E-03	-1.05E-03	1.31E-04	1.62E-03	1.79E-03	1.80E-03
4.74E-05	-2.89E-02	-2.39E-03	-2.77E-03	-3.14E-03	-2.05E-03	-1.10E-03	7.23E-04	1.16E-03	1.54E-03
4.75E-05	-2.90E-02	-1.94E-03	-2.57E-03	-3.35E-03	-2.73E-03	-2.15E-03	-3.65E-04	3.35E-04	1.01E-03
4.76E-05	-2.87E-02	-1.18E-03	-1.88E-03	-3.11E-03	-2.89E-03	-2.79E-03	-1.35E-03	-6.14E-04	2.98E-04
4.77E-05	-2.85E-02	1.24E-05	-9.03E-04	-2.34E-03	-2.69E-03	-3.06E-03	-2.02E-03	-1.39E-03	-3.62E-04
4.78E-05	-2.86E-02	1.27E-03	3.51E-04	-1.22E-03	-2.06E-03	-2.88E-03	-2.27E-03	-2.01E-03	-9.63E-04
4.79E-05	-2.83E-02	2.37E-03	1.58E-03	5.34E-05	-9.20E-04	-2.19E-03	-2.19E-03	-2.30E-03	-1.50E-03
4.80E-05	-2.82E-02	3.13E-03	2.63E-03	1.35E-03	4.88E-04	-1.28E-03	-1.64E-03	-2.18E-03	-1.79E-03
4.81E-05	-2.80E-02	3.35E-03	3.36E-03	2.35E-03	1.87E-03	-3.67E-05	-7.74E-04	-1.71E-03	-1.72E-03
4.82E-05	-2.83E-02	2.88E-03	3.49E-03	2.98E-03	2.83E-03	1.18E-03	2.42E-04	-1.12E-03	-1.41E-03
4.83E-05	-2.84E-02	2.05E-03	2.91E-03	2.99E-03	3.26E-03	2.10E-03	1.34E-03	-1.75E-04	-9.25E-04
4.84E-05	-2.85E-02	7.01E-04	1.78E-03	2.29E-03	3.25E-03	2.70E-03	2.23E-03	6.01E-04	-3.23E-04
4.85E-05	-2.88E-02	-6.96E-04	4.43E-04	1.18E-03	2.71E-03	2.79E-03	2.86E-03	1.38E-03	2.58E-04
4.86E-05	-2.89E-02	-1.80E-03	-9.39E-04	-2.39E-04	1.71E-03	2.45E-03	3.03E-03	1.81E-03	8.64E-04
4.87E-05	-2.90E-02	-2.64E-03	-2.05E-03	-1.60E-03	2.78E-04	1.52E-03	2.68E-03	1.96E-03	1.32E-03
4.88E-05	-2.89E-02	-3.06E-03	-2.84E-03	-2.74E-03	-1.09E-03	3.87E-04	1.98E-03	1.82E-03	1.56E-03
4.89E-05	-2.91E-02	-2.83E-03	-3.19E-03	-3.39E-03	-2.20E-03	-9.24E-04	9.90E-04	1.26E-03	1.41E-03
4.90E-05	-2.89E-02	-2.12E-03	-2.88E-03	-3.62E-03	-2.90E-03	-2.06E-03	-1.25E-05	5.77E-04	1.03E-03
4.91E-05	-2.87E-02	-9.26E-04	-2.04E-03	-3.24E-03	-3.23E-03	-2.85E-03	-9.95E-04	-3.02E-04	5.93E-04
4.92E-05	-2.87E-02	6.67E-04	-8.03E-04	-2.39E-03	-2.99E-03	-3.14E-03	-1.82E-03	-1.16E-03	-1.52E-06
4.93E-05	-2.84E-02	2.21E-03	8.15E-04	-1.04E-03	-2.07E-03	-3.00E-03	-2.18E-03	-1.79E-03	-5.75E-04
4.94E-05	-2.83E-02	3.40E-03	2.24E-03	4.84E-04	-6.79E-04	-2.41E-03	-2.17E-03	-2.14E-03	-1.06E-03
4.95E-05	-2.83E-02	4.13E-03	3.30E-03	2.02E-03	7.07E-04	-1.45E-03	-1.73E-03	-2.19E-03	-1.47E-03
4.96E-05	-2.82E-02	4.07E-03	3.96E-03	3.12E-03	2.10E-03	-1.16E-04	-9.94E-04	-2.00E-03	-1.56E-03
4.97E-05	-2.83E-02	3.40E-03	3.88E-03	3.70E-03	3.34E-03	1.16E-03	-5.13E-05	-1.60E-03	-1.48E-03
4.98E-05	-2.83E-02	2.03E-03	3.11E-03	3.48E-03	3.91E-03	2.27E-03	9.88E-04	-7.46E-04	-1.06E-03
4.99E-05	-2.86E-02	3.58E-04	1.80E-03	2.71E-03	3.83E-03	3.07E-03	2.07E-03	1.39E-05	-5.55E-04
5.00E-05	-2.87E-02	-1.08E-03	1.73E-04	1.43E-03	3.12E-03	3.29E-03	2.82E-03	8.67E-04	-5.49E-05
5.01E-05	-2.89E-02	-2.35E-03	-1.38E-03	-2.16E-04	1.96E-03	2.91E-03	3.10E-03	1.53E-03	4.93E-04
5.02E-05	-2.92E-02	-3.19E-03	-2.61E-03	-1.83E-03	4.85E-04	2.08E-03	3.05E-03	1.89E-03	9.73E-04
5.03E-05	-2.91E-02	-3.48E-03	-3.21E-03	-3.04E-03	-1.03E-03	8.47E-04	2.45E-03	1.93E-03	1.33E-03
5.04E-05	-2.94E-02	-3.12E-03	-3.35E-03	-3.85E-03	-2.36E-03	-4.14E-04	1.62E-03	1.67E-03	1.53E-03
5.05E-05	-2.91E-02	-2.01E-03	-2.90E-03	-3.99E-03	-3.26E-03	-1.68E-03	6.59E-04	1.09E-03	1.48E-03
5.06E-05	-2.89E-02	-4.55E-04	-1.81E-03	-3.50E-03	-3.51E-03	-2.70E-03	-4.59E-04	4.12E-04	1.18E-03
5.07E-05	-2.86E-02	1.24E-03	-4.22E-04	-2.49E-03	-3.19E-03	-3.19E-03	-1.40E-03	-4.11E-04	7.07E-04
5.08E-05	-2.86E-02	2.89E-03	1.26E-03	-1.01E-03	-2.25E-03	-3.25E-03	-2.09E-03	-1.11E-03	1.10E-04
5.09E-05	-2.81E-02	3.97E-03	2.90E-03	6.43E-04	-9.88E-04	-2.77E-03	-2.31E-03	-1.67E-03	-3.98E-04
5.10E-05	-2.82E-02	4.39E-03	3.91E-03	2.14E-03	5.23E-04	-1.80E-03	-2.17E-03	-1.99E-03	-9.19E-04
5.11E-05	-2.83E-02	4.02E-03	4.30E-03	3.30E-03	2.01E-03	-6.84E-04	-1.65E-03	-1.84E-03	-1.35E-03
5.12E-05	-2.83E-02	3.06E-03	3.86E-03	3.80E-03	3.22E-03	6.41E-04	-7.76E-04	-1.72E-03	-1.46E-03
5.13E-05	-2.83E-02	1.35E-03	2.79E-03	3.49E-03	3.85E-03	1.86E-03	3.43E-04	-1.11E-03	-1.45E-03
5.14E-05	-2.87E-02	-3.78E-04	1.29E-03	2.52E-03	3.75E-03	2.72E-03	1.30E-03	-3.72E-04	-1.21E-03
5.15E-05	-2.90E-02	-1.99E-03	-4.97E-04	1.07E-03	3.15E-03	3.10E-03	2.27E-03	3.95E-04	-7.97E-04
5.16E-05	-2.92E-02	-3.20E-03	-2.19E-03	-7.24E-04	2.00E-03	2.88E-03	2.89E-03	1.05E-03	-3.04E-04
5.17E-05	-2.94E-02	-3.76E-03	-3.26E-03	-2.26E-03	4.48E-04	2.08E-03	2.96E-03	1.58E-03	2.21E-04
5.18E-05	-2.92E-02	-3.77E-03	-3.83E-03	-3.50E-03	-1.16E-03	9.22E-04	2.76E-03	1.80E-03	7.43E-04
5.19E-05	-2.93E-02	-3.09E-03	-3.72E-03	-4.14E-03	-2.52E-03	-3.41E-04	1.91E-03	1.67E-03	1.15E-03
5.20E-05	-2.92E-02	-1.75E-03	-3.04E-03	-4.18E-03	-3.29E-03	-1.61E-03	8.84E-04	1.23E-03	1.37E-03
5.21E-05	-2.89E-02	1.05E-04	-1.72E-03	-3.58E-03	-3.58E-03	-2.59E-03	-7.49E-05	6.62E-04	1.26E-03
5.22E-05	-2.87E-02	1.96E-03	5.14E-05	-2.39E-03	-3.29E-03	-3.17E-03	-1.06E-03	-1.83E-04	9.86E-04
5.23E-05	-2.82E-02	3.65E-03	1.91E-03	-7.84E-04	-2.38E-03	-3.23E-03	-1.89E-03	-9.74E-04	5.20E-04
5.24E-05	-2.82E-02	4.61E-03	3.46E-03	9.86E-04	-9.65E-04	-2.79E-03	-2.23E-03	-1.69E-03	3.89E-05
5.25E-05	-2.81E-02	4.83E-03	4.55E-03	2.59E-03	6.35E-04	-1.85E-03	-2.13E-03	-2.12E-03	-3.69E-04
5.26E-05	-2.83E-02	4.16E-03	4.68E-03	3.70E-03	2.20E-03	-6.67E-04	-1.70E-03	-2.23E-03	-9.69E-04
5.27E-05	-2.84E-02	2.76E-03	4.08E-03	4.10E-03	3.32E-03	6.88E-04	-9.51E-04	-2.00E-03	-1.31E-03
5.28E-05	-2.85E-02	1.05E-03	2.80E-03	3.70E-03	3.95E-03	1.89E-03	1.49E-04	-1.50E-03	-1.46E-03
5.29E-05	-2.89E-02	-7.78E-04	1.04E-03	2.59E-03	3.96E-03	2.80E-03	1.24E-03	-8.71E-04	-1.34E-03
5.30E-05	-2.91E-02	-2.43E-03	-7.55E-04	1.02E-03	3.33E-03	3.15E-03	2.16E-03	-1.14E-04	-9.48E-04
5.31E-05	-2.92E-02	-3.48E-03	-2.27E-03	-7.75E-04	2.08E-03	2.99E-03	2.75E-03	7.98E-04	-4.78E-04
5.32E-05	-2.94E-02	-4.00E-03	-3.46E-03	-2.36E-03	4.54E-04	2.23E-03	3.05E-03	1.46E-03	7.95E-05
5.33E-05	-2.93E-02	-3.54E-03	-3.95E-03	-3.49E-03	-1.17E-03	1.13E-03	2.68E-03	1.81E-03	6.05E-04
5.34E-05	-2.92E-02	-2.52E-03	-3.65E-03	-3.99E-03	-2.49E-03	-2.22E-04	2.16E-03	1.90E-03	1.01E-03
5.35E-05	-2.91E-02	-9.41E-04	-2.71E-03	-3.91E-03	-3.23E-03	-1.44E-03	1.15E-03	1.59E-03	1.31E-03
5.36E-05	-2.90E-02	9.23E-04	-1.03E-03	-3.18E-03	-3.37E-03	-2.45E-03	7.47E-05	1.09E-03	1.35E-03
5.37E-05	-2.85E-02	2.72E-03	7.05E-04	-2.03E-03	-2.88E-03	-3.07E-03	-9.87E-04	4.19E-04	1.16E-03
5.38E-05	-2.83E-02	3.92E-03	2.35E-03	-3.72E-04	-2.06E-03	-3.20E-03	-1.70E-03	-4.10E-04	7.53E-04
5.39E-05	-2.83E-02	4.59E-03	3.69E-03	1.30E-03	-9.10E-04	-2.88E-03	-2.14E-03	-1.03E-03	1.33E-04
5.40E-05	-2.84E-02	4.22E-03	4.24E-03	2.67E-03	7.05E-04	-1.88E-03	-2.15E-03	-1.65E-03	-3.44E-04
5.41E-05	-2.84E-02	3.26E-03	4.11E-03	3.37E-03	2.21E-03	-5.99E-04	-1.70E-03	-1.84E-03	-7.96E-04
5.42E-05	-2.87E-02	1.67E-03	3.29E-03	3.56E-03	3.21E-03	6.16E-04	-9.25E-04	-1.76E-03	-1.19E-03
5.43E-05	-2.89E-02	-2.03E-04	1.80E-03	2.86E-03	3.66E-03	1.68E-03	7.98E-05	-1.38E-03	-1.31E-03
5.44E-05	-2.90E-02	-1.89E-03	1.19E-04	1.69E-03	3.26E-03	2.44E-03	1.16E-03	-7.57E-04	-1.31E-03
5.45E-05	-2.93E-02	-3.06E-03	-1.48E-03	1.22E-04	2.55E-03	2.79E-03	1.94E-03	-1.27E-04	-9.67E-04
5.46E-05	-2.94E-02	-3.53E-03	-2.81E-03	-1.41E-03	1.43E-03	2.66E-03	2.47E-03	5.72E-04	-5.29E-04
5.47E-05	-2.95E-02	-3.33E-03	-3.44E-03	-2.65E-03	-9.18E-05	1.95E-03	2.69E-03	1.10E-03	-4.18E-05
5.48E-05	-2.94E-02	-2.41E-03	-3.28E-03	-3.36E-03	-1.29E-03	9.12E-04	2.46E-03	1.53E-03	4.25E-04
5.49E-05	-2.90E-02	-1.06E-03	-2.57E-03	-3.49E-03	-2.30E-03	-2.49E-04	1.92E-03	1.57E-03	8.08E-04
5.50E-05	-2.90E-02	7.35E-04	-1.27E-03	-3.04E-03	-2.72E-03	-1.18E-03	1.13E-03	1.38E-03	1.03E-03
5.51E-05	-2.87E-02	2.44E-03	2.88E-04	-2.01E-03	-2.51E-03	-1.96E-03	1.83E-04	9.71E-04	1.11E-03
5.52E-05	-2.84E-02	3.88E-03	1.99E-03	-6.73E-04	-1.96E-03	-2.36E-03	-5.93E-04	3.95E-04	1.04E-03
5.53E-05	-2.84E-02	4.61E-03	3.39E-03	8.55E-04	-8.74E-04	-2.26E-03	-1.16E-03	-2.20E-04	7.87E-04
5.54E-05	-2.82E-02	4.59E-03	4.18E-03	2.19E-03	3.44E-04	-1.75E-03	-1.42E-03	-7.44E-04	3.88E-04
5.55E-05	-2.83E-02	3.74E-03	4.23E-03	3.10E-03	1.63E-03	-9.55E-04	-1.29E-03	-1.13E-03	-6.64E-05
5.56E-05	-2.84E-02	2.32E-03	3.45E-03	3.44E-03	2.63E-03	3.15E-05	-9.04E-04	-1.27E-03	-4.05E-04
5.57E-05	-2.86E-02	5.51E-04	2.15E-03	3.04E-03	3.14E-03	1.01E-03	-2.23E-04	-1.24E-03	-5.94E-04
5.58E-05	-2.89E-02	-1.21E-03	5.34E-04	1.99E-03	3.07E-03	1.73E-03	5.48E-04	-9.26E-04	-6.54E-04
5.59E-05	-2.92E-02	-2.58E-03	-1.12E-03	6.14E-04	2.59E-03	2.13E-03	1.25E-03	-5.82E-04	-6.23E-04
5.60E-05	-2.95E-02	-3.40E-03	-2.48E-03	-9.30E-04	1.53E-03	2.06E-03	1.74E-03	-1.55E-04	-5.37E-04
5.61E-05	-2.94E-02	-3.59E-03	-3.37E-03	-2.31E-03	2.16E-04	1.59E-03	2.01E-03	2.06E-04	-2.83E-04
5.62E-05	-2.94E-02	-3.03E-03	-3.60E-03	-3.26E-03	-1.14E-03	7.58E-04	1.87E-03	4.12E-04	4.31E-05
5.63E-05	-2.94E-02	-2.03E-03	-3.08E-03	-3.67E-03	-2.13E-03	-1.49E-04	1.50E-03	5.99E-04	2.81E-04
5.64E-05	-2.92E-02	-3.88E-04	-2.00E-03	-3.47E-03	-2.65E-03	-1.12E-03	8.59E-04	5.59E-04	3.98E-04
5.65E-05	-2.88E-02	1.37E-03	-5.67E-04	-2.77E-03	-2.75E-03	-1.90E-03	1.78E-04	3.00E-04	3.48E-04
5.66E-05	-2.87E-02	2.72E-03	9.52E-04	-1.59E-03	-2.45E-03	-2.22E-03	-5.05E-04	-7.83E-06	2.97E-04
5.67E-05	-2.86E-02	3.55E-03	2.33E-03	-2.24E-04	-1.62E-03	-2.29E-03	-1.13E-03	-4.44E-04	9.13E-05
5.68E-05	-2.83E-02	3.68E-03	3.20E-03	1.13E-03	-5.86E-04	-1.97E-03	-1.33E-03	-6.89E-04	-1.63E-04
5.69E-05	-2.86E-02	3.12E-03	3.54E-03	2.08E-03	6.00E-04	-1.37E-03	-1.25E-03	-9.12E-04	-3.74E-04
5.70E-05	-2.87E-02	2.11E-03	3.15E-03	2.57E-03	1.58E-03	-5.88E-04	-9.18E-04	-1.04E-03	-5.31E-04
5.71E-05	-2.86E-02	6.29E-04	2.00E-03	2.42E-03	2.27E-03	2.85E-04	-5.72E-04	-8.59E-04	-6.35E-04
5.72E-05	-2.91E-02	-1.03E-03	5.78E-04	1.76E-03	2.38E-03	9.81E-04	8.46E-05	-6.06E-04	-5.98E-04
5.73E-05	-2.92E-02	-2.24E-03	-8.24E-04	6.43E-04	2.10E-03	1.34E-03	7.06E-04	-4.16E-04	-5.13E-04
5.74E-05	-2.94E-02	-3.04E-03	-1.93E-03	-6.19E-04	1.44E-03	1.43E-03	1.08E-03	-5.79E-05	-2.86E-04
5.75E-05	-2.95E-02	-3.20E-03	-2.70E-03	-1.81E-03	3.67E-04	1.17E-03	1.32E-03	1.24E-04	-1.40E-04
5.76E-05	-2.95E-02	-2.76E-03	-2.90E-03	-2.62E-03	-6.69E-04	6.84E-04	1.27E-03	4.28E-04	6.94E-06
5.77E-05	-2.93E-02	-1.66E-03	-2.77E-03	-3.01E-03	-1.43E-03	-6.40E-05	1.10E-03	4.76E-04	1.42E-04
5.78E-05	-2.92E-02	-2.51E-04	-1.92E-03	-2.91E-03	-1.99E-03	-8.14E-04	6.49E-04	3.19E-04	2.08E-04
5.79E-05	-2.89E-02	1.34E-03	-6.66E-04	-2.35E-03	-2.13E-03	-1.33E-03	1.87E-04	1.68E-04	2.12E-04
5.80E-05	-2.87E-02	2.57E-03	8.12E-04	-1.37E-03	-1.82E-03	-1.60E-03	-2.74E-04	-1.96E-04	7.69E-05
5.81E-05	-2.87E-02	3.43E-03	2.15E-03	-1.96E-04	-1.23E-03	-1.60E-03	-5.51E-04	-4.28E-04	-1.94E-04
5.82E-05	-2.87E-02	3.67E-03	3.01E-03	1.00E-03	-2.79E-04	-1.33E-03	-6.15E-04	-6.10E-04	-3.41E-04
5.83E-05	-2.86E-02	3.23E-03	3.24E-03	1.95E-03	7.27E-04	-8.25E-04	-4.62E-04	-7.52E-04	-4.99E-04
5.84E-05	-2.87E-02	2.31E-03	3.02E-03	2.36E-03	1.52E-03	-1.50E-04	-2.14E-04	-6.48E-04	-5.29E-04
5.85E-05	-2.87E-02	1.11E-03	2.26E-03	2.35E-03	2.12E-03	5.27E-04	1.70E-04	-5.47E-04	-4.76E-04
5.86E-05	-2.89E-02	-3.91E-04	1.08E-03	1.85E-03	2.29E-03	1.09E-03	7.55E-04	-3.43E-04	-3.16E-04
5.87E-05	-2.92E-02	-1.52E-03	-1.92E-04	9.81E-04	2.06E-03	1.43E-03	1.15E-03	8.96E-06	-4.54E-05
5.88E-05	-2.94E-02	-2.31E-03	-1.29E-03	-3.78E-05	1.54E-03	1.35E-03	1.49E-03	1.96E-04	1.77E-04
5.89E-05	-2.93E-02	-2.42E-03	-2.00E-03	-1.13E-03	6.91E-04	1.14E-03	1.51E-03	4.12E-04	4.79E-04
5.90E-05	-2.92E-02	-2.00E-03	-2.19E-03	-1.89E-03	-2.53E-04	6.84E-04	1.41E-03	5.04E-04	7.11E-04
5.91E-05	-2.93E-02	-1.18E-03	-1.99E-03	-2.29E-03	-9.01E-04	6.60E-05	1.19E-03	5.43E-04	8.26E-04
5.92E-05	-2.91E-02	-1.25E-04	-1.38E-03	-2.17E-03	-1.32E-03	-5.63E-04	7.68E-04	4.17E-04	7.77E-04
5.93E-05	-2.89E-02	1.19E-03	-3.33E-04	-1.66E-03	-1.35E-03	-9.46E-04	1.91E-04	1.35E-04	5.71E-04
5.94E-05	-2.88E-02	2.32E-03	8.53E-04	-8.68E-04	-1.19E-03	-1.18E-03	-1.51E-04	-1.35E-04	3.35E-04
5.95E-05	-2.86E-02	3.08E-03	1.87E-03	3.87E-05	-5.65E-04	-1.10E-03	-4.38E-04	-4.27E-04	5.12E-05
5.96E-05	-2.86E-02	3.34E-03	2.67E-03	1.01E-03	2.34E-04	-7.76E-04	-4.60E-04	-6.19E-04	-2.23E-04
5.97E-05	-2.86E-02	2.87E-03	2.84E-03	1.62E-03	1.03E-03	-2.50E-04	-3.37E-04	-6.58E-04	-4.70E-04
5.98E-05	-2.87E-02	2.08E-03	2.65E-03	2.03E-03	1.58E-03	1.69E-04	-4.69E-05	-5.65E-04	-5.96E-04
5.99E-05	-2.89E-02	9.37E-04	1.94E-03	1.88E-03	1.95E-03	7.78E-04	3.36E-04	-3.33E-04	-6.40E-04
6.00E-05	-2.90E-02	-3.41E-04	8.05E-04	1.33E-03	1.88E-03	1.20E-03	7.45E-04	-9.36E-05	-4.87E-04
6.01E-05	-2.93E-02	-1.40E-03	-2.73E-04	5.20E-04	1.57E-03	1.36E-03	1.21E-03	1.79E-04	-2.35E-04
6.02E-05	-2.94E-02	-2.20E-03	-1.35E-03	-5.23E-04	9.22E-04	1.36E-03	1.44E-03	4.13E-04	1.06E-04
6.03E-05	-2.94E-02	-2.46E-03	-2.00E-03	-1.49E-03	1.32E-04	8.10E-04	1.42E-03	7.42E-04	4.11E-04
6.04E-05	-2.92E-02	-2.17E-03	-2.28E-03	-2.17E-03	-6.64E-04	1.42E-04	1.19E-03	8.86E-04	6.52E-04
6.05E-05	-2.94E-02	-1.59E-03	-2.14E-03	-2.44E-03	-1.41E-03	-5.87E-04	8.35E-04	8.12E-04	8.46E-04
6.06E-05	-2.92E-02	-5.72E-04	-1.64E-03	-2.38E-03	-1.74E-03	-1.15E-03	3.33E-04	5.43E-04	8.63E-04
6.07E-05	-2.91E-02	5.68E-04	-6.43E-04	-1.94E-03	-1.77E-03	-1.55E-03	-2.72E-04	1.48E-04	6.92E-04
6.08E-05	-2.90E-02	1.40E-03	3.27E-04	-1.33E-03	-1.46E-03	-1.76E-03	-7.38E-04	-3.44E-04	4.44E-04
6.09E-05	-2.89E-02	2.20E-03	1.29E-03	-4.10E-04	-8.85E-04	-1.68E-03	-1.10E-03	-6.91E-04	-1.97E-05
6.10E-05	-2.89E-02	2.47E-03	1.80E-03	3.76E-04	-2.03E-04	-1.38E-03	-1.13E-03	-1.08E-03	-4.39E-04
6.11E-05	-2.89E-02	2.26E-03	2.04E-03	1.06E-03	4.84E-04	-8.98E-04	-9.31E-04	-1.21E-03	-7.81E-04
6.12E-05	-2.88E-02	1.62E-03	1.91E-03	1.35E-03	1.19E-03	-1.71E-04	-5.90E-04	-1.23E-03	-1.09E-03
6.13E-05	-2.89E-02	6.56E-04	1.38E-03	1.34E-03	1.57E-03	4.34E-04	-7.96E-05	-1.08E-03	-1.18E-03
6.14E-05	-2.86E-02	-3.81E-04	6.07E-04	9.79E-04	1.68E-03	8.31E-04	4.62E-04	-7.37E-04	-1.18E-03
6.15E-05	-2.92E-02	-1.12E-03	-3.22E-04	2.96E-04	1.37E-03	1.12E-03	9.82E-04	-4.10E-04	-1.00E-03
6.16E-05	-2.94E-02	-1.59E-03	-1.14E-03	-4.90E-04	8.24E-04	1.08E-03	1.38E-03	6.10E-05	-7.57E-04
6.17E-05	-2.95E-02	-1.79E-03	-1.53E-03	-1.19E-03	1.14E-04	7.84E-04	1.49E-03	4.16E-04	-3.33E-04
6.18E-05	-2.92E-02	-1.40E-03	-1.76E-03	-1.71E-03	-5.33E-04	3.74E-04	1.30E-03	6.22E-04	1.46E-04
6.19E-05	-2.93E-02	-9.14E-04	-1.66E-03	-1.89E-03	-1.10E-03	-2.17E-04	1.06E-03	7.79E-04	5.62E-04
6.20E-05	-2.91E-02	-4.59E-05	-1.05E-03	-1.84E-03	-1.39E-03	-8.08E-04	7.16E-04	6.50E-04	8.16E-04
6.21E-05	-2.89E-02	9.54E-04	-2.18E-04	-1.42E-03	-1.43E-03	-1.27E-03	2.34E-04	3.82E-04	9.37E-04
6.22E-05	-2.88E-02	1.72E-03	6.59E-04	-8.27E-04	-1.03E-03	-1.43E-03	-3.21E-04	7.67E-06	8.40E-04
6.23E-05	-2.87E-02	2.19E-03	1.47E-03	-1.13E-04	-6.01E-04	-1.36E-03	-7.36E-04	-4.25E-04	6.51E-04
6.24E-05	-2.86E-02	2.41E-03	1.98E-03	6.43E-04	7.75E-05	-1.01E-03	-8.92E-04	-7.72E-04	3.43E-04
6.25E-05	-2.88E-02	2.05E-03	2.30E-03	1.21E-03	7.59E-04	-4.56E-04	-8.27E-04	-1.09E-03	-4.16E-05
6.26E-05	-2.89E-02	1.50E-03	2.04E-03	1.50E-03	1.39E-03	1.38E-04	-4.88E-04	-1.27E-03	-4.92E-04
6.27E-05	-2.89E-02	8.74E-04	1.47E-03	1.46E-03	1.83E-03	7.03E-04	-4.56E-05	-1.21E-03	-7.48E-04
6.28E-05	-2.91E-02	-1.45E-04	6.77E-04	1.02E-03	1.89E-03	1.19E-03	4.72E-04	-1.06E-03	-8.83E-04
6.29E-05	-2.93E-02	-9.05E-04	-3.04E-05	3.55E-04	1.57E-03	1.42E-03	9.29E-04	-6.14E-04	-8.69E-04
6.30E-05	-2.92E-02	-1.41E-03	-6.08E-04	-3.24E-04	1.08E-03	1.40E-03	1.31E-03	-1.34E-04	-7.48E-04
6.31E-05	-2.92E-02	-1.50E-03	-1.22E-03	-1.05E-03	3.69E-04	1.18E-03	1.65E-03	3.76E-04	-4.50E-04
6.32E-05	-2.94E-02	-1.34E-03	-1.48E-03	-1.40E-03	-2.88E-04	6.13E-04	1.61E-03	8.55E-04	-8.16E-05
6.33E-05	-2.93E-02	-7.25E-04	-1.38E-03	-1.72E-03	-9.05E-04	-3.41E-05	1.44E-03	1.10E-03	3.51E-04
6.34E-05	-2.91E-02	-1.93E-05	-9.39E-04	-1.74E-03	-1.38E-03	-7.32E-04	1.01E-03	1.21E-03	7.74E-04
6.35E-05	-2.89E-02	7.60E-04	-2.09E-04	-1.42E-03	-1.47E-03	-1.19E-03	4.56E-04	1.09E-03	9.28E-04
6.36E-05	-2.90E-02	1.26E-03	3.56E-04	-1.00E-03	-1.29E-03	-1.56E-03	2.67E-05	8.21E-04	1.01E-03
6.37E-05	-2.91E-02	1.59E-03	8.57E-04	-3.99E-04	-9.27E-04	-1.74E-03	-3.87E-04	4.69E-04	8.83E-04
6.38E-05	-2.89E-02	1.75E-03	1.27E-03	2.39E-04	-3.72E-04	-1.64E-03	-8.65E-04	-3.86E-05	6.83E-04
6.39E-05	-2.89E-02	1.59E-03	1.50E-03	6.68E-04	2.38E-04	-1.20E-03	-1.08E-03	-4.64E-04	3.35E-04
6.40E-05	-2.90E-02	1.09E-03	1.50E-03	9.46E-04	1.02E-03	-5.67E-04	-1.00E-03	-9.83E-04	-1.05E-04
6.41E-05	-2.92E-02	4.58E-04	1.18E-03	9.97E-04	1.40E-03	1.36E-04	-6.44E-04	-1.20E-03	-5.61E-04
6.42E-05	-2.92E-02	-2.60E-04	7.34E-04	6.95E-04	1.57E-03	7.00E-04	-6.62E-05	-1.25E-03	-9.29E-04
6.43E-05	-2.92E-02	-5.54E-04	1.01E-04	3.50E-04	1.44E-03	1.13E-03	4.48E-04	-1.10E-03	-1.11E-03
6.44E-05	-2.94E-02	-7.28E-04	-4.64E-04	-1.54E-04	1.10E-03	1.41E-03	9.71E-04	-7.11E-04	-1.11E-03
6.45E-05	-2.91E-02	-8.45E-04	-7.29E-04	-6.32E-04	6.26E-04	1.40E-03	1.48E-03	-2.65E-04	-9.38E-04
6.46E-05	-2.91E-02	-5.74E-04	-9.03E-04	-1.04E-03	-1.57E-05	1.17E-03	1.71E-03	1.34E-04	-5.84E-04
6.47E-05	-2.94E-02	-1.88E-04	-7.35E-04	-1.27E-03	-4.47E-04	6.19E-04	1.82E-03	5.84E-04	-1.56E-04
6.48E-05	-2.92E-02	3.21E-04	-3.90E-04	-1.26E-03	-8.65E-04	7.52E-05	1.59E-03	8.75E-04	2.96E-04
6.49E-05	-2.88E-02	8.18E-04	-7.06E-05	-1.03E-03	-9.39E-04	-5.08E-04	1.15E-03	1.06E-03	7.05E-04
6.50E-05	-2.91E-02	1.02E-03	4.53E-04	-6.65E-04	-9.90E-04	-1.01E-03	5.73E-04	9.39E-04	1.00E-03
6.51E-05	-2.89E-02	1.06E-03	9.28E-04	-2.63E-04	-6.41E-04	-1.31E-03	-6.20E-06	5.58E-04	1.14E-03
6.52E-05	-2.90E-02	1.30E-03	1.11E-03	1.83E-04	-3.21E-04	-1.46E-03	-4.25E-04	2.15E-04	9.60E-04
6.53E-05	-2.89E-02	1.13E-03	1.12E-03	4.94E-04	1.94E-04	-1.30E-03	-7.33E-04	-3.57E-04	6.55E-04
6.54E-05	-2.89E-02	8.67E-04	1.00E-03	7.65E-04	6.63E-04	-8.51E-04	-9.84E-04	-7.85E-04	2.16E-04
6.55E-05	-2.91E-02	4.80E-04	7.96E-04	8.25E-04	1.15E-03	-3.28E-04	-9.28E-04	-1.19E-03	-1.87E-04
6.56E-05	-2.91E-02	-8.07E-05	4.64E-04	6.92E-04	1.43E-03	3.37E-04	-4.83E-04	-1.38E-03	-6.37E-04
6.57E-05	-2.92E-02	-2.46E-04	2.26E-04	4.75E-04	1.54E-03	8.80E-04	-8.76E-06	-1.28E-03	-9.52E-04
6.58E-05	-2.91E-02	-3.45E-04	-1.68E-04	1.18E-04	1.42E-03	1.29E-03	6.20E-04	-1.02E-03	-1.04E-03
6.59E-05	-2.92E-02	-3.74E-04	-4.52E-04	-3.37E-04	1.10E-03	1.48E-03	1.17E-03	-4.93E-04	-9.07E-04
6.60E-05	-2.92E-02	-3.37E-04	-5.16E-04	-7.99E-04	5.51E-04	1.35E-03	1.64E-03	1.74E-04	-6.43E-04
6.61E-05	-2.92E-02	-1.51E-04	-6.32E-04	-1.16E-03	-4.18E-05	1.02E-03	1.87E-03	6.10E-04	-2.03E-04
6.62E-05	-2.92E-02	-3.85E-05	-5.07E-04	-1.32E-03	-6.93E-04	5.49E-04	1.82E-03	1.01E-03	3.01E-04
6.63E-05	-2.92E-02	2.19E-04	-2.51E-04	-1.34E-03	-1.23E-03	-1.46E-04	1.57E-03	1.18E-03	7.62E-04
6.64E-05	-2.91E-02	3.04E-04	-1.09E-04	-1.27E-03	-1.43E-03	-9.06E-04	9.90E-04	1.19E-03	1.01E-03
6.65E-05	-2.91E-02	2.52E-04	5.52E-05	-1.10E-03	-1.54E-03	-1.54E-03	3.08E-04	9.70E-04	1.07E-03
6.66E-05	-2.91E-02	2.35E-04	1.95E-04	-8.37E-04	-1.35E-03	-1.91E-03	-3.72E-04	4.50E-04	9.52E-04
6.67E-05	-2.92E-02	2.27E-04	3.55E-04	-5.00E-04	-9.58E-04	-1.85E-03	-9.41E-04	-1.57E-04	6.37E-04
6.68E-05	-2.91E-02	1.27E-04	3.98E-04	-1.41E-04	-4.50E-04	-1.72E-03	-1.35E-03	-7.93E-04	1.32E-04
6.69E-05	-2.92E-02	1.14E-04	4.41E-04	2.03E-04	1.79E-04	-1.26E-03	-1.42E-03	-1.35E-03	-4.51E-04
6.70E-05	-2.91E-02	3.69E-05	3.83E-04	4.35E-04	7.96E-04	-7.36E-04	-1.25E-03	-1.58E-03	-1.00E-03
6.71E-05	-2.92E-02	1.26E-04	3.92E-04	5.39E-04	1.25E-03	3.38E-05	-8.46E-04	-1.59E-03	-1.32E-03
6.72E-05	-2.92E-02	1.98E-04	3.48E-04	5.07E-04	1.57E-03	7.51E-04	-2.20E-04	-1.32E-03	-1.43E-03
6.73E-05	-2.91E-02	3.73E-04	2.16E-04	3.44E-04	1.51E-03	1.31E-03	5.69E-04	-9.01E-04	-1.25E-03
6.74E-05	-2.92E-02	4.93E-04	1.03E-04	-1.08E-05	1.24E-03	1.61E-03	1.34E-03	-1.87E-04	-8.91E-04
6.75E-05	-2.93E-02	3.51E-04	-5.00E-05	-3.60E-04	9.25E-04	1.59E-03	1.77E-03	4.33E-04	-4.32E-04
6.76E-05	-2.92E-02	2.67E-04	-1.54E-04	-7.64E-04	2.46E-04	1.27E-03	2.00E-03	9.50E-04	1.80E-04
6.77E-05	-2.92E-02	1.62E-04	-3.26E-04	-1.10E-03	-4.34E-04	5.88E-04	1.88E-03	1.27E-03	6.81E-04
6.78E-05	-2.92E-02	-5.55E-05	-4.25E-04	-1.37E-03	-1.04E-03	-1.32E-04	1.52E-03	1.32E-03	1.09E-03
6.79E-05	-2.94E-02	-2.58E-04	-3.97E-04	-1.55E-03	-1.52E-03	-9.60E-04	1.00E-03	1.06E-03	1.21E-03
6.80E-05	-2.91E-02	-3.57E-04	-4.00E-04	-1.41E-03	-1.66E-03	-1.62E-03	1.50E-04	5.69E-04	1.07E-03
6.81E-05	-2.94E-02	-4.23E-04	-1.93E-04	-1.15E-03	-1.50E-03	-2.07E-03	-5.88E-04	-8.21E-05	6.95E-04
6.82E-05	-2.91E-02	-1.52E-04	2.26E-05	-6.91E-04	-1.22E-03	-2.09E-03	-1.18E-03	-7.83E-04	1.47E-04
6.83E-05	-2.92E-02	2.47E-04	3.91E-04	-1.64E-04	-5.20E-04	-1.99E-03	-1.47E-03	-1.39E-03	-3.99E-04
6.84E-05	-2.92E-02	6.97E-04	8.72E-04	3.91E-04	1.76E-04	-1.37E-03	-1.44E-03	-1.74E-03	-9.22E-04
6.85E-05	-2.91E-02	1.14E-03	1.26E-03	8.30E-04	1.01E-03	-5.66E-04	-1.11E-03	-1.84E-03	-1.30E-03
6.86E-05	-2.91E-02	1.53E-03	1.44E-03	1.28E-03	1.77E-03	4.35E-04	-5.44E-04	-1.64E-03	-1.38E-03
6.87E-05	-2.90E-02	1.68E-03	1.51E-03	1.32E-03	2.19E-03	1.27E-03	3.20E-04	-1.14E-03	-1.25E-03
6.88E-05	-2.89E-02	1.60E-03	1.28E-03	1.28E-03	2.35E-03	1.88E-03	1.22E-03	-5.39E-04	-8.13E-04
6.89E-05	-2.92E-02	1.24E-03	9.03E-04	8.69E-04	2.04E-03	2.24E-03	1.89E-03	2.68E-04	-1.38E-04
6.90E-05	-2.92E-02	6.20E-04	4.43E-04	2.82E-04	1.41E-03	2.21E-03	2.24E-03	9.16E-04	5.22E-04
6.91E-05	-2.92E-02	5.55E-05	6.73E-07	-4.25E-04	6.28E-04	1.72E-03	2.28E-03	1.41E-03	1.10E-03
6.92E-05	-2.93E-02	-5.31E-04	-6.42E-04	-1.16E-03	-2.76E-04	9.53E-04	2.16E-03	1.61E-03	1.46E-03
6.93E-05	-2.95E-02	-1.08E-03	-1.17E-03	-1.67E-03	-1.15E-03	-5.21E-05	1.62E-03	1.41E-03	1.52E-03
6.94E-05	-2.94E-02	-1.37E-03	-1.40E-03	-1.99E-03	-1.78E-03	-1.05E-03	7.90E-04	1.00E-03	1.38E-03
6.95E-05	-2.94E-02	-1.33E-03	-1.33E-03	-2.04E-03	-2.02E-03	-1.83E-03	-8.51E-05	4.01E-04	8.63E-04
6.96E-05	-2.93E-02	-1.00E-03	-9.63E-04	-1.82E-03	-2.03E-03	-2.32E-03	-7.77E-04	-3.52E-04	3.01E-04
6.97E-05	-2.93E-02	-3.09E-04	-3.89E-04	-1.25E-03	-1.63E-03	-2.43E-03	-1.43E-03	-8.35E-04	-4.31E-04
6.98E-05	-2.93E-02	4.96E-04	2.39E-04	-4.25E-04	-9.39E-04	-2.11E-03	-1.53E-03	-1.32E-03	-9.99E-04
6.99E-05	-2.91E-02	1.29E-03	1.16E-03	4.84E-04	9.82E-05	-1.49E-03	-1.53E-03	-1.49E-03	-1.35E-03
7.00E-05	-2.90E-02	1.98E-03	1.73E-03	1.17E-03	1.08E-03	-5.12E-04	-1.08E-03	-1.35E-03	-1.42E-03
7.01E-05	-2.91E-02	2.34E-03	2.20E-03	1.67E-03	2.02E-03	4.41E-04	-3.52E-04	-1.00E-03	-1.31E-03
7.02E-05	-2.89E-02	2.30E-03	2.12E-03	1.82E-03	2.51E-03	1.39E-03	4.24E-04	-3.24E-04	-9.11E-04
7.03E-05	-2.91E-02	1.83E-03	1.74E-03	1.64E-03	2.70E-03	2.05E-03	1.20E-03	3.07E-04	-3.49E-04
7.04E-05	-2.91E-02	9.27E-04	1.20E-03	1.00E-03	2.38E-03	2.41E-03	1.82E-03	8.19E-04	2.97E-04
7.05E-05	-2.92E-02	6.26E-05	3.65E-04	1.09E-04	1.55E-03	2.22E-03	2.18E-03	1.22E-03	8.66E-04
7.06E-05	-2.93E-02	-8.63E-04	-5.93E-04	-8.93E-04	4.51E-04	1.74E-03	2.21E-03	1.34E-03	1.26E-03
7.07E-05	-2.95E-02	-1.58E-03	-1.41E-03	-1.74E-03	-6.55E-04	7.69E-04	1.86E-03	1.27E-03	1.41E-03
7.08E-05	-2.96E-02	-2.08E-03	-1.92E-03	-2.39E-03	-1.59E-03	-3.13E-04	1.26E-03	9.46E-04	1.24E-03
7.09E-05	-2.95E-02	-2.26E-03	-2.13E-03	-2.63E-03	-2.16E-03	-1.41E-03	4.40E-04	2.93E-04	8.42E-04
7.10E-05	-2.94E-02	-1.72E-03	-1.75E-03	-2.56E-03	-2.59E-03	-2.08E-03	-2.50E-04	-3.53E-04	2.89E-04
7.11E-05	-2.94E-02	-7.58E-04	-1.15E-03	-2.07E-03	-2.49E-03	-2.50E-03	-8.25E-04	-9.56E-04	-3.14E-04
7.12E-05	-2.93E-02	3.35E-04	-2.68E-04	-1.23E-03	-1.86E-03	-2.61E-03	-1.30E-03	-1.37E-03	-7.89E-04
7.13E-05	-2.91E-02	1.53E-03	7.98E-04	-1.91E-04	-8.03E-04	-2.29E-03	-1.51E-03	-1.54E-03	-1.16E-03
7.14E-05	-2.89E-02	2.47E-03	1.83E-03	9.86E-04	3.90E-04	-1.57E-03	-1.26E-03	-1.51E-03	-1.34E-03
7.15E-05	-2.88E-02	3.06E-03	2.55E-03	1.86E-03	1.54E-03	-5.41E-04	-7.80E-04	-1.20E-03	-1.21E-03
7.16E-05	-2.87E-02	3.15E-03	2.80E-03	2.41E-03	2.42E-03	5.31E-04	-1.61E-04	-7.75E-04	-8.66E-04
7.17E-05	-2.90E-02	2.71E-03	2.51E-03	2.46E-03	3.06E-03	1.48E-03	4.13E-04	-2.34E-04	-3.97E-04
7.18E-05	-2.91E-02	1.82E-03	1.77E-03	2.05E-03	3.04E-03	2.13E-03	1.11E-03	2.38E-04	8.34E-05
7.19E-05	-2.92E-02	6.26E-04	8.55E-04	1.13E-03	2.56E-03	2.45E-03	1.65E-03	6.58E-04	5.00E-04
7.20E-05	-2.93E-02	-7.07E-04	-1.21E-04	-2.98E-05	1.56E-03	2.34E-03	1.96E-03	8.91E-04	7.85E-04
7.21E-05	-2.94E-02	-1.84E-03	-1.16E-03	-1.24E-03	3.79E-04	1.80E-03	2.05E-03	9.27E-04	9.18E-04
7.22E-05	-2.95E-02	-2.28E-03	-1.85E-03	-2.09E-03	-7.01E-04	9.53E-04	1.71E-03	7.70E-04	8.74E-04
7.23E-05	-2.97E-02	-2.32E-03	-2.23E-03	-2.71E-03	-1.61E-03	-4.26E-05	1.24E-03	3.71E-04	6.82E-04
7.24E-05	-2.97E-02	-2.02E-03	-2.07E-03	-2.93E-03	-2.37E-03	-1.01E-03	7.56E-04	1.07E-04	3.52E-04
7.25E-05	-2.94E-02	-1.26E-03	-1.44E-03	-2.62E-03	-2.62E-03	-1.78E-03	1.46E-04	-2.15E-04	1.55E-05
7.26E-05	-2.93E-02	-1.46E-04	-4.82E-04	-1.96E-03	-2.33E-03	-2.19E-03	-4.15E-04	-5.51E-04	-2.59E-04
7.27E-05	-2.92E-02	1.13E-03	4.99E-04	-8.70E-04	-1.61E-03	-2.30E-03	-7.44E-04	-6.83E-04	-4.60E-04
7.28E-05	-2.91E-02	2.31E-03	1.62E-03	3.88E-04	-5.49E-04	-2.00E-03	-1.01E-03	-8.19E-04	-4.47E-04
7.29E-05	-2.88E-02	2.98E-03	2.49E-03	1.43E-03	5.55E-04	-1.38E-03	-9.56E-04	-6.15E-04	-4.09E-04
7.30E-05	-2.87E-02	3.23E-03	3.07E-03	2.23E-03	1.67E-03	-5.97E-04	-7.61E-04	-3.59E-04	-2.46E-04
7.31E-05	-2.89E-02	2.97E-03	3.01E-03	2.66E-03	2.51E-03	2.92E-04	-4.30E-04	-1.93E-04	-9.93E-07
7.32E-05	-2.89E-02	2.09E-03	2.37E-03	2.48E-03	3.02E-03	1.14E-03	1.60E-04	-3.74E-05	2.08E-04
7.33E-05	-2.89E-02	9.58E-04	1.38E-03	1.83E-03	2.98E-03	1.79E-03	6.12E-04	4.01E-05	2.31E-04
7.34E-05	-2.94E-02	-3.11E-04	1.68E-04	7.40E-04	2.42E-03	2.09E-03	9.94E-04	1.78E-04	2.01E-04
7.35E-05	-2.95E-02	-1.49E-03	-9.55E-04	-4.53E-04	1.47E-03	2.03E-03	1.42E-03	2.53E-04	1.03E-04
7.36E-05	-2.97E-02	-2.25E-03	-1.87E-03	-1.58E-03	2.99E-04	1.52E-03	1.55E-03	2.04E-04	8.14E-06
7.37E-05	-2.97E-02	-2.59E-03	-2.47E-03	-2.47E-03	-8.48E-04	7.14E-04	1.64E-03	1.82E-04	-1.22E-04
7.38E-05	-2.96E-02	-2.45E-03	-2.63E-03	-3.01E-03	-1.80E-03	-4.33E-06	1.42E-03	6.88E-05	-2.05E-04
7.39E-05	-2.95E-02	-1.81E-03	-2.24E-03	-3.09E-03	-2.45E-03	-8.47E-04	1.07E-03	4.74E-05	-2.57E-04
7.40E-05	-2.95E-02	-9.24E-04	-1.48E-03	-2.76E-03	-2.78E-03	-1.57E-03	6.63E-04	1.02E-04	-2.50E-04
7.41E-05	-2.95E-02	2.69E-04	-4.74E-04	-2.06E-03	-2.58E-03	-2.13E-03	1.54E-04	5.36E-05	-1.14E-04
7.42E-05	-2.91E-02	1.48E-03	6.10E-04	-1.00E-03	-2.03E-03	-2.43E-03	-4.48E-04	4.54E-05	8.78E-05
7.43E-05	-2.91E-02	2.34E-03	1.60E-03	9.96E-05	-9.87E-04	-2.23E-03	-8.61E-04	-7.31E-05	2.77E-04
7.44E-05	-2.87E-02	2.84E-03	2.34E-03	1.17E-03	1.28E-04	-1.74E-03	-1.13E-03	-2.28E-04	4.34E-04
7.45E-05	-2.88E-02	2.91E-03	2.82E-03	1.90E-03	1.15E-03	-1.11E-03	-1.24E-03	-4.55E-04	4.32E-04
7.46E-05	-2.89E-02	2.54E-03	2.74E-03	2.27E-03	1.99E-03	-3.05E-04	-1.11E-03	-6.98E-04	3.15E-04
7.47E-05	-2.91E-02	1.80E-03	2.17E-03	2.13E-03	2.37E-03	4.79E-04	-7.72E-04	-9.17E-04	3.56E-05
7.48E-05	-2.93E-02	7.56E-04	1.12E-03	1.58E-03	2.66E-03	1.25E-03	-2.95E-04	-1.07E-03	-3.10E-04
7.49E-05	-2.92E-02	-4.11E-04	6.22E-05	7.11E-04	2.33E-03	1.90E-03	2.67E-04	-1.22E-03	-6.35E-04
7.50E-05	-2.96E-02	-1.31E-03	-8.66E-04	-2.63E-04	1.61E-03	2.02E-03	9.05E-04	-1.04E-03	-9.39E-04
7.51E-05	-2.94E-02	-1.90E-03	-1.55E-03	-1.22E-03	7.04E-04	1.82E-03	1.46E-03	-8.01E-04	-1.01E-03
7.52E-05	-2.94E-02	-2.02E-03	-1.90E-03	-1.94E-03	-2.20E-04	1.36E-03	1.87E-03	-4.76E-04	-9.86E-04
7.53E-05	-2.95E-02	-1.79E-03	-1.86E-03	-2.36E-03	-1.09E-03	6.56E-04	1.93E-03	-4.67E-05	-7.38E-04
7.54E-05	-2.95E-02	-1.23E-03	-1.68E-03	-2.45E-03	-1.66E-03	-4.89E-05	1.76E-03	3.80E-04	-2.64E-04
7.55E-05	-2.94E-02	-4.18E-04	-1.14E-03	-2.17E-03	-2.04E-03	-8.35E-04	1.48E-03	8.43E-04	2.09E-04
7.56E-05	-2.91E-02	5.25E-04	-3.38E-04	-1.61E-03	-1.97E-03	-1.59E-03	8.27E-04	1.18E-03	7.46E-04
7.57E-05	-2.91E-02	1.41E-03	5.44E-04	-8.33E-04	-1.59E-03	-2.00E-03	3.21E-04	1.17E-03	1.13E-03
7.58E-05	-2.92E-02	2.08E-03	1.30E-03	5.17E-07	-9.11E-04	-2.16E-03	-2.95E-04	1.10E-03	1.37E-03
7.59E-05	-2.91E-02	2.35E-03	1.97E-03	8.70E-04	-9.02E-05	-1.85E-03	-9.21E-04	6.30E-04	1.36E-03
7.60E-05	-2.89E-02	2.34E-03	2.24E-03	1.51E-03	7.49E-04	-1.40E-03	-1.25E-03	1.09E-04	1.13E-03
7.61E-05	-2.89E-02	2.02E-03	2.26E-03	1.81E-03	1.48E-03	-8.38E-04	-1.47E-03	-5.03E-04	6.29E-04
7.62E-05	-2.89E-02	1.45E-03	1.91E-03	1.77E-03	2.05E-03	-9.57E-06	-1.22E-03	-9.32E-04	-4.79E-05
7.63E-05	-2.94E-02	6.88E-04	1.23E-03	1.39E-03	2.23E-03	8.58E-04	-7.54E-04	-1.24E-03	-7.94E-04
7.64E-05	-2.93E-02	4.40E-05	4.37E-04	8.60E-04	2.23E-03	1.55E-03	-1.89E-04	-1.43E-03	-1.31E-03
7.65E-05	-2.92E-02	-5.63E-04	-2.24E-04	1.71E-04	1.83E-03	1.99E-03	6.19E-04	-1.30E-03	-1.66E-03
7.66E-05	-2.94E-02	-1.19E-03	-8.42E-04	-7.06E-04	1.11E-03	2.15E-03	1.40E-03	-9.78E-04	-1.65E-03
7.67E-05	-2.94E-02	-1.46E-03	-1.26E-03	-1.35E-03	2.91E-04	1.94E-03	2.01E-03	-3.30E-04	-1.37E-03
7.68E-05	-2.95E-02	-1.43E-03	-1.41E-03	-1.86E-03	-5.06E-04	1.36E-03	2.54E-03	3.78E-04	-8.98E-04
7.69E-05	-2.95E-02	-1.14E-03	-1.38E-03	-2.03E-03	-1.12E-03	6.70E-04	2.64E-03	1.01E-03	-1.45E-04
7.70E-05	-2.95E-02	-7.42E-04	-1.02E-03	-1.92E-03	-1.56E-03	-2.33E-04	2.21E-03	1.48E-03	6.66E-04
7.71E-05	-2.94E-02	-5.92E-05	-5.89E-04	-1.75E-03	-1.82E-03	-1.08E-03	1.50E-03	1.71E-03	1.35E-03
7.72E-05	-2.92E-02	7.23E-04	-2.83E-05	-1.26E-03	-1.74E-03	-1.70E-03	6.80E-04	1.60E-03	1.89E-03
7.73E-05	-2.91E-02	1.36E-03	6.35E-04	-4.90E-04	-1.34E-03	-2.14E-03	-1.44E-04	1.20E-03	2.00E-03
7.74E-05	-2.89E-02	1.70E-03	1.24E-03	2.61E-04	-7.35E-04	-2.29E-03	-1.03E-03	4.90E-04	1.76E-03
7.75E-05	-2.89E-02	2.05E-03	1.61E-03	8.41E-04	7.42E-05	-2.04E-03	-1.60E-03	-2.96E-04	1.24E-03
7.76E-05	-2.91E-02	2.11E-03	1.78E-03	1.30E-03	8.89E-04	-1.52E-03	-1.90E-03	-1.09E-03	4.47E-04
7.77E-05	-2.89E-02	1.96E-03	1.75E-03	1.49E-03	1.59E-03	-6.80E-04	-1.86E-03	-1.72E-03	-4.21E-04
7.78E-05	-2.91E-02	1.51E-03	1.60E-03	1.62E-03	2.09E-03	2.37E-04	-1.44E-03	-2.12E-03	-1.24E-03
7.79E-05	-2.89E-02	7.69E-04	1.15E-03	1.34E-03	2.32E-03	1.15E-03	-5.93E-04	-2.26E-03	-1.82E-03
7.80E-05	-2.93E-02	-8.35E-05	4.31E-04	7.60E-04	2.23E-03	1.84E-03	3.24E-04	-1.92E-03	-2.03E-03
7.81E-05	-2.95E-02	-7.72E-04	-2.97E-04	1.83E-05	1.85E-03	2.28E-03	1.25E-03	-1.33E-03	-1.93E-03
7.82E-05	-2.93E-02	-1.48E-03	-8.81E-04	-7.96E-04	1.15E-03	2.40E-03	2.07E-03	-5.84E-04	-1.49E-03
7.83E-05	-2.95E-02	-1.79E-03	-1.33E-03	-1.54E-03	2.29E-04	2.06E-03	2.70E-03	3.52E-04	-7.98E-04
7.84E-05	-2.95E-02	-1.78E-03	-1.49E-03	-2.13E-03	-7.16E-04	1.31E-03	2.85E-03	1.16E-03	2.14E-05
7.85E-05	-2.98E-02	-1.56E-03	-1.71E-03	-2.45E-03	-1.55E-03	3.12E-04	2.63E-03	1.83E-03	9.05E-04
7.86E-05	-2.94E-02	-1.06E-03	-1.45E-03	-2.48E-03	-2.13E-03	-8.05E-04	1.98E-03	2.10E-03	1.54E-03
7.87E-05	-2.94E-02	-1.20E-04	-9.48E-04	-2.10E-03	-2.33E-03	-1.76E-03	9.93E-04	1.99E-03	1.97E-03
7.88E-05	-2.92E-02	6.73E-04	-1.36E-04	-1.50E-03	-2.15E-03	-2.44E-03	-1.48E-05	1.47E-03	2.10E-03
7.89E-05	-2.93E-02	1.59E-03	7.17E-04	-6.98E-04	-1.65E-03	-2.79E-03	-1.02E-03	6.89E-04	1.75E-03
7.90E-05	-2.90E-02	2.24E-03	1.39E-03	1.99E-04	-9.36E-04	-2.81E-03	-1.83E-03	-1.99E-04	1.10E-03
7.91E-05	-2.92E-02	2.56E-03	1.86E-03	1.04E-03	8.24E-05	-2.33E-03	-2.30E-03	-1.14E-03	2.82E-04
7.92E-05	-2.90E-02	2.54E-03	2.25E-03	1.68E-03	1.13E-03	-1.44E-03	-2.41E-03	-1.87E-03	-5.92E-04
7.93E-05	-2.91E-02	2.11E-03	2.18E-03	2.05E-03	2.14E-03	-2.80E-04	-2.03E-03	-2.31E-03	-1.30E-03
7.94E-05	-2.89E-02	1.14E-03	1.77E-03	2.00E-03	2.74E-03	8.56E-04	-1.23E-03	-2.42E-03	-1.85E-03
7.95E-05	-2.92E-02	1.02E-04	9.80E-04	1.45E-03	2.85E-03	1.89E-03	-1.35E-04	-2.11E-03	-2.09E-03
7.96E-05	-2.93E-02	-9.06E-04	-1.16E-04	5.95E-04	2.56E-03	2.52E-03	9.44E-04	-1.48E-03	-1.97E-03
7.97E-05	-2.97E-02	-1.80E-03	-1.02E-03	-5.15E-04	1.75E-03	2.79E-03	2.01E-03	-5.90E-04	-1.51E-03
7.98E-05	-2.98E-02	-2.34E-03	-1.73E-03	-1.60E-03	6.39E-04	2.54E-03	2.90E-03	4.33E-04	-8.48E-04
7.99E-05	-2.95E-02	-2.42E-03	-2.09E-03	-2.42E-03	-6.22E-04	1.80E-03	3.22E-03	1.29E-03	-8.14E-05
8.00E-05	-2.92E-02	-2.02E-03	-2.18E-03	-2.97E-03	-1.86E-03	6.06E-04	3.04E-03	2.10E-03	6.80E-04
8.01E-05	-2.95E-02	-1.17E-03	-1.91E-03	-3.05E-03	-2.64E-03	-7.42E-04	2.34E-03	2.38E-03	1.33E-03
8.02E-05	-2.95E-02	7.79E-05	-1.18E-03	-2.61E-03	-3.05E-03	-1.92E-03	1.26E-03	2.36E-03	1.74E-03
8.03E-05	-2.92E-02	1.42E-03	2.14E-05	-1.75E-03	-2.83E-03	-2.79E-03	7.03E-05	1.80E-03	1.78E-03
8.04E-05	-2.91E-02	2.69E-03	1.29E-03	-6.10E-04	-2.17E-03	-3.25E-03	-1.05E-03	8.81E-04	1.50E-03
8.05E-05	-2.90E-02	3.50E-03	2.42E-03	6.11E-04	-1.09E-03	-3.15E-03	-1.77E-03	-3.12E-05	9.80E-04
8.06E-05	-2.89E-02	3.78E-03	3.06E-03	1.84E-03	3.06E-04	-2.58E-03	-2.47E-03	-9.84E-04	3.16E-04
8.07E-05	-2.89E-02	3.47E-03	3.37E-03	2.77E-03	1.76E-03	-1.56E-03	-2.65E-03	-1.84E-03	-3.96E-04
8.08E-05	-2.92E-02	2.61E-03	3.11E-03	3.11E-03	2.91E-03	-1.64E-04	-2.21E-03	-2.46E-03	-1.01E-03
8.09E-05	-2.92E-02	1.37E-03	2.35E-03	2.91E-03	3.68E-03	1.29E-03	-1.26E-03	-2.70E-03	-1.39E-03
8.10E-05	-2.93E-02	-1.45E-04	1.13E-03	2.08E-03	3.86E-03	2.55E-03	-1.54E-05	-2.36E-03	-1.63E-03
8.11E-05	-2.95E-02	-1.49E-03	-2.52E-04	9.19E-04	3.34E-03	3.38E-03	1.42E-03	-1.77E-03	-1.54E-03
8.12E-05	-2.96E-02	-2.47E-03	-1.46E-03	-4.24E-04	2.27E-03	3.59E-03	2.57E-03	-8.53E-04	-1.25E-03
8.13E-05	-2.98E-02	-3.03E-03	-2.38E-03	-1.76E-03	7.64E-04	3.12E-03	3.41E-03	1.94E-04	-7.25E-04
8.14E-05	-2.97E-02	-2.93E-03	-2.92E-03	-2.82E-03	-6.43E-04	2.13E-03	3.77E-03	1.04E-03	-1.11E-04
8.15E-05	-2.96E-02	-2.20E-03	-2.78E-03	-3.39E-03	-2.00E-03	7.82E-04	3.50E-03	1.85E-03	5.46E-04
8.16E-05	-2.95E-02	-1.09E-03	-2.32E-03	-3.38E-03	-3.00E-03	-6.64E-04	2.80E-03	2.17E-03	1.07E-03
8.17E-05	-2.95E-02	4.11E-04	-1.26E-03	-2.78E-03	-3.43E-03	-2.05E-03	1.56E-03	2.20E-03	1.43E-03
8.18E-05	-2.92E-02	1.94E-03	6.88E-05	-1.82E-03	-3.14E-03	-3.07E-03	2.23E-04	1.83E-03	1.53E-03
8.19E-05	-2.88E-02	3.04E-03	1.40E-03	-4.88E-04	-2.25E-03	-3.56E-03	-1.02E-03	1.04E-03	1.41E-03
8.20E-05	-2.89E-02	3.77E-03	2.63E-03	8.79E-04	-9.24E-04	-3.38E-03	-2.08E-03	1.39E-04	1.05E-03
8.21E-05	-2.89E-02	3.81E-03	3.42E-03	1.96E-03	4.32E-04	-2.60E-03	-2.77E-03	-7.93E-04	6.52E-04
8.22E-05	-2.90E-02	3.14E-03	3.40E-03	2.78E-03	1.89E-03	-1.44E-03	-2.76E-03	-1.62E-03	9.99E-05
8.23E-05	-2.89E-02	1.84E-03	2.87E-03	2.97E-03	3.06E-03	3.37E-05	-2.31E-03	-2.08E-03	-4.40E-04
8.24E-05	-2.93E-02	3.41E-04	1.78E-03	2.50E-03	3.62E-03	1.49E-03	-1.31E-03	-2.29E-03	-9.25E-04
8.25E-05	-2.94E-02	-1.18E-03	4.68E-04	1.50E-03	3.59E-03	2.66E-03	-4.43E-05	-2.06E-03	-1.22E-03
8.26E-05	-2.94E-02	-2.37E-03	-9.44E-04	1.57E-04	2.74E-03	3.33E-03	1.27E-03	-1.46E-03	-1.25E-03
8.27E-05	-2.98E-02	-3.19E-03	-2.14E-03	-1.32E-03	1.46E-03	3.29E-03	2.45E-03	-7.04E-04	-1.13E-03
8.28E-05	-3.00E-02	-3.16E-03	-2.81E-03	-2.46E-03	3.16E-05	2.68E-03	3.13E-03	3.01E-04	-9.16E-04
8.29E-05	-2.98E-02	-2.75E-03	-3.01E-03	-3.31E-03	-1.43E-03	1.50E-03	3.31E-03	1.08E-03	-5.22E-04
8.30E-05	-2.98E-02	-1.75E-03	-2.56E-03	-3.57E-03	-2.56E-03	8.93E-05	3.01E-03	1.71E-03	-3.68E-05
8.31E-05	-2.94E-02	-3.05E-04	-1.61E-03	-3.25E-03	-3.23E-03	-1.33E-03	2.21E-03	2.07E-03	4.27E-04
8.32E-05	-2.94E-02	1.23E-03	-3.93E-04	-2.39E-03	-3.26E-03	-2.49E-03	1.03E-03	1.92E-03	8.00E-04
8.33E-05	-2.89E-02	2.70E-03	9.97E-04	-1.16E-03	-2.77E-03	-3.28E-03	-2.51E-04	1.43E-03	9.77E-04
8.34E-05	-2.89E-02	3.63E-03	2.24E-03	2.94E-04	-1.63E-03	-3.41E-03	-1.32E-03	7.40E-04	9.62E-04
8.35E-05	-2.89E-02	3.77E-03	3.10E-03	1.64E-03	-2.39E-04	-3.06E-03	-2.16E-03	-1.12E-04	7.92E-04
8.36E-05	-2.89E-02	3.48E-03	3.34E-03	2.62E-03	1.30E-03	-2.17E-03	-2.48E-03	-9.56E-04	5.01E-04
8.37E-05	-2.91E-02	2.58E-03	3.04E-03	2.96E-03	2.51E-03	-8.99E-04	-2.35E-03	-1.55E-03	1.21E-04
8.38E-05	-2.91E-02	1.28E-03	2.17E-03	2.81E-03	3.31E-03	4.97E-04	-1.68E-03	-2.02E-03	-2.67E-04
8.39E-05	-2.94E-02	-1.44E-04	1.01E-03	1.99E-03	3.48E-03	1.78E-03	-8.19E-04	-2.06E-03	-6.94E-04
8.40E-05	-2.95E-02	-1.42E-03	-2.74E-04	9.57E-04	3.09E-03	2.60E-03	3.64E-04	-1.86E-03	-9.80E-04
8.41E-05	-2.98E-02	-2.47E-03	-1.39E-03	-4.10E-04	2.14E-03	3.04E-03	1.51E-03	-1.28E-03	-1.03E-03
8.42E-05	-2.97E-02	-2.79E-03	-2.18E-03	-1.63E-03	7.86E-04	2.93E-03	2.48E-03	-5.93E-04	-9.22E-04
8.43E-05	-2.98E-02	-2.43E-03	-2.42E-03	-2.56E-03	-5.02E-04	2.19E-03	2.91E-03	1.89E-04	-6.99E-04
8.44E-05	-2.98E-02	-1.77E-03	-2.18E-03	-2.99E-03	-1.49E-03	1.10E-03	2.91E-03	9.15E-04	-3.98E-04
8.45E-05	-2.95E-02	-5.28E-04	-1.46E-03	-2.92E-03	-2.30E-03	-1.47E-04	2.54E-03	1.41E-03	-9.06E-05
8.46E-05	-2.92E-02	8.07E-04	-4.14E-04	-2.36E-03	-2.64E-03	-1.28E-03	1.69E-03	1.49E-03	3.26E-04
8.47E-05	-2.92E-02	2.15E-03	6.15E-04	-1.38E-03	-2.49E-03	-2.05E-03	7.22E-04	1.44E-03	6.23E-04
8.48E-05	-2.90E-02	3.00E-03	1.64E-03	-2.48E-04	-1.72E-03	-2.44E-03	-2.73E-04	1.06E-03	8.30E-04
8.49E-05	-2.91E-02	3.37E-03	2.47E-03	9.98E-04	-6.15E-04	-2.36E-03	-1.08E-03	4.00E-04	9.14E-04
8.50E-05	-2.91E-02	3.17E-03	2.83E-03	1.85E-03	5.70E-04	-1.88E-03	-1.51E-03	-1.30E-04	8.27E-04
8.51E-05	-2.89E-02	2.51E-03	2.76E-03	2.31E-03	1.60E-03	-1.12E-03	-1.78E-03	-6.59E-04	5.67E-04
8.52E-05	-2.91E-02	1.44E-03	2.10E-03	2.32E-03	2.39E-03	-1.89E-04	-1.50E-03	-1.08E-03	3.40E-04
8.53E-05	-2.95E-02	1.05E-04	1.10E-03	1.90E-03	2.77E-03	7.70E-04	-8.36E-04	-1.26E-03	1.30E-05
8.54E-05	-2.95E-02	-1.07E-03	1.97E-04	1.10E-03	2.62E-03	1.50E-03	-9.45E-05	-1.25E-03	-1.89E-04
8.55E-05	-2.98E-02	-1.83E-03	-7.68E-04	7.30E-06	2.01E-03	1.86E-03	5.84E-04	-1.06E-03	-4.19E-04
8.56E-05	-2.98E-02	-2.16E-03	-1.54E-03	-1.07E-03	1.07E-03	1.84E-03	1.33E-03	-6.90E-04	-5.50E-04
8.57E-05	-2.98E-02	-2.15E-03	-2.02E-03	-1.89E-03	1.12E-04	1.52E-03	1.75E-03	-1.67E-04	-5.60E-04
8.58E-05	-2.96E-02	-1.78E-03	-2.04E-03	-2.37E-03	-7.78E-04	8.13E-04	1.94E-03	2.92E-04	-4.36E-04
8.59E-05	-2.95E-02	-1.06E-03	-1.65E-03	-2.51E-03	-1.47E-03	1.48E-04	1.85E-03	6.11E-04	-2.59E-04
8.60E-05	-2.94E-02	2.45E-05	-9.47E-04	-2.28E-03	-1.77E-03	-6.16E-04	1.45E-03	8.28E-04	-1.32E-04
8.61E-05	-2.95E-02	1.05E-03	-1.37E-04	-1.77E-03	-1.86E-03	-1.19E-03	8.78E-04	8.80E-04	2.26E-05
8.62E-05	-2.92E-02	1.82E-03	6.65E-04	-9.54E-04	-1.62E-03	-1.60E-03	2.96E-04	7.43E-04	1.76E-04
8.63E-05	-2.91E-02	2.22E-03	1.32E-03	-1.49E-04	-1.16E-03	-1.72E-03	-1.84E-04	6.66E-04	2.08E-04
8.64E-05	-2.91E-02	2.25E-03	1.79E-03	6.20E-04	-3.75E-04	-1.46E-03	-5.55E-04	1.83E-04	2.80E-04
8.65E-05	-2.91E-02	2.06E-03	1.92E-03	1.12E-03	3.34E-04	-1.07E-03	-7.38E-04	-1.56E-04	2.31E-04
8.66E-05	-2.92E-02	1.28E-03	1.75E-03	1.25E-03	9.13E-04	-6.40E-04	-7.69E-04	-3.51E-04	1.31E-04
8.67E-05	-2.92E-02	3.93E-04	1.08E-03	1.12E-03	1.26E-03	-1.41E-04	-5.72E-04	-4.85E-04	2.15E-05
8.68E-05	-2.95E-02	-4.82E-04	3.76E-04	7.77E-04	1.39E-03	2.79E-04	-4.53E-04	-5.52E-04	-1.59E-05
8.69E-05	-2.94E-02	-1.02E-03	-2.59E-04	2.20E-04	1.30E-03	5.87E-04	-3.96E-05	-6.07E-04	-7.10E-05
8.70E-05	-2.97E-02	-1.42E-03	-7.66E-04	-4.16E-04	9.41E-04	7.66E-04	2.74E-04	-6.10E-04	-7.21E-05
8.71E-05	-2.97E-02	-1.31E-03	-1.02E-03	-9.13E-04	5.25E-04	6.26E-04	4.84E-04	-5.25E-04	-1.28E-04
8.72E-05	-2.97E-02	-1.17E-03	-1.26E-03	-1.34E-03	1.39E-04	5.34E-04	5.91E-04	-5.62E-04	-8.99E-05
8.73E-05	-2.95E-02	-6.62E-04	-1.10E-03	-1.47E-03	-3.04E-04	3.54E-04	6.54E-04	-5.15E-04	-1.53E-04
8.74E-05	-2.94E-02	7.42E-05	-6.88E-04	-1.47E-03	-5.79E-04	7.37E-05	6.69E-04	-5.25E-04	-1.35E-04
8.75E-05	-2.94E-02	7.19E-04	-1.89E-04	-1.18E-03	-7.30E-04	-9.51E-05	6.88E-04	-5.88E-04	-2.28E-04
8.76E-05	-2.93E-02	1.39E-03	3.68E-04	-8.23E-04	-6.90E-04	-2.54E-04	6.51E-04	-4.72E-04	-3.24E-04
8.77E-05	-2.92E-02	1.77E-03	7.66E-04	-4.07E-04	-6.02E-04	-3.24E-04	5.78E-04	-4.39E-04	-4.27E-04
8.78E-05	-2.92E-02	1.57E-03	1.04E-03	-1.53E-05	-4.27E-04	-3.77E-04	6.30E-04	-2.65E-04	-4.12E-04
8.79E-05	-2.94E-02	1.45E-03	9.86E-04	2.82E-04	-2.46E-04	-4.65E-04	5.75E-04	-1.49E-05	-3.70E-04
8.80E-05	-2.91E-02	1.26E-03	9.49E-04	4.32E-04	6.11E-05	-4.53E-04	5.48E-04	1.52E-04	-2.05E-04
8.81E-05	-2.93E-02	8.11E-04	8.12E-04	4.69E-04	3.17E-04	-4.33E-04	4.29E-04	2.87E-04	-5.55E-05
8.82E-05	-2.94E-02	3.16E-04	6.43E-04	4.16E-04	3.79E-04	-4.03E-04	3.35E-04	4.84E-04	1.08E-04
8.83E-05	-2.96E-02	-1.71E-04	4.15E-04	3.20E-04	4.92E-04	-4.24E-04	1.41E-04	5.51E-04	2.83E-04
8.84E-05	-2.95E-02	-4.02E-04	1.81E-04	1.14E-04	4.96E-04	-5.46E-04	-5.44E-05	5.80E-04	4.35E-04
8.85E-05	-2.95E-02	-3.54E-04	-1.18E-04	-1.45E-04	5.42E-04	-4.00E-04	-1.70E-04	3.36E-04	5.50E-04
8.86E-05	-2.94E-02	-3.03E-04	-1.23E-04	-3.20E-04	5.67E-04	-1.14E-04	-2.74E-04	2.27E-05	5.82E-04
8.87E-05	-2.94E-02	-2.36E-04	-8.77E-05	-4.63E-04	5.63E-04	1.36E-04	-3.66E-04	-3.87E-04	4.76E-04
8.88E-05	-2.94E-02	-9.08E-05	-2.39E-05	-5.10E-04	5.92E-04	3.81E-04	-2.08E-04	-6.52E-04	3.03E-04
8.89E-05	-2.94E-02	1.04E-04	4.19E-05	-5.08E-04	5.42E-04	6.64E-04	2.77E-05	-8.36E-04	-1.95E-05
8.90E-05	-2.93E-02	5.23E-04	5.45E-05	-5.19E-04	3.41E-04	8.07E-04	4.13E-04	-9.56E-04	-2.90E-04
8.91E-05	-2.94E-02	6.36E-04	2.96E-04	-4.93E-04	2.37E-04	8.73E-04	7.30E-04	-8.78E-04	-5.37E-04
8.92E-05	-2.93E-02	6.07E-04	2.84E-04	-5.07E-04	-4.35E-05	8.29E-04	1.17E-03	-6.10E-04	-7.03E-04
8.93E-05	-2.95E-02	6.13E-04	2.73E-04	-5.80E-04	-2.51E-04	6.29E-04	1.42E-03	-1.51E-04	-7.87E-04
8.94E-05	-2.93E-02	5.25E-04	1.33E-04	-4.71E-04	-4.91E-04	1.67E-04	1.52E-03	2.51E-04	-7.01E-04
8.95E-05	-2.95E-02	4.79E-04	8.89E-05	-4.76E-04	-6.37E-04	-3.18E-04	1.42E-03	6.92E-04	-4.99E-04
8.96E-05	-2.94E-02	3.67E-04	1.78E-04	-3.31E-04	-6.25E-04	-8.58E-04	1.04E-03	1.02E-03	-1.75E-04
8.97E-05	-2.93E-02	3.07E-04	2.13E-04	-2.26E-04	-4.51E-04	-1.21E-03	5.19E-04	1.18E-03	1.83E-04
8.98E-05	-2.95E-02	2.52E-04	2.51E-04	-1.49E-04	-2.55E-04	-1.37E-03	1.43E-05	1.15E-03	5.15E-04
8.99E-05	-2.93E-02	3.86E-04	3.83E-04	3.85E-06	1.25E-04	-1.34E-03	-5.02E-04	7.89E-04	7.36E-04
9.00E-05	-2.94E-02	3.31E-04	4.10E-04	1.31E-04	4.93E-04	-1.09E-03	-9.12E-04	2.64E-04	8.45E-04
9.01E-05	-2.95E-02	2.28E-04	3.95E-04	1.62E-04	8.17E-04	-6.45E-04	-1.09E-03	-3.02E-04	7.97E-04
9.02E-05	-2.94E-02	2.67E-04	3.21E-04	1.27E-04	1.05E-03	-2.20E-05	-1.16E-03	-9.17E-04	6.15E-04
9.03E-05	-2.93E-02	1.64E-04	2.61E-04	-6.81E-05	1.07E-03	6.37E-04	-6.73E-04	-1.38E-03	3.75E-04
9.04E-05	-2.93E-02	2.01E-05	1.67E-04	-2.76E-04	1.03E-03	1.15E-03	-1.14E-04	-1.56E-03	-5.71E-05
9.05E-05	-2.95E-02	-1.91E-05	-2.29E-05	-4.71E-04	7.45E-04	1.44E-03	4.92E-04	-1.56E-03	-4.86E-04
9.06E-05	-2.93E-02	-1.52E-04	-3.20E-04	-7.80E-04	2.63E-04	1.47E-03	1.15E-03	-1.23E-03	-7.88E-04
9.07E-05	-2.96E-02	-8.99E-05	-4.86E-04	-9.82E-04	-2.22E-04	1.12E-03	1.63E-03	-7.86E-04	-1.02E-03
9.08E-05	-2.95E-02	4.90E-06	-3.79E-04	-1.10E-03	-6.89E-04	6.53E-04	1.95E-03	-1.71E-04	-9.62E-04
9.09E-05	-2.93E-02	2.31E-04	-2.67E-04	-1.13E-03	-1.07E-03	-2.38E-05	2.02E-03	4.61E-04	-8.33E-04
9.10E-05	-2.94E-02	5.12E-04	-2.05E-04	-9.01E-04	-1.22E-03	-7.78E-04	1.71E-03	9.34E-04	-5.36E-04
9.11E-05	-2.92E-02	6.56E-04	4.36E-05	-7.00E-04	-1.22E-03	-1.45E-03	1.13E-03	1.28E-03	-1.48E-04
9.12E-05	-2.92E-02	7.56E-04	4.42E-04	-2.67E-04	-9.46E-04	-1.82E-03	2.32E-04	1.24E-03	2.54E-04
9.13E-05	-2.93E-02	8.93E-04	7.75E-04	5.46E-05	-4.21E-04	-1.98E-03	-5.64E-04	9.81E-04	7.13E-04
9.14E-05	-2.91E-02	8.66E-04	9.53E-04	3.15E-04	2.29E-04	-1.84E-03	-1.14E-03	5.27E-04	9.95E-04
9.15E-05	-2.92E-02	6.49E-04	9.43E-04	5.38E-04	7.89E-04	-1.28E-03	-1.47E-03	-1.47E-04	1.00E-03
9.16E-05	-2.94E-02	4.03E-04	6.74E-04	5.66E-04	1.25E-03	-5.87E-04	-1.58E-03	-7.42E-04	8.15E-04
9.17E-05	-2.93E-02	-9.38E-05	2.99E-04	4.46E-04	1.50E-03	2.07E-04	-1.36E-03	-1.33E-03	5.82E-04
9.18E-05	-2.94E-02	-3.91E-04	-8.67E-05	1.56E-04	1.53E-03	1.03E-03	-8.47E-04	-1.71E-03	2.03E-04
9.19E-05	-2.97E-02	-6.92E-04	-4.34E-04	-4.28E-04	1.36E-03	1.56E-03	-1.45E-04	-1.73E-03	-2.23E-04
9.20E-05	-2.94E-02	-7.87E-04	-6.93E-04	-8.99E-04	7.27E-04	1.78E-03	7.23E-04	-1.52E-03	-6.70E-04
9.21E-05	-2.95E-02	-7.47E-04	-8.51E-04	-1.29E-03	-1.25E-04	1.66E-03	1.56E-03	-1.08E-03	-1.03E-03
9.22E-05	-2.95E-02	-3.89E-04	-8.92E-04	-1.52E-03	-7.64E-04	1.22E-03	1.99E-03	-4.75E-04	-1.17E-03
9.23E-05	-2.95E-02	-7.93E-06	-7.05E-04	-1.63E-03	-1.27E-03	4.02E-04	2.13E-03	2.12E-04	-1.11E-03
9.24E-05	-2.94E-02	5.54E-04	-2.07E-04	-1.47E-03	-1.61E-03	-4.16E-04	1.97E-03	9.76E-04	-8.67E-04
9.25E-05	-2.94E-02	1.06E-03	3.11E-04	-1.18E-03	-1.58E-03	-1.19E-03	1.49E-03	1.43E-03	-5.76E-04
9.26E-05	-2.94E-02	1.62E-03	8.59E-04	-5.51E-04	-1.38E-03	-1.73E-03	7.69E-04	1.69E-03	-1.57E-04
9.27E-05	-2.91E-02	1.94E-03	1.26E-03	1.24E-04	-8.00E-04	-2.14E-03	-3.05E-05	1.40E-03	3.04E-04
9.28E-05	-2.92E-02	1.64E-03	1.60E-03	7.07E-04	-4.40E-05	-2.02E-03	-8.10E-04	9.92E-04	7.08E-04
9.29E-05	-2.93E-02	1.31E-03	1.64E-03	1.16E-03	6.90E-04	-1.50E-03	-1.19E-03	4.81E-04	8.59E-04
9.30E-05	-2.92E-02	9.06E-04	1.49E-03	1.30E-03	1.43E-03	-7.37E-04	-1.51E-03	-1.81E-04	8.41E-04
9.31E-05	-2.94E-02	4.04E-04	1.06E-03	1.25E-03	1.95E-03	1.08E-04	-1.35E-03	-8.04E-04	7.45E-04
9.32E-05	-2.94E-02	-3.00E-04	4.77E-04	9.03E-04	2.11E-03	8.84E-04	-9.41E-04	-1.35E-03	5.40E-04
9.33E-05	-2.95E-02	-1.01E-03	-2.27E-04	3.35E-04	1.92E-03	1.50E-03	-2.87E-04	-1.61E-03	2.00E-04
9.34E-05	-2.96E-02	-1.25E-03	-8.05E-04	-3.37E-04	1.49E-03	2.02E-03	5.76E-04	-1.55E-03	-1.25E-04
9.35E-05	-2.97E-02	-1.17E-03	-1.19E-03	-9.66E-04	7.94E-04	2.04E-03	1.39E-03	-1.32E-03	-4.65E-04
9.36E-05	-2.95E-02	-6.85E-04	-1.27E-03	-1.49E-03	-6.39E-05	1.58E-03	1.96E-03	-7.91E-04	-7.09E-04
9.37E-05	-2.94E-02	-1.70E-04	-1.14E-03	-1.71E-03	-8.34E-04	9.15E-04	2.32E-03	-2.54E-04	-7.29E-04
9.38E-05	-2.94E-02	4.80E-04	-8.62E-04	-1.78E-03	-1.31E-03	1.58E-04	2.17E-03	2.96E-04	-7.44E-04
9.39E-05	-2.93E-02	1.09E-03	-3.19E-04	-1.53E-03	-1.54E-03	-6.69E-04	1.81E-03	7.70E-04	-5.55E-04
9.40E-05	-2.92E-02	1.72E-03	5.00E-04	-1.08E-03	-1.53E-03	-1.32E-03	1.32E-03	1.03E-03	-2.75E-04
9.41E-05	-2.91E-02	2.03E-03	1.26E-03	-3.70E-04	-1.22E-03	-1.79E-03	5.49E-04	1.16E-03	1.56E-04
9.42E-05	-2.91E-02	1.90E-03	1.75E-03	3.62E-04	-6.64E-04	-1.84E-03	-1.63E-04	9.29E-04	4.77E-04
9.43E-05	-2.91E-02	1.53E-03	1.90E-03	9.50E-04	7.44E-05	-1.64E-03	-6.93E-04	5.81E-04	6.21E-04
9.44E-05	-2.94E-02	9.61E-04	1.85E-03	1.37E-03	1.03E-03	-1.11E-03	-1.11E-03	1.77E-04	7.52E-04
9.45E-05	-2.95E-02	2.05E-04	1.41E-03	1.33E-03	1.58E-03	-4.24E-04	-1.24E-03	-3.19E-04	7.39E-04
9.46E-05	-2.95E-02	-5.54E-04	7.80E-04	1.06E-03	1.87E-03	3.97E-04	-1.05E-03	-6.85E-04	6.46E-04
9.47E-05	-2.97E-02	-1.18E-03	-5.47E-05	4.89E-04	1.85E-03	1.17E-03	-5.99E-04	-9.32E-04	4.27E-04
9.48E-05	-2.98E-02	-1.78E-03	-9.58E-04	-3.11E-04	1.38E-03	1.50E-03	-2.52E-05	-1.08E-03	1.27E-04
9.49E-05	-2.97E-02	-1.86E-03	-1.52E-03	-1.05E-03	8.28E-04	1.56E-03	5.24E-04	-9.07E-04	-1.69E-04
9.50E-05	-2.96E-02	-1.56E-03	-1.76E-03	-1.62E-03	1.11E-04	1.31E-03	1.10E-03	-7.19E-04	-3.71E-04
9.51E-05	-2.98E-02	-9.77E-04	-1.72E-03	-1.99E-03	-6.66E-04	8.97E-04	1.46E-03	-3.54E-04	-5.80E-04
9.52E-05	-2.96E-02	-1.25E-04	-1.38E-03	-2.05E-03	-1.24E-03	2.68E-04	1.60E-03	1.01E-06	-6.74E-04
9.53E-05	-2.92E-02	6.95E-04	-7.76E-04	-1.97E-03	-1.65E-03	-4.84E-04	1.39E-03	2.80E-04	-6.00E-04
9.54E-05	-2.94E-02	1.50E-03	4.43E-05	-1.53E-03	-1.66E-03	-1.23E-03	1.04E-03	5.59E-04	-5.01E-04
9.55E-05	-2.93E-02	2.23E-03	9.84E-04	-7.85E-04	-1.53E-03	-1.67E-03	4.90E-04	5.37E-04	-3.14E-04
9.56E-05	-2.92E-02	2.47E-03	1.60E-03	-1.27E-05	-9.61E-04	-1.96E-03	2.78E-05	5.28E-04	-1.83E-04
9.57E-05	-2.91E-02	2.20E-03	1.96E-03	7.13E-04	-2.49E-04	-1.78E-03	-4.33E-04	2.61E-04	-2.72E-05
9.58E-05	-2.92E-02	1.54E-03	2.00E-03	1.28E-03	4.58E-04	-1.45E-03	-7.99E-04	1.71E-05	1.37E-04
9.59E-05	-2.93E-02	6.79E-04	1.69E-03	1.45E-03	1.10E-03	-8.47E-04	-9.12E-04	-3.11E-04	2.53E-04
9.60E-05	-2.95E-02	-2.70E-04	1.15E-03	1.39E-03	1.65E-03	-1.75E-04	-7.68E-04	-4.67E-04	3.17E-04
9.61E-05	-2.97E-02	-1.15E-03	3.73E-04	1.02E-03	1.85E-03	4.80E-04	-4.09E-04	-5.07E-04	2.03E-04
9.62E-05	-2.97E-02	-1.73E-03	-5.09E-04	2.27E-04	1.70E-03	1.07E-03	5.25E-05	-6.52E-04	1.24E-04
9.63E-05	-2.97E-02	-1.87E-03	-1.16E-03	-5.48E-04	1.26E-03	1.39E-03	5.14E-04	-5.89E-04	-2.67E-05
9.64E-05	-2.96E-02	-1.61E-03	-1.58E-03	-1.31E-03	6.04E-04	1.38E-03	8.24E-04	-4.95E-04	-1.40E-04
9.65E-05	-2.96E-02	-9.84E-04	-1.64E-03	-1.76E-03	-6.44E-05	1.15E-03	1.16E-03	-3.24E-04	-2.40E-04
9.66E-05	-2.97E-02	-1.56E-04	-1.35E-03	-1.95E-03	-7.41E-04	7.24E-04	1.21E-03	-2.02E-05	-3.16E-04
9.67E-05	-2.94E-02	7.98E-04	-6.77E-04	-1.85E-03	-1.22E-03	1.39E-04	1.16E-03	4.91E-05	-3.67E-04
9.68E-05	-2.92E-02	1.67E-03	1.63E-04	-1.52E-03	-1.45E-03	-3.53E-04	1.02E-03	1.30E-04	-3.23E-04
9.69E-05	-2.92E-02	2.44E-03	1.06E-03	-8.72E-04	-1.33E-03	-8.61E-04	7.29E-04	7.94E-05	-1.73E-04
9.70E-05	-2.92E-02	2.75E-03	1.80E-03	-1.06E-04	-8.79E-04	-1.15E-03	4.69E-04	4.67E-05	-6.20E-05
9.71E-05	-2.90E-02	2.52E-03	2.25E-03	6.87E-04	-3.53E-04	-1.28E-03	1.55E-04	7.80E-06	-3.07E-05
9.72E-05	-2.91E-02	2.02E-03	2.17E-03	1.33E-03	4.05E-04	-1.08E-03	-1.40E-04	-9.37E-05	2.32E-05
9.73E-05	-2.93E-02	1.18E-03	1.85E-03	1.65E-03	1.08E-03	-7.48E-04	-2.65E-04	-2.32E-04	1.61E-04
9.74E-05	-2.95E-02	1.62E-04	1.36E-03	1.57E-03	1.60E-03	-2.37E-04	-2.61E-04	-2.99E-04	2.06E-04
9.75E-05	-2.95E-02	-8.00E-04	6.68E-04	1.14E-03	1.95E-03	2.22E-04	-1.22E-04	-4.79E-04	3.26E-04
9.76E-05	-2.96E-02	-1.52E-03	-2.05E-04	5.89E-04	1.84E-03	6.96E-04	1.45E-04	-2.46E-04	3.11E-04
9.77E-05	-2.98E-02	-1.88E-03	-1.16E-03	-1.04E-04	1.55E-03	9.50E-04	3.47E-04	-1.59E-04	1.90E-04
9.78E-05	-2.97E-02	-1.92E-03	-1.72E-03	-9.06E-04	1.09E-03	1.10E-03	4.82E-04	-3.15E-05	2.43E-04
9.79E-05	-2.96E-02	-1.47E-03	-1.80E-03	-1.59E-03	3.09E-04	1.05E-03	6.79E-04	5.33E-05	2.27E-04
9.80E-05	-2.96E-02	-6.61E-04	-1.44E-03	-1.98E-03	-4.52E-04	7.96E-04	8.57E-04	2.71E-05	1.78E-04
9.81E-05	-2.96E-02	2.17E-04	-1.03E-03	-2.14E-03	-1.04E-03	3.85E-04	9.32E-04	1.21E-04	8.51E-05
9.82E-05	-2.94E-02	1.04E-03	-3.46E-04	-1.95E-03	-1.47E-03	-1.61E-04	8.02E-04	8.69E-05	-2.22E-05
9.83E-05	-2.92E-02	1.95E-03	4.08E-04	-1.41E-03	-1.53E-03	-6.10E-04	5.90E-04	-3.05E-05	-8.31E-05
9.84E-05	-2.92E-02	2.37E-03	1.31E-03	-6.89E-04	-1.41E-03	-1.02E-03	4.60E-04	5.38E-05	-1.39E-04
9.85E-05	-2.91E-02	2.28E-03	1.75E-03	-6.09E-05	-1.00E-03	-1.15E-03	3.90E-04	-1.18E-04	-1.22E-04
9.86E-05	-2.93E-02	1.75E-03	2.01E-03	6.48E-04	-4.02E-04	-1.23E-03	1.64E-04	-1.09E-04	-1.25E-04
9.87E-05	-2.95E-02	1.07E-03	1.82E-03	1.11E-03	1.89E-04	-1.07E-03	4.87E-05	-8.39E-05	-2.11E-04
9.88E-05	-2.93E-02	2.06E-04	1.31E-03	1.24E-03	8.28E-04	-7.46E-04	-4.83E-05	-1.01E-04	-2.13E-04
9.89E-05	-2.95E-02	-5.78E-04	6.63E-04	1.07E-03	1.27E-03	-3.35E-04	-2.25E-04	7.13E-05	-1.74E-04
9.90E-05	-2.96E-02	-1.46E-03	-1.00E-04	5.90E-04	1.38E-03	4.63E-05	-1.64E-05	1.05E-04	-9.93E-05
9.91E-05	-2.98E-02	-1.81E-03	-7.92E-04	-3.38E-05	1.36E-03	3.64E-04	4.46E-05	1.64E-04	2.92E-05
9.92E-05	-2.97E-02	-1.82E-03	-1.30E-03	-7.15E-04	1.03E-03	5.69E-04	5.77E-05	1.52E-04	3.77E-05
9.93E-05	-2.98E-02	-1.40E-03	-1.65E-03	-1.31E-03	4.85E-04	6.83E-04	1.43E-04	2.84E-05	6.67E-05
9.94E-05	-2.96E-02	-7.16E-04	-1.69E-03	-1.74E-03	-1.61E-04	6.79E-04	1.26E-04	-8.49E-05	7.55E-05
9.95E-05	-2.95E-02	9.41E-05	-1.29E-03	-1.88E-03	-7.35E-04	4.28E-04	2.32E-04	-2.08E-04	6.28E-05
9.96E-05	-2.92E-02	9.55E-04	-6.51E-04	-1.84E-03	-1.09E-03	1.45E-04	4.70E-04	-5.42E-04	7.58E-05
9.97E-05	-2.94E-02	1.62E-03	1.68E-04	-1.47E-03	-1.23E-03	-2.31E-04	4.26E-04	-6.14E-04	-1.24E-05
9.98E-05	-2.92E-02	2.11E-03	8.31E-04	-9.47E-04	-1.30E-03	-6.09E-04	5.01E-04	-8.93E-04	-1.03E-04
9.99E-05	-2.91E-02	2.14E-03	1.37E-03	-2.31E-04	-9.67E-04	-8.65E-04	4.43E-04	-8.65E-04	-2.55E-04
1.00E-04	-2.92E-02	1.88E-03	1.69E-03	3.74E-04	-5.73E-04	-1.05E-03	4.37E-04	-7.87E-04	-3.56E-04
1.00E-04	-2.92E-02	1.12E-03	1.71E-03	7.98E-04	2.53E-07	-9.84E-04	3.62E-04	-6.92E-04	-3.16E-04
1.00E-04	-2.94E-02	3.77E-04	1.43E-03	1.01E-03	4.82E-04	-8.72E-04	2.69E-04	-4.70E-04	-3.47E-04
1.00E-04	-2.92E-02	-2.34E-04	8.56E-04	8.88E-04	9.40E-04	-6.85E-04	1.68E-04	-2.36E-04	-3.68E-04
1.00E-04	-2.97E-02	-7.72E-04	8.47E-05	6.64E-04	1.20E-03	-4.15E-04	5.59E-05	-4.40E-05	-3.21E-04
1.01E-04	-2.97E-02	-1.13E-03	-4.64E-04	2.56E-04	1.30E-03	-4.70E-06	7.73E-05	1.94E-04	-2.38E-04
1.01E-04	-2.98E-02	-1.24E-03	-8.79E-04	-2.58E-04	1.10E-03	3.86E-04	1.79E-05	2.95E-04	-7.25E-05
1.01E-04	-2.97E-02	-1.05E-03	-1.08E-03	-7.40E-04	8.31E-04	6.42E-04	-9.27E-05	2.84E-04	7.83E-05
1.01E-04	-2.96E-02	-4.46E-04	-9.77E-04	-1.16E-03	3.07E-04	7.07E-04	-2.78E-05	2.08E-04	2.55E-04
1.01E-04	-2.95E-02	1.49E-04	-7.67E-04	-1.41E-03	-1.05E-04	6.63E-04	1.80E-04	1.22E-06	2.18E-04
1.01E-04	-2.94E-02	8.02E-04	-2.91E-04	-1.34E-03	-6.21E-04	5.05E-04	3.46E-04	-2.08E-04	1.94E-04
1.01E-04	-2.94E-02	1.23E-03	2.40E-04	-1.10E-03	-8.38E-04	3.24E-04	4.13E-04	-3.75E-04	1.42E-04
1.01E-04	-2.95E-02	1.56E-03	6.51E-04	-6.92E-04	-8.85E-04	1.27E-04	5.68E-04	-5.08E-04	1.15E-04
1.01E-04	-2.94E-02	1.47E-03	9.86E-04	-3.01E-04	-7.10E-04	-2.45E-04	7.18E-04	-5.89E-04	-6.72E-05
1.01E-04	-2.94E-02	1.14E-03	1.21E-03	5.97E-05	-4.32E-04	-5.63E-04	7.50E-04	-5.18E-04	-1.84E-04
1.02E-04	-2.93E-02	5.63E-04	1.12E-03	4.42E-04	-2.47E-05	-7.95E-04	7.36E-04	-4.21E-04	-2.49E-04
1.02E-04	-2.94E-02	5.81E-05	7.88E-04	5.55E-04	3.16E-04	-8.33E-04	6.83E-04	-1.41E-04	-2.95E-04
1.02E-04	-2.95E-02	-3.43E-04	3.13E-04	4.23E-04	6.30E-04	-7.74E-04	4.87E-04	1.17E-04	-3.67E-04
1.02E-04	-2.96E-02	-7.05E-04	-1.78E-04	1.44E-04	8.79E-04	-6.67E-04	2.72E-04	3.34E-04	-2.90E-04
1.02E-04	-2.97E-02	-8.25E-04	-5.84E-04	-2.29E-04	8.70E-04	-3.68E-04	1.50E-04	5.73E-04	-1.78E-04
1.02E-04	-2.94E-02	-7.63E-04	-7.18E-04	-4.95E-04	7.04E-04	-8.50E-05	-1.79E-04	5.58E-04	-2.24E-05
1.02E-04	-2.97E-02	-4.20E-04	-7.04E-04	-7.79E-04	4.63E-04	1.32E-04	-2.13E-04	5.06E-04	1.12E-04
1.02E-04	-2.95E-02	1.31E-04	-5.53E-04	-1.00E-03	2.08E-04	4.23E-04	-2.77E-04	2.71E-04	2.06E-04
1.02E-04	-2.94E-02	7.30E-04	-1.77E-04	-1.03E-03	-1.26E-04	5.28E-04	-1.54E-04	5.46E-05	3.13E-04
1.02E-04	-2.94E-02	1.28E-03	3.09E-04	-9.92E-04	-4.12E-04	5.34E-04	7.70E-05	-1.80E-04	3.23E-04
1.03E-04	-2.95E-02	1.49E-03	8.04E-04	-6.69E-04	-4.93E-04	4.53E-04	2.64E-04	-4.68E-04	2.56E-04
1.03E-04	-2.92E-02	1.48E-03	1.21E-03	-2.96E-04	-4.90E-04	3.11E-04	4.46E-04	-6.17E-04	1.64E-04
1.03E-04	-2.92E-02	1.21E-03	1.25E-03	1.15E-04	-3.96E-04	1.12E-04	8.64E-04	-6.49E-04	-2.27E-06
1.03E-04	-2.93E-02	8.23E-04	1.12E-03	3.88E-04	-6.31E-05	-6.71E-05	1.05E-03	-5.46E-04	-1.06E-04
1.03E-04	-2.94E-02	4.31E-04	1.01E-03	5.71E-04	1.82E-04	-2.84E-04	1.12E-03	-3.10E-04	-2.38E-04
1.03E-04	-2.95E-02	-1.44E-05	5.99E-04	4.89E-04	4.73E-04	-4.27E-04	1.16E-03	-6.44E-05	-2.32E-04
1.03E-04	-2.94E-02	-4.17E-04	1.58E-04	3.90E-04	7.69E-04	-5.20E-04	1.00E-03	2.52E-04	-2.14E-04
1.03E-04	-2.95E-02	-6.40E-04	-3.30E-04	2.40E-05	8.48E-04	-5.37E-04	6.81E-04	4.33E-04	-1.72E-04
1.03E-04	-2.98E-02	-5.44E-04	-7.34E-04	-3.60E-04	8.56E-04	-4.55E-04	3.81E-04	5.30E-04	-5.49E-05
1.03E-04	-2.97E-02	-2.77E-04	-7.53E-04	-6.86E-04	6.10E-04	-3.01E-04	-3.03E-05	5.10E-04	9.77E-05
1.04E-04	-2.95E-02	1.57E-04	-5.78E-04	-9.15E-04	3.67E-04	-1.25E-04	-2.70E-04	3.12E-04	2.71E-04
1.04E-04	-2.96E-02	5.94E-04	-3.12E-04	-9.79E-04	6.29E-05	5.75E-05	-4.20E-04	5.45E-06	3.57E-04
1.04E-04	-2.93E-02	9.90E-04	6.43E-05	-9.42E-04	-1.31E-04	2.01E-04	-3.71E-04	-2.71E-04	3.71E-04
1.04E-04	-2.94E-02	1.25E-03	4.30E-04	-7.12E-04	-2.53E-04	3.36E-04	-2.26E-04	-7.00E-04	2.80E-04
1.04E-04	-2.93E-02	1.29E-03	8.53E-04	-4.24E-04	-3.75E-04	4.26E-04	-3.22E-05	-9.46E-04	2.26E-04
1.04E-04	-2.94E-02	1.04E-03	1.06E-03	-1.12E-04	-3.55E-04	4.34E-04	2.53E-04	-1.13E-03	9.06E-05
1.04E-04	-2.94E-02	5.61E-04	1.02E-03	1.38E-04	-2.54E-04	2.53E-04	6.76E-04	-1.08E-03	-6.41E-05
1.04E-04	-2.94E-02	-5.58E-05	8.10E-04	2.92E-04	-7.83E-05	7.17E-05	9.44E-04	-8.19E-04	-3.29E-04
1.04E-04	-2.95E-02	-5.45E-04	3.77E-04	2.92E-04	1.45E-04	-9.34E-05	1.09E-03	-4.79E-04	-4.83E-04
1.04E-04	-2.98E-02	-9.31E-04	-1.09E-04	1.28E-04	3.53E-04	-2.11E-04	1.19E-03	-3.62E-05	-4.78E-04
1.05E-04	-2.98E-02	-1.12E-03	-5.88E-04	-2.16E-04	2.99E-04	-3.72E-04	1.00E-03	3.66E-04	-3.74E-04
1.05E-04	-2.97E-02	-1.07E-03	-9.32E-04	-6.89E-04	3.09E-04	-5.57E-04	7.46E-04	6.95E-04	-2.13E-04
1.05E-04	-2.97E-02	-6.74E-04	-9.22E-04	-1.07E-03	2.20E-04	-7.12E-04	2.77E-04	9.09E-04	-6.52E-05
1.05E-04	-2.94E-02	-1.50E-04	-8.79E-04	-1.31E-03	1.69E-05	-6.90E-04	-1.28E-04	8.89E-04	7.50E-05
1.05E-04	-2.94E-02	5.81E-04	-5.45E-04	-1.37E-03	-2.32E-04	-5.68E-04	-5.09E-04	6.90E-04	2.49E-04
1.05E-04	-2.94E-02	1.14E-03	-2.67E-05	-1.26E-03	-3.34E-04	-4.98E-04	-7.39E-04	3.12E-04	3.59E-04
1.05E-04	-2.95E-02	1.67E-03	5.72E-04	-9.66E-04	-4.06E-04	-3.78E-04	-9.05E-04	-1.52E-04	3.82E-04
1.05E-04	-2.94E-02	1.88E-03	1.21E-03	-5.24E-04	-4.08E-04	-2.38E-04	-8.49E-04	-6.38E-04	2.56E-04
1.05E-04	-2.91E-02	1.76E-03	1.63E-03	8.85E-05	-2.76E-04	-3.69E-05	-5.80E-04	-1.06E-03	7.29E-05
1.05E-04	-2.97E-02	1.42E-03	1.74E-03	6.49E-04	8.19E-05	1.01E-04	-1.76E-04	-1.32E-03	-1.66E-04
1.06E-04	-2.94E-02	8.38E-04	1.57E-03	9.44E-04	3.87E-04	3.12E-04	2.54E-04	-1.33E-03	-3.87E-04
1.06E-04	-2.94E-02	1.10E-04	1.18E-03	1.05E-03	6.85E-04	3.50E-04	7.10E-04	-1.15E-03	-6.46E-04
1.06E-04	-2.95E-02	-6.71E-04	6.71E-04	9.05E-04	8.42E-04	4.06E-04	1.21E-03	-7.71E-04	-6.61E-04
1.06E-04	-2.96E-02	-1.17E-03	-5.42E-06	5.67E-04	1.00E-03	3.50E-04	1.48E-03	-3.71E-04	-7.45E-04
1.06E-04	-2.98E-02	-1.37E-03	-7.76E-04	9.41E-05	1.07E-03	2.35E-04	1.52E-03	2.42E-04	-6.03E-04
1.06E-04	-2.97E-02	-1.20E-03	-1.27E-03	-5.31E-04	8.25E-04	1.31E-04	1.49E-03	7.76E-04	-4.38E-04
1.06E-04	-2.98E-02	-7.20E-04	-1.42E-03	-1.08E-03	3.73E-04	2.68E-05	1.27E-03	1.11E-03	-1.03E-04
1.06E-04	-2.97E-02	-1.28E-04	-1.26E-03	-1.53E-03	5.22E-05	-1.43E-04	7.45E-04	1.27E-03	1.95E-04
1.06E-04	-2.94E-02	6.00E-04	-7.78E-04	-1.75E-03	-2.51E-04	-2.82E-04	3.25E-04	1.12E-03	5.53E-04
1.06E-04	-2.93E-02	1.44E-03	-1.35E-04	-1.60E-03	-6.03E-04	-3.97E-04	-1.69E-05	8.05E-04	8.30E-04
1.07E-04	-2.94E-02	2.10E-03	5.57E-04	-1.24E-03	-6.39E-04	-4.25E-04	-3.57E-04	3.20E-04	9.48E-04
1.07E-04	-2.94E-02	2.24E-03	1.29E-03	-6.40E-04	-7.36E-04	-4.05E-04	-5.02E-04	-2.90E-04	8.55E-04
1.07E-04	-2.92E-02	2.04E-03	1.90E-03	1.46E-05	-5.27E-04	-3.62E-04	-6.31E-04	-7.75E-04	6.98E-04
1.07E-04	-2.92E-02	1.50E-03	2.05E-03	7.68E-04	-1.87E-04	-2.44E-04	-4.94E-04	-1.20E-03	4.12E-04
1.07E-04	-2.96E-02	7.57E-04	1.93E-03	1.14E-03	1.79E-04	4.90E-06	-1.74E-04	-1.39E-03	5.33E-06
1.07E-04	-2.94E-02	-1.13E-04	1.46E-03	1.32E-03	5.96E-04	2.21E-04	2.23E-04	-1.33E-03	-3.31E-04
1.07E-04	-2.95E-02	-1.03E-03	7.22E-04	1.20E-03	1.05E-03	4.55E-04	6.11E-04	-1.13E-03	-6.62E-04
1.07E-04	-2.97E-02	-1.64E-03	-2.15E-04	8.03E-04	1.26E-03	5.24E-04	9.45E-04	-6.68E-04	-8.15E-04
1.07E-04	-2.98E-02	-1.97E-03	-1.05E-03	2.58E-04	1.24E-03	5.04E-04	1.24E-03	-1.06E-04	-7.97E-04
1.07E-04	-2.98E-02	-1.91E-03	-1.83E-03	-6.07E-04	9.20E-04	4.05E-04	1.41E-03	4.55E-04	-7.14E-04
1.08E-04	-2.97E-02	-1.53E-03	-2.11E-03	-1.44E-03	4.96E-04	1.89E-04	1.41E-03	1.02E-03	-4.56E-04
1.08E-04	-2.95E-02	-7.81E-04	-2.08E-03	-2.06E-03	-3.78E-05	-8.95E-05	1.11E-03	1.26E-03	-1.13E-04
1.08E-04	-2.95E-02	7.79E-05	-1.64E-03	-2.36E-03	-6.15E-04	-4.23E-04	7.26E-04	1.29E-03	3.19E-04
1.08E-04	-2.94E-02	1.18E-03	-7.64E-04	-2.38E-03	-1.11E-03	-7.53E-04	1.43E-04	1.07E-03	6.76E-04
1.08E-04	-2.92E-02	1.94E-03	1.90E-04	-2.01E-03	-1.43E-03	-9.79E-04	-2.94E-04	6.36E-04	8.54E-04
1.08E-04	-2.91E-02	2.29E-03	1.14E-03	-1.46E-03	-1.39E-03	-1.22E-03	-6.32E-04	1.09E-04	9.16E-04
1.08E-04	-2.93E-02	2.46E-03	1.93E-03	-5.47E-04	-1.18E-03	-1.24E-03	-8.57E-04	-5.64E-04	7.59E-04
1.08E-04	-2.92E-02	2.00E-03	2.47E-03	3.28E-04	-6.72E-04	-1.16E-03	-1.00E-03	-1.03E-03	4.35E-04
1.08E-04	-2.94E-02	1.41E-03	2.53E-03	1.05E-03	-1.50E-04	-8.37E-04	-9.44E-04	-1.49E-03	3.32E-05
1.08E-04	-2.92E-02	4.79E-04	2.21E-03	1.61E-03	5.08E-04	-4.26E-04	-7.04E-04	-1.73E-03	-4.09E-04
1.09E-04	-2.96E-02	-4.79E-04	1.50E-03	1.76E-03	1.08E-03	1.28E-04	-2.15E-04	-1.66E-03	-7.86E-04
1.09E-04	-2.96E-02	-1.25E-03	5.67E-04	1.54E-03	1.52E-03	5.85E-04	3.26E-04	-1.31E-03	-1.10E-03
1.09E-04	-2.98E-02	-1.73E-03	-4.39E-04	1.03E-03	1.65E-03	9.25E-04	8.00E-04	-7.25E-04	-1.31E-03
1.09E-04	-2.99E-02	-1.86E-03	-1.34E-03	1.32E-04	1.55E-03	1.10E-03	1.14E-03	-1.66E-04	-1.27E-03
1.09E-04	-2.98E-02	-1.71E-03	-1.98E-03	-8.35E-04	1.26E-03	1.13E-03	1.63E-03	4.44E-04	-1.01E-03
1.09E-04	-2.96E-02	-8.95E-04	-1.97E-03	-1.57E-03	6.91E-04	9.12E-04	1.72E-03	1.03E-03	-6.44E-04
1.09E-04	-2.97E-02	-4.98E-05	-1.68E-03	-2.07E-03	3.15E-05	5.66E-04	1.59E-03	1.40E-03	-9.44E-05
1.09E-04	-2.95E-02	1.03E-03	-1.02E-03	-2.29E-03	-6.51E-04	-1.51E-05	1.18E-03	1.55E-03	3.23E-04
1.09E-04	-2.94E-02	1.98E-03	-2.45E-04	-2.14E-03	-1.14E-03	-5.39E-04	7.56E-04	1.30E-03	8.20E-04
1.09E-04	-2.91E-02	2.65E-03	7.23E-04	-1.67E-03	-1.30E-03	-9.53E-04	2.41E-04	8.35E-04	1.17E-03
1.10E-04	-2.92E-02	2.94E-03	1.73E-03	-9.13E-04	-1.28E-03	-1.17E-03	-2.63E-04	2.49E-04	1.30E-03
1.10E-04	-2.91E-02	2.78E-03	2.50E-03	6.19E-05	-9.36E-04	-1.26E-03	-6.86E-04	-4.47E-04	1.23E-03
1.10E-04	-2.91E-02	2.06E-03	2.88E-03	1.01E-03	-4.21E-04	-1.13E-03	-9.49E-04	-1.00E-03	8.59E-04
1.10E-04	-2.92E-02	1.12E-03	2.68E-03	1.80E-03	2.57E-04	-8.46E-04	-9.42E-04	-1.55E-03	4.61E-04
1.10E-04	-2.95E-02	4.87E-05	1.99E-03	2.11E-03	1.11E-03	-2.53E-04	-7.56E-04	-1.75E-03	-2.44E-05
1.10E-04	-2.96E-02	-1.01E-03	1.11E-03	2.03E-03	1.64E-03	3.40E-04	-3.01E-04	-1.77E-03	-5.65E-04
1.10E-04	-2.98E-02	-1.74E-03	4.30E-05	1.49E-03	1.88E-03	9.78E-04	2.98E-04	-1.47E-03	-9.40E-04
1.10E-04	-2.99E-02	-2.17E-03	-9.71E-04	7.10E-04	1.87E-03	1.30E-03	8.28E-04	-9.40E-04	-1.17E-03
1.10E-04	-2.99E-02	-2.12E-03	-1.69E-03	-2.70E-04	1.53E-03	1.42E-03	1.44E-03	-3.12E-04	-1.12E-03
1.10E-04	-2.98E-02	-1.49E-03	-2.03E-03	-1.24E-03	1.01E-03	1.37E-03	1.77E-03	3.59E-04	-9.42E-04
1.11E-04	-2.98E-02	-5.57E-04	-1.98E-03	-2.03E-03	3.08E-04	1.08E-03	1.95E-03	1.07E-03	-5.85E-04
1.11E-04	-2.95E-02	4.86E-04	-1.57E-03	-2.51E-03	-4.97E-04	4.99E-04	1.85E-03	1.44E-03	-8.54E-05
1.11E-04	-2.95E-02	1.46E-03	-8.83E-04	-2.57E-03	-1.20E-03	-1.86E-04	1.48E-03	1.73E-03	4.16E-04
1.11E-04	-2.95E-02	2.24E-03	1.06E-04	-2.16E-03	-1.57E-03	-8.37E-04	8.73E-04	1.64E-03	8.02E-04
1.11E-04	-2.92E-02	2.77E-03	1.23E-03	-1.52E-03	-1.68E-03	-1.35E-03	1.80E-04	1.27E-03	1.17E-03
1.11E-04	-2.91E-02	2.84E-03	2.20E-03	-6.10E-04	-1.36E-03	-1.63E-03	-4.96E-04	8.37E-04	1.32E-03
1.11E-04	-2.93E-02	2.36E-03	2.69E-03	4.52E-04	-9.37E-04	-1.65E-03	-9.66E-04	5.10E-05	1.25E-03
1.11E-04	-2.92E-02	1.46E-03	2.71E-03	1.30E-03	-1.62E-04	-1.40E-03	-1.31E-03	-5.49E-04	9.22E-04
1.11E-04	-2.94E-02	3.80E-04	2.35E-03	1.95E-03	6.70E-04	-8.99E-04	-1.41E-03	-1.15E-03	4.27E-04
1.11E-04	-2.95E-02	-7.70E-04	1.54E-03	2.10E-03	1.40E-03	-1.94E-04	-1.14E-03	-1.52E-03	-9.13E-05
1.12E-04	-2.97E-02	-1.71E-03	3.08E-04	1.92E-03	1.82E-03	5.17E-04	-6.70E-04	-1.51E-03	-6.00E-04
1.12E-04	-2.98E-02	-2.22E-03	-7.93E-04	1.18E-03	2.03E-03	1.10E-03	1.51E-05	-1.47E-03	-9.78E-04
1.12E-04	-3.00E-02	-2.42E-03	-1.82E-03	1.13E-04	1.78E-03	1.49E-03	7.38E-04	-1.12E-03	-1.22E-03
1.12E-04	-2.98E-02	-2.04E-03	-2.38E-03	-9.43E-04	1.32E-03	1.55E-03	1.40E-03	-5.42E-04	-1.32E-03
1.12E-04	-2.97E-02	-1.44E-03	-2.57E-03	-1.90E-03	5.78E-04	1.37E-03	1.92E-03	8.74E-05	-1.16E-03
1.12E-04	-2.97E-02	-4.43E-04	-2.29E-03	-2.61E-03	-2.74E-04	9.60E-04	2.13E-03	7.60E-04	-8.06E-04
1.12E-04	-2.95E-02	7.67E-04	-1.58E-03	-2.88E-03	-9.86E-04	2.33E-04	2.01E-03	1.21E-03	-3.46E-04
1.12E-04	-2.94E-02	1.83E-03	-5.65E-04	-2.75E-03	-1.59E-03	-5.33E-04	1.64E-03	1.35E-03	1.95E-04
1.12E-04	-2.92E-02	2.48E-03	6.18E-04	-2.24E-03	-2.00E-03	-1.23E-03	9.30E-04	1.31E-03	6.03E-04
1.12E-04	-2.92E-02	2.83E-03	1.76E-03	-1.29E-03	-2.01E-03	-1.77E-03	1.32E-04	1.00E-03	1.02E-03
1.13E-04	-2.92E-02	2.55E-03	2.44E-03	-3.12E-04	-1.57E-03	-1.98E-03	-6.12E-04	5.11E-04	1.15E-03
1.13E-04	-2.92E-02	2.01E-03	2.82E-03	8.02E-04	-8.58E-04	-1.88E-03	-1.20E-03	-1.77E-04	1.07E-03
1.13E-04	-2.95E-02	1.09E-03	2.74E-03	1.63E-03	6.15E-05	-1.57E-03	-1.53E-03	-9.02E-04	7.88E-04
1.13E-04	-2.95E-02	-1.12E-04	2.12E-03	2.18E-03	9.32E-04	-9.41E-04	-1.55E-03	-1.48E-03	4.40E-04
1.13E-04	-2.97E-02	-1.08E-03	1.25E-03	2.15E-03	1.55E-03	-1.26E-04	-1.32E-03	-1.82E-03	-8.03E-05
1.13E-04	-2.97E-02	-1.87E-03	-4.01E-05	1.76E-03	2.03E-03	7.04E-04	-7.47E-04	-1.92E-03	-5.77E-04
1.13E-04	-2.98E-02	-2.19E-03	-1.10E-03	8.68E-04	2.13E-03	1.26E-03	4.29E-06	-1.75E-03	-1.05E-03
1.13E-04	-2.97E-02	-1.96E-03	-1.97E-03	-1.06E-04	1.85E-03	1.62E-03	8.70E-04	-1.27E-03	-1.23E-03
1.13E-04	-2.98E-02	-1.45E-03	-2.44E-03	-1.15E-03	1.18E-03	1.64E-03	1.56E-03	-6.50E-04	-1.30E-03
1.13E-04	-2.97E-02	-6.27E-04	-2.26E-03	-2.03E-03	3.39E-04	1.33E-03	2.06E-03	7.62E-05	-1.16E-03
1.14E-04	-2.97E-02	4.82E-04	-1.76E-03	-2.54E-03	-5.12E-04	8.09E-04	2.14E-03	7.00E-04	-8.08E-04
1.14E-04	-2.94E-02	1.52E-03	-9.17E-04	-2.60E-03	-1.19E-03	8.95E-05	1.95E-03	1.20E-03	-3.96E-04
1.14E-04	-2.93E-02	2.57E-03	2.28E-04	-2.21E-03	-1.56E-03	-6.30E-04	1.48E-03	1.44E-03	7.89E-05
1.14E-04	-2.92E-02	3.00E-03	1.34E-03	-1.52E-03	-1.59E-03	-1.27E-03	8.42E-04	1.40E-03	6.20E-04
1.14E-04	-2.92E-02	2.85E-03	2.27E-03	-5.99E-04	-1.48E-03	-1.61E-03	4.23E-05	1.14E-03	9.52E-04
1.14E-04	-2.93E-02	2.19E-03	2.87E-03	3.85E-04	-1.01E-03	-1.66E-03	-6.77E-04	6.29E-04	1.19E-03
1.14E-04	-2.94E-02	1.45E-03	2.89E-03	1.33E-03	-2.48E-04	-1.44E-03	-1.15E-03	-2.11E-05	1.14E-03
1.14E-04	-2.96E-02	4.34E-04	2.55E-03	1.90E-03	6.16E-04	-9.45E-04	-1.34E-03	-5.74E-04	9.39E-04
1.14E-04	-2.97E-02	-5.35E-04	1.68E-03	2.17E-03	1.32E-03	-1.88E-04	-1.10E-03	-1.10E-03	5.65E-04
1.14E-04	-2.97E-02	-1.51E-03	6.04E-04	1.88E-03	1.85E-03	5.08E-04	-7.73E-04	-1.36E-03	1.39E-04
1.15E-04	-2.97E-02	-2.08E-03	-3.61E-04	1.30E-03	1.99E-03	1.16E-03	-1.26E-04	-1.33E-03	-2.86E-04
1.15E-04	-2.99E-02	-2.00E-03	-1.36E-03	3.90E-04	1.86E-03	1.58E-03	4.89E-04	-1.19E-03	-6.87E-04
1.15E-04	-2.99E-02	-1.61E-03	-1.99E-03	-6.50E-04	1.43E-03	1.68E-03	1.26E-03	-7.38E-04	-1.02E-03
1.15E-04	-2.98E-02	-8.89E-04	-2.18E-03	-1.58E-03	7.12E-04	1.58E-03	1.86E-03	-1.54E-04	-1.03E-03
1.15E-04	-2.97E-02	6.83E-05	-1.88E-03	-2.22E-03	-3.96E-06	1.17E-03	2.06E-03	4.32E-04	-8.90E-04
1.15E-04	-2.94E-02	1.14E-03	-1.13E-03	-2.43E-03	-7.33E-04	5.66E-04	2.04E-03	1.10E-03	-6.05E-04
1.15E-04	-2.93E-02	2.10E-03	-2.08E-04	-2.28E-03	-1.25E-03	-2.92E-04	1.72E-03	1.40E-03	-2.34E-04
1.15E-04	-2.91E-02	2.77E-03	6.98E-04	-1.74E-03	-1.45E-03	-9.68E-04	1.14E-03	1.60E-03	1.35E-04
1.15E-04	-2.91E-02	2.71E-03	1.64E-03	-1.04E-03	-1.48E-03	-1.44E-03	5.17E-04	1.37E-03	5.42E-04
1.15E-04	-2.91E-02	2.34E-03	2.32E-03	-5.76E-05	-1.18E-03	-1.74E-03	-2.05E-04	9.87E-04	9.00E-04
1.16E-04	-2.94E-02	1.53E-03	2.68E-03	8.00E-04	-4.76E-04	-1.75E-03	-8.14E-04	5.00E-04	1.07E-03
1.16E-04	-2.92E-02	6.97E-04	2.44E-03	1.44E-03	2.66E-04	-1.35E-03	-1.19E-03	-1.65E-04	1.09E-03
1.16E-04	-2.97E-02	-2.81E-04	1.79E-03	1.80E-03	9.03E-04	-8.69E-04	-1.21E-03	-7.65E-04	8.22E-04
1.16E-04	-2.97E-02	-1.20E-03	7.84E-04	1.79E-03	1.33E-03	-1.52E-04	-1.08E-03	-1.26E-03	4.82E-04
1.16E-04	-2.98E-02	-1.91E-03	-2.53E-04	1.29E-03	1.56E-03	4.73E-04	-6.15E-04	-1.57E-03	6.22E-05
1.16E-04	-2.98E-02	-1.99E-03	-1.10E-03	5.82E-04	1.67E-03	1.06E-03	-1.78E-05	-1.53E-03	-3.13E-04
1.16E-04	-2.98E-02	-1.72E-03	-1.72E-03	-3.76E-04	1.48E-03	1.41E-03	6.51E-04	-1.34E-03	-5.95E-04
1.16E-04	-2.98E-02	-1.08E-03	-2.03E-03	-1.21E-03	8.90E-04	1.44E-03	1.27E-03	-1.00E-03	-8.71E-04
1.16E-04	-2.97E-02	-2.85E-04	-2.02E-03	-1.82E-03	1.76E-04	1.18E-03	1.68E-03	-4.84E-04	-9.73E-04
1.16E-04	-2.94E-02	5.73E-04	-1.47E-03	-2.22E-03	-5.17E-04	7.87E-04	1.80E-03	3.72E-06	-8.98E-04
1.17E-04	-2.95E-02	1.57E-03	-6.45E-04	-2.32E-03	-1.08E-03	1.68E-04	1.62E-03	5.00E-04	-6.61E-04
1.17E-04	-2.94E-02	2.25E-03	4.61E-04	-2.11E-03	-1.38E-03	-4.73E-04	1.12E-03	8.68E-04	-2.95E-04
1.17E-04	-2.92E-02	2.40E-03	1.21E-03	-1.50E-03	-1.51E-03	-1.06E-03	7.63E-04	8.62E-04	9.67E-05
1.17E-04	-2.92E-02	2.16E-03	1.88E-03	-6.82E-04	-1.29E-03	-1.49E-03	1.90E-04	8.21E-04	4.36E-04
1.17E-04	-2.93E-02	1.52E-03	2.21E-03	2.40E-04	-9.12E-04	-1.60E-03	-4.21E-04	5.18E-04	5.98E-04
1.17E-04	-2.94E-02	7.41E-04	2.14E-03	8.86E-04	-3.11E-04	-1.58E-03	-8.40E-04	1.76E-04	7.45E-04
1.17E-04	-2.94E-02	-1.27E-04	1.73E-03	1.33E-03	3.68E-04	-1.17E-03	-1.24E-03	-3.56E-04	6.51E-04
1.17E-04	-2.97E-02	-1.00E-03	9.14E-04	1.43E-03	9.49E-04	-6.38E-04	-1.18E-03	-7.65E-04	4.70E-04
1.17E-04	-2.97E-02	-1.64E-03	-1.00E-04	1.25E-03	1.40E-03	-9.72E-06	-8.95E-04	-1.04E-03	1.36E-04
1.17E-04	-2.98E-02	-1.94E-03	-8.37E-04	7.36E-04	1.46E-03	4.99E-04	-5.00E-04	-1.14E-03	-2.16E-04
1.18E-04	-2.98E-02	-1.89E-03	-1.59E-03	-4.02E-06	1.35E-03	8.57E-04	2.96E-05	-1.04E-03	-5.86E-04
1.18E-04	-2.97E-02	-1.35E-03	-1.90E-03	-8.49E-04	9.85E-04	1.05E-03	5.13E-04	-8.27E-04	-8.50E-04
1.18E-04	-2.97E-02	-4.96E-04	-1.99E-03	-1.52E-03	4.64E-04	9.86E-04	1.05E-03	-5.48E-04	-9.77E-04
1.18E-04	-2.97E-02	3.28E-04	-1.62E-03	-2.12E-03	-1.85E-04	7.80E-04	1.34E-03	-1.69E-04	-9.78E-04
1.18E-04	-2.95E-02	1.26E-03	-9.16E-04	-2.27E-03	-7.44E-04	3.65E-04	1.43E-03	3.04E-04	-8.13E-04
1.18E-04	-2.92E-02	1.90E-03	3.75E-05	-2.10E-03	-1.35E-03	-2.28E-04	1.32E-03	6.99E-04	-5.32E-04
1.18E-04	-2.92E-02	2.20E-03	8.12E-04	-1.60E-03	-1.40E-03	-7.16E-04	9.66E-04	7.84E-04	-1.80E-04
1.18E-04	-2.95E-02	2.22E-03	1.66E-03	-9.52E-04	-1.34E-03	-1.10E-03	5.81E-04	7.54E-04	1.92E-04
1.18E-04	-2.93E-02	1.93E-03	2.17E-03	-2.07E-04	-8.96E-04	-1.36E-03	1.61E-04	6.04E-04	4.88E-04
1.18E-04	-2.95E-02	1.33E-03	2.41E-03	5.73E-04	-5.03E-04	-1.37E-03	-1.60E-04	2.79E-04	6.62E-04
1.19E-04	-2.94E-02	5.47E-04	2.14E-03	1.24E-03	1.02E-04	-1.17E-03	-5.94E-04	-1.87E-05	6.89E-04
1.19E-04	-2.97E-02	-3.10E-04	1.62E-03	1.63E-03	7.39E-04	-7.55E-04	-7.68E-04	-4.34E-04	6.27E-04
1.19E-04	-2.97E-02	-1.02E-03	8.23E-04	1.55E-03	1.28E-03	-1.90E-04	-7.73E-04	-7.80E-04	4.24E-04
1.19E-04	-2.97E-02	-1.44E-03	-9.73E-05	1.17E-03	1.65E-03	4.14E-04	-4.00E-04	-9.40E-04	1.00E-04
1.19E-04	-2.97E-02	-1.42E-03	-8.62E-04	5.29E-04	1.73E-03	9.04E-04	-1.74E-05	-1.01E-03	-1.91E-04
1.19E-04	-2.98E-02	-1.20E-03	-1.36E-03	-1.51E-04	1.50E-03	1.31E-03	4.40E-04	-8.56E-04	-5.06E-04
1.19E-04	-2.97E-02	-6.88E-04	-1.69E-03	-8.53E-04	1.01E-03	1.42E-03	8.82E-04	-5.92E-04	-7.35E-04
1.19E-04	-2.97E-02	-2.61E-05	-1.55E-03	-1.45E-03	4.55E-04	1.31E-03	1.25E-03	-2.73E-04	-7.57E-04
1.19E-04	-2.95E-02	8.02E-04	-1.12E-03	-1.81E-03	-1.99E-04	9.05E-04	1.48E-03	1.03E-04	-6.00E-04
1.19E-04	-2.94E-02	1.63E-03	-4.91E-04	-1.92E-03	-6.46E-04	4.45E-04	1.53E-03	4.51E-04	-3.94E-04
1.20E-04	-2.92E-02	2.02E-03	3.06E-04	-1.67E-03	-1.12E-03	-1.06E-04	1.41E-03	7.05E-04	-3.69E-05
1.20E-04	-2.95E-02	2.06E-03	9.48E-04	-1.28E-03	-1.27E-03	-6.22E-04	1.12E-03	7.14E-04	2.67E-04
1.20E-04	-2.94E-02	1.74E-03	1.53E-03	-5.89E-04	-1.10E-03	-1.08E-03	5.33E-04	5.99E-04	5.89E-04
1.20E-04	-2.94E-02	1.26E-03	1.86E-03	5.16E-05	-7.21E-04	-1.36E-03	1.43E-04	4.32E-04	7.49E-04
1.20E-04	-2.94E-02	6.11E-04	1.88E-03	6.12E-04	-2.86E-04	-1.34E-03	-3.63E-04	1.55E-04	8.76E-04
1.20E-04	-2.96E-02	-5.31E-05	1.51E-03	1.05E-03	2.45E-04	-1.18E-03	-6.22E-04	-2.45E-04	7.85E-04
1.20E-04	-2.97E-02	-7.72E-04	8.73E-04	1.13E-03	6.57E-04	-8.21E-04	-6.92E-04	-5.83E-04	5.04E-04
1.20E-04	-2.95E-02	-1.18E-03	1.40E-04	9.56E-04	1.09E-03	-3.58E-04	-6.87E-04	-8.29E-04	1.85E-04
1.20E-04	-2.97E-02	-1.29E-03	-5.98E-04	4.77E-04	1.33E-03	2.09E-04	-5.44E-04	-9.41E-04	-1.21E-04
1.20E-04	-2.99E-02	-1.26E-03	-1.08E-03	-1.22E-04	1.25E-03	7.00E-04	-1.43E-04	-9.79E-04	-4.69E-04
1.21E-04	-3.00E-02	-8.32E-04	-1.34E-03	-7.72E-04	9.23E-04	1.03E-03	2.17E-04	-7.59E-04	-7.57E-04
1.21E-04	-2.97E-02	-3.30E-04	-1.35E-03	-1.24E-03	4.12E-04	1.10E-03	6.60E-04	-4.95E-04	-9.41E-04
1.21E-04	-2.95E-02	4.02E-04	-1.13E-03	-1.71E-03	-9.36E-05	9.47E-04	1.00E-03	-1.13E-04	-9.05E-04
1.21E-04	-2.95E-02	1.16E-03	-5.33E-04	-1.80E-03	-5.89E-04	5.68E-04	1.11E-03	2.59E-04	-7.33E-04
1.21E-04	-2.94E-02	1.64E-03	5.52E-05	-1.76E-03	-9.53E-04	1.51E-04	1.22E-03	4.49E-04	-3.88E-04
1.21E-04	-2.91E-02	1.96E-03	7.96E-04	-1.42E-03	-1.08E-03	-3.13E-04	1.15E-03	6.92E-04	1.08E-05
1.21E-04	-2.93E-02	1.91E-03	1.44E-03	-7.98E-04	-1.14E-03	-9.03E-04	7.36E-04	6.72E-04	2.98E-04
1.21E-04	-2.93E-02	1.54E-03	1.72E-03	-1.70E-04	-8.65E-04	-1.22E-03	3.96E-04	5.59E-04	5.61E-04
1.21E-04	-2.95E-02	1.08E-03	1.80E-03	4.67E-04	-4.29E-04	-1.36E-03	1.64E-05	4.11E-04	7.28E-04
1.21E-04	-2.95E-02	4.29E-04	1.55E-03	9.44E-04	1.58E-04	-1.30E-03	-3.74E-04	6.61E-05	7.39E-04
1.22E-04	-2.97E-02	-2.79E-04	1.19E-03	1.12E-03	8.05E-04	-8.82E-04	-6.49E-04	-2.01E-04	5.14E-04
1.22E-04	-2.98E-02	-7.15E-04	6.02E-04	1.09E-03	1.19E-03	-4.72E-04	-7.00E-04	-5.29E-04	2.68E-04
1.22E-04	-2.96E-02	-9.87E-04	-8.91E-05	8.12E-04	1.41E-03	4.90E-05	-5.06E-04	-6.74E-04	-9.43E-05
1.22E-04	-2.98E-02	-1.03E-03	-6.26E-04	3.34E-04	1.42E-03	5.65E-04	-2.72E-04	-8.06E-04	-4.00E-04
1.22E-04	-2.97E-02	-8.47E-04	-1.00E-03	-2.84E-04	1.22E-03	9.70E-04	1.71E-04	-8.26E-04	-6.95E-04
1.22E-04	-2.97E-02	-5.57E-04	-1.12E-03	-9.20E-04	8.53E-04	1.24E-03	6.07E-04	-5.96E-04	-8.50E-04
1.22E-04	-2.95E-02	2.02E-05	-1.04E-03	-1.38E-03	2.72E-04	1.23E-03	9.93E-04	-3.74E-04	-7.94E-04
1.22E-04	-2.95E-02	6.83E-04	-7.21E-04	-1.59E-03	-2.17E-04	1.03E-03	1.15E-03	-5.35E-05	-5.97E-04
1.22E-04	-2.95E-02	1.22E-03	-2.08E-04	-1.61E-03	-6.70E-04	5.50E-04	1.42E-03	1.92E-04	-3.14E-04
1.22E-04	-2.97E-02	1.49E-03	3.90E-04	-1.36E-03	-9.19E-04	1.25E-05	1.49E-03	3.21E-04	3.20E-05
1.23E-04	-2.94E-02	1.60E-03	9.05E-04	-9.24E-04	-1.07E-03	-5.24E-04	1.22E-03	4.13E-04	3.94E-04
1.23E-04	-2.95E-02	1.43E-03	1.34E-03	-4.54E-04	-9.86E-04	-9.47E-04	8.38E-04	4.40E-04	7.34E-04
1.23E-04	-2.97E-02	1.18E-03	1.59E-03	5.62E-05	-6.47E-04	-1.17E-03	4.53E-04	2.73E-04	8.81E-04
1.23E-04	-2.94E-02	6.70E-04	1.62E-03	5.61E-04	-1.07E-04	-1.24E-03	-4.81E-05	9.89E-05	9.00E-04
1.23E-04	-2.95E-02	3.51E-05	1.33E-03	9.53E-04	3.43E-04	-1.12E-03	-3.19E-04	-2.74E-04	7.32E-04
1.23E-04	-2.95E-02	-4.29E-04	7.00E-04	9.91E-04	8.32E-04	-7.96E-04	-5.25E-04	-4.82E-04	4.23E-04
1.23E-04	-2.97E-02	-8.60E-04	7.27E-05	8.30E-04	1.08E-03	-2.89E-04	-6.63E-04	-6.44E-04	1.15E-04
1.23E-04	-2.96E-02	-9.43E-04	-3.79E-04	3.41E-04	1.32E-03	2.49E-04	-4.58E-04	-7.37E-04	-2.11E-04
1.23E-04	-2.97E-02	-8.91E-04	-8.27E-04	-9.91E-05	1.20E-03	7.21E-04	-2.35E-04	-6.24E-04	-6.02E-04
1.23E-04	-2.97E-02	-6.37E-04	-1.15E-03	-6.11E-04	9.42E-04	9.36E-04	8.24E-05	-5.12E-04	-8.60E-04
1.24E-04	-2.95E-02	-3.11E-04	-1.15E-03	-1.15E-03	4.58E-04	1.00E-03	4.75E-04	-3.11E-04	-9.15E-04
1.24E-04	-2.97E-02	2.63E-04	-1.05E-03	-1.49E-03	2.78E-05	8.64E-04	7.49E-04	-2.57E-05	-8.86E-04
1.24E-04	-2.94E-02	6.02E-04	-5.68E-04	-1.61E-03	-5.92E-04	6.56E-04	1.04E-03	1.37E-04	-6.15E-04
1.24E-04	-2.94E-02	9.72E-04	-1.54E-04	-1.47E-03	-9.92E-04	2.54E-04	1.19E-03	3.88E-04	-2.77E-04
1.24E-04	-2.94E-02	1.19E-03	3.83E-04	-1.19E-03	-1.16E-03	-3.26E-04	1.13E-03	5.13E-04	1.15E-04
1.24E-04	-2.93E-02	1.17E-03	8.43E-04	-7.23E-04	-1.05E-03	-8.96E-04	8.77E-04	4.54E-04	4.09E-04
1.24E-04	-2.94E-02	9.77E-04	1.04E-03	-3.26E-04	-8.52E-04	-1.22E-03	4.10E-04	3.99E-04	6.63E-04
1.24E-04	-2.94E-02	5.72E-04	1.19E-03	1.36E-04	-4.42E-04	-1.28E-03	3.60E-05	1.72E-04	7.70E-04
1.24E-04	-2.94E-02	1.59E-04	1.06E-03	3.36E-04	7.51E-05	-1.03E-03	-1.45E-04	-8.65E-05	6.84E-04
1.24E-04	-2.96E-02	-1.07E-04	7.94E-04	6.11E-04	5.44E-04	-8.58E-04	-4.32E-04	-3.60E-04	4.97E-04
1.25E-04	-2.96E-02	-3.30E-04	5.13E-04	5.36E-04	8.71E-04	-5.89E-04	-5.62E-04	-5.48E-04	1.70E-04
1.25E-04	-2.96E-02	-5.54E-04	-3.62E-05	2.84E-04	9.86E-04	-7.70E-05	-4.63E-04	-6.32E-04	-1.84E-04
1.25E-04	-2.97E-02	-5.58E-04	-3.90E-04	-7.04E-05	9.94E-04	3.60E-04	-2.98E-04	-6.27E-04	-4.75E-04
1.25E-04	-2.98E-02	-5.43E-04	-5.83E-04	-5.03E-04	9.51E-04	8.04E-04	1.27E-05	-6.15E-04	-7.39E-04
1.25E-04	-2.97E-02	-2.67E-04	-6.58E-04	-8.15E-04	5.80E-04	9.47E-04	3.33E-04	-4.26E-04	-8.16E-04
1.25E-04	-2.95E-02	9.20E-05	-5.64E-04	-1.02E-03	1.06E-04	8.50E-04	6.35E-04	-2.67E-04	-7.71E-04
1.25E-04	-2.95E-02	4.52E-04	-5.50E-04	-1.19E-03	-2.99E-04	5.63E-04	8.38E-04	-3.67E-05	-6.51E-04
1.25E-04	-2.95E-02	7.68E-04	-2.98E-04	-1.19E-03	-5.37E-04	2.10E-04	1.07E-03	1.26E-04	-3.92E-04
1.25E-04	-2.94E-02	9.27E-04	1.94E-04	-9.86E-04	-7.54E-04	-1.47E-04	1.08E-03	1.90E-04	-4.67E-05
1.25E-04	-2.94E-02	9.83E-04	5.44E-04	-7.69E-04	-8.13E-04	-4.89E-04	8.97E-04	1.77E-04	3.19E-04
1.26E-04	-2.94E-02	9.05E-04	7.55E-04	-3.83E-04	-7.13E-04	-8.92E-04	5.62E-04	1.39E-04	5.54E-04
1.26E-04	-2.95E-02	7.21E-04	8.50E-04	-2.86E-05	-3.91E-04	-1.04E-03	2.83E-04	-7.58E-05	5.58E-04
1.26E-04	-2.95E-02	5.01E-04	6.11E-04	1.99E-04	-5.70E-05	-1.04E-03	2.77E-05	-2.42E-04	6.07E-04
1.26E-04	-2.97E-02	2.13E-04	6.30E-04	3.53E-04	3.63E-04	-8.76E-04	-2.36E-04	-3.47E-04	4.57E-04
1.26E-04	-2.94E-02	-7.88E-05	4.57E-04	3.81E-04	5.92E-04	-5.76E-04	-3.87E-04	-5.63E-04	2.07E-04
1.26E-04	-2.95E-02	-2.00E-04	1.26E-04	1.40E-04	7.45E-04	-1.80E-04	-2.31E-04	-6.38E-04	-6.80E-05
1.26E-04	-2.95E-02	-1.06E-04	-8.31E-05	-5.07E-05	7.69E-04	1.40E-04	-1.60E-04	-5.73E-04	-3.73E-04
1.26E-04	-2.94E-02	-5.82E-05	-3.30E-04	-2.96E-04	7.65E-04	4.70E-04	-9.20E-05	-5.16E-04	-6.08E-04
1.26E-04	-2.94E-02	-6.33E-05	-3.35E-04	-5.26E-04	5.69E-04	7.14E-04	1.97E-04	-3.38E-04	-6.98E-04
1.26E-04	-2.94E-02	1.19E-04	-1.66E-04	-7.70E-04	2.93E-04	8.21E-04	4.62E-04	-2.32E-04	-6.52E-04
1.27E-04	-2.95E-02	3.60E-04	4.47E-05	-8.66E-04	-2.44E-05	7.55E-04	7.56E-04	5.72E-06	-5.10E-04
1.27E-04	-2.97E-02	6.26E-04	2.74E-04	-8.67E-04	-3.23E-04	5.26E-04	9.03E-04	5.86E-05	-2.13E-04
1.27E-04	-2.95E-02	7.44E-04	4.43E-04	-6.49E-04	-4.76E-04	1.77E-04	8.82E-04	1.99E-04	2.82E-05
1.27E-04	-2.95E-02	6.84E-04	5.64E-04	-4.91E-04	-4.69E-04	-1.84E-04	7.44E-04	2.74E-04	2.81E-04
1.27E-04	-2.94E-02	6.16E-04	7.21E-04	-2.76E-04	-3.84E-04	-4.41E-04	5.91E-04	2.12E-04	4.65E-04
1.27E-04	-2.96E-02	5.91E-04	6.84E-04	-8.81E-05	-1.66E-04	-6.25E-04	4.35E-04	9.23E-05	6.10E-04
1.27E-04	-2.95E-02	4.80E-04	7.15E-04	1.01E-04	1.05E-04	-7.09E-04	2.30E-04	7.91E-05	6.17E-04
1.27E-04	-2.95E-02	1.63E-04	4.18E-04	2.01E-04	3.01E-04	-6.76E-04	1.17E-04	-1.16E-04	3.99E-04
1.27E-04	-2.94E-02	4.73E-05	2.44E-04	1.43E-04	5.36E-04	-5.60E-04	-1.32E-04	-9.56E-05	2.04E-04
1.27E-04	-2.96E-02	1.03E-05	1.30E-05	6.69E-05	6.93E-04	-3.03E-04	-8.93E-05	-1.30E-04	-2.78E-05
1.28E-04	-2.97E-02	2.63E-05	-1.08E-04	-1.62E-04	7.19E-04	5.38E-06	2.01E-05	-9.84E-05	-2.17E-04
1.28E-04	-2.97E-02	8.98E-05	-1.84E-04	-3.34E-04	6.78E-04	2.06E-04	8.07E-05	-6.03E-05	-4.07E-04
1.28E-04	-2.96E-02	7.57E-05	-2.37E-04	-5.71E-04	4.49E-04	4.19E-04	2.57E-04	-2.56E-05	-5.09E-04
1.28E-04	-2.95E-02	8.34E-05	-2.55E-04	-6.98E-04	2.59E-04	4.07E-04	4.61E-04	2.07E-04	-5.72E-04
1.28E-04	-2.95E-02	2.41E-04	-1.60E-04	-7.48E-04	2.26E-05	4.05E-04	6.15E-04	2.10E-04	-3.89E-04
1.28E-04	-2.97E-02	4.60E-04	-6.87E-05	-7.52E-04	-2.12E-04	2.49E-04	7.38E-04	2.68E-04	-2.08E-04
1.28E-04	-2.97E-02	5.30E-04	1.21E-04	-7.59E-04	-4.19E-04	8.58E-05	6.25E-04	2.23E-04	5.77E-05
1.28E-04	-2.94E-02	5.16E-04	3.58E-04	-5.54E-04	-5.77E-04	-1.38E-04	5.66E-04	1.61E-05	2.61E-04
1.28E-04	-2.97E-02	3.16E-04	3.93E-04	-3.53E-04	-5.54E-04	-3.35E-04	4.40E-04	-1.51E-04	3.56E-04
1.28E-04	-2.96E-02	2.58E-04	4.27E-04	-2.41E-04	-3.02E-04	-5.52E-04	3.98E-04	-2.42E-04	4.29E-04
1.29E-04	-2.95E-02	2.34E-04	3.89E-04	-5.64E-05	-1.89E-04	-6.13E-04	3.33E-04	-4.26E-04	4.31E-04
1.29E-04	-2.95E-02	1.32E-04	4.12E-04	-4.57E-05	9.30E-05	-5.91E-04	1.59E-04	-5.22E-04	3.53E-04
1.29E-04	-2.94E-02	2.32E-04	3.44E-04	2.42E-05	3.16E-04	-4.42E-04	-1.84E-05	-6.10E-04	1.36E-04
1.29E-04	-2.95E-02	2.55E-04	1.84E-04	-4.96E-05	5.09E-04	-3.21E-04	4.04E-05	-6.14E-04	-1.12E-04
1.29E-04	-2.96E-02	2.09E-04	7.26E-06	-1.54E-04	5.93E-04	-1.15E-04	4.72E-05	-4.98E-04	-3.62E-04
1.29E-04	-2.94E-02	2.16E-04	-4.59E-05	-2.62E-04	6.54E-04	1.46E-04	1.71E-04	-4.25E-04	-5.07E-04
1.29E-04	-2.95E-02	1.77E-04	2.08E-05	-3.73E-04	5.13E-04	3.12E-04	3.00E-04	-2.41E-04	-5.34E-04
1.29E-04	-2.97E-02	3.70E-04	8.51E-05	-5.13E-04	4.32E-04	4.65E-04	2.66E-04	-9.98E-05	-4.25E-04
1.29E-04	-2.96E-02	4.48E-04	1.47E-04	-5.78E-04	2.62E-04	4.30E-04	4.59E-04	7.25E-05	-3.66E-04
1.29E-04	-2.94E-02	4.19E-04	1.54E-04	-6.28E-04	-2.65E-05	4.13E-04	4.98E-04	2.10E-04	-1.92E-04
1.30E-04	-2.96E-02	4.05E-04	1.98E-04	-4.46E-04	-1.35E-04	2.29E-04	5.30E-04	1.86E-04	-2.80E-05
1.30E-04	-2.97E-02	3.46E-04	2.45E-04	-3.69E-04	-3.39E-04	7.66E-05	4.70E-04	1.70E-04	2.09E-04
1.30E-04	-2.97E-02	1.74E-04	2.59E-04	-3.76E-04	-3.26E-04	-1.79E-04	5.21E-04	7.85E-05	4.16E-04
1.30E-04	-2.96E-02	1.74E-04	3.26E-04	-2.73E-04	-2.43E-04	-3.42E-04	4.01E-04	3.65E-05	4.34E-04
1.30E-04	-2.95E-02	9.93E-05	3.17E-04	-2.58E-04	-1.06E-04	-5.15E-04	2.66E-04	-6.06E-05	3.94E-04
1.30E-04	-2.95E-02	-1.06E-05	2.15E-04	-1.42E-04	-9.13E-06	-5.73E-04	2.22E-04	-1.63E-04	2.69E-04
1.30E-04	-2.95E-02	-2.60E-05	1.07E-04	-8.46E-05	2.39E-04	-5.88E-04	1.76E-04	-2.74E-04	9.42E-05
1.30E-04	-2.95E-02	1.14E-05	-5.27E-05	-1.96E-04	3.02E-04	-4.46E-04	1.37E-04	-3.21E-04	-5.42E-05
1.30E-04	-2.95E-02	1.73E-04	1.56E-05	-3.37E-04	4.07E-04	-2.46E-04	1.09E-04	-2.76E-04	-2.57E-04
1.30E-04	-2.98E-02	3.52E-04	1.48E-04	-4.23E-04	4.08E-04	-7.87E-05	2.01E-04	-2.02E-04	-3.87E-04
1.31E-04	-2.96E-02	3.73E-04	1.25E-04	-5.24E-04	4.72E-04	1.46E-04	3.30E-04	-1.44E-04	-4.95E-04
1.31E-04	-2.95E-02	4.08E-04	2.10E-04	-5.21E-04	4.66E-04	3.05E-04	4.49E-04	3.99E-05	-6.22E-04
1.31E-04	-2.94E-02	5.20E-04	2.29E-04	-5.65E-04	2.57E-04	3.92E-04	4.19E-04	7.53E-05	-4.06E-04
1.31E-04	-2.95E-02	4.93E-04	2.98E-04	-5.33E-04	1.17E-04	4.34E-04	5.08E-04	1.69E-04	-2.48E-04
1.31E-04	-2.95E-02	4.68E-04	4.48E-04	-4.94E-04	-1.18E-04	3.27E-04	5.33E-04	1.69E-04	-3.48E-05
1.31E-04	-2.96E-02	3.94E-04	4.63E-04	-4.48E-04	-2.25E-04	2.04E-04	5.47E-04	1.78E-04	1.65E-04
1.31E-04	-2.95E-02	9.28E-05	3.64E-04	-3.16E-04	-3.05E-04	-3.83E-06	5.26E-04	1.64E-04	2.35E-04
1.31E-04	-2.96E-02	5.67E-05	2.65E-04	-1.80E-04	-2.63E-04	-1.56E-04	4.65E-04	-9.53E-06	3.48E-04
1.31E-04	-2.95E-02	-2.74E-05	1.02E-04	-7.07E-05	-1.38E-04	-3.39E-04	2.97E-04	-1.29E-04	4.08E-04
1.31E-04	-2.94E-02	4.16E-05	1.22E-04	-8.92E-05	1.01E-05	-5.24E-04	2.34E-04	-2.09E-04	4.32E-04
1.32E-04	-2.95E-02	7.86E-05	-4.49E-05	-5.35E-05	1.32E-04	-5.99E-04	1.81E-04	-3.38E-04	2.84E-04
1.32E-04	-2.98E-02	1.57E-05	-2.00E-04	-1.34E-04	2.63E-04	-5.50E-04	1.64E-04	-4.01E-04	9.67E-05
1.32E-04	-2.94E-02	1.41E-04	-1.24E-04	-2.35E-04	4.06E-04	-4.16E-04	4.87E-05	-3.86E-04	-1.12E-04
1.32E-04	-2.94E-02	2.71E-04	-4.33E-05	-4.21E-04	5.11E-04	-2.81E-04	5.90E-05	-4.10E-04	-2.09E-04
1.32E-04	-2.93E-02	5.11E-04	3.21E-05	-5.27E-04	5.35E-04	-3.82E-05	1.70E-04	-4.44E-04	-3.21E-04
1.32E-04	-2.97E-02	7.10E-04	1.95E-04	-6.82E-04	4.35E-04	1.39E-04	2.48E-04	-5.48E-04	-3.75E-04
1.32E-04	-2.94E-02	6.53E-04	1.91E-04	-6.42E-04	2.90E-04	3.10E-04	3.53E-04	-3.12E-04	-4.15E-04
1.32E-04	-2.95E-02	6.01E-04	4.04E-04	-6.82E-04	3.45E-05	3.69E-04	4.49E-04	-9.97E-05	-3.09E-04
1.32E-04	-2.95E-02	5.63E-04	5.22E-04	-6.21E-04	-1.67E-04	3.29E-04	4.46E-04	2.28E-05	-1.85E-04
1.32E-04	-2.95E-02	4.90E-04	6.19E-04	-5.03E-04	-3.10E-04	1.92E-04	4.90E-04	6.88E-05	-4.44E-05
1.33E-04	-2.96E-02	2.75E-04	5.55E-04	-3.81E-04	-4.62E-04	6.41E-05	4.39E-04	1.78E-05	1.34E-04
1.33E-04	-2.94E-02	2.10E-04	5.01E-04	-2.20E-04	-3.48E-04	-1.16E-04	4.20E-04	7.26E-05	2.10E-04
1.33E-04	-2.95E-02	3.28E-05	4.52E-04	-8.88E-05	-3.13E-04	-3.43E-04	4.08E-04	-2.20E-05	3.20E-04
1.33E-04	-2.96E-02	-2.80E-06	2.56E-04	4.70E-05	-2.28E-04	-5.19E-04	2.91E-04	-8.06E-05	3.53E-04
1.33E-04	-2.95E-02	-4.92E-05	1.24E-04	9.25E-05	4.09E-05	-6.08E-04	1.30E-04	-1.41E-04	2.39E-04
1.33E-04	-2.95E-02	-6.38E-05	-3.21E-05	-1.19E-05	2.61E-04	-6.12E-04	8.31E-05	-2.51E-04	1.69E-04
1.33E-04	-2.97E-02	1.55E-04	-1.24E-04	-1.97E-04	5.75E-04	-5.33E-04	4.19E-05	-2.94E-04	7.15E-06
1.33E-04	-2.95E-02	3.62E-04	-2.43E-04	-3.05E-04	6.89E-04	-3.53E-04	-2.29E-05	-2.85E-04	-1.70E-04
1.33E-04	-2.95E-02	4.46E-04	-1.83E-04	-4.25E-04	6.76E-04	-1.61E-04	8.86E-05	-3.70E-04	-2.77E-04
1.33E-04	-2.95E-02	5.23E-04	-9.65E-05	-5.23E-04	6.26E-04	-4.60E-05	1.27E-04	-3.31E-04	-4.79E-04
1.34E-04	-2.95E-02	5.50E-04	5.52E-06	-7.38E-04	4.37E-04	2.16E-04	1.85E-04	-2.64E-04	-4.82E-04
1.34E-04	-2.94E-02	5.20E-04	1.11E-04	-8.32E-04	1.50E-04	4.23E-04	3.33E-04	-3.85E-05	-4.18E-04
1.34E-04	-2.95E-02	6.57E-04	2.14E-04	-7.97E-04	-9.96E-05	4.25E-04	4.16E-04	9.45E-05	-3.98E-04
1.34E-04	-2.93E-02	6.58E-04	4.21E-04	-6.48E-04	-3.41E-04	3.28E-04	4.52E-04	2.53E-04	-2.74E-04
1.34E-04	-2.94E-02	4.05E-04	4.28E-04	-4.80E-04	-5.14E-04	1.63E-04	5.70E-04	3.03E-04	-2.23E-04
1.34E-04	-2.96E-02	1.82E-04	4.78E-04	-3.44E-04	-5.40E-04	-4.69E-05	5.95E-04	2.96E-04	-1.70E-05
1.34E-04	-2.95E-02	-5.37E-05	4.69E-04	-1.31E-04	-5.42E-04	-2.46E-04	4.79E-04	3.24E-04	2.29E-04
1.34E-04	-2.97E-02	-1.62E-05	3.98E-04	-1.64E-05	-3.16E-04	-3.89E-04	3.72E-04	2.78E-04	3.55E-04
1.34E-04	-2.95E-02	5.55E-05	2.50E-04	4.23E-05	-6.16E-05	-5.83E-04	2.07E-04	1.56E-04	4.22E-04
1.34E-04	-2.97E-02	-1.05E-05	-1.42E-05	-1.24E-06	8.89E-05	-6.03E-04	1.52E-04	-5.68E-05	3.26E-04
1.35E-04	-2.96E-02	-1.91E-05	-1.51E-04	-8.11E-05	3.62E-04	-6.09E-04	2.70E-05	-3.17E-04	1.91E-04
1.35E-04	-2.95E-02	1.65E-05	-2.00E-04	-2.18E-04	5.68E-04	-4.33E-04	1.03E-05	-5.22E-04	1.91E-04
1.35E-04	-2.97E-02	1.99E-04	-1.57E-04	-3.76E-04	7.05E-04	-2.97E-04	8.55E-05	-6.31E-04	6.88E-05
1.35E-04	-2.97E-02	4.51E-04	-4.50E-05	-5.33E-04	6.20E-04	-7.03E-06	9.24E-05	-6.79E-04	-9.04E-05
1.35E-04	-2.95E-02	6.85E-04	6.75E-05	-6.65E-04	5.25E-04	1.90E-04	1.96E-04	-6.55E-04	-3.06E-04
1.35E-04	-2.95E-02	7.88E-04	1.77E-04	-6.78E-04	3.63E-04	3.20E-04	3.35E-04	-6.25E-04	-5.02E-04
1.35E-04	-2.94E-02	8.92E-04	3.98E-04	-6.57E-04	1.66E-04	4.38E-04	4.76E-04	-4.82E-04	-4.68E-04
1.35E-04	-2.95E-02	7.95E-04	4.86E-04	-6.11E-04	-1.03E-04	4.62E-04	6.24E-04	-2.74E-04	-4.12E-04
1.35E-04	-2.95E-02	6.60E-04	6.89E-04	-4.54E-04	-2.50E-04	3.45E-04	7.04E-04	-1.59E-04	-2.85E-04
1.35E-04	-2.97E-02	4.33E-04	6.61E-04	-2.86E-04	-3.92E-04	1.27E-04	7.04E-04	1.33E-04	-1.90E-04
1.36E-04	-2.97E-02	2.51E-04	5.84E-04	-6.02E-05	-3.86E-04	-1.07E-04	7.12E-04	1.82E-04	-7.71E-05
1.36E-04	-2.95E-02	1.70E-04	3.63E-04	1.04E-04	-2.17E-04	-2.88E-04	5.10E-04	2.57E-04	1.08E-04
1.36E-04	-2.97E-02	1.38E-04	1.90E-04	1.77E-04	-8.29E-05	-4.36E-04	3.25E-04	2.28E-04	2.58E-04
1.36E-04	-2.97E-02	-1.01E-04	1.67E-05	1.61E-04	1.10E-04	-4.76E-04	2.66E-04	1.98E-04	3.42E-04
1.36E-04	-2.97E-02	-2.03E-04	-4.73E-05	7.70E-05	3.78E-04	-5.69E-04	1.65E-04	1.52E-04	4.44E-04
1.36E-04	-2.95E-02	-1.82E-04	-1.22E-04	-9.28E-05	4.62E-04	-5.24E-04	8.44E-05	-7.05E-06	3.29E-04
1.36E-04	-2.96E-02	6.87E-05	-1.54E-04	-3.37E-04	5.37E-04	-3.18E-04	8.46E-06	-2.04E-04	2.81E-04
1.36E-04	-2.95E-02	3.66E-04	-1.04E-04	-5.13E-04	4.54E-04	-3.91E-05	6.04E-06	-3.22E-04	1.46E-04
1.36E-04	-2.96E-02	6.42E-04	-5.28E-05	-7.17E-04	5.78E-04	1.53E-04	1.28E-04	-4.21E-04	6.83E-06
1.36E-04	-2.97E-02	7.73E-04	1.47E-04	-7.95E-04	4.35E-04	3.47E-04	1.20E-04	-4.27E-04	-1.13E-04
1.37E-04	-2.96E-02	9.05E-04	4.22E-04	-7.94E-04	3.02E-04	4.53E-04	3.22E-04	-3.62E-04	-2.72E-04
1.37E-04	-2.97E-02	9.37E-04	6.50E-04	-6.47E-04	5.24E-05	4.99E-04	3.75E-04	-2.26E-04	-3.30E-04
1.37E-04	-2.95E-02	8.43E-04	8.19E-04	-4.87E-04	-1.94E-04	4.95E-04	5.94E-04	-1.36E-05	-3.61E-04
1.37E-04	-2.95E-02	6.68E-04	8.23E-04	-3.56E-04	-2.65E-04	3.54E-04	6.43E-04	4.83E-05	-3.10E-04
1.37E-04	-2.97E-02	3.11E-04	8.16E-04	-9.70E-05	-2.29E-04	2.02E-04	6.55E-04	2.57E-04	-1.93E-04
1.37E-04	-2.96E-02	-8.68E-06	6.57E-04	9.46E-05	-2.42E-04	-8.83E-05	6.49E-04	3.50E-04	-8.16E-05
1.37E-04	-2.97E-02	-2.64E-04	4.45E-04	2.96E-04	-8.54E-05	-2.86E-04	6.11E-04	5.00E-04	4.71E-05
1.37E-04	-2.97E-02	-4.26E-04	1.66E-04	2.40E-04	8.45E-05	-4.25E-04	5.36E-04	4.00E-04	1.71E-04
1.37E-04	-2.98E-02	-3.27E-04	-1.50E-04	1.02E-04	2.38E-04	-5.38E-04	3.53E-04	3.16E-04	2.99E-04
1.37E-04	-2.98E-02	-1.53E-04	-3.67E-04	-1.02E-04	5.31E-04	-5.08E-04	1.32E-04	1.71E-04	3.50E-04
1.38E-04	-2.97E-02	-2.82E-05	-4.88E-04	-2.67E-04	6.20E-04	-4.59E-04	7.47E-05	3.17E-05	3.80E-04
1.38E-04	-2.95E-02	1.98E-04	-5.19E-04	-5.60E-04	6.76E-04	-3.27E-04	1.29E-04	-1.11E-04	2.77E-04
1.38E-04	-2.97E-02	4.56E-04	-3.53E-04	-6.97E-04	6.16E-04	-2.12E-04	4.70E-05	-3.02E-04	2.11E-04
1.38E-04	-2.95E-02	6.11E-04	-2.09E-04	-9.19E-04	4.49E-04	8.19E-06	1.23E-04	-3.90E-04	7.68E-05
1.38E-04	-2.96E-02	8.80E-04	3.05E-05	-9.47E-04	2.35E-04	1.49E-04	1.08E-04	-3.80E-04	-4.68E-05
1.38E-04	-2.95E-02	9.28E-04	4.43E-04	-9.03E-04	5.79E-05	2.16E-04	2.71E-04	-4.45E-04	-9.30E-05
1.38E-04	-2.96E-02	8.67E-04	7.11E-04	-6.79E-04	-2.19E-04	2.40E-04	4.41E-04	-3.57E-04	-2.88E-04
1.38E-04	-2.95E-02	7.53E-04	9.77E-04	-4.70E-04	-2.45E-04	2.85E-04	4.39E-04	-3.61E-04	-3.37E-04
1.38E-04	-2.95E-02	5.25E-04	1.03E-03	-1.88E-04	-2.87E-04	1.94E-04	5.09E-04	-2.22E-04	-3.68E-04
1.38E-04	-2.95E-02	2.87E-04	8.17E-04	-4.58E-05	-3.42E-04	9.40E-05	6.14E-04	-1.04E-04	-2.92E-04
1.39E-04	-2.94E-02	-4.27E-06	5.17E-04	1.50E-04	-3.07E-04	-1.89E-05	6.87E-04	-6.55E-05	-2.18E-04
1.39E-04	-2.97E-02	-3.48E-04	3.36E-04	2.51E-04	-1.55E-04	-2.34E-04	5.40E-04	3.02E-05	-7.06E-05
1.39E-04	-2.96E-02	-6.21E-04	7.81E-06	2.00E-04	8.38E-05	-3.66E-04	4.13E-04	5.11E-05	7.23E-05
1.39E-04	-2.97E-02	-4.26E-04	-2.74E-04	1.24E-04	2.19E-04	-4.41E-04	2.34E-04	-1.02E-05	1.54E-04
1.39E-04	-2.96E-02	-2.20E-04	-4.55E-04	-1.58E-04	4.10E-04	-4.19E-04	1.51E-04	-9.68E-06	1.98E-04
1.39E-04	-2.97E-02	1.60E-04	-5.26E-04	-3.99E-04	5.76E-04	-3.05E-04	3.01E-05	-2.61E-04	3.13E-04
1.39E-04	-2.95E-02	2.98E-04	-4.35E-04	-6.19E-04	5.54E-04	-2.06E-04	4.19E-05	-2.24E-04	2.53E-04
1.39E-04	-2.94E-02	4.78E-04	-2.43E-04	-7.47E-04	5.48E-04	-7.31E-05	-3.88E-05	-3.45E-04	2.40E-04
1.39E-04	-2.96E-02	7.65E-04	-1.20E-04	-8.73E-04	4.25E-04	-4.75E-05	-1.08E-04	-3.87E-04	1.18E-04
1.39E-04	-2.95E-02	9.60E-04	6.78E-05	-8.60E-04	1.90E-04	3.39E-06	1.60E-05	-3.60E-04	3.27E-05
1.40E-04	-2.95E-02	9.52E-04	3.55E-04	-7.83E-04	3.70E-05	1.29E-04	1.93E-04	-3.60E-04	-4.47E-05
1.40E-04	-2.96E-02	7.07E-04	6.75E-04	-5.72E-04	-9.54E-05	1.73E-04	3.88E-04	-2.95E-04	-1.72E-04
1.40E-04	-2.97E-02	4.02E-04	8.38E-04	-3.56E-04	-2.37E-04	1.82E-04	3.36E-04	-1.48E-04	-2.43E-04
1.40E-04	-2.96E-02	2.73E-04	7.60E-04	-1.76E-04	-3.63E-04	1.14E-04	4.67E-04	-1.19E-04	-3.59E-04
1.40E-04	-2.95E-02	1.37E-04	5.17E-04	-1.27E-04	-4.56E-04	-4.88E-05	5.21E-04	8.98E-05	-4.45E-04
1.40E-04	-2.95E-02	-1.79E-04	3.67E-04	4.18E-05	-2.71E-04	-2.35E-04	5.13E-04	1.90E-04	-3.59E-04
1.40E-04	-2.97E-02	-3.82E-04	1.30E-04	5.83E-05	-2.32E-05	-3.38E-04	6.47E-04	2.46E-04	-2.94E-04
1.40E-04	-2.97E-02	-5.04E-04	-8.66E-05	-1.74E-05	8.73E-05	-4.25E-04	5.00E-04	3.57E-04	-1.30E-04
1.40E-04	-2.98E-02	-3.71E-04	-3.20E-04	-2.04E-04	1.56E-04	-4.15E-04	4.24E-04	2.59E-04	-6.11E-05
1.40E-04	-2.95E-02	-6.36E-05	-5.47E-04	-4.10E-04	2.07E-04	-4.94E-04	2.62E-04	2.52E-04	4.34E-05
1.41E-04	-2.96E-02	2.52E-04	-5.22E-04	-5.49E-04	4.33E-04	-3.77E-04	1.50E-04	8.22E-05	2.34E-04
1.41E-04	-2.94E-02	5.86E-04	-2.35E-04	-6.94E-04	4.89E-04	-3.01E-04	1.29E-04	-6.72E-05	3.91E-04
1.41E-04	-2.93E-02	8.13E-04	6.38E-05	-8.23E-04	3.98E-04	-1.04E-04	1.70E-05	-2.09E-04	3.88E-04
1.41E-04	-2.94E-02	8.86E-04	3.40E-04	-8.29E-04	2.47E-04	7.20E-06	-2.88E-05	-3.34E-04	3.80E-04
1.41E-04	-2.95E-02	1.05E-03	4.56E-04	-7.63E-04	9.62E-05	1.33E-04	7.19E-05	-4.70E-04	2.39E-04
1.41E-04	-2.96E-02	1.03E-03	5.76E-04	-5.62E-04	-1.34E-05	2.34E-04	1.87E-04	-5.59E-04	1.14E-04
1.41E-04	-2.95E-02	8.69E-04	7.84E-04	-3.05E-04	-7.24E-05	3.25E-04	3.54E-04	-6.41E-04	-8.69E-06
1.41E-04	-2.96E-02	4.64E-04	8.39E-04	-1.44E-04	-2.03E-04	2.93E-04	4.43E-04	-5.57E-04	-2.07E-04
1.41E-04	-2.95E-02	2.60E-04	8.38E-04	4.41E-05	-2.19E-04	2.25E-04	5.51E-04	-4.64E-04	-3.22E-04
1.41E-04	-2.95E-02	-1.03E-04	6.06E-04	2.35E-04	-1.01E-04	5.03E-05	6.59E-04	-3.27E-04	-4.55E-04
1.42E-04	-2.97E-02	-2.42E-04	2.98E-04	2.76E-04	4.31E-05	-3.04E-05	6.67E-04	-1.70E-04	-5.15E-04
1.42E-04	-2.96E-02	-3.65E-04	-9.27E-05	2.89E-04	2.05E-04	-1.94E-04	6.47E-04	-1.41E-06	-3.99E-04
1.42E-04	-2.97E-02	-3.82E-04	-2.34E-04	4.38E-05	2.61E-04	-2.95E-04	5.47E-04	1.13E-04	-2.47E-04
1.42E-04	-2.95E-02	-2.63E-04	-3.65E-04	-1.53E-04	2.33E-04	-3.32E-04	3.64E-04	1.55E-04	-7.78E-05
1.42E-04	-2.96E-02	9.16E-05	-3.60E-04	-4.20E-04	3.86E-04	-3.79E-04	2.00E-04	1.73E-04	1.13E-04
1.42E-04	-2.95E-02	3.27E-04	-3.65E-04	-6.56E-04	4.34E-04	-2.93E-04	1.53E-04	1.22E-04	2.90E-04
1.42E-04	-2.95E-02	6.63E-04	-1.24E-04	-7.97E-04	4.39E-04	-2.22E-04	3.97E-05	5.20E-05	4.27E-04
1.42E-04	-2.96E-02	8.51E-04	9.55E-05	-8.21E-04	3.03E-04	-8.93E-05	-2.72E-05	-5.03E-05	4.78E-04
1.42E-04	-2.95E-02	1.04E-03	4.29E-04	-8.91E-04	1.40E-04	5.26E-05	3.00E-05	-2.23E-04	4.64E-04
1.42E-04	-2.94E-02	1.01E-03	7.47E-04	-6.92E-04	9.52E-07	2.07E-04	1.15E-04	-2.89E-04	2.94E-04
1.43E-04	-2.94E-02	9.33E-04	1.05E-03	-4.53E-04	-2.70E-05	2.77E-04	3.17E-04	-3.48E-04	1.04E-04
1.43E-04	-2.95E-02	6.61E-04	1.02E-03	-2.97E-04	-1.20E-04	2.83E-04	4.08E-04	-3.39E-04	-4.14E-05
1.43E-04	-2.95E-02	4.13E-04	9.77E-04	6.28E-06	-2.38E-04	1.74E-04	4.96E-04	-2.46E-04	-2.31E-04
1.43E-04	-2.95E-02	1.26E-04	7.56E-04	1.58E-04	-1.31E-04	1.37E-04	5.63E-04	-1.87E-04	-3.77E-04
1.43E-04	-2.95E-02	-1.06E-04	5.06E-04	3.10E-04	3.49E-05	1.07E-05	7.13E-04	1.59E-05	-4.32E-04
1.43E-04	-2.97E-02	-3.47E-04	3.30E-04	3.36E-04	2.33E-04	-1.12E-04	7.05E-04	1.14E-04	-4.53E-04
1.43E-04	-2.99E-02	-3.00E-04	-1.18E-05	2.29E-04	3.33E-04	-2.25E-04	6.95E-04	2.13E-04	-4.23E-04
1.43E-04	-2.97E-02	-2.07E-04	-3.55E-04	2.03E-05	3.73E-04	-3.65E-04	5.51E-04	3.37E-04	-3.10E-04
1.43E-04	-2.98E-02	-3.74E-05	-4.59E-04	-1.82E-04	4.72E-04	-3.22E-04	3.96E-04	3.13E-04	-9.04E-05
1.43E-04	-2.98E-02	1.61E-04	-4.68E-04	-4.38E-04	6.29E-04	-2.44E-04	2.63E-04	3.04E-04	1.56E-04
1.44E-04	-2.95E-02	3.24E-04	-4.03E-04	-6.62E-04	5.54E-04	-1.88E-04	2.87E-04	2.20E-04	3.53E-04
1.44E-04	-2.95E-02	5.56E-04	-2.62E-04	-8.79E-04	4.42E-04	-2.65E-05	2.05E-04	1.01E-04	4.91E-04
1.44E-04	-2.93E-02	7.06E-04	-6.30E-05	-9.97E-04	1.49E-04	1.23E-06	3.95E-05	5.14E-05	4.81E-04
1.44E-04	-2.97E-02	8.81E-04	2.04E-04	-9.64E-04	-5.14E-05	1.20E-04	1.11E-04	-1.36E-04	4.40E-04
1.44E-04	-2.95E-02	8.58E-04	5.08E-04	-8.20E-04	-2.53E-04	1.88E-04	1.95E-04	-2.32E-04	3.40E-04
1.44E-04	-2.95E-02	6.99E-04	7.41E-04	-5.77E-04	-1.98E-04	2.70E-04	3.10E-04	-3.48E-04	1.69E-04
1.44E-04	-2.95E-02	6.21E-04	9.12E-04	-3.27E-04	-2.51E-04	1.74E-04	4.05E-04	-3.01E-04	-7.96E-05
1.44E-04	-2.96E-02	3.04E-04	9.04E-04	-8.95E-05	-3.54E-04	1.62E-05	4.88E-04	-2.41E-04	-3.07E-04
1.44E-04	-2.97E-02	1.26E-04	8.03E-04	1.21E-04	-3.69E-04	-1.31E-04	5.50E-04	-2.24E-04	-4.75E-04
1.44E-04	-2.97E-02	-1.61E-05	5.78E-04	3.40E-04	-6.56E-05	-1.74E-04	5.21E-04	-1.80E-04	-5.51E-04
1.45E-04	-2.96E-02	-7.53E-05	2.91E-04	2.97E-04	1.30E-04	-2.63E-04	4.93E-04	-8.72E-05	-4.48E-04
1.45E-04	-2.97E-02	-1.84E-04	1.04E-04	1.76E-04	4.19E-04	-2.41E-04	5.24E-04	-4.81E-05	-2.85E-04
1.45E-04	-2.97E-02	-8.55E-05	-1.48E-04	-3.53E-05	5.88E-04	-3.29E-04	2.64E-04	4.47E-05	-1.55E-04
1.45E-04	-2.97E-02	2.68E-05	-3.19E-04	-1.58E-04	5.94E-04	-3.08E-04	2.03E-04	-9.87E-05	1.17E-04
1.45E-04	-2.94E-02	2.17E-04	-4.06E-04	-4.38E-04	6.51E-04	-1.80E-04	1.81E-04	-1.02E-04	3.13E-04
1.45E-04	-2.94E-02	4.12E-04	-3.21E-04	-6.07E-04	5.70E-04	-5.39E-05	1.71E-04	-1.76E-04	4.50E-04
1.45E-04	-2.94E-02	5.37E-04	-1.75E-04	-8.79E-04	3.95E-04	1.32E-04	2.68E-04	-3.08E-04	4.65E-04
1.45E-04	-2.96E-02	6.94E-04	5.38E-05	-9.85E-04	1.81E-04	2.37E-04	1.92E-04	-3.21E-04	4.77E-04
1.45E-04	-2.95E-02	7.46E-04	3.39E-04	-9.01E-04	-6.94E-05	1.97E-04	2.03E-04	-3.49E-04	3.79E-04
1.45E-04	-2.95E-02	7.04E-04	4.61E-04	-7.29E-04	-2.34E-04	2.15E-04	3.62E-04	-3.65E-04	1.54E-04
1.46E-04	-2.97E-02	6.57E-04	5.22E-04	-4.83E-04	-3.16E-04	9.16E-05	3.67E-04	-3.11E-04	-1.57E-05
1.46E-04	-2.95E-02	4.98E-04	6.69E-04	-2.58E-04	-3.92E-04	3.46E-05	5.07E-04	-1.91E-04	-2.32E-04
1.46E-04	-2.97E-02	3.51E-04	7.52E-04	-6.64E-05	-3.94E-04	-7.98E-05	6.67E-04	4.48E-06	-3.67E-04
1.46E-04	-2.96E-02	2.36E-04	6.70E-04	1.43E-04	-2.29E-04	-2.53E-04	5.38E-04	5.17E-05	-4.66E-04
1.46E-04	-2.97E-02	4.92E-05	5.14E-04	3.19E-04	-1.39E-05	-3.61E-04	4.91E-04	1.35E-04	-4.96E-04
1.46E-04	-2.98E-02	-1.49E-04	1.69E-04	2.61E-04	1.93E-04	-3.47E-04	4.93E-04	2.74E-04	-4.25E-04
1.46E-04	-2.97E-02	-1.92E-04	-4.90E-05	8.41E-05	4.38E-04	-3.73E-04	2.89E-04	2.94E-04	-2.42E-04
1.46E-04	-2.97E-02	-2.30E-04	-2.19E-04	-2.89E-04	6.33E-04	-2.77E-04	9.80E-05	4.10E-04	5.70E-05
1.46E-04	-2.95E-02	-7.52E-05	-2.37E-04	-4.90E-04	7.11E-04	-1.71E-04	7.28E-05	2.34E-04	1.88E-04
1.46E-04	-2.97E-02	1.10E-04	-2.42E-04	-6.93E-04	6.19E-04	4.68E-07	4.97E-05	1.05E-04	3.28E-04
1.47E-04	-2.96E-02	1.90E-04	-1.84E-04	-8.39E-04	3.90E-04	1.35E-04	1.76E-04	-2.75E-05	3.87E-04
1.47E-04	-2.96E-02	3.54E-04	-5.07E-05	-9.47E-04	1.32E-04	2.28E-04	1.71E-04	-1.36E-04	3.85E-04
1.47E-04	-2.97E-02	5.86E-04	2.43E-04	-9.73E-04	-1.51E-04	3.66E-04	2.46E-04	-1.08E-04	3.31E-04
1.47E-04	-2.96E-02	7.03E-04	4.16E-04	-8.85E-04	-3.48E-04	2.88E-04	3.32E-04	-1.92E-04	2.17E-04
1.47E-04	-2.95E-02	6.90E-04	6.53E-04	-6.37E-04	-4.04E-04	2.06E-04	3.65E-04	-2.24E-04	6.76E-05
1.47E-04	-2.95E-02	6.10E-04	6.54E-04	-3.90E-04	-4.90E-04	1.25E-05	4.35E-04	-2.41E-04	-1.75E-04
1.47E-04	-2.95E-02	2.91E-04	5.67E-04	-1.97E-04	-3.99E-04	-2.05E-04	4.85E-04	-2.33E-04	-2.78E-04
1.47E-04	-2.96E-02	2.35E-04	5.54E-04	6.89E-05	-2.56E-04	-3.63E-04	4.62E-04	-9.68E-05	-3.85E-04
1.47E-04	-2.96E-02	1.34E-05	4.62E-04	2.34E-04	-3.63E-05	-4.31E-04	4.49E-04	-1.40E-04	-3.50E-04
1.47E-04	-2.95E-02	-4.63E-05	2.16E-04	2.81E-04	1.27E-04	-6.07E-04	3.15E-04	-1.43E-04	-3.17E-04
1.48E-04	-2.97E-02	-2.34E-04	-5.46E-05	2.36E-04	4.25E-04	-5.37E-04	2.36E-04	-8.25E-05	-2.51E-04
1.48E-04	-2.95E-02	-1.98E-04	-3.33E-04	-3.08E-05	5.45E-04	-4.63E-04	2.31E-04	-2.45E-04	-1.35E-04
1.48E-04	-2.96E-02	-6.14E-05	-5.06E-04	-3.19E-04	6.59E-04	-2.80E-04	1.04E-04	-1.86E-04	6.78E-05
1.48E-04	-2.97E-02	1.73E-04	-4.94E-04	-6.02E-04	6.81E-04	-1.06E-04	1.04E-04	-2.33E-04	2.32E-04
1.48E-04	-2.95E-02	2.42E-04	-3.89E-04	-8.52E-04	4.88E-04	1.21E-04	1.61E-04	-2.47E-04	3.89E-04
1.48E-04	-2.96E-02	2.97E-04	-2.77E-04	-9.47E-04	1.75E-04	2.01E-04	2.24E-04	-2.49E-04	3.02E-04
1.48E-04	-2.95E-02	3.93E-04	-1.74E-04	-1.02E-03	-1.26E-04	2.42E-04	2.30E-04	-3.48E-04	2.55E-04
1.48E-04	-2.95E-02	4.86E-04	1.05E-04	-9.77E-04	-3.16E-04	2.71E-04	3.01E-04	-3.54E-04	1.91E-04
1.48E-04	-2.97E-02	5.85E-04	4.34E-04	-8.75E-04	-4.25E-04	2.35E-04	3.47E-04	-3.79E-04	1.72E-05
1.48E-04	-2.95E-02	5.23E-04	6.46E-04	-6.07E-04	-5.04E-04	5.35E-05	4.78E-04	-2.54E-04	-1.63E-04
1.49E-04	-2.95E-02	3.79E-04	7.67E-04	-3.34E-04	-4.95E-04	-1.63E-05	4.85E-04	-9.90E-05	-3.41E-04
1.49E-04	-2.95E-02	2.82E-04	7.17E-04	-8.68E-05	-4.04E-04	-2.66E-04	4.51E-04	-2.95E-05	-4.69E-04
1.49E-04	-2.97E-02	1.72E-04	6.35E-04	6.21E-05	-2.00E-04	-3.81E-04	3.12E-04	-1.89E-05	-4.51E-04
1.49E-04	-2.95E-02	-1.03E-04	5.19E-04	1.24E-04	-6.96E-05	-4.74E-04	3.41E-04	3.29E-05	-3.85E-04
1.49E-04	-2.96E-02	-6.79E-05	2.24E-04	1.70E-04	2.05E-04	-5.29E-04	2.08E-04	-4.51E-05	-3.24E-04
1.49E-04	-2.97E-02	-2.23E-04	-1.70E-05	5.29E-05	3.92E-04	-4.67E-04	1.10E-04	-6.86E-05	-2.45E-04
1.49E-04	-2.96E-02	-1.38E-04	-2.74E-04	-1.28E-04	6.34E-04	-3.77E-04	9.99E-06	-8.04E-05	-1.13E-04
1.49E-04	-2.97E-02	-5.22E-05	-4.84E-04	-4.69E-04	6.73E-04	-2.40E-04	-7.86E-05	-1.39E-04	8.87E-05
1.49E-04	-2.97E-02	-2.54E-05	-5.44E-04	-7.12E-04	5.54E-04	-3.76E-05	5.98E-05	-1.54E-04	1.95E-04
1.49E-04	-2.95E-02	6.51E-05	-4.68E-04	-9.92E-04	3.08E-04	1.04E-04	1.13E-04	-2.41E-04	2.36E-04
1.50E-04	-2.95E-02	2.79E-04	-3.98E-04	-1.08E-03	1.20E-04	1.86E-04	1.27E-04	-2.95E-04	2.58E-04
1.50E-04	-2.96E-02	3.45E-04	-1.65E-04	-1.16E-03	-1.28E-04	2.07E-04	2.93E-04	-2.61E-04	2.19E-04
1.50E-04	-2.95E-02	4.63E-04	1.08E-04	-1.04E-03	-3.76E-04	4.70E-05	3.04E-04	-1.89E-04	5.17E-05
1.50E-04	-2.95E-02	4.97E-04	2.47E-04	-8.39E-04	-4.93E-04	-5.19E-05	3.14E-04	-1.74E-04	-8.73E-05
1.50E-04	-2.96E-02	5.56E-04	3.57E-04	-6.55E-04	-5.97E-04	-1.82E-04	3.47E-04	-6.26E-05	-2.71E-04
1.50E-04	-2.97E-02	4.36E-04	5.17E-04	-3.79E-04	-5.39E-04	-3.34E-04	3.70E-04	1.23E-05	-2.86E-04
1.50E-04	-2.96E-02	3.09E-04	4.91E-04	-1.43E-04	-4.29E-04	-4.14E-04	3.38E-04	2.58E-06	-3.74E-04
1.50E-04	-2.97E-02	1.94E-04	4.49E-04	-9.77E-06	-2.50E-04	-5.74E-04	3.28E-04	5.75E-06	-4.34E-04
1.50E-04	-2.98E-02	4.17E-05	3.58E-04	1.10E-04	-2.47E-05	-6.43E-04	1.89E-04	-3.33E-05	-4.33E-04
1.50E-04	-2.97E-02	-5.34E-05	2.79E-04	5.74E-05	2.11E-04	-6.15E-04	1.81E-04	3.21E-05	-3.21E-04
1.51E-04	-2.95E-02	-7.08E-05	5.58E-05	-3.65E-05	4.44E-04	-4.46E-04	5.33E-05	-9.22E-05	-1.59E-04
1.51E-04	-2.97E-02	6.46E-05	-6.26E-05	-2.20E-04	5.84E-04	-2.74E-04	1.40E-05	-2.50E-04	-3.19E-05
1.51E-04	-2.96E-02	2.01E-04	-1.58E-04	-4.39E-04	5.06E-04	-8.39E-05	3.39E-05	-3.04E-04	4.37E-05
1.51E-04	-2.97E-02	2.99E-04	-3.72E-05	-5.81E-04	3.71E-04	1.14E-04	2.84E-05	-4.09E-04	9.60E-05
1.51E-04	-2.97E-02	3.64E-04	5.71E-06	-6.71E-04	3.69E-04	2.08E-04	2.26E-05	-4.19E-04	5.77E-05
1.51E-04	-2.94E-02	5.63E-04	4.01E-05	-8.01E-04	1.88E-04	3.06E-04	1.52E-04	-4.68E-04	1.19E-04
1.51E-04	-2.95E-02	7.68E-04	1.98E-04	-8.34E-04	9.95E-05	3.97E-04	3.55E-04	-6.28E-04	9.36E-05
1.51E-04	-2.95E-02	6.40E-04	3.46E-04	-6.69E-04	-1.96E-04	3.30E-04	4.69E-04	-4.70E-04	5.35E-05
1.51E-04	-2.96E-02	5.28E-04	3.99E-04	-5.75E-04	-2.74E-04	2.47E-04	5.51E-04	-4.37E-04	-3.15E-05
1.51E-04	-2.96E-02	4.85E-04	4.88E-04	-3.06E-04	-3.38E-04	3.80E-06	5.35E-04	-3.17E-04	-1.46E-04
1.52E-04	-2.95E-02	4.52E-04	4.81E-04	-1.60E-04	-3.09E-04	-2.12E-04	5.10E-04	-2.33E-04	-1.83E-04
1.52E-04	-2.95E-02	4.51E-04	4.98E-04	4.39E-06	-1.47E-04	-2.52E-04	5.14E-04	-2.30E-04	-1.74E-04
1.52E-04	-2.95E-02	3.90E-04	4.22E-04	1.54E-04	5.06E-05	-2.95E-04	4.25E-04	-9.61E-05	-1.72E-04
1.52E-04	-2.95E-02	2.24E-04	3.15E-04	9.63E-05	1.64E-04	-2.73E-04	3.61E-04	-8.95E-05	-1.29E-04
1.52E-04	-2.96E-02	8.30E-05	1.02E-04	-4.50E-05	3.65E-04	-3.41E-04	2.81E-04	1.53E-05	-1.28E-04
1.52E-04	-2.97E-02	1.03E-04	4.27E-05	-1.49E-04	4.44E-04	-3.48E-04	2.07E-04	1.29E-04	-3.63E-05
1.52E-04	-2.96E-02	1.96E-04	-4.18E-05	-3.07E-04	3.90E-04	-2.09E-04	1.61E-04	2.36E-05	8.98E-05
1.52E-04	-2.96E-02	3.03E-04	-3.63E-05	-4.51E-04	4.38E-04	-8.49E-05	1.76E-04	4.20E-05	1.22E-04
1.52E-04	-2.95E-02	3.80E-04	7.84E-05	-5.77E-04	3.82E-04	1.60E-04	1.83E-04	4.16E-05	1.93E-04
1.52E-04	-2.96E-02	4.25E-04	1.79E-04	-7.06E-04	2.70E-04	2.39E-04	1.52E-04	8.02E-06	2.06E-04
1.53E-04	-2.97E-02	5.49E-04	2.41E-04	-6.46E-04	9.03E-05	2.49E-04	1.65E-04	1.23E-04	1.70E-04
1.53E-04	-2.94E-02	6.20E-04	3.72E-04	-6.00E-04	-8.65E-05	2.44E-04	2.86E-04	2.48E-05	1.54E-04
1.53E-04	-2.96E-02	5.38E-04	4.45E-04	-4.92E-04	-1.26E-04	2.44E-04	3.79E-04	4.23E-05	1.05E-04
1.53E-04	-2.94E-02	5.33E-04	5.06E-04	-3.20E-04	-1.74E-04	1.72E-04	4.16E-04	1.89E-05	-1.43E-05
1.53E-04	-2.94E-02	4.62E-04	5.29E-04	-2.83E-04	-1.14E-04	9.48E-05	4.78E-04	-3.93E-05	-2.63E-05
1.53E-04	-2.97E-02	4.13E-04	5.63E-04	-1.05E-04	-9.03E-05	-1.04E-04	7.13E-04	1.11E-04	-1.04E-04
1.53E-04	-2.95E-02	3.24E-04	4.77E-04	-1.24E-05	-1.27E-05	-2.21E-04	6.18E-04	5.06E-05	-8.06E-05
1.53E-04	-2.97E-02	2.28E-04	3.93E-04	5.09E-05	1.15E-04	-2.79E-04	5.37E-04	2.83E-06	-6.64E-05
1.53E-04	-2.94E-02	2.31E-04	2.01E-04	4.62E-06	1.88E-04	-2.87E-04	4.18E-04	3.16E-05	-1.46E-04
1.53E-04	-2.97E-02	3.02E-04	9.61E-05	-8.84E-05	3.58E-04	-2.98E-04	4.37E-04	2.81E-06	-6.05E-05
1.54E-04	-2.96E-02	2.65E-04	5.47E-05	-1.74E-04	5.10E-04	-2.42E-04	3.44E-04	-1.83E-05	1.33E-05
1.54E-04	-2.96E-02	3.25E-04	8.44E-05	-2.22E-04	4.70E-04	-2.46E-04	2.07E-04	-2.61E-05	9.24E-05
1.54E-04	-2.96E-02	3.79E-04	2.00E-05	-3.86E-04	5.06E-04	-1.00E-04	1.24E-04	-1.07E-04	1.48E-04
1.54E-04	-2.96E-02	3.99E-04	2.09E-05	-4.89E-04	4.42E-04	9.94E-05	7.58E-05	-1.58E-04	1.95E-04
1.54E-04	-2.95E-02	5.04E-04	1.29E-04	-5.49E-04	3.19E-04	2.52E-04	1.91E-04	-2.35E-04	2.09E-04
1.54E-04	-2.95E-02	3.89E-04	1.16E-04	-4.87E-04	2.09E-04	2.77E-04	2.13E-04	-2.55E-04	1.86E-04
1.54E-04	-2.95E-02	3.62E-04	1.90E-04	-5.23E-04	7.37E-05	3.78E-04	3.39E-04	-2.62E-04	1.31E-04
1.54E-04	-2.96E-02	3.02E-04	2.27E-04	-4.51E-04	-1.00E-04	3.82E-04	4.21E-04	-2.88E-04	1.22E-05
1.54E-04	-2.96E-02	3.33E-04	2.39E-04	-4.42E-04	-1.49E-04	3.38E-04	4.85E-04	-2.73E-04	-3.12E-05
1.54E-04	-2.95E-02	2.22E-04	2.65E-04	-4.07E-04	-2.24E-04	2.29E-04	6.85E-04	-1.81E-04	-5.11E-05
1.55E-04	-2.94E-02	1.17E-04	3.06E-04	-2.82E-04	-2.10E-04	1.94E-05	6.76E-04	-1.40E-04	-1.04E-04
1.55E-04	-2.97E-02	8.08E-06	3.06E-04	-1.98E-04	-4.70E-05	-1.91E-04	5.71E-04	-8.65E-05	-1.29E-04
1.55E-04	-2.97E-02	1.60E-04	1.66E-04	-2.24E-04	-8.51E-05	-2.96E-04	5.04E-04	3.77E-05	-7.12E-05
1.55E-04	-2.95E-02	1.86E-04	1.75E-04	-2.07E-04	1.25E-04	-4.77E-04	4.38E-04	7.92E-05	-7.13E-05
1.55E-04	-2.96E-02	2.34E-04	8.24E-05	-2.33E-04	1.48E-04	-4.75E-04	3.43E-04	7.97E-05	-2.94E-05
1.55E-04	-2.96E-02	2.92E-04	2.13E-04	-2.51E-04	2.86E-04	-4.79E-04	2.03E-04	3.49E-05	3.18E-05
1.55E-04	-2.97E-02	4.13E-04	2.55E-04	-2.61E-04	2.55E-04	-3.55E-04	-2.65E-05	1.01E-05	8.49E-05
1.55E-04	-2.95E-02	2.23E-04	1.51E-04	-3.58E-04	3.74E-04	-2.36E-04	-2.85E-05	-3.42E-05	9.11E-05
1.55E-04	-2.98E-02	1.49E-04	9.78E-05	-3.63E-04	4.02E-04	-8.19E-05	-1.20E-04	-6.55E-05	6.84E-05
1.55E-04	-2.96E-02	1.51E-04	-1.19E-05	-3.78E-04	3.75E-04	5.55E-05	-7.42E-05	-2.09E-04	8.49E-05
1.56E-04	-2.97E-02	1.93E-04	-2.36E-05	-4.04E-04	1.69E-04	1.92E-04	7.73E-05	-2.11E-04	2.40E-05
1.56E-04	-2.98E-02	2.10E-04	4.46E-05	-5.54E-04	1.25E-04	2.22E-04	1.10E-04	-3.34E-04	-4.38E-05
1.56E-04	-2.97E-02	1.60E-04	-1.24E-05	-6.45E-04	1.79E-05	2.43E-04	3.13E-04	-2.47E-04	-2.11E-05
1.56E-04	-2.95E-02	1.63E-04	-4.12E-05	-6.83E-04	-1.85E-04	2.11E-04	5.49E-04	-1.96E-04	-7.82E-05
1.56E-04	-2.97E-02	1.78E-04	-1.26E-05	-6.19E-04	-2.90E-04	9.58E-05	5.86E-04	-1.77E-04	-2.36E-04
1.56E-04	-2.97E-02	2.48E-04	-5.28E-06	-5.98E-04	-4.02E-04	-5.21E-05	6.73E-04	-1.53E-05	-2.28E-04
1.56E-04	-2.98E-02	9.45E-05	1.05E-04	-5.37E-04	-3.80E-04	-2.10E-04	6.26E-04	6.15E-05	-2.00E-04
1.56E-04	-2.97E-02	2.10E-04	2.56E-04	-5.13E-04	-3.38E-04	-3.93E-04	5.58E-04	1.71E-04	-1.43E-04
1.56E-04	-2.97E-02	2.05E-04	2.47E-04	-4.63E-04	-3.04E-04	-4.73E-04	4.99E-04	2.83E-04	-1.02E-04
1.56E-04	-2.94E-02	3.47E-04	3.49E-04	-3.26E-04	-2.11E-04	-6.10E-04	2.30E-04	2.00E-04	-2.13E-05
1.57E-04	-2.97E-02	3.28E-04	2.11E-04	-2.24E-04	1.68E-05	-5.85E-04	-3.12E-05	2.23E-04	9.73E-05
1.57E-04	-2.95E-02	1.93E-04	1.84E-04	-3.15E-04	2.73E-04	-5.01E-04	-1.00E-04	7.81E-05	1.67E-04
1.57E-04	-2.95E-02	1.96E-04	1.83E-04	-3.80E-04	3.18E-04	-3.38E-04	-1.22E-04	-1.42E-05	1.87E-04
1.57E-04	-2.98E-02	1.33E-04	1.09E-04	-3.70E-04	2.59E-04	-1.33E-04	-2.38E-04	-1.66E-04	1.32E-04
1.57E-04	-2.97E-02	1.65E-04	-7.92E-06	-4.12E-04	1.50E-04	4.19E-05	-1.96E-04	-3.44E-04	1.76E-05
1.57E-04	-2.95E-02	1.46E-04	-5.79E-05	-4.15E-04	2.42E-04	1.40E-04	-9.22E-05	-5.62E-04	-8.91E-05
1.57E-04	-2.94E-02	1.26E-04	-1.46E-04	-5.45E-04	1.92E-04	2.39E-04	7.86E-06	-6.42E-04	-1.40E-04
1.57E-04	-2.97E-02	4.58E-05	-1.55E-04	-6.52E-04	1.05E-04	2.91E-04	2.54E-04	-7.83E-04	-2.07E-04
1.57E-04	-2.97E-02	4.26E-05	-1.39E-04	-7.07E-04	-1.75E-04	2.29E-04	4.78E-04	-6.51E-04	-2.75E-04
1.57E-04	-2.95E-02	-1.08E-05	-1.94E-04	-7.28E-04	-3.28E-04	7.93E-05	5.72E-04	-6.57E-04	-3.46E-04
1.58E-04	-2.95E-02	1.00E-04	-8.16E-05	-6.80E-04	-3.81E-04	-1.45E-04	6.69E-04	-4.98E-04	-3.10E-04
1.58E-04	-2.96E-02	2.29E-04	-1.04E-04	-6.08E-04	-4.03E-04	-3.78E-04	6.23E-04	-3.45E-04	-2.49E-04
1.58E-04	-2.95E-02	2.42E-04	4.92E-05	-5.86E-04	-3.10E-04	-5.24E-04	6.17E-04	-1.43E-04	-1.45E-04
1.58E-04	-2.97E-02	2.66E-04	2.24E-04	-5.28E-04	-2.86E-04	-6.03E-04	4.68E-04	-3.57E-05	-1.03E-04
1.58E-04	-2.97E-02	3.49E-04	3.03E-04	-3.35E-04	-2.19E-04	-7.26E-04	1.31E-04	5.65E-05	-3.64E-05
1.58E-04	-2.96E-02	3.35E-04	2.39E-04	-2.82E-04	-3.45E-05	-7.43E-04	-6.19E-05	4.47E-05	8.48E-05
1.58E-04	-2.95E-02	3.36E-04	1.90E-04	-2.30E-04	1.02E-04	-6.50E-04	-2.70E-04	-6.13E-05	2.55E-04
1.58E-04	-2.97E-02	1.59E-04	2.49E-04	-2.54E-04	3.30E-04	-4.03E-04	-3.37E-04	-1.23E-04	1.92E-04
1.58E-04	-2.97E-02	1.07E-04	2.50E-04	-2.59E-04	4.46E-04	-1.46E-04	-2.32E-04	-2.71E-04	1.17E-04
1.58E-04	-2.98E-02	1.93E-04	1.14E-04	-3.30E-04	3.65E-04	4.90E-05	-2.39E-04	-3.83E-04	-4.62E-06
1.59E-04	-2.97E-02	2.77E-04	2.86E-05	-4.39E-04	2.22E-04	2.63E-04	-1.70E-04	-3.99E-04	-1.45E-04
1.59E-04	-2.96E-02	2.56E-04	-4.09E-05	-5.59E-04	1.83E-04	4.73E-04	-4.58E-05	-4.40E-04	-1.87E-04
1.59E-04	-2.95E-02	1.88E-04	8.99E-05	-5.92E-04	-6.99E-06	4.58E-04	1.70E-04	-4.12E-04	-3.05E-04
1.59E-04	-2.97E-02	3.92E-05	1.53E-04	-6.22E-04	-1.64E-04	3.68E-04	4.57E-04	-2.15E-04	-3.37E-04
1.59E-04	-2.96E-02	2.17E-04	1.43E-04	-5.93E-04	-2.82E-04	2.20E-04	6.67E-04	-1.59E-04	-3.44E-04
1.59E-04	-2.94E-02	3.37E-04	2.11E-04	-5.00E-04	-2.96E-04	-2.31E-06	6.16E-04	4.54E-05	-4.05E-04
1.59E-04	-2.96E-02	3.15E-04	1.74E-04	-4.35E-04	-2.36E-04	-1.77E-04	7.25E-04	4.86E-05	-2.97E-04
1.59E-04	-2.98E-02	3.38E-04	2.00E-04	-2.34E-04	-1.40E-04	-4.33E-04	6.43E-04	2.25E-04	-1.84E-04
1.59E-04	-2.95E-02	3.58E-04	2.78E-04	-2.16E-04	4.84E-05	-6.20E-04	5.42E-04	3.33E-04	-5.29E-05
1.59E-04	-2.95E-02	3.85E-04	2.80E-04	-1.26E-04	6.22E-05	-6.11E-04	3.14E-04	2.65E-04	7.50E-05
1.60E-04	-2.94E-02	3.30E-04	2.31E-04	-1.30E-04	2.49E-04	-5.66E-04	1.56E-04	2.56E-04	1.18E-04
1.60E-04	-2.95E-02	3.07E-04	2.46E-04	-8.52E-05	4.64E-04	-4.56E-04	1.74E-05	1.09E-04	1.66E-04
1.60E-04	-2.98E-02	3.30E-04	1.92E-04	-1.76E-04	5.20E-04	-3.06E-04	4.97E-05	-9.80E-05	1.12E-04
1.60E-04	-2.98E-02	4.33E-04	2.45E-04	-2.50E-04	5.05E-04	-1.00E-04	-1.11E-04	-2.24E-04	1.09E-04
1.60E-04	-2.97E-02	5.63E-04	1.30E-04	-3.32E-04	4.32E-04	1.15E-04	-5.76E-05	-3.46E-04	2.32E-05
1.60E-04	-2.95E-02	3.95E-04	2.28E-04	-4.68E-04	3.61E-04	3.80E-04	4.32E-05	-4.28E-04	-1.81E-05
1.60E-04	-2.97E-02	3.29E-04	1.75E-04	-4.82E-04	2.35E-04	5.46E-04	2.96E-04	-4.36E-04	-9.54E-05
1.60E-04	-2.97E-02	2.14E-04	2.08E-04	-5.72E-04	8.46E-05	4.74E-04	5.45E-04	-4.79E-04	-1.85E-04
1.60E-04	-2.95E-02	4.22E-04	2.88E-04	-4.96E-04	-1.12E-04	4.16E-04	6.70E-04	-3.19E-04	-2.48E-04
1.60E-04	-2.97E-02	4.40E-04	3.37E-04	-4.35E-04	-1.85E-04	2.29E-04	7.63E-04	-2.07E-04	-2.24E-04
1.61E-04	-2.97E-02	4.46E-04	4.55E-04	-3.11E-04	-1.63E-04	1.05E-04	8.17E-04	-3.52E-05	-1.33E-04
1.61E-04	-2.95E-02	3.89E-04	4.60E-04	-2.04E-04	-7.91E-05	-1.14E-04	8.12E-04	8.43E-05	-6.20E-05
1.61E-04	-2.96E-02	4.26E-04	4.03E-04	-6.58E-05	2.45E-07	-2.54E-04	6.79E-04	1.51E-04	1.72E-06
1.61E-04	-2.97E-02	3.83E-04	3.17E-04	-3.22E-05	1.37E-04	-3.14E-04	6.24E-04	2.28E-04	9.17E-05
1.61E-04	-2.95E-02	4.23E-04	3.40E-04	2.06E-05	2.97E-04	-3.21E-04	4.39E-04	2.22E-04	1.57E-04
1.61E-04	-2.95E-02	4.18E-04	2.94E-04	-1.82E-05	5.08E-04	-2.76E-04	3.23E-04	1.96E-04	2.82E-04
1.61E-04	-2.94E-02	4.74E-04	2.64E-04	-5.25E-05	6.26E-04	-1.91E-04	1.59E-04	2.33E-05	3.78E-04
1.61E-04	-2.96E-02	4.69E-04	1.87E-04	-1.30E-04	5.83E-04	-7.80E-05	8.10E-05	-5.04E-05	2.89E-04
1.61E-04	-2.96E-02	5.02E-04	1.17E-04	-2.26E-04	5.04E-04	1.10E-04	1.43E-05	-2.26E-04	1.99E-04
1.61E-04	-2.95E-02	5.26E-04	2.11E-04	-3.92E-04	5.30E-04	2.26E-04	8.54E-05	-3.23E-04	1.31E-04
1.62E-04	-2.97E-02	5.31E-04	3.10E-04	-4.07E-04	3.47E-04	3.30E-04	1.60E-04	-3.65E-04	4.65E-05
1.62E-04	-2.95E-02	4.72E-04	3.06E-04	-4.02E-04	1.68E-04	3.69E-04	3.07E-04	-3.77E-04	3.50E-05
1.62E-04	-2.97E-02	4.43E-04	3.46E-04	-4.11E-04	-1.45E-06	3.98E-04	5.08E-04	-2.93E-04	-1.26E-06
1.62E-04	-2.94E-02	3.77E-04	2.30E-04	-4.19E-04	-6.99E-05	3.41E-04	5.95E-04	-1.55E-04	-1.03E-04
1.62E-04	-2.95E-02	2.43E-04	2.88E-04	-3.84E-04	-7.20E-05	2.00E-04	6.30E-04	-9.09E-05	-1.41E-04
1.62E-04	-2.95E-02	2.11E-04	3.69E-04	-3.20E-04	-6.60E-05	2.42E-05	6.73E-04	4.08E-05	-6.20E-05
1.62E-04	-2.97E-02	9.35E-05	2.76E-04	-2.89E-04	-8.03E-05	-8.18E-05	6.03E-04	8.92E-05	-8.57E-06
1.62E-04	-2.96E-02	1.58E-04	2.55E-04	-2.23E-04	4.37E-05	-2.13E-04	6.47E-04	1.93E-04	2.98E-05
1.62E-04	-2.97E-02	1.80E-04	2.69E-04	-2.41E-04	2.12E-04	-2.56E-04	5.46E-04	3.10E-04	3.04E-05
1.62E-04	-2.96E-02	3.81E-04	2.56E-04	-1.78E-04	2.19E-04	-3.46E-04	4.99E-04	2.44E-04	2.28E-05
1.63E-04	-2.94E-02	3.41E-04	1.94E-04	-3.12E-04	2.35E-04	-3.04E-04	4.32E-04	3.00E-04	1.05E-05
1.63E-04	-2.94E-02	4.61E-04	2.37E-04	-3.57E-04	2.94E-04	-1.19E-04	2.68E-04	2.39E-04	2.58E-05
1.63E-04	-2.97E-02	5.25E-04	1.80E-04	-3.99E-04	3.62E-04	-9.60E-05	1.19E-04	2.01E-04	1.06E-04
1.63E-04	-2.94E-02	5.22E-04	3.29E-04	-3.75E-04	2.72E-04	7.62E-06	2.18E-04	2.16E-04	1.33E-04
1.63E-04	-2.94E-02	6.47E-04	3.26E-04	-3.74E-04	1.55E-04	9.93E-05	1.02E-04	4.81E-05	1.10E-04
1.63E-04	-2.94E-02	6.62E-04	3.97E-04	-3.18E-04	7.50E-05	1.56E-04	3.45E-05	-4.82E-05	1.07E-04
1.63E-04	-2.96E-02	4.03E-04	3.87E-04	-3.86E-04	2.50E-05	2.22E-04	1.59E-04	-1.86E-04	1.55E-04
1.63E-04	-2.97E-02	2.26E-04	3.56E-04	-2.76E-04	-7.60E-06	1.95E-04	2.93E-04	-3.07E-04	2.07E-04
1.63E-04	-2.95E-02	1.12E-04	3.41E-04	-1.51E-04	-7.62E-06	1.19E-04	2.98E-04	-3.28E-04	1.67E-04
1.63E-04	-2.97E-02	6.44E-05	2.55E-04	-1.55E-04	-7.22E-06	5.99E-05	4.44E-04	-4.50E-04	6.47E-05
1.64E-04	-2.94E-02	7.13E-05	1.63E-04	-7.53E-05	9.20E-05	-4.39E-06	4.44E-04	-4.09E-04	4.05E-05
1.64E-04	-2.96E-02	4.54E-05	-4.02E-06	-1.74E-04	1.81E-04	-2.23E-05	5.51E-04	-4.09E-04	2.47E-05
1.64E-04	-2.97E-02	4.67E-05	-1.20E-04	-3.05E-04	2.55E-04	4.43E-05	5.67E-04	-5.11E-04	-2.49E-05
1.64E-04	-2.95E-02	2.01E-04	-1.06E-04	-3.30E-04	2.69E-04	-1.28E-04	5.46E-04	-3.21E-04	-1.59E-04
1.64E-04	-2.98E-02	3.00E-04	-1.13E-04	-4.50E-04	3.01E-04	-4.67E-05	5.86E-04	-1.82E-04	-2.11E-04
1.64E-04	-2.96E-02	4.14E-04	-7.43E-05	-5.86E-04	2.94E-04	-1.07E-04	5.64E-04	-4.58E-05	-2.70E-04
1.64E-04	-2.95E-02	4.84E-04	1.10E-05	-6.17E-04	2.14E-04	-6.06E-05	4.35E-04	3.58E-05	-1.65E-04
1.64E-04	-2.97E-02	5.46E-04	1.70E-04	-7.46E-04	5.16E-05	-1.18E-04	4.64E-04	5.41E-05	-7.82E-05
1.64E-04	-2.95E-02	5.52E-04	2.81E-04	-6.59E-04	-5.31E-05	-7.46E-05	2.27E-04	1.77E-04	1.36E-05
1.64E-04	-2.95E-02	5.13E-04	3.60E-04	-5.63E-04	-1.81E-04	-1.49E-04	1.14E-04	2.12E-04	1.80E-04
1.65E-04	-2.98E-02	2.89E-04	3.81E-04	-4.91E-04	-2.14E-04	-6.88E-05	9.05E-05	1.57E-04	2.77E-04
1.65E-04	-2.98E-02	1.13E-04	3.78E-04	-3.82E-04	-2.64E-04	-1.36E-04	-1.20E-05	1.96E-04	3.14E-04
1.65E-04	-2.95E-02	-3.27E-05	4.03E-04	-2.62E-04	-1.92E-04	-1.06E-04	3.16E-05	-9.46E-05	3.54E-04
1.65E-04	-2.98E-02	-1.59E-04	2.94E-04	-2.21E-04	-6.81E-05	-1.49E-04	1.97E-05	-1.72E-04	2.97E-04
1.65E-04	-2.96E-02	-3.53E-04	1.68E-04	-1.64E-04	5.07E-05	-6.78E-05	2.78E-05	-2.18E-04	2.04E-04
1.65E-04	-2.97E-02	-3.32E-04	-5.75E-05	-1.83E-04	1.45E-04	-7.48E-05	1.76E-04	-3.57E-04	-4.05E-06
1.65E-04	-2.98E-02	-2.49E-04	-1.97E-04	-2.38E-04	2.76E-04	-7.15E-05	2.34E-04	-3.59E-04	-1.91E-04
1.65E-04	-2.96E-02	-7.00E-05	-2.63E-04	-3.30E-04	2.98E-04	-1.31E-04	4.00E-04	-3.70E-04	-3.59E-04
1.65E-04	-2.94E-02	4.90E-05	-3.42E-04	-5.53E-04	3.10E-04	-1.33E-04	4.66E-04	-1.96E-04	-4.72E-04
1.65E-04	-2.97E-02	1.96E-04	-3.22E-04	-6.72E-04	2.25E-04	-1.45E-04	5.97E-04	-7.79E-05	-5.44E-04
1.66E-04	-2.95E-02	4.14E-04	-2.27E-04	-8.17E-04	7.65E-05	-4.81E-05	5.05E-04	2.77E-05	-4.96E-04
1.66E-04	-2.94E-02	3.92E-04	-1.03E-04	-8.22E-04	5.41E-06	-1.42E-04	4.74E-04	1.02E-04	-4.03E-04
1.66E-04	-2.95E-02	5.32E-04	6.12E-05	-8.23E-04	-1.64E-04	-2.07E-04	3.55E-04	2.50E-04	-2.49E-04
1.66E-04	-2.97E-02	4.49E-04	2.07E-04	-7.14E-04	-2.53E-04	-2.86E-04	3.06E-04	2.25E-04	-9.74E-05
1.66E-04	-2.95E-02	3.83E-04	2.88E-04	-6.16E-04	-4.11E-04	-2.50E-04	1.48E-04	2.60E-04	2.11E-04
1.66E-04	-2.98E-02	2.70E-04	4.13E-04	-5.37E-04	-4.88E-04	-2.26E-04	2.68E-05	8.62E-05	3.53E-04
1.66E-04	-2.96E-02	3.59E-05	4.19E-04	-4.13E-04	-3.65E-04	-3.06E-04	-7.74E-05	-9.23E-05	4.80E-04
1.66E-04	-2.96E-02	-1.80E-04	3.65E-04	-3.01E-04	-1.95E-04	-2.94E-04	-1.40E-04	-2.79E-04	5.30E-04
1.66E-04	-2.97E-02	-1.48E-04	2.09E-04	-1.58E-04	-4.71E-05	-2.36E-04	-2.12E-04	-4.24E-04	4.10E-04
1.66E-04	-2.98E-02	-1.33E-04	4.90E-05	-1.53E-04	8.14E-05	-2.10E-04	-1.15E-04	-6.52E-04	2.53E-04
1.67E-04	-2.98E-02	-5.98E-05	-6.25E-05	-1.90E-04	1.39E-04	-8.56E-05	8.49E-05	-7.81E-04	3.34E-05
1.67E-04	-2.95E-02	2.78E-06	-2.22E-05	-3.64E-04	2.80E-04	-5.74E-05	1.32E-04	-7.94E-04	-2.94E-04
1.67E-04	-2.97E-02	7.71E-05	-5.54E-05	-4.52E-04	2.45E-04	-2.90E-05	3.42E-04	-7.48E-04	-5.54E-04
1.67E-04	-2.96E-02	2.73E-04	-1.44E-04	-5.61E-04	3.61E-04	-1.32E-05	5.25E-04	-5.50E-04	-6.60E-04
1.67E-04	-2.95E-02	5.07E-04	-1.44E-04	-6.27E-04	3.44E-04	5.53E-05	6.00E-04	-3.25E-04	-7.94E-04
1.67E-04	-2.95E-02	6.59E-04	-8.24E-05	-7.82E-04	2.93E-04	2.35E-05	6.42E-04	-9.30E-05	-7.29E-04
1.67E-04	-2.97E-02	6.65E-04	1.62E-04	-7.37E-04	-3.16E-05	-8.58E-05	5.76E-04	8.64E-05	-6.30E-04
1.67E-04	-2.95E-02	5.74E-04	4.22E-04	-7.31E-04	-2.16E-04	-2.44E-04	3.98E-04	1.38E-04	-3.10E-04
1.67E-04	-2.93E-02	4.49E-04	3.78E-04	-6.11E-04	-2.74E-04	-2.62E-04	2.81E-04	2.73E-04	-1.54E-05
1.67E-04	-2.95E-02	3.61E-04	3.88E-04	-5.56E-04	-2.12E-04	-3.37E-04	4.68E-05	1.76E-04	1.99E-04
1.68E-04	-2.96E-02	1.66E-04	3.39E-04	-3.63E-04	-2.01E-04	-2.87E-04	2.56E-05	1.05E-04	5.34E-04
1.68E-04	-2.95E-02	1.03E-04	4.00E-04	-3.14E-04	-1.78E-04	-2.89E-04	-9.46E-05	-7.72E-05	6.32E-04
1.68E-04	-2.97E-02	5.66E-06	3.41E-04	-1.64E-04	-1.40E-04	-3.65E-04	-1.77E-04	-3.75E-04	6.74E-04
1.68E-04	-2.97E-02	-1.24E-04	1.32E-04	-1.05E-04	6.86E-05	-3.22E-04	-1.81E-04	-4.95E-04	5.05E-04
1.68E-04	-2.97E-02	-8.55E-05	-7.08E-06	-1.11E-04	1.52E-04	-2.67E-04	-4.83E-05	-5.92E-04	2.08E-04
1.68E-04	-2.96E-02	-8.72E-06	-1.14E-04	-1.91E-04	3.02E-04	-7.42E-05	1.73E-05	-7.49E-04	-9.14E-05
1.68E-04	-2.97E-02	1.71E-04	-1.22E-04	-3.87E-04	3.93E-04	6.27E-05	3.20E-04	-7.43E-04	-3.80E-04
1.68E-04	-2.96E-02	2.68E-04	-3.55E-05	-6.04E-04	3.51E-04	1.60E-04	4.37E-04	-6.33E-04	-5.51E-04
1.68E-04	-2.97E-02	3.92E-04	6.13E-05	-6.61E-04	2.22E-04	1.57E-04	5.79E-04	-3.31E-04	-6.88E-04
1.68E-04	-2.96E-02	4.60E-04	5.74E-05	-6.82E-04	1.74E-04	1.55E-04	7.03E-04	-9.17E-05	-8.24E-04
1.69E-04	-2.96E-02	7.04E-04	2.79E-04	-7.01E-04	8.22E-05	7.83E-05	7.15E-04	2.18E-04	-7.77E-04
1.69E-04	-2.94E-02	7.12E-04	4.06E-04	-5.93E-04	-6.16E-05	6.49E-05	6.17E-04	5.96E-04	-5.44E-04
1.69E-04	-2.96E-02	5.20E-04	5.06E-04	-6.03E-04	-1.86E-04	-6.27E-05	5.27E-04	6.16E-04	-2.24E-04
1.69E-04	-2.95E-02	3.75E-04	5.90E-04	-4.77E-04	-2.11E-04	-1.62E-04	3.28E-04	7.81E-04	1.11E-04
1.69E-04	-2.95E-02	3.12E-04	5.09E-04	-3.25E-04	-2.03E-04	-1.95E-04	1.78E-04	6.49E-04	3.33E-04
1.69E-04	-2.94E-02	1.61E-04	3.71E-04	-1.12E-04	-6.42E-05	-2.80E-04	4.14E-05	4.50E-04	5.49E-04
1.69E-04	-2.95E-02	1.51E-04	4.14E-04	1.25E-05	4.25E-05	-3.32E-04	-1.49E-04	2.26E-04	6.70E-04
1.69E-04	-2.97E-02	4.15E-05	3.07E-04	1.82E-05	9.70E-05	-2.98E-04	-1.45E-04	-1.01E-04	7.06E-04
1.69E-04	-2.97E-02	-5.47E-07	1.88E-04	-5.25E-05	2.62E-04	-1.79E-04	-9.34E-05	-4.38E-04	5.87E-04
1.69E-04	-2.96E-02	1.40E-04	8.48E-05	-1.07E-04	3.92E-04	-6.49E-05	3.35E-06	-6.68E-04	2.78E-04
1.70E-04	-2.95E-02	2.43E-04	-4.38E-05	-1.18E-04	5.00E-04	1.08E-05	1.43E-04	-8.73E-04	-3.55E-05
1.70E-04	-2.97E-02	3.25E-04	-5.23E-05	-3.15E-04	4.63E-04	1.14E-04	3.30E-04	-8.28E-04	-3.05E-04
1.70E-04	-2.95E-02	4.54E-04	2.75E-05	-4.91E-04	4.10E-04	1.59E-04	4.79E-04	-7.32E-04	-5.23E-04
1.70E-04	-2.96E-02	4.61E-04	1.22E-04	-6.40E-04	1.83E-04	2.09E-04	7.57E-04	-5.60E-04	-6.07E-04
1.70E-04	-2.95E-02	6.10E-04	1.63E-04	-6.29E-04	8.01E-05	1.29E-04	8.05E-04	-3.28E-04	-6.87E-04
1.70E-04	-2.95E-02	7.28E-04	1.74E-04	-6.06E-04	3.92E-05	-2.57E-05	8.12E-04	-5.02E-05	-6.51E-04
1.70E-04	-2.94E-02	5.88E-04	3.07E-04	-5.68E-04	-7.19E-05	-4.96E-05	7.82E-04	2.22E-04	-4.45E-04
1.70E-04	-2.96E-02	5.23E-04	4.62E-04	-4.44E-04	-1.94E-04	-9.33E-05	6.65E-04	4.49E-04	-2.02E-04
1.70E-04	-2.95E-02	4.46E-04	5.21E-04	-3.73E-04	-1.40E-04	-1.23E-04	4.33E-04	4.65E-04	1.67E-04
1.70E-04	-2.95E-02	3.52E-04	5.95E-04	-2.69E-04	-1.21E-04	-1.12E-04	2.36E-04	4.23E-04	4.37E-04
1.71E-04	-2.95E-02	2.68E-04	4.19E-04	-1.50E-04	-2.96E-07	-1.87E-04	5.99E-05	2.38E-04	5.47E-04
1.71E-04	-2.96E-02	1.43E-04	2.47E-04	-7.90E-05	9.24E-05	-1.24E-04	-1.39E-04	2.58E-05	7.03E-04
1.71E-04	-2.95E-02	8.55E-05	1.20E-04	-5.21E-05	1.61E-04	-6.33E-05	-2.03E-04	-1.53E-04	6.81E-04
1.71E-04	-2.97E-02	1.64E-04	1.21E-04	-1.03E-04	2.60E-04	-2.49E-05	-7.13E-05	-3.16E-04	5.03E-04
1.71E-04	-2.97E-02	1.72E-04	-4.65E-07	-2.51E-04	4.19E-04	7.48E-05	4.92E-05	-5.30E-04	2.62E-04
1.71E-04	-2.98E-02	2.02E-04	3.55E-05	-2.55E-04	3.96E-04	1.67E-04	1.87E-04	-5.94E-04	-1.10E-04
1.71E-04	-2.98E-02	3.23E-04	3.99E-06	-3.67E-04	4.04E-04	1.78E-04	3.38E-04	-5.51E-04	-2.97E-04
1.71E-04	-2.97E-02	3.51E-04	6.98E-05	-4.13E-04	4.27E-04	1.68E-04	5.00E-04	-4.37E-04	-4.67E-04
1.71E-04	-2.95E-02	4.42E-04	1.48E-04	-4.79E-04	2.33E-04	1.80E-04	5.87E-04	-2.63E-04	-5.85E-04
1.71E-04	-2.95E-02	5.79E-04	2.09E-04	-4.82E-04	2.23E-04	1.60E-04	6.81E-04	1.57E-05	-5.58E-04
1.72E-04	-2.95E-02	5.01E-04	2.25E-04	-4.72E-04	9.09E-05	1.85E-05	7.15E-04	2.04E-04	-5.54E-04
1.72E-04	-2.97E-02	4.59E-04	2.80E-04	-3.59E-04	-3.19E-05	-1.55E-04	6.02E-04	5.05E-04	-3.91E-04
1.72E-04	-2.96E-02	3.50E-04	3.42E-04	-3.60E-04	-7.90E-07	-2.63E-04	4.07E-04	5.22E-04	-1.29E-04
1.72E-04	-2.96E-02	3.40E-04	2.73E-04	-3.20E-04	-6.29E-06	-2.91E-04	2.50E-04	5.38E-04	1.18E-04
1.72E-04	-2.97E-02	3.29E-04	2.81E-04	-3.52E-04	4.14E-05	-2.95E-04	1.41E-04	4.25E-04	4.04E-04
1.72E-04	-2.96E-02	3.24E-04	3.24E-04	-3.07E-04	9.32E-05	-1.99E-04	2.91E-05	2.55E-04	5.58E-04
1.72E-04	-2.95E-02	1.43E-04	2.45E-04	-3.33E-04	1.22E-04	-1.62E-04	1.26E-04	3.94E-05	6.18E-04
1.72E-04	-2.96E-02	1.02E-04	2.27E-04	-2.08E-04	1.63E-04	-8.70E-05	-5.59E-06	-1.66E-04	4.79E-04
1.72E-04	-2.97E-02	1.97E-04	1.97E-04	-1.92E-04	1.45E-04	-3.39E-05	1.12E-04	-3.89E-04	3.08E-04
1.72E-04	-2.97E-02	2.52E-04	1.34E-04	-2.87E-04	2.55E-04	1.19E-04	1.52E-04	-5.10E-04	2.10E-04
1.73E-04	-2.97E-02	3.48E-04	1.71E-04	-3.99E-04	2.56E-04	1.59E-04	2.77E-04	-5.20E-04	-8.21E-06
1.73E-04	-2.96E-02	2.45E-04	2.01E-04	-4.57E-04	1.87E-04	2.22E-04	4.95E-04	-4.57E-04	-2.41E-04
1.73E-04	-2.96E-02	2.71E-04	1.75E-04	-4.34E-04	1.16E-04	1.95E-04	6.94E-04	-3.97E-04	-4.14E-04
1.73E-04	-2.97E-02	3.67E-04	2.90E-04	-3.31E-04	1.11E-04	3.25E-05	7.68E-04	-2.87E-04	-5.86E-04
1.73E-04	-2.95E-02	4.66E-04	2.55E-04	-3.94E-04	1.38E-04	4.89E-06	7.41E-04	-2.10E-05	-4.70E-04
1.73E-04	-2.97E-02	4.83E-04	2.22E-04	-5.26E-04	1.85E-04	-2.77E-05	6.91E-04	2.49E-04	-3.19E-04
1.73E-04	-2.98E-02	4.12E-04	2.72E-04	-4.26E-04	1.08E-04	-4.70E-05	5.54E-04	3.22E-04	-2.17E-04
1.73E-04	-2.95E-02	3.69E-04	2.91E-04	-3.29E-04	1.11E-04	-1.13E-04	4.50E-04	3.19E-04	-2.73E-05
1.73E-04	-3.00E-02	3.07E-04	1.93E-04	-2.51E-04	4.67E-05	-2.03E-04	2.58E-04	3.00E-04	1.48E-04
1.73E-04	-2.96E-02	3.13E-04	1.30E-04	-2.61E-04	3.27E-05	-1.69E-04	1.28E-04	1.83E-04	3.59E-04
1.74E-04	-2.95E-02	2.43E-04	7.11E-05	-3.51E-04	1.38E-04	-1.01E-04	-4.84E-05	1.12E-05	5.24E-04
1.74E-04	-2.97E-02	2.14E-04	1.08E-04	-3.64E-04	1.77E-04	-9.16E-05	-1.88E-04	-2.29E-04	5.34E-04
1.74E-04	-2.95E-02	1.50E-04	1.06E-04	-3.70E-04	1.00E-04	-8.29E-05	-4.58E-05	-5.01E-04	4.86E-04
1.74E-04	-2.96E-02	1.05E-04	1.06E-04	-4.06E-04	1.39E-04	8.18E-06	4.09E-05	-6.14E-04	3.23E-04
1.74E-04	-2.95E-02	1.58E-04	2.61E-05	-4.83E-04	6.65E-05	-5.03E-06	1.57E-04	-6.68E-04	1.22E-04
1.74E-04	-2.97E-02	1.88E-04	-4.95E-06	-5.18E-04	3.72E-05	8.11E-05	3.26E-04	-6.57E-04	4.27E-05
1.74E-04	-2.97E-02	1.95E-04	1.45E-04	-5.74E-04	1.83E-05	3.74E-05	4.38E-04	-5.44E-04	-1.58E-04
1.74E-04	-2.95E-02	2.78E-04	2.07E-04	-5.63E-04	-1.18E-04	-4.06E-05	4.97E-04	-4.28E-04	-2.67E-04
1.74E-04	-2.98E-02	1.96E-04	1.76E-04	-6.11E-04	-6.67E-05	-1.37E-04	5.73E-04	-1.62E-04	-3.76E-04
1.74E-04	-2.97E-02	2.99E-04	2.06E-04	-5.72E-04	-1.98E-05	-2.23E-04	6.31E-04	4.63E-05	-3.91E-04
1.75E-04	-2.94E-02	4.10E-04	1.78E-04	-5.10E-04	-3.45E-05	-2.34E-04	4.41E-04	2.64E-04	-3.37E-04
1.75E-04	-2.95E-02	4.06E-04	2.04E-04	-4.28E-04	4.67E-05	-2.22E-04	3.35E-04	4.20E-04	-2.03E-04
1.75E-04	-2.97E-02	3.71E-04	3.33E-04	-4.50E-04	6.81E-05	-2.87E-04	1.75E-04	3.97E-04	-5.46E-05
1.75E-04	-2.96E-02	2.90E-04	3.25E-04	-3.61E-04	2.07E-05	-2.64E-04	3.79E-05	3.76E-04	4.99E-05
1.75E-04	-2.97E-02	2.39E-04	3.57E-04	-3.41E-04	-1.25E-05	-2.51E-04	-2.97E-05	3.68E-04	1.60E-04
1.75E-04	-2.97E-02	2.80E-04	2.98E-04	-2.95E-04	6.54E-05	-1.88E-04	-8.81E-05	1.59E-04	2.42E-04
1.75E-04	-2.95E-02	1.35E-04	8.58E-05	-3.26E-04	1.69E-04	-1.40E-04	-2.00E-04	2.81E-05	2.26E-04
1.75E-04	-2.97E-02	1.81E-04	4.28E-05	-3.65E-04	1.50E-04	-6.37E-06	-3.23E-05	-3.05E-04	2.24E-04
1.75E-04	-2.95E-02	1.99E-04	8.04E-05	-3.36E-04	2.16E-05	-1.15E-05	1.23E-04	-4.62E-04	1.46E-04
1.75E-04	-2.95E-02	1.20E-04	-2.40E-05	-4.36E-04	9.27E-05	-4.10E-06	2.27E-04	-5.22E-04	4.23E-05
1.76E-04	-2.96E-02	1.70E-04	-5.11E-05	-5.04E-04	1.28E-04	-5.09E-06	3.53E-04	-5.57E-04	-1.86E-04
1.76E-04	-2.97E-02	2.05E-04	-1.46E-04	-5.58E-04	1.62E-04	5.18E-05	4.39E-04	-4.09E-04	-2.94E-04
1.76E-04	-2.97E-02	3.00E-04	6.32E-05	-5.05E-04	4.56E-05	-5.43E-05	5.73E-04	-3.96E-04	-3.70E-04
1.76E-04	-2.94E-02	4.63E-04	2.08E-04	-5.00E-04	-6.97E-05	-1.14E-04	6.03E-04	-3.05E-04	-3.92E-04
1.76E-04	-2.94E-02	4.72E-04	2.55E-04	-4.97E-04	-1.07E-04	-1.59E-04	5.49E-04	-7.69E-05	-4.02E-04
1.76E-04	-2.95E-02	4.78E-04	2.88E-04	-5.31E-04	-3.95E-05	-1.97E-04	5.82E-04	-7.73E-05	-3.17E-04
1.76E-04	-2.97E-02	4.85E-04	3.83E-04	-4.38E-04	2.28E-05	-1.69E-04	3.28E-04	8.78E-05	-1.94E-04
1.76E-04	-2.96E-02	5.11E-04	5.39E-04	-3.34E-04	2.02E-05	-1.81E-04	2.09E-04	9.93E-05	-5.64E-05
1.76E-04	-2.95E-02	3.80E-04	4.61E-04	-2.88E-04	7.53E-05	-1.05E-04	1.30E-04	5.55E-06	8.29E-05
1.76E-04	-2.95E-02	3.68E-04	4.13E-04	-2.41E-04	1.04E-04	-8.33E-05	-2.49E-05	-6.61E-05	2.26E-04
1.77E-04	-2.95E-02	2.35E-04	3.04E-04	-1.81E-04	1.93E-04	-3.56E-05	-7.76E-05	-1.95E-04	2.64E-04
1.77E-04	-2.98E-02	1.40E-04	2.01E-04	-1.67E-04	1.43E-04	5.13E-05	1.16E-04	-2.40E-04	2.21E-04
1.77E-04	-2.97E-02	1.04E-04	1.57E-04	-1.72E-04	2.05E-04	7.50E-05	1.65E-04	-3.70E-04	1.81E-04
1.77E-04	-2.99E-02	-1.48E-05	8.68E-05	-2.22E-04	2.40E-04	9.08E-05	2.68E-04	-5.16E-04	1.58E-04
1.77E-04	-2.97E-02	1.20E-04	5.17E-05	-3.70E-04	2.74E-04	1.09E-04	3.59E-04	-4.70E-04	4.54E-05
1.77E-04	-2.98E-02	1.96E-04	1.12E-04	-3.75E-04	2.53E-04	9.38E-05	4.47E-04	-4.31E-04	-1.20E-04
1.77E-04	-2.95E-02	2.43E-04	-1.07E-05	-4.95E-04	1.54E-04	3.57E-05	4.41E-04	-2.50E-04	-2.50E-04
1.77E-04	-2.97E-02	2.42E-04	-4.72E-06	-4.41E-04	1.04E-04	-1.01E-04	3.60E-04	-7.03E-05	-3.27E-04
1.77E-04	-2.95E-02	3.67E-04	1.12E-04	-4.55E-04	6.99E-05	-1.11E-04	5.50E-04	1.15E-05	-3.11E-04
1.77E-04	-2.97E-02	5.39E-04	1.84E-04	-4.51E-04	-8.79E-05	-3.62E-05	5.09E-04	1.68E-04	-2.33E-04
1.78E-04	-2.97E-02	6.58E-04	3.94E-04	-4.58E-04	-7.65E-06	-1.87E-04	4.36E-04	2.51E-04	-1.89E-04
1.78E-04	-2.96E-02	6.33E-04	4.80E-04	-3.72E-04	9.47E-06	-1.75E-04	2.98E-04	2.99E-04	-8.66E-05
1.78E-04	-2.97E-02	3.51E-04	3.63E-04	-3.11E-04	1.07E-04	-1.45E-04	2.09E-04	2.55E-04	-1.27E-05
1.78E-04	-2.96E-02	2.29E-04	4.06E-04	-1.86E-04	1.10E-04	-1.41E-04	1.57E-04	1.28E-04	1.34E-04
1.78E-04	-2.97E-02	1.98E-04	2.69E-04	-1.45E-04	1.55E-04	-7.96E-05	8.86E-05	-3.57E-05	1.78E-04
1.78E-04	-2.97E-02	2.92E-04	2.66E-04	-2.25E-04	6.87E-05	1.81E-06	1.19E-04	-1.36E-04	2.07E-04
1.78E-04	-2.95E-02	2.67E-04	2.40E-04	-3.06E-04	1.81E-04	1.91E-05	2.28E-04	-2.09E-04	1.89E-04
1.78E-04	-2.95E-02	-3.02E-06	3.35E-05	-3.40E-04	2.07E-04	1.03E-04	2.99E-04	-2.78E-04	1.96E-04
1.78E-04	-2.96E-02	-9.81E-06	5.41E-05	-3.79E-04	2.11E-04	2.19E-04	3.40E-04	-3.03E-04	8.38E-05
1.78E-04	-2.97E-02	2.16E-04	9.12E-05	-4.44E-04	2.01E-04	1.57E-04	3.36E-04	-2.22E-04	-1.50E-05
1.79E-04	-2.95E-02	3.73E-04	1.54E-04	-4.78E-04	1.39E-04	1.11E-04	5.26E-04	-2.03E-04	-7.90E-05
1.79E-04	-2.97E-02	5.21E-04	3.11E-04	-5.64E-04	1.39E-04	1.49E-04	6.44E-04	-1.07E-04	-2.18E-04
1.79E-04	-2.96E-02	6.32E-04	3.37E-04	-5.36E-04	8.56E-05	1.01E-04	5.79E-04	-1.59E-06	-2.10E-04
1.79E-04	-2.98E-02	6.31E-04	3.81E-04	-4.64E-04	6.74E-05	6.56E-06	5.79E-04	9.87E-05	-1.47E-04
1.79E-04	-2.94E-02	6.18E-04	4.83E-04	-3.67E-04	5.60E-05	-6.26E-05	4.67E-04	2.09E-04	-1.10E-04
1.79E-04	-2.96E-02	5.92E-04	5.50E-04	-3.29E-04	7.82E-05	-1.28E-04	3.80E-04	1.94E-04	-3.69E-05
1.79E-04	-2.95E-02	4.69E-04	6.51E-04	-2.55E-04	1.02E-04	-9.10E-05	2.91E-04	2.36E-04	6.81E-05
1.79E-04	-2.96E-02	3.61E-04	5.59E-04	-1.27E-04	1.36E-04	-1.13E-04	2.25E-04	1.43E-04	1.38E-04
1.79E-04	-2.97E-02	9.80E-05	4.48E-04	-4.71E-05	2.54E-04	-1.44E-04	1.35E-04	-3.91E-05	2.02E-04
1.79E-04	-2.95E-02	-3.97E-05	2.78E-04	-3.83E-06	3.07E-04	-1.75E-04	1.94E-04	-1.16E-04	2.72E-04
1.80E-04	-2.98E-02	-9.94E-05	8.99E-05	-1.69E-04	3.30E-04	-1.07E-04	1.96E-04	-2.51E-04	2.90E-04
1.80E-04	-2.97E-02	-3.92E-05	-8.09E-05	-2.44E-04	3.46E-04	5.47E-05	2.91E-04	-3.22E-04	2.06E-04
1.80E-04	-2.97E-02	1.20E-04	-2.05E-04	-4.12E-04	2.99E-04	7.72E-05	2.34E-04	-3.50E-04	1.58E-04
[truncated: 2 more rows]
