# Supplementary material for: Corrosion assessment in aluminum pipe based on nonlinear ultrasonic technique using macro fiber composite transducers
Source: PLoS One. 2026 Jul 10;21(7):e0353469. doi: 10.1371/journal.pone.0353469 (PMC13353980; doi:10.1371/journal.pone.0353469)
Supplement: S2 Data — (XLSX) [file pone.0353469.s002.xlsx]

## Sheet: Sheet1
corrosion number
specimen1								specimen2								specimen3
time	0	1	2	3	4	5	6	time	0	1	2	3	4	5	6	time	0	1	2	3	4	5	6
0	0	0	0	0	0	0	0	0	0	0	0	0	0	0	0	0	0	0	0	0	0	0	0
1e-07	-3.16606e-05	-3.24775e-05	-4.47257e-05	-9.48551e-06	-4.68618e-05	-3.82566e-05	-3.26652e-05	1e-07	0.00177348	0.00184328	0.0018527	0.00182106	0.00182469	0.00184257	0.00185682	1e-07	0.000129463	0.000152649	0.000130669	0.00011207	0.000128496	0.000123181	0.000115933
2e-07	-0.00168378	-0.00162245	-0.00163985	-0.00158808	-0.00164172	-0.00157739	-0.00161483	2e-07	-0.000780374	-0.00085327	-0.000833276	-0.000847011	-0.000842892	-0.000818244	-0.0008069	2e-07	-1.7126e-05	-1.5908e-05	-1.7843e-05	-2.4124e-05	-3.0166e-05	-1.8094e-05	-2.6775e-05
3e-07	-0.00017862	-0.000155804	-0.000152734	-9.01588e-05	-0.000105116	-0.000128242	-0.00012753	3e-07	0.000370432	0.000363638	0.000369443	0.000377669	0.0003832	0.000387092	0.000388508	3e-07	0.000122811	0.000138037	0.000136091	0.00012474	0.000117981	0.000130048	0.000122795
4e-07	-0.000800271	-0.000747454	-0.000749912	-0.000754439	-0.000754624	-0.000733936	-0.000765538	4e-07	0.000359197	0.000362815	0.000356284	0.000374923	0.000378747	0.00039156	0.000391309	4e-07	0.000162633	0.000172284	0.00017085	0.000168665	0.000158537	0.000162884	0.000162384
5e-07	9.08372e-05	0.000130043	0.00011371	0.000129419	9.04696e-05	9.52e-05	0.00010649	5e-07	-0.00024368	-0.000290819	-0.000278256	-0.000295211	-0.000298824	-0.000283371	-0.000278257	5e-07	9.8892e-05	0.000114123	0.000110983	0.000113901	8.2717e-05	8.9219e-05	0.000110511
6e-07	0.000602169	0.000586183	0.000580409	0.000603788	0.000559706	0.000627948	0.000609534	6e-07	0.000122452	0.000132113	0.000158741	0.000134298	0.000154849	0.00015461	0.000157273	6e-07	2.5056e-05	3.2533e-05	3.9087e-05	2.8436e-05	-1.059e-06	2.1915e-05	1.9731e-05
7e-07	0.000604818	0.000551682	0.000546033	0.000581587	0.000537857	0.000595106	0.000562351	7e-07	4.245e-06	1.9704e-05	5.1277e-05	-1.302e-06	4.6463e-05	4.6218e-05	5.3683e-05	7e-07	-0.00019848	-0.000182531	-0.000200886	-0.000195828	-0.000207901	-0.000215367	-0.000189791
8e-07	0.000771548	0.000714168	0.000699137	0.000738669	0.00072356	0.000728437	0.000719181	8e-07	-0.000264046	-0.000293223	-0.000284756	-0.00029081	-0.00029873	-0.00028644	-0.000308153	8e-07	-0.00027447	-0.000263364	-0.000281707	-0.000286988	-0.000301006	-0.000308472	-0.000285303
9e-07	0.00038365	0.000320575	0.000313913	0.00034782	0.000323069	0.000314842	0.000316244	9e-07	-0.000342202	-0.000319995	-0.000326669	-0.000339061	-0.000330356	-0.000339283	-0.000336587	9e-07	-0.000357768	-0.000344043	-0.000359747	-0.000364595	-0.00037137	-0.000366797	-0.000369391
1e-06	0.000187612	0.00011482	0.000101974	0.000156571	0.000125831	0.000137741	0.000123627	1e-06	-0.000287717	-0.000277544	-0.000263092	-0.000295056	-0.000273652	-0.000275905	-0.000267929	1e-06	-0.000322411	-0.0003059	-0.00032694	-0.000331526	-0.000328385	-0.000348481	-0.00032983
1.1e-06	-1.74321e-05	-6.58311e-05	-6.50753e-05	-1.11827e-05	-9.4687e-06	-3.27366e-05	-5.09421e-05	1.1e-06	-0.000246441	-0.00024721	-0.000253297	-0.000261889	-0.00024907	-0.000241377	-0.00025208	1.1e-06	-0.000186132	-0.000180812	-0.000197027	-0.000202541	-0.000195041	-0.000204208	-0.0001994
1.2e-06	-0.000573688	-0.00056411	-0.000567884	-0.000542407	-0.000515233	-0.000554512	-0.000561779	1.2e-06	-0.000122008	-8.5686e-05	-0.000127606	-0.000125081	-9.6814e-05	-0.000121052	-0.000100502	1.2e-06	-4.916e-06	-6.14e-07	-2.3077e-05	-4.2194e-05	-2.8402e-05	-2.9837e-05	-3.4683e-05
1.3e-06	-0.000466336	-0.000425366	-0.000425739	-0.000410689	-0.000408092	-0.000395825	-0.000414296	1.3e-06	7.8484e-05	7.8523e-05	5.9702e-05	6.9033e-05	6.9084e-05	8.1619e-05	0.000109839	1.3e-06	0.000188312	0.000204027	0.00020083	0.000166338	0.000178885	0.000185143	0.00017262
1.4e-06	-0.000266349	-0.000239175	-0.000233679	-0.000226476	-0.000254366	-0.000239243	-0.000254912	1.4e-06	0.000274676	0.000257095	0.000235884	0.000253954	0.000252282	0.000258358	0.000274266	1.4e-06	0.000392224	0.000389857	0.000374359	0.00038105	0.000359224	0.00036522	0.000364937
1.5e-06	-0.000203848	-0.000174998	-0.000194793	-0.000170597	-0.000209265	-0.000184773	-0.000197055	1.5e-06	0.000358484	0.000334723	0.000344505	0.000336055	0.000346091	0.000352288	0.000360958	1.5e-06	0.000499287	0.000514769	0.000498843	0.000477831	0.000489643	0.000484419	0.000493757
1.6e-06	-2.4351e-05	-1.01097e-05	-1.93851e-05	9.92382e-06	-4.08732e-05	-1.33118e-06	-1.24112e-05	1.6e-06	0.00044079	0.000420352	0.000416348	0.000430732	0.000434281	0.000455858	0.000453808	1.6e-06	0.000533236	0.000553993	0.000532235	0.000526272	0.000524953	0.000534147	0.000530779
1.7e-06	4.12498e-05	3.34597e-05	1.50055e-05	5.10619e-05	1.34248e-05	2.9385e-05	8.3751e-06	1.7e-06	0.00040663	0.000387411	0.000381687	0.000393231	0.000402654	0.000404958	0.000410692	1.7e-06	0.000458178	0.000458361	0.000446998	0.000448199	0.000439334	0.00045642	0.0004591
1.8e-06	0.000129286	0.000103731	7.20356e-05	0.00014394	6.87915e-05	8.631e-05	9.36891e-05	1.8e-06	0.000289833	0.000283482	0.000297308	0.00028437	0.000307174	0.000300518	0.000298366	1.8e-06	0.000269929	0.000291573	0.000272182	0.000275323	0.000261327	0.000255659	0.000283039
1.9e-06	0.000122518	9.10653e-05	5.71273e-05	0.000118478	6.32106e-05	7.05287e-05	8.73757e-05	1.9e-06	8.794e-05	6.1773e-05	0.000101544	0.000115847	9.7129e-05	0.000131425	0.000100035	1.9e-06	2.6148e-05	3.0689e-05	1.8593e-05	1.8826e-05	1.3586e-05	3.6378e-05	1.6152e-05
2e-06	-0.000101806	-0.000112457	-0.000141679	-7.85335e-05	-7.68763e-05	-0.000108029	-0.000119012	2e-06	-0.00011409	-9.322e-05	-0.000109948	-0.000105419	-7.7766e-05	-9.2218e-05	-0.00012151	2e-06	-0.000299029	-0.000284326	-0.000287216	-0.000282437	-0.00029022	-0.00028708	-0.000282687
2.1e-06	-0.000150168	-0.000145765	-0.000158243	-0.000111302	-0.000102581	-0.000111371	-0.000133715	2.1e-06	-0.000353842	-0.000349233	-0.000332266	-0.000351111	-0.000341808	-0.000342218	-0.000349644	2.1e-06	-0.000552645	-0.000550443	-0.000553584	-0.000550648	-0.000567085	-0.000580998	-0.00055285
2.2e-06	-0.000194473	-0.000176566	-0.000191923	-0.000151147	-0.000141959	-0.000156678	-0.000159175	2.2e-06	-0.000539371	-0.000536424	-0.000513926	-0.00053136	-0.000537517	-0.000530405	-0.00052732	2.2e-06	-0.000754862	-0.000748968	-0.000758196	-0.000758708	-0.000777427	-0.000775823	-0.000761848
2.3e-06	-0.00018822	-0.000148849	-0.000176498	-0.000140267	-0.000132359	-0.000142735	-0.000153335	2.3e-06	-0.000664257	-0.000626308	-0.000634943	-0.000652086	-0.000637038	-0.00063887	-0.000640178	2.3e-06	-0.000807815	-0.000787922	-0.000791587	-0.000804674	-0.000800616	-0.000819854	-0.000806113
2.4e-06	-0.000122385	-8.23742e-05	-8.58263e-05	-9.56977e-05	-8.11732e-05	-5.52289e-05	-8.31928e-05	2.4e-06	-0.000656406	-0.000637972	-0.000635649	-0.000661867	-0.000653811	-0.000645618	-0.000640157	2.4e-06	-0.000747758	-0.000735332	-0.000748441	-0.000744208	-0.000763188	-0.000773021	-0.000763871
2.5e-06	-5.97989e-06	6.54915e-06	-2.87778e-06	6.54915e-06	1.74596e-05	2.84738e-05	-4.48191e-06	2.5e-06	-0.000508132	-0.000495239	-0.00048976	-0.000508298	-0.000513138	-0.00051047	-0.000486455	2.5e-06	-0.000492736	-0.00047656	-0.000493515	-0.000511887	-0.000506243	-0.000535431	-0.000503268
2.6e-06	0.000135846	0.000130326	0.000105869	0.000164283	9.76278e-05	0.00012109	0.000104236	2.6e-06	-0.000251551	-0.000242061	-0.000245303	-0.000251652	-0.000226493	-0.000226481	-0.000223319	2.6e-06	-0.000144779	-0.000119698	-0.000132272	-0.000151139	-0.000148043	-0.000160505	-0.000163679
2.7e-06	0.000201695	0.000190708	0.000176792	0.00019456	0.00013361	0.000181003	0.000166658	2.7e-06	0.000200565	0.000204524	0.000184024	0.000168816	0.000224719	0.00022057	0.000196739	2.7e-06	0.000379548	0.000394757	0.000374923	0.00035939	0.000369803	0.000359885	0.000349132
2.8e-06	0.000220327	0.000196704	0.0001937	0.000210905	0.000182297	0.000202507	0.000185302	2.8e-06	0.000495392	0.000505019	0.000473976	0.000468263	0.000495029	0.000496939	0.000522884	2.8e-06	0.000832015	0.000823777	0.000811215	0.00079196	0.000794738	0.000799425	0.000800814
2.9e-06	0.000224785	0.000204638	0.000191207	0.000216065	0.000190709	0.000201363	0.000197724	2.9e-06	0.000812301	0.000795515	0.000789451	0.000784848	0.000798388	0.00081853	0.000824647	2.9e-06	0.00113579	0.00114538	0.00111819	0.00110607	0.00110433	0.00111424	0.00111608
3e-06	0.000228391	0.00019733	0.000184177	0.000215512	0.000174525	0.000186727	0.000197057	3e-06	0.000946854	0.0009262	0.000906606	0.000920533	0.000938183	0.000946717	0.000948355	3e-06	0.00118753	0.00118527	0.00116254	0.00115445	0.00115639	0.00117421	0.00116387
3.1e-06	0.000165659	0.000142959	0.000142959	0.000165339	0.000161935	0.000154873	0.000149306	3.1e-06	0.000956012	0.000936576	0.000925852	0.000921289	0.000950266	0.000948428	0.00096887	3.1e-06	0.0010971	0.00108579	0.00105865	0.00106623	0.00104893	0.00109266	0.00108822
3.2e-06	0.000146455	0.000129814	0.000152257	0.000142104	0.000177275	0.000152715	0.000132672	3.2e-06	0.000723588	0.000676296	0.000666466	0.000680803	0.000671428	0.000732783	0.000710844	3.2e-06	0.000698871	0.000704698	0.000688539	0.000697278	0.000701966	0.000691043	0.000704698
3.3e-06	0.000133134	0.000120135	0.000121705	0.000131739	0.000139064	0.000132437	0.000113853	3.3e-06	0.000338989	0.000329891	0.000299883	0.000297765	0.000331359	0.000350784	0.00031847	3.3e-06	0.000141754	0.000142266	0.000123422	0.000135985	0.000123166	0.000147779	0.000153805
3.4e-06	0.000143076	0.000123062	0.000104413	0.000157405	0.000119942	0.000138571	0.000112275	3.4e-06	-0.000175667	-0.000171422	-0.000161259	-0.000163843	-0.000145191	-0.00016514	-0.000150177	3.4e-06	-0.000516514	-0.000486039	-0.00050229	-0.000492685	-0.00050081	-0.000496566	-0.000480679
3.5e-06	0.000130201	0.000111323	0.000115044	0.000137046	9.98879e-05	0.000121633	9.15059e-05	3.5e-06	-0.000635249	-0.000649002	-0.000617462	-0.00061085	-0.000625132	-0.000622488	-0.00061452	3.5e-06	-0.000984066	-0.000986677	-0.000979899	-0.000961915	-0.000976924	-0.000990711	-0.00097256
3.6e-06	0.000118146	7.62244e-05	8.97437e-05	0.000114157	5.93798e-05	8.01369e-05	6.88998e-05	3.6e-06	-0.00122694	-0.00122066	-0.00120324	-0.00122352	-0.00121123	-0.00121929	-0.00122229	3.6e-06	-0.00184381	-0.00184265	-0.001852	-0.00186395	-0.00187481	-0.00187542	-0.00186832
3.7e-06	0.000109189	5.86797e-05	3.18346e-05	9.33367e-05	2.17265e-05	5.26767e-05	5.35611e-05	3.7e-06	-0.00116301	-0.00114015	-0.00111804	-0.00113556	-0.00112527	-0.00113825	-0.0011225	3.7e-06	-0.00157009	-0.00157733	-0.00159142	-0.00159675	-0.00159559	-0.00161538	-0.00160559
3.8e-06	4.70954e-05	9.285e-06	-1.03978e-05	4.43206e-05	-2.53695e-05	-1.02607e-05	-5.93068e-06	3.8e-06	-0.000822314	-0.000833566	-0.000798462	-0.000813232	-0.000809625	-0.000827751	-0.0008109	3.8e-06	-0.00141003	-0.00141958	-0.00142459	-0.00143948	-0.00144228	-0.00144322	-0.00145158
3.9e-06	-3.63679e-05	-7.81607e-05	-7.65125e-05	-3.68189e-05	-7.41018e-05	-7.94974e-05	-6.82876e-05	3.9e-06	-0.000967472	-0.000961039	-0.000976554	-0.00101404	-0.000970426	-0.000951616	-0.000961005	3.9e-06	-0.000702908	-0.000690328	-0.000696592	-0.000740324	-0.000752819	-0.000759254	-0.000746775
4e-06	-0.000113541	-0.0001251	-0.000136756	-0.000110098	-0.000116206	-0.000124418	-0.000125686	4e-06	-0.000559099	-0.000537615	-0.000571208	-0.000574576	-0.000582132	-0.000538115	-0.000556507	4e-06	-0.000120158	-0.000113423	-0.000149383	-0.00016281	-0.00016017	-0.000190213	-0.000182655
4.1e-06	-0.000183261	-0.000182079	-0.000195184	-0.000167251	-0.000173713	-0.000181231	-0.00019207	4.1e-06	0.000196604	0.000206358	0.000187558	0.000195388	0.000193043	0.000200685	0.000205605	4.1e-06	0.000710938	0.000726266	0.000711923	0.000689938	0.000676812	0.000670905	0.000676955
4.2e-06	-0.000241322	-0.000245658	-0.000253544	-0.000219849	-0.000235449	-0.000236475	-0.000238659	4.2e-06	0.000773507	0.00076511	0.000758829	0.000736606	0.000751079	0.000764905	0.000775967	4.2e-06	0.00121252	0.00122003	0.00118531	0.00116373	0.00117022	0.00117606	0.00116855
4.3e-06	-0.000303745	-0.000280737	-0.000281671	-0.000269997	-0.000275804	-0.000266441	-0.000292752	4.3e-06	0.00118783	0.00117185	0.00114868	0.00115791	0.00115825	0.00118185	0.00118618	4.3e-06	0.00201569	0.00203911	0.00200042	0.00199599	0.00199642	0.00201008	0.00200956
4.4e-06	-0.00030575	-0.00029784	-0.000308715	-0.000277191	-0.000318888	-0.000298425	-0.000311621	4.4e-06	0.00153619	0.0015465	0.00150408	0.00152458	0.00153708	0.00153203	0.00153651	4.4e-06	0.00185373	0.0018447	0.00179247	0.00178484	0.0017942	0.00184226	0.00182843
4.5e-06	-0.00036461	-0.000365359	-0.000387654	-0.000346385	-0.000395283	-0.000358703	-0.000372238	4.5e-06	0.00178232	0.00174415	0.00172124	0.00168977	0.00172372	0.00169875	0.00169897	4.5e-06	0.00187279	0.00188243	0.00184183	0.00184788	0.00186292	0.00187996	0.00188265
4.6e-06	-0.00029893	-0.000262475	-0.000275375	-0.000228378	-0.000268644	-0.000252381	-0.000254511	4.6e-06	0.000995842	0.00093067	0.000924128	0.000925435	0.000921248	0.000931194	0.000938784	4.6e-06	0.00133584	0.00129789	0.00127355	0.00128219	0.00127904	0.00134369	0.00133034
4.7e-06	-0.000320244	-0.000315533	-0.000331941	-0.000278597	-0.00033107	-0.000308058	-0.000306869	4.7e-06	0.000458169	0.000424207	0.000442041	0.000448322	0.000449653	0.000436185	0.000447576	4.7e-06	0.000297993	0.000301454	0.000269568	0.000288571	0.000299644	0.000325834	0.000324929
4.8e-06	-0.00024159	-0.00021972	-0.000244895	-0.000195903	-0.000258699	-0.000209578	-0.000220735	4.8e-06	-0.000189127	-0.000204151	-0.00018653	-0.000189397	-0.000185849	-0.000180795	-0.00019609	4.8e-06	-0.000646314	-0.000657373	-0.000659831	-0.00063416	-0.000639895	-0.000636074	-0.000617364
4.9e-06	-0.000223655	-0.000205204	-0.000222478	-0.000191839	-0.000211589	-0.00019334	-0.000200936	4.9e-06	-0.00127546	-0.00128203	-0.0012666	-0.00126859	-0.00126231	-0.00125889	-0.00126346	4.9e-06	-0.00183559	-0.00184187	-0.00183673	-0.00183016	-0.00183159	-0.00183473	-0.00183016
5e-06	-0.000177512	-0.000180561	-0.000182166	-0.000121096	-0.000144511	-0.00016336	-0.00015863	5e-06	-0.00167851	-0.00166409	-0.00165405	-0.001677	-0.00166444	-0.00169332	-0.00166732	5e-06	-0.00269793	-0.00272149	-0.00274813	-0.00273873	-0.00274031	-0.00270461	-0.00270931
5.1e-06	-0.000121256	-8.6123e-05	-0.000108693	-7.79633e-05	-6.86338e-05	-8.96024e-05	-0.000100995	5.1e-06	-0.00148895	-0.00146676	-0.00141585	-0.00138136	-0.00139115	-0.00136	-0.00136315	5.1e-06	-0.00222632	-0.00230746	-0.00237789	-0.0023678	-0.00232694	-0.00227741	-0.00226318
5.2e-06	-4.83391e-05	-2.74574e-05	-4.1093e-05	-2.97285e-05	-1.78017e-05	-2.97891e-05	-4.47312e-05	5.2e-06	0.000172	0.000144118	0.000128823	3.2344e-05	5.0894e-05	4.486e-06	-1.7273e-05	5.2e-06	-0.00205434	-0.00200999	-0.00198175	-0.00201589	-0.00205339	-0.00206313	-0.00207233
5.3e-06	0.000116115	0.000132494	0.000121721	0.000136548	0.000143066	0.000122707	0.000122232	5.3e-06	-0.00163017	-0.00160453	-0.00167426	-0.00166686	-0.00165166	-0.0016776	-0.00166453	5.3e-06	-0.000807642	-0.000739756	-0.000753434	-0.000791432	-0.000780688	-0.000799026	-0.000795988
5.4e-06	0.000114342	0.000121058	0.000109349	0.000128769	0.000129062	0.000120912	9.7215e-05	5.4e-06	-0.000938304	-0.000929737	-0.000927109	-0.0009423	-0.000937179	-0.000925472	-0.000933428	5.4e-06	-0.00021037	-0.000204575	-0.000224824	-0.000237693	-0.000243119	-0.000252946	-0.000255267
5.5e-06	0.000251576	0.000246838	0.000230203	0.000247477	0.000228925	0.000240396	0.00022983	5.5e-06	0.000258381	0.000268653	0.000251477	0.000232203	0.000246046	0.00025066	0.000258878	5.5e-06	0.000995284	0.00105034	0.00105189	0.00101452	0.000991756	0.000964575	0.000981248
5.6e-06	0.000309221	0.000301302	0.000297683	0.000293518	0.000272147	0.000294814	0.000298844	5.6e-06	0.00143368	0.0014258	0.00138661	0.00138015	0.00138593	0.00139735	0.00139812	5.6e-06	0.00234187	0.0023608	0.00232111	0.00229207	0.00230695	0.00230336	0.00229321
5.7e-06	0.00038309	0.000356394	0.00034438	0.000348039	0.000360663	0.000374933	0.000358544	5.7e-06	0.00241579	0.00241542	0.00238261	0.0024262	0.00242446	0.00245585	0.00245063	5.7e-06	0.00250602	0.00250633	0.00251254	0.00252228	0.00249547	0.00248402	0.00248854
5.8e-06	0.000445954	0.000427978	0.000408699	0.000433761	0.000413116	0.000433531	0.000419258	5.8e-06	0.00220941	0.00218851	0.00215353	0.0020711	0.00212006	0.00206861	0.00208486	5.8e-06	0.00351194	0.00348075	0.00343417	0.00342583	0.0034306	0.00343385	0.00344457
5.9e-06	0.000585769	0.000554049	0.000543855	0.000555533	0.000530379	0.00055973	0.00055085	5.9e-06	0.00330649	0.00323813	0.00324295	0.00315788	0.00318421	0.0031806	0.00318294	5.9e-06	0.00262743	0.00255633	0.00248684	0.00250247	0.00254344	0.00255887	0.00256181
6e-06	0.000363054	0.00031044	0.000305182	0.000317687	0.000307329	0.000323695	0.000304188	6e-06	0.00166056	0.00164172	0.00159761	0.00165681	0.00165203	0.00165974	0.0016396	6e-06	0.00192351	0.00196599	0.00194988	0.00196347	0.00196114	0.00199152	0.00199555
6.1e-06	0.000485975	0.000423701	0.000431935	0.00042745	0.000411442	0.000420943	0.000415348	6.1e-06	0.00101438	0.00100786	0.000998674	0.000977123	0.000968392	0.000967375	0.00097175	6.1e-06	0.000736012	0.000708526	0.00066187	0.00068745	0.000710324	0.000732762	0.000738373
6.2e-06	0.000403598	0.000372568	0.000373226	0.000385403	0.000360005	0.00037112	0.000344969	6.2e-06	5.2136e-05	2.3038e-05	5.9434e-05	2.9449e-05	2.98e-05	3.9758e-05	3.5435e-05	6.2e-06	-0.000782515	-0.000763209	-0.000770802	-0.000735183	-0.000742055	-0.00072783	-0.000713789
6.3e-06	0.000332507	0.000273926	0.000266433	0.000309104	0.000255201	0.000268242	0.000258701	6.3e-06	-0.00116646	-0.00117526	-0.00116299	-0.00117147	-0.00114949	-0.00115448	-0.00117147	6.3e-06	-0.0021051	-0.002086	-0.00210241	-0.00208263	-0.00207191	-0.00205459	-0.00207321
6.4e-06	0.00027769	0.000223273	0.000235095	0.000256338	0.00021468	0.000227155	0.000208594	6.4e-06	-0.000875857	-0.000864707	-0.000824379	-0.000865162	-0.000849551	-0.000846318	-0.000827567	6.4e-06	-0.00248634	-0.00245166	-0.00245477	-0.0024077	-0.00239227	-0.0023665	-0.00236295
6.5e-06	0.000152883	0.000109271	0.000104108	0.000128706	0.000101156	9.66459e-05	8.598e-05	6.5e-06	-0.00327832	-0.00325962	-0.00322204	-0.00332053	-0.00332351	-0.00336934	-0.00339393	6.5e-06	-0.000939789	-0.000753441	-0.000604528	-0.000625947	-0.00070319	-0.000821462	-0.000790422
6.6e-06	6.52629e-05	2.8453e-05	1.25848e-05	3.45532e-05	4.72756e-06	6.82503e-06	2.06013e-05	6.6e-06	-0.00159557	-0.00154614	-0.00146137	-0.00140575	-0.00135785	-0.00127973	-0.00125915	6.6e-06	-0.00185177	-0.00185646	-0.00191304	-0.00190079	-0.00185585	-0.00183948	-0.00184809
6.7e-06	-7.4467e-05	-9.62376e-05	-0.000106587	-7.47164e-05	-8.83332e-05	-9.73442e-05	-9.32937e-05	6.7e-06	-0.00132902	-0.0013124	-0.00131225	-0.0012862	-0.00128674	-0.00128345	-0.00128951	6.7e-06	-0.00215443	-0.00201577	-0.00188814	-0.00191579	-0.00198298	-0.00210095	-0.00208578
6.8e-06	-0.000237831	-0.000271999	-0.000274739	-0.000226027	-0.000280241	-0.000281626	-0.000267668	6.8e-06	-0.000645386	-0.000633189	-0.000636855	-0.000659529	-0.000649742	-0.000639571	-0.000636775	6.8e-06	-0.000636796	-0.0005785	-0.000542129	-0.000582188	-0.000607495	-0.000663623	-0.000659003
6.9e-06	-0.000375655	-0.000359111	-0.000375711	-0.000356755	-0.000377338	-0.000378796	-0.000364272	6.9e-06	0.000290072	0.000318335	0.000320688	0.000326574	0.000361908	0.000367799	0.000378398	6.9e-06	0.000130812	0.000222666	0.00026702	0.000235221	0.000181836	0.000133157	0.000144542
7e-06	-0.000380907	-0.000415829	-0.000427129	-0.000399818	-0.000418696	-0.000432282	-0.000426855	7e-06	0.0015563	0.00155564	0.00150847	0.00154268	0.00155663	0.00157128	0.00156949	7e-06	0.00209152	0.00218578	0.00218389	0.00212832	0.00213229	0.00207641	0.00207711
7.1e-06	-0.000333302	-0.000311422	-0.000327197	-0.000274187	-0.000319379	-0.000310095	-0.00030748	7.1e-06	0.000935023	0.000894845	0.00086093	0.000749627	0.000745242	0.000734154	0.000728102	7.1e-06	0.00222753	0.00228552	0.00237549	0.00233571	0.00228464	0.00224652	0.00224172
7.2e-06	-0.00101955	-0.00120613	-0.00121869	-0.0012066	-0.00124757	-0.00125177	-0.00125994	7.2e-06	0.00261242	0.00264465	0.00260928	0.00265271	0.00268316	0.0027229	0.00272508	7.2e-06	0.00269193	0.0027303	0.0027146	0.00268374	0.00266162	0.00271023	0.00272047
7.3e-06	0.000481557	0.000777584	0.000761454	0.000803126	0.000813308	0.000805882	0.0007889	7.3e-06	0.0021078	0.00208279	0.00205476	0.00212843	0.00211541	0.00212938	0.00212979	7.3e-06	0.00335534	0.00334085	0.00325798	0.003261	0.0032781	0.00335046	0.00334958
7.4e-06	-0.0014231	-0.00113116	-0.00115104	-0.00108695	-0.00110375	-0.00110293	-0.00109586	7.4e-06	0.00267152	0.0026402	0.00263738	0.00259893	0.00261156	0.00261214	0.00262032	7.4e-06	0.00224967	0.0022206	0.00216688	0.00219209	0.00220985	0.00227423	0.00227101
7.5e-06	-0.000295588	-0.000501029	-0.000494726	-0.000496188	-0.000513498	-0.000516624	-0.000534028	7.5e-06	0.00138717	0.00137316	0.00136561	0.00137914	0.00139501	0.0013981	0.00140875	7.5e-06	0.00105796	0.001044	0.000987733	0.00101772	0.00104408	0.00108157	0.00110417
7.6e-06	-0.000263708	-0.000131312	-0.000157794	-9.61695e-05	-0.000111415	-0.00011791	-0.000127165	7.6e-06	8.4833e-05	8.1278e-05	9.3249e-05	0.000108287	0.000105918	0.000107785	0.000113132	7.6e-06	-0.00054722	-0.000587635	-0.000619976	-0.000566997	-0.000555367	-0.000522095	-0.000512331
7.7e-06	-0.000702737	-0.000735033	-0.000757939	-0.000730663	-0.00074157	-0.000731978	-0.000754783	7.7e-06	-0.000695608	-0.000708151	-0.000664657	-0.000709479	-0.000694218	-0.000735034	-0.00072023	7.7e-06	-0.00184829	-0.00182364	-0.00182678	-0.00180388	-0.00180163	-0.0017949	-0.00178906
7.8e-06	-0.000131338	-0.000110521	-0.000121125	-9.61547e-05	-8.49611e-05	-9.19563e-05	-9.82377e-05	7.8e-06	-0.00202047	-0.00207879	-0.00200156	-0.00201928	-0.00205585	-0.00199737	-0.00200037	7.8e-06	-0.00196006	-0.00195115	-0.00190427	-0.00192541	-0.00197194	-0.00208686	-0.00205913
7.9e-06	-0.00049341	-0.000432125	-0.000451097	-0.000417101	-0.000439977	-0.000437091	-0.000426799	7.9e-06	-0.000945618	-0.000957733	-0.000960567	-0.000880145	-0.00088125	-0.000841351	-0.000824025	7.9e-06	-0.00387424	-0.00386786	-0.00383488	-0.00379169	-0.00380708	-0.00381387	-0.00383862
8e-06	-8.17735e-05	-0.000122654	-0.000139001	-0.000124907	-0.000173189	-0.000120646	-0.000130184	8e-06	-0.0038174	-0.00378234	-0.00376032	-0.00380889	-0.00375572	-0.00378245	-0.00379001	8e-06	-0.0037574	-0.0035878	-0.00343725	-0.00349784	-0.00358975	-0.00375378	-0.00372642
8.1e-06	0.000117503	0.000261797	0.000229879	0.000267355	0.000249147	0.00029391	0.000290856	8.1e-06	-0.0019766	-0.00196398	-0.00194063	-0.0019043	-0.00191526	-0.001885	-0.00188694	8.1e-06	-0.00318011	-0.00317165	-0.00314303	-0.00316102	-0.00318181	-0.00320796	-0.00322373
8.2e-06	-4.8896e-05	-2.98194e-05	-3.15703e-05	-2.87123e-06	-2.89712e-05	-1.12102e-05	-3.42238e-05	8.2e-06	-0.00127727	-0.00126128	-0.00125542	-0.00123905	-0.00121735	-0.00118842	-0.00118725	8.2e-06	-0.00196416	-0.00185494	-0.00178308	-0.00184912	-0.00191676	-0.00198758	-0.00197095
8.3e-06	0.00114584	0.0010218	0.00101638	0.00101909	0.00101693	0.00102596	0.000990348	8.3e-06	-0.000578611	-0.000582911	-0.000619086	-0.000645236	-0.000610135	-0.000606994	-0.000610908	8.3e-06	-0.000106966	-0.000158305	-0.000228457	-0.000284301	-0.000264652	-0.00022668	-0.000221775
8.4e-06	0.00050436	0.00076252	0.00073951	0.000776449	0.000782454	0.000775833	0.000777474	8.4e-06	0.000714219	0.000702476	0.000706093	0.000754835	0.000722887	0.000804947	0.000777844	8.4e-06	0.000481175	0.000521865	0.000535109	0.00049742	0.000467039	0.000486973	0.000485063
8.5e-06	0.000258997	0.000106283	0.000108489	0.000128822	0.000124111	0.000127888	9.54133e-05	8.5e-06	0.00258295	0.00260731	0.00257325	0.0026548	0.00266995	0.00268028	0.00266359	8.5e-06	0.00182369	0.0017569	0.00164598	0.00157674	0.00157359	0.00166944	0.00169464
8.6e-06	0.00131038	0.00124535	0.00123954	0.00126662	0.00128564	0.00124224	0.0012415	8.6e-06	0.00228283	0.00228576	0.00223704	0.00219986	0.00221243	0.00220931	0.00222054	8.6e-06	0.003746	0.00370983	0.00361333	0.0035982	0.00364806	0.00370431	0.00370148
8.7e-06	0.00112476	0.000915258	0.00091499	0.000894613	0.000901413	0.000859759	0.000908536	8.7e-06	0.00257366	0.00255201	0.00253805	0.00255526	0.00255775	0.00256761	0.0025748	8.7e-06	0.00295598	0.00299486	0.00296242	0.00296615	0.00295364	0.00297469	0.00298856
8.8e-06	0.000885546	0.000857675	0.000877552	0.000902114	0.000877409	0.000895247	0.000896865	8.8e-06	0.00200304	0.00198465	0.00195257	0.00200199	0.00199967	0.00201096	0.00200964	8.8e-06	0.00264006	0.00259501	0.00253075	0.00255887	0.00258199	0.00262664	0.00262423
8.9e-06	0.000578484	0.000471955	0.000467341	0.00047684	0.000450318	0.000437873	0.000469203	8.9e-06	0.000935259	0.000904779	0.000886995	0.000865287	0.000877996	0.000891844	0.000884065	8.9e-06	0.00111718	0.00109949	0.00104824	0.00108172	0.00109949	0.00111954	0.00112061
9e-06	0.000712904	0.000559629	0.000556689	0.000547354	0.000537427	0.000548261	0.000550408	9e-06	0.000423155	0.00039035	0.000391683	0.000414177	0.000397898	0.000412747	0.000424898	9e-06	4.6399e-05	-3.572e-06	-1.4293e-05	3.4215e-05	2.2919e-05	3.3672e-05	4.1319e-05
9.1e-06	0.000672469	0.000606872	0.000607946	0.000620525	0.000589972	0.000599069	0.000592055	9.1e-06	-0.000984694	-0.000923307	-0.000941477	-0.000913805	-0.000922474	-0.000913329	-0.000895001	9.1e-06	-0.00141152	-0.00150953	-0.00155605	-0.00150631	-0.00145991	-0.00146608	-0.00146635
9.2e-06	0.000310027	0.000234198	0.000235319	0.000248779	0.000215128	0.000216473	0.000212886	9.2e-06	-0.00138079	-0.00137659	-0.00134205	-0.00137817	-0.00134205	-0.0013321	-0.00133891	9.2e-06	-0.00274761	-0.0027209	-0.00270625	-0.00269369	-0.00270625	-0.00272561	-0.0027319
9.3e-06	0.000267723	0.000198232	0.000193719	0.000220029	0.00019353	0.00020883	0.000169176	9.3e-06	-0.00425769	-0.00425745	-0.00422065	-0.00422753	-0.00418365	-0.00419356	-0.00420897	9.3e-06	-0.00401847	-0.00394666	-0.0038647	-0.00388475	-0.00392057	-0.00399149	-0.00399866
9.4e-06	0.000207794	0.000169138	0.000150992	0.000185659	0.000140603	0.00015636	0.000123586	9.4e-06	-0.00197247	-0.00196129	-0.00194889	-0.00192675	-0.00191844	-0.00190428	-0.00189928	9.4e-06	-0.00395574	-0.00399088	-0.00401307	-0.00402819	-0.00401499	-0.00398252	-0.00399439
9.5e-06	-6.54207e-05	-0.000123874	-0.000120993	-9.04547e-05	-0.000113446	-0.00012017	-0.000127015	9.5e-06	-0.0031875	-0.00316273	-0.00316462	-0.00317808	-0.00317126	-0.00316264	-0.00316839	9.5e-06	-0.00253583	-0.00248415	-0.00246907	-0.00251887	-0.00254436	-0.00256132	-0.00254552
9.6e-06	-0.000220019	-0.000269354	-0.000279363	-0.000222537	-0.00026091	-0.000259767	-0.000284861	9.6e-06	-0.0017612	-0.00173635	-0.0017369	-0.00174154	-0.00168419	-0.00166235	-0.00168173	9.6e-06	-0.00127907	-0.00133081	-0.00143144	-0.00146927	-0.00142134	-0.00133779	-0.00134598
9.7e-06	-0.00038962	-0.000468283	-0.000479598	-0.000445227	-0.00048996	-0.000493952	-0.000492514	9.7e-06	-0.000352003	-0.000354147	-0.000340086	-0.000332011	-0.00032907	-0.000276125	-0.000290235	9.7e-06	-0.00020928	-9.4864e-05	-3.753e-05	-0.000107174	-0.000177917	-0.000196864	-0.00020469
9.8e-06	-0.00064048	-0.000495324	-0.000509388	-0.000452205	-0.000479891	-0.000485833	-0.00048027	9.8e-06	0.000331832	0.000321259	0.000298138	0.000261843	0.000274988	0.000272971	0.000280687	9.8e-06	0.00207813	0.00205356	0.00197701	0.00195131	0.00194846	0.00199703	0.00200789
9.9e-06	-0.000700972	-0.000734298	-0.000758647	-0.00069792	-0.000734554	-0.000744791	-0.000744519	9.9e-06	0.000771138	0.000720687	0.000684397	0.000685095	0.000699263	0.000710359	0.000713292	9.9e-06	0.00222935	0.00216396	0.00205781	0.00201371	0.0020315	0.00210128	0.00211147
1e-05	-0.000624982	-0.00126796	-0.00126494	-0.00125882	-0.00133395	-0.00133224	-0.00134817	1e-05	0.00169137	0.00170017	0.00168945	0.00169961	0.00170022	0.00172984	0.00172665	1e-05	0.00297512	0.00300795	0.00297914	0.00297602	0.00295708	0.00296025	0.0029577
1.01e-05	0.00214473	0.00308205	0.00305463	0.00313242	0.00314933	0.00317929	0.00316274	1.01e-05	0.00131752	0.0012891	0.00127166	0.00126373	0.0012587	0.00127399	0.00127324	1.01e-05	0.0026736	0.00257992	0.00249547	0.00250993	0.00252504	0.00258535	0.00258825
1.02e-05	-0.00269757	-0.00199027	-0.00202482	-0.00191095	-0.00192884	-0.00191662	-0.00192767	1.02e-05	0.00137939	0.00136925	0.00135648	0.00136221	0.00137389	0.00137515	0.00139604	1.02e-05	0.00189359	0.0018987	0.00187438	0.0019132	0.00189095	0.00189201	0.00190792
1.03e-05	-3.64662e-05	-0.000566923	-0.000564608	-0.000557584	-0.000604364	-0.000586677	-0.000633457	1.03e-05	0.000776116	0.000752377	0.000781739	0.000769907	0.000771733	0.000813656	0.000799194	1.03e-05	0.0014701	0.00141358	0.00132652	0.00135829	0.00139408	0.00140306	0.0014089
1.04e-05	-0.000329796	-4.69978e-05	-6.96662e-05	-1.35877e-05	-1.65251e-05	2.69115e-06	-2.23739e-05	1.04e-05	-0.000225421	-0.000216815	-0.000250365	-0.000247044	-0.00024718	-0.000243903	-0.000231613	1.04e-05	-0.000134568	-0.000241593	-0.000287933	-0.000253295	-0.000231853	-0.000167485	-0.000197985
1.05e-05	-0.000889244	-0.00115388	-0.00116206	-0.00115957	-0.00117123	-0.0011559	-0.00117925	1.05e-05	-0.000542649	-0.00053435	-0.000530151	-0.000506149	-0.00051749	-0.000517556	-0.000503472	1.05e-05	-0.00111082	-0.00107237	-0.00104695	-0.00100827	-0.00100556	-0.00105039	-0.00102533
1.06e-05	-7.01916e-05	-0.000163719	-0.000179641	-0.000135014	-0.000131946	-0.000142208	-0.000155246	1.06e-05	-0.00127593	-0.0013117	-0.00128262	-0.00127391	-0.00127928	-0.00127107	-0.0012731	1.06e-05	-0.00176615	-0.00179179	-0.00181865	-0.00180183	-0.00178714	-0.00179028	-0.00179017
1.07e-05	-0.00121495	-0.00120646	-0.0012263	-0.00120945	-0.00119938	-0.00120385	-0.0011937	1.07e-05	-0.00143702	-0.00142672	-0.00140549	-0.00141133	-0.00138276	-0.00138276	-0.00138173	1.07e-05	-0.00239447	-0.00240758	-0.00241775	-0.00242268	-0.00238933	-0.0023699	-0.00237947
1.08e-05	2.50668e-05	-0.000129763	-0.000128057	-0.000139028	-0.000123166	-8.12291e-05	-0.000108919	1.08e-05	-0.00128958	-0.00125231	-0.00124281	-0.00123558	-0.00122964	-0.00121571	-0.00121837	1.08e-05	-0.00144891	-0.0014089	-0.00141559	-0.00142815	-0.00141484	-0.00144195	-0.00143648
1.09e-05	-0.000210664	0.000147176	0.000125297	0.000193345	0.000199627	0.00020214	0.000204443	1.09e-05	-0.000698237	-0.000733959	-0.00072546	-0.000709385	-0.000699717	-0.000715115	-0.000710434	1.09e-05	-0.000972996	-0.000981249	-0.000969669	-0.000991714	-0.000973547	-0.000941524	-0.000942446
1.1e-05	-0.000366476	-0.000385035	-0.00040851	-0.00036872	-0.000391238	-0.000386951	-0.00039326	1.1e-05	-0.000451346	-0.000455497	-0.000438202	-0.000426608	-0.000416411	-0.00042153	-0.000399698	1.1e-05	-0.000603999	-0.000442797	-0.000419415	-0.000453382	-0.000481496	-0.000539898	-0.000515117
1.11e-05	0.00100606	0.0011635	0.00116746	0.00116616	0.0011612	0.00117514	0.00115657	1.11e-05	0.000124706	0.000122194	0.000114753	0.000110501	0.000105428	0.000139879	0.000139008	1.11e-05	0.000622331	0.000666591	0.000668379	0.000645525	0.000629532	0.00062093	0.000590732
1.12e-05	0.00137989	0.00105643	0.00105786	0.00106374	0.00104093	0.00103629	0.0010339	1.12e-05	0.000358751	0.000385749	0.000344549	0.00033344	0.000340355	0.00036576	0.000350643	1.12e-05	0.000868367	0.000904184	0.000912012	0.000886067	0.000865088	0.000858079	0.000865861
1.13e-05	0.0017556	0.00166054	0.0016574	0.00172922	0.00172098	0.0017157	0.00169792	1.13e-05	0.000776483	0.000780259	0.000773983	0.000773992	0.00079408	0.000785928	0.00079097	1.13e-05	0.00135672	0.00139	0.00136989	0.00135795	0.00133409	0.00134289	0.00135293
1.14e-05	0.000549175	0.000336169	0.00033873	0.000349509	0.000363247	0.000292626	0.000309732	1.14e-05	0.00099168	0.000987857	0.000982026	0.000992471	0.00100511	0.00102074	0.00102887	1.14e-05	0.00159672	0.00159286	0.00156701	0.00155865	0.00154851	0.00156043	0.00155104
1.15e-05	0.0023334	0.00206248	0.00206528	0.00206046	0.00205654	0.00205497	0.00205396	1.15e-05	0.00116672	0.00119105	0.00114932	0.0011501	0.00115442	0.00116855	0.00116816	1.15e-05	0.00165734	0.00165917	0.00161128	0.00161573	0.00159362	0.00164556	0.00165537
1.16e-05	-0.000296101	-9.86187e-05	-0.000101963	-8.1881e-05	-8.5814e-05	-4.7732e-05	-5.49196e-05	1.16e-05	0.00107216	0.0010751	0.00107055	0.00107227	0.00110174	0.00106891	0.00110336	1.16e-05	0.00127234	0.00123832	0.00119803	0.00122414	0.00123822	0.00122434	0.00123745
1.17e-05	0.000966565	0.000545224	0.000549935	0.000531058	0.000541382	0.000537856	0.000543235	1.17e-05	0.000537334	0.000484757	0.000536978	0.000528065	0.000552375	0.000574258	0.000577347	1.17e-05	0.000759846	0.000762885	0.000715826	0.000725503	0.000734568	0.000750169	0.000744347
1.18e-05	0.00115884	0.00145987	0.00145967	0.00149562	0.00146975	0.00150293	0.0014969	1.18e-05	9.6492e-05	8.0321e-05	9.382e-05	8.139e-05	9.4421e-05	0.000114201	0.000121484	1.18e-05	1.9445e-05	1.1026e-05	-1.156e-05	-1.002e-06	1.2029e-05	3.675e-06	2.9737e-05
1.19e-05	0.000273857	0.000411419	0.000410002	0.000388664	0.000367551	0.000398723	0.000412424	1.19e-05	-0.000225472	-0.000246869	-0.000229803	-0.000225644	-0.00023346	-0.000217326	-0.000211131	1.19e-05	-0.000559978	-0.000565671	-0.000584429	-0.000568812	-0.000557181	-0.000577474	-0.00056907
1.2e-05	0.0012963	0.00117875	0.0011712	0.00120967	0.00116238	0.00116705	0.00116022	1.2e-05	-0.000594678	-0.000612569	-0.000592907	-0.000591406	-0.000590178	-0.000589904	-0.000593867	1.2e-05	-0.00107931	-0.00107111	-0.00108326	-0.00108326	-0.00107903	-0.00108449	-0.00108395
1.21e-05	0.000431292	0.000452643	0.000450338	0.000508914	0.000439819	0.00042483	0.000416233	1.21e-05	-0.000732939	-0.000733265	-0.000726152	-0.000726983	-0.000720376	-0.000704313	-0.000706804	1.21e-05	-0.00120487	-0.00118405	-0.00118372	-0.00119249	-0.00117596	-0.00119098	-0.00119065
1.22e-05	0.000444628	0.000111223	0.000108966	0.000125219	0.000104981	7.22786e-05	5.44356e-05	1.22e-05	-0.000870627	-0.000889689	-0.000880721	-0.000879141	-0.000900038	-0.000874203	-0.000877127	1.22e-05	-0.00134641	-0.00129501	-0.00129503	-0.00131162	-0.00131925	-0.00135044	-0.00135561
1.23e-05	0.000457383	0.000345325	0.000320686	0.000366822	0.000349494	0.000321092	0.000300244	1.23e-05	-0.000588816	-0.000589192	-0.000604143	-0.00061853	-0.000601754	-0.000610933	-0.000625321	1.23e-05	-0.00102156	-0.00100102	-0.000990847	-0.00101691	-0.00101968	-0.00100755	-0.0010061
1.24e-05	-0.000577025	-0.000711007	-0.000712306	-0.000696348	-0.000728562	-0.00074866	-0.000753915	1.24e-05	-0.00050399	-0.000497413	-0.000498299	-0.000517624	-0.00052095	-0.000513486	-0.000513191	1.24e-05	-0.000642108	-0.000639447	-0.000627475	-0.000651234	-0.000644952	-0.000659954	-0.000645839
1.25e-05	-0.000351826	-0.000591779	-0.000587176	-0.000582514	-0.000589109	-0.00058406	-0.000601442	1.25e-05	-0.000148511	-0.000154793	-0.000141331	-0.000159516	-0.000151604	-0.000141451	-0.000139893	1.25e-05	-6.5509e-05	-5.134e-05	-4.0312e-05	-6.8602e-05	-8.355e-05	-6.6217e-05	-7.0963e-05
1.26e-05	-0.00107054	-0.00114394	-0.00115859	-0.00113977	-0.00117722	-0.00114292	-0.00116664	1.26e-05	0.000124948	0.000119929	0.000110475	0.000103611	0.00011054	0.000123004	0.000124266	1.26e-05	0.000358819	0.000370087	0.000371316	0.000347519	0.000333013	0.000345608	0.000354449
1.27e-05	-0.000109803	4.4268e-05	3.61251e-05	7.93136e-05	3.95493e-05	6.66436e-05	5.64401e-05	1.27e-05	0.000300789	0.00030638	0.000297663	0.000298352	0.000301156	0.000318239	0.000313703	1.27e-05	0.000680578	0.000690705	0.000672228	0.000668368	0.000656862	0.000674311	0.000668368
1.28e-05	-0.000684005	-0.000656407	-0.00067089	-0.000635951	-0.000702302	-0.000675606	-0.000673686	1.28e-05	0.000419944	0.000392458	0.000403832	0.000394911	0.000413662	0.000429273	0.000444381	1.28e-05	0.000875605	0.000867187	0.000855442	0.000850982	0.000826266	0.000849662	0.000862634
1.29e-05	-0.00478686	-0.00293542	-0.00295683	-0.00278786	-0.0027874	-0.00274771	-0.00272137	1.29e-05	0.000444272	0.000441558	0.000428692	0.000421832	0.000442261	0.00046397	0.00048269	1.29e-05	0.000857041	0.000869908	0.000823775	0.000843349	0.000827067	0.000832921	0.000854053
1.3e-05	-0.00366318	-0.00535372	-0.00538636	-0.00545152	-0.00556163	-0.00553877	-0.00557806	1.3e-05	0.000359399	0.000356485	0.000338151	0.000353627	0.000347799	0.00035094	0.000363275	1.3e-05	0.00069998	0.00069684	0.000659661	0.000671997	0.00066566	0.000674628	0.000654116
1.31e-05	0.000792674	0.00138246	0.00136974	0.00140616	0.00137439	0.00138955	0.00139522	1.31e-05	0.000251897	0.000252776	0.000252337	0.000251357	0.000259259	0.000273882	0.000265201	1.31e-05	0.000427236	0.000415416	0.000391068	0.000407852	0.000397991	0.000406231	0.000435276
1.32e-05	-0.00328376	-0.00191854	-0.00195656	-0.00187217	-0.00191739	-0.00190291	-0.00185092	1.32e-05	9.3737e-05	9.1828e-05	9.299e-05	9.5245e-05	0.000104184	0.000113066	0.00011586	1.32e-05	9.8316e-05	0.000107808	7.4215e-05	8.3637e-05	9.3267e-05	6.9912e-05	8.9919e-05
1.33e-05	-0.000624138	-0.00045483	-0.000473827	-0.000402155	-0.000420815	-0.000433577	-0.000442451	1.33e-05	-4.1835e-05	-5.3519e-05	-4.6106e-05	-4.9372e-05	-3.794e-05	-3.2663e-05	-2.8392e-05	1.33e-05	-0.000185176	-0.00017299	-0.000204271	-0.000198619	-0.000182538	-0.000199498	-0.000190452
1.34e-05	-0.000528783	0.000240795	0.000221023	0.000298329	0.000290625	0.000269918	0.000276411	1.34e-05	-0.000173355	-0.000174279	-0.000190741	-0.000188608	-0.000173971	-0.000182469	-0.000177029	1.34e-05	-0.000437092	-0.000428202	-0.000446205	-0.000449879	-0.000440457	-0.000452712	-0.000442756
1.35e-05	-0.000467254	-0.00068094	-0.000699078	-0.000687417	-0.000703919	-0.000675914	-0.000718221	1.35e-05	-0.000242212	-0.000243734	-0.000248395	-0.000243923	-0.000232692	-0.000232026	-0.000233169	1.35e-05	-0.000556858	-0.000546104	-0.000551243	-0.000570564	-0.000533442	-0.000570753	-0.000559045
1.36e-05	0.00110753	0.00110341	0.001103	0.00119466	0.00122169	0.00116809	0.00114902	1.36e-05	-0.000302825	-0.000345924	-0.000290221	-0.000326856	-0.000313381	-0.000308923	-0.000295227	1.36e-05	-0.000576249	-0.000540748	-0.000562956	-0.000576613	-0.000587352	-0.000572926	-0.00057643
1.37e-05	-0.00068814	-0.000819665	-0.00083523	-0.000772416	-0.000795545	-0.000842646	-0.000833458	1.37e-05	-0.000243212	-0.00025457	-0.000269068	-0.0002849	-0.000288169	-0.000262486	-0.000263691	1.37e-05	-0.000545707	-0.000514774	-0.00051073	-0.000530478	-0.000527336	-0.000533747	-0.000546008
1.38e-05	0.000596741	-0.000187042	-0.000179415	-0.000234483	-0.000219789	-0.000171561	-0.000247495	1.38e-05	-0.000215131	-0.000220631	-0.000229266	-0.000237906	-0.000241051	-0.000226128	-0.000219059	1.38e-05	-0.000340764	-0.000325843	-0.000319563	-0.000332909	-0.000333693	-0.000335265	-0.000345474
1.39e-05	0.000551053	0.000840089	0.000839595	0.000851734	0.000895355	0.000930923	0.000887447	1.39e-05	-0.000145741	-0.000153834	-0.000153833	-0.000158242	-0.000135294	-0.000147552	-0.000143265	1.39e-05	-0.000161628	-0.000145198	-0.000133965	-0.000155346	-0.000183429	-0.000167245	-0.00015734
1.4e-05	-9.0871e-05	0.000281933	0.000268347	0.000311905	0.000320101	0.000352525	0.000356689	1.4e-05	-5.6896e-05	-5.3392e-05	-5.9804e-05	-6.4399e-05	-5.6962e-05	-4.1556e-05	-4.5424e-05	1.4e-05	4.916e-05	5.6467e-05	6.1723e-05	5.2665e-05	3.5871e-05	3.5572e-05	3.3755e-05
1.41e-05	-0.00122472	-0.00157609	-0.00157349	-0.00159982	-0.00162079	-0.00159593	-0.00162418	1.41e-05	4.5247e-05	4.1255e-05	3.9499e-05	4.0829e-05	4.6632e-05	5.6586e-05	6.6806e-05	1.41e-05	0.000241515	0.000252215	0.000237469	0.000236139	0.000206914	0.000225332	0.000224907
1.42e-05	0.00161126	0.00161513	0.00161467	0.00157917	0.00153378	0.00157711	0.00155016	1.42e-05	0.000150524	0.000134246	0.00014635	0.000111457	0.000167683	0.00014995	0.000164159	1.42e-05	0.000377727	0.000378379	0.000381059	0.00037271	0.00034904	0.00036118	0.000383358
1.43e-05	0.000179551	0.00129514	0.00128856	0.00131063	0.00129903	0.0013569	0.00136693	1.43e-05	0.000206539	0.000191956	0.000215962	0.000197802	0.000225508	0.000220036	0.000225881	1.43e-05	0.000455028	0.000452511	0.000436496	0.00045792	0.000438889	0.000411992	0.000448747
1.44e-05	0.00106083	-6.62633e-05	-6.27312e-05	-4.75071e-05	-0.00011106	-0.000137908	-0.000131822	1.44e-05	0.00025249	0.000227357	0.000245387	0.000247435	0.000254128	0.000278162	0.000269419	1.44e-05	0.000285648	0.000295071	0.00025383	0.000257105	0.000248776	0.000270901	0.00025137
1.45e-05	0.00277486	0.00273337	0.00273515	0.00278457	0.00274531	0.00267796	0.00271204	1.45e-05	-0.00141579	-0.00145468	-0.001471	-0.00146034	-0.00145128	-0.0014417	-0.00143449	1.45e-05	0.000336863	0.000348605	0.000310812	0.000327598	0.000325643	0.000318123	0.000334805
1.46e-05	0.000267826	0.000216496	0.000207875	0.000223027	0.000196869	0.00017934	0.000193659	1.46e-05	0.000728543	0.000727894	0.000744196	0.000737774	0.000742568	0.000741512	0.000737087	1.46e-05	0.000157747	0.000158091	0.000125056	0.000128654	0.000142502	0.000128196	0.000143786
1.47e-05	0.00172532	0.00116015	0.00116433	0.00117313	0.00116877	0.00114794	0.00114791	1.47e-05	0.000155088	0.000150262	0.000148516	0.000145686	0.000161099	0.000180775	0.000169938	1.47e-05	-6.1609e-05	-5.1936e-05	-8.9895e-05	-8.7046e-05	-7.4483e-05	-7.7042e-05	-8.2449e-05
1.48e-05	0.00062281	0.000633955	0.000632345	0.00067385	0.000664308	0.000625227	0.000656157	1.48e-05	-0.000603723	-0.000617429	-0.00062305	-0.000634952	-0.000616269	-0.00062553	-0.000617912	1.48e-05	-0.000169243	-0.00016826	-0.000185285	-0.000190406	-0.000176362	-0.000181967	-0.000177344
1.49e-05	0.000306374	-0.000157113	-0.000163371	-0.000158488	-0.000199607	-0.000205193	-0.000199732	1.49e-05	0.000351988	0.000385082	0.000393798	0.000399195	0.000399019	0.000392247	0.000383708	1.49e-05	-0.000259049	-0.000269844	-0.00027909	-0.000292536	-0.000268293	-0.000294263	-0.000277539
1.5e-05	0.000761736	0.000865857	0.000859532	0.000857933	0.000848308	0.000879643	0.000840384	1.5e-05	-6.4021e-05	-0.000103387	-0.00010844	-8.9525e-05	-5.8588e-05	-6.9074e-05	-7.1909e-05	1.5e-05	-0.000292393	-0.000280443	-0.000275697	-0.000297988	-0.00028918	-0.000291401	-0.000294234
1.51e-05	-0.000731111	-0.000536454	-0.000545079	-0.000535594	-0.000583478	-0.000544005	-0.000541488	1.51e-05	-0.000199037	-0.000234973	-0.000241318	-0.000240571	-0.000236597	-0.000232665	-0.000231106	1.51e-05	-0.000231729	-0.000228609	-0.00022314	-0.000248244	-0.000232605	-0.000241942	-0.000240425
1.52e-05	0.000117233	-0.000177248	-0.000177202	-0.000177369	-0.000229878	-0.000208976	-0.0002309	1.52e-05	-3.353e-05	-3.4213e-05	-3.8716e-05	-3.1932e-05	-2.9562e-05	-1.4451e-05	-2.0733e-05	1.52e-05	-0.000182519	-0.000168771	-0.000166815	-0.000184296	-0.000195316	-0.000187526	-0.000195584
1.53e-05	-0.000102453	0.000102158	7.73097e-05	0.00011195	6.82572e-05	7.21372e-05	5.64343e-05	1.53e-05	-6.2156e-05	-7.2561e-05	-7.1319e-05	-7.1578e-05	-6.3022e-05	-5.4608e-05	-5.9765e-05	1.53e-05	-0.000101394	-9.4104e-05	-8.255e-05	-0.00010226	-0.000126119	-0.000109292	-0.000105542
1.54e-05	-0.00105183	-0.00108911	-0.00109693	-0.00106109	-0.00111684	-0.00109853	-0.00111359	1.54e-05	-0.000146093	-0.000153717	-0.000151032	-0.000153274	-0.000150576	-0.000142039	-0.000132189	1.54e-05	-4.2117e-05	-2.5084e-05	-3.4936e-05	-4.0774e-05	-6.0075e-05	-4.5285e-05	-5.1096e-05
1.55e-05	-0.0011581	-0.00110026	-0.00112093	-0.0010852	-0.00111767	-0.00112158	-0.00112808	1.55e-05	-4.8127e-05	-5.1868e-05	-4.3923e-05	-2.2724e-05	-1.5195e-05	-7.39e-07	-7.39e-07	1.55e-05	6.6601e-05	7.7917e-05	6.7433e-05	6.9742e-05	3.0576e-05	5.7179e-05	5.1499e-05
1.56e-05	-0.000139891	-3.31197e-05	-7.28587e-05	-1.17577e-05	-5.01469e-05	-7.39488e-05	-5.57276e-05	1.56e-05	1.3801e-05	3.7635e-05	1.701e-05	2.3019e-05	3.5582e-05	4.8145e-05	5.1149e-05	1.56e-05	0.000134846	0.000132317	0.000119551	0.000137851	0.00010344	0.000116138	0.000119619
1.57e-05	-0.00296734	-0.00450514	-0.00450792	-0.00449724	-0.0045868	-0.00459534	-0.00464105	1.57e-05	1.1291e-05	6.833e-06	3.4977e-05	1.8293e-05	1.9227e-05	5.1783e-05	4.2698e-05	1.57e-05	0.000195275	0.000207118	0.000168449	0.000181778	0.000164589	0.00015941	0.000182161
1.58e-05	0.00517029	0.00460428	0.00460079	0.00461179	0.00455373	0.00455424	0.0045292	1.58e-05	6.2638e-05	5.3075e-05	6.1428e-05	6.6709e-05	7.299e-05	9.7186e-05	9.8256e-05	1.58e-05	0.000233447	0.000223779	0.000209427	0.000216638	0.000197795	0.000215673	0.000220955
1.59e-05	-0.00227989	-0.000848971	-0.000901925	-0.000734043	-0.000745693	-0.000751518	-0.000709119	1.59e-05	0.0001229	0.000138782	0.000128254	0.000131319	0.000134123	0.00014316	0.000157241	1.59e-05	0.000202214	0.000221471	0.000186511	0.000195727	0.000194518	0.000176779	0.000204737
1.6e-05	-0.000857517	-0.00231141	-0.00231092	-0.00231424	-0.00236915	-0.00237244	-0.00241492	1.6e-05	0.000122952	0.00011353	0.000128412	0.000125545	0.000124365	0.000136379	0.000140974	1.6e-05	0.000160491	0.000166457	0.000139961	0.000133638	0.000145063	0.000136462	0.00014247
1.61e-05	0.00062871	0.000400999	0.00039668	0.000446548	0.000453218	0.000421414	0.00040807	1.61e-05	0.000137926	0.000103519	0.000130858	0.000115286	0.000113985	0.000147083	0.000141066	1.61e-05	6.2416e-05	6.7521e-05	3.4415e-05	3.6901e-05	4.5669e-05	4.7889e-05	5.7967e-05
1.62e-05	-0.00222072	-0.00282178	-0.00285989	-0.00285619	-0.0029061	-0.00286828	-0.00285311	1.62e-05	0.000101762	6.3156e-05	6.9438e-05	9.234e-05	6.8412e-05	8.1145e-05	7.8859e-05	1.62e-05	-5.2133e-05	-3.3972e-05	-6.4524e-05	-6.5209e-05	-4.3394e-05	-6.7666e-05	-6.087e-05
1.63e-05	-0.000560292	-0.000657256	-0.000656235	-0.000656582	-0.000607037	-0.00057624	-0.000615233	1.63e-05	3.6751e-05	-7.249e-06	3.126e-06	-1.5e-08	1.8844e-05	2.2923e-05	1.6001e-05	1.63e-05	-0.000165847	-0.00014605	-0.000164582	-0.000172113	-0.000178737	-0.000161427	-0.000185331
1.64e-05	-0.00166274	-0.000761081	-0.000798174	-0.000759585	-0.000745813	-0.000774693	-0.000736878	1.64e-05	-4.1493e-05	-4.0874e-05	-5.9585e-05	-6.9715e-05	-3.7776e-05	-5.1711e-05	-4.0077e-05	1.64e-05	-0.000217505	-0.000220645	-0.000226086	-0.000234801	-0.000229271	-0.000237057	-0.000230067
1.65e-05	-0.000662276	-0.000730327	-0.000746269	-0.000772781	-0.000785448	-0.000711587	-0.000740465	1.65e-05	-9.4449e-05	-0.000108873	-0.000107129	-0.000110851	-0.000104452	-0.000100612	-9.7009e-05	1.65e-05	-0.000250676	-0.00023439	-0.000241371	-0.000254515	-0.000251837	-0.000263121	-0.000258354
1.66e-05	0.000736908	0.00142141	0.00141364	0.00146066	0.00147386	0.00151068	0.00149158	1.66e-05	-0.000114996	-0.000140727	-0.000136157	-0.000142658	-0.000128331	-0.000120286	-0.000124586	1.66e-05	-0.000204532	-0.000196319	-0.000192188	-0.000211418	-0.00022084	-0.000220017	-0.000221226
1.67e-05	-0.000639717	-0.000215707	-0.00025289	-0.000165815	-0.000193881	-0.000229794	-0.000207759	1.67e-05	-0.000127901	-0.000126496	-0.00013957	-0.000140004	-0.000112119	-0.000126573	-0.00011802	1.67e-05	-0.000132422	-0.000124352	-0.000120752	-0.000129714	-0.000144984	-0.000141818	-0.000145418
1.68e-05	0.00162429	0.00133793	0.00133814	0.00134516	0.00133923	0.0013225	0.00126985	1.68e-05	-0.000113196	-0.000128761	-7.9067e-05	-0.000100773	-9.2171e-05	-7.1826e-05	-7.6468e-05	1.68e-05	-5.462e-06	-8.462e-06	-1.6655e-05	-1.5974e-05	-2.2124e-05	-3.0177e-05	-3.3588e-05
1.69e-05	0.00333219	0.00276327	0.0027543	0.00274522	0.00272614	0.00267951	0.00265181	1.69e-05	-5.668e-05	-8.0849e-05	-4.4705e-05	-6.566e-05	-1.7102e-05	-4.6521e-05	-4.3455e-05	1.69e-05	8.4504e-05	9.9987e-05	0.00011466	7.5156e-05	5.0031e-05	7.442e-05	9.2823e-05
1.7e-05	0.00131986	0.00136426	0.00134631	0.00145905	0.00146387	0.00149022	0.00145504	1.7e-05	7.548e-06	1.236e-05	2.3404e-05	1.7527e-05	3.931e-05	4.3362e-05	4.9643e-05	1.7e-05	0.000176234	0.000189709	0.000177348	0.000174208	0.000159416	0.000164583	0.00015354
1.71e-05	0.000673215	-0.000132103	-0.000111764	-9.93853e-05	-8.41988e-05	-7.22894e-05	-0.000136614	1.71e-05	4.0793e-05	4.3915e-05	5.122e-05	5.6496e-05	5.4379e-05	7.8536e-05	8.2717e-05	1.71e-05	0.00023882	0.000252388	0.000214609	0.000220999	0.000206301	0.000211558	0.000224104
1.72e-05	0.00306959	0.00269976	0.00269881	0.00268151	0.00269137	0.00265034	0.00265659	1.72e-05	0.000101935	9.6204e-05	0.000103277	9.9437e-05	0.000125261	0.000114498	0.000126178	1.72e-05	0.000220731	0.000228813	0.000213201	0.000213109	0.000200547	0.000208076	0.000225764
1.73e-05	-0.00110337	-0.000515925	-0.000530007	-0.000513341	-0.000506869	-0.000438901	-0.000437939	1.73e-05	9.8133e-05	0.000111057	0.000109307	0.00010668	0.000119243	0.00012501	0.000129901	1.73e-05	0.000181903	0.000187928	0.00015616	0.000156521	0.000165325	0.00015477	0.000165943
1.74e-05	0.000770525	0.000307483	0.000311888	0.000301009	0.000248844	0.000337512	0.000320928	1.74e-05	0.000110469	0.000107433	0.000107329	0.000106576	0.000123577	0.00012921	0.000134088	1.74e-05	8.2852e-05	0.00010712	6.271e-05	7.387e-05	7.3326e-05	7.657e-05	8.1659e-05
1.75e-05	0.00112395	0.00177001	0.00176356	0.00178311	0.0017545	0.00180371	0.00181774	1.75e-05	6.7443e-05	9.5377e-05	5.5046e-05	5.7525e-05	7.3063e-05	6.1823e-05	0.000104964	1.75e-05	-1.1903e-05	-1.8844e-05	-2.6614e-05	-2.6779e-05	-1.4216e-05	-1.6036e-05	-5.456e-06
1.76e-05	0.000286104	0.000397664	0.000389084	0.000391269	0.000325801	0.000343796	0.000350572	1.76e-05	4.5561e-05	5.2755e-05	2.0159e-05	4.9891e-05	1.0461e-05	3.459e-05	4.711e-05	1.76e-05	-0.000125905	-0.000112387	-0.000128727	-0.000138744	-0.000127135	-0.000137831	-0.000121809
1.77e-05	0.00152099	0.00140909	0.00139541	0.00145611	0.00138005	0.00137771	0.0013921	1.77e-05	-1.47e-06	-9.556e-06	-1.4233e-05	-1.6572e-05	-6.348e-06	-6.281e-06	-2.54e-06	1.77e-05	-0.000179689	-0.000160242	-0.000180557	-0.000190781	-0.000186838	-0.000180557	-0.000176814
1.78e-05	0.000170873	0.000214088	0.000193576	0.000269536	0.000209305	0.000189893	0.000186251	1.78e-05	-3.5819e-05	-5.1815e-05	-5.8533e-05	-5.9104e-05	-5.624e-05	-4.8527e-05	-4.7535e-05	1.78e-05	-0.000211713	-0.000207856	-0.000215423	-0.000216139	-0.000210573	-0.000219426	-0.000221558
1.79e-05	0.000506632	-8.28351e-05	-7.33627e-05	-6.19651e-05	-9.37004e-05	-9.96772e-05	-0.000132655	1.79e-05	-6.4404e-05	-8.0864e-05	-8.7939e-05	-8.7145e-05	-8.7581e-05	-7.2236e-05	-7.7544e-05	1.79e-05	-0.000192955	-0.000176277	-0.000187071	-0.000196095	-0.000201184	-0.000206889	-0.000198838
1.8e-05	0.00058256	0.00045877	0.000441425	0.000504365	0.000484038	0.000433589	0.00044788	1.8e-05	-8.8005e-05	-7.9275e-05	-8.9584e-05	-8.7874e-05	-7.7498e-05	-8.2612e-05	-8.5211e-05	1.8e-05	-0.000137303	-0.000135181	-0.000127946	-0.000144127	-0.000162559	-0.000140444	-0.000157166
1.81e-05	-0.000980211	-0.00118091	-0.00119686	-0.00114829	-0.00114072	-0.00117781	-0.00116396	1.81e-05	-7.8423e-05	-7.7305e-05	-5.8244e-05	-8.5513e-05	-6.493e-05	-8.6538e-05	-7.1428e-05	1.81e-05	-5.7558e-05	-4.428e-05	-5.3702e-05	-4.9847e-05	-6.5146e-05	-8.968e-05	-7.4878e-05
1.82e-05	-0.000344965	-0.000655733	-0.000648938	-0.000666171	-0.00068587	-0.0006316	-0.000659899	1.82e-05	-6.5717e-05	-9.8838e-05	-8.3847e-05	-9.5618e-05	-6.8937e-05	-6.1704e-05	-4.4129e-05	1.82e-05	3.431e-05	5.5344e-05	3.6817e-05	2.4492e-05	5.965e-06	9.105e-06	1.499e-05
1.83e-05	-0.00136189	-0.00127552	-0.00129527	-0.00130683	-0.00132098	-0.00130071	-0.00129396	1.83e-05	-1.3836e-05	-3.3985e-05	-7.643e-06	-1.0695e-05	6.698e-06	9.602e-06	7.586e-06	1.83e-05	0.000113391	0.000105895	0.000113628	0.000101955	7.28e-05	0.000100592	9.9377e-05
1.84e-05	-0.000227461	-0.000164891	-0.000190688	-0.00013573	-0.000169147	-0.000136839	-0.000142451	1.84e-05	3.143e-06	1.256e-05	1.0467e-05	1.9894e-05	1.2564e-05	2.4084e-05	2.8268e-05	1.84e-05	0.000170648	0.000177976	0.000164365	0.000155992	0.000152853	0.000145518	0.000148663
1.85e-05	-0.000527751	-0.000478432	-0.000487198	-0.000463296	-0.000547985	-0.00049642	-0.000511835	1.85e-05	3.4628e-05	4.6143e-05	5.8063e-05	3.7849e-05	5.3875e-05	6.8854e-05	6.7484e-05	1.85e-05	0.000196012	0.000197543	0.000174591	0.000169357	0.000160015	0.000175799	0.00017886
1.86e-05	-0.00414351	-0.00182963	-0.0018732	-0.00172043	-0.00171639	-0.00170117	-0.00166068	1.86e-05	6.3701e-05	6.2241e-05	7.1664e-05	6.3535e-05	8.9233e-05	8.9233e-05	8.5445e-05	1.86e-05	0.000157995	0.000162264	0.000161469	0.000155021	0.000146246	0.000150753	0.000163483
1.87e-05	-0.00385577	-0.00503779	-0.00507876	-0.00509596	-0.00518241	-0.00515747	-0.00520665	1.87e-05	7.3523e-05	9.6566e-05	7.9161e-05	8.7788e-05	6.554e-05	0.000110492	0.00011227	1.87e-05	0.000114843	0.000131682	9.5999e-05	8.3588e-05	0.000105422	9.301e-05	9.8006e-05
1.88e-05	0.00110252	0.00161023	0.00159074	0.0016345	0.00163878	0.00161145	0.00160631	1.88e-05	4.7484e-05	6.2228e-05	6.3773e-05	4.3065e-05	5.6427e-05	7.3833e-05	8.8099e-05	1.88e-05	5.6798e-05	4.3012e-05	3.2791e-05	3.2631e-05	1.8685e-05	5.6638e-05	5.1636e-05
1.89e-05	-0.0022515	-0.00104583	-0.00108011	-0.000987585	-0.00100323	-0.00102585	-0.00098138	1.89e-05	6.725e-05	7.3757e-05	5.4914e-05	6.1195e-05	7.5377e-05	7.2236e-05	7.8193e-05	1.89e-05	-5.0153e-05	-5.4491e-05	-6.8025e-05	-6.304e-05	-4.5814e-05	-6.3589e-05	-6.1645e-05
1.9e-05	-0.000243943	-0.00026132	-0.000253026	-0.000202607	-0.000246135	-0.000239594	-0.000266641	1.9e-05	3.3651e-05	2.9702e-05	4.756e-06	3.3383e-05	2.728e-05	3.742e-05	3.9932e-05	1.9e-05	-0.000104451	-9.5836e-05	-0.000119168	-0.000123116	-0.000116834	-0.000110822	-0.000109117
1.91e-05	-0.000240715	0.000372779	0.000353886	0.000414269	0.000424249	0.0003589	0.000384935	1.91e-05	3.664e-06	-7.747e-06	-2.3311e-05	-1.867e-05	-3.84e-07	6.072e-06	4.606e-06	1.91e-05	-0.000161851	-0.000152813	-0.000158152	-0.000161467	-0.000164259	-0.000158885	-0.000156476
1.92e-05	-0.00028416	-0.000651261	-0.000654664	-0.00062961	-0.000641648	-0.000630135	-0.000661996	1.92e-05	-2.4577e-05	-3.2913e-05	-5.6662e-05	-4.3561e-05	-2.8136e-05	-2.9901e-05	-2.1576e-05	1.92e-05	-0.000160864	-0.000155669	-0.000167684	-0.00016564	-0.000162359	-0.00017916	-0.000166596
1.93e-05	0.00113054	0.000934475	0.000952905	0.0010083	0.00099446	0.00101118	0.00098162	1.93e-05	-3.9842e-05	-4.7572e-05	-8.3528e-05	-5.7698e-05	-4.1606e-05	-4.7604e-05	-4.2877e-05	1.93e-05	-0.000145954	-0.00013692	-0.000135544	-0.000149588	-0.000164304	-0.000157246	-0.000155375
1.94e-05	-0.000761192	-0.000800027	-0.000817125	-0.00076862	-0.000769502	-0.000824464	-0.000797636	1.94e-05	-4.2424e-05	-6.087e-05	-7.1837e-05	-6.0869e-05	-6.117e-05	-4.9055e-05	-5.8828e-05	1.94e-05	-9.3424e-05	-8.5946e-05	-8.7541e-05	-9.6166e-05	-9.1479e-05	-9.078e-05	-9.6613e-05
1.95e-05	0.000344488	-0.000235364	-0.000230935	-0.000265349	-0.000263698	-0.000230532	-0.000271456	1.95e-05	-6.2304e-05	-9.2693e-05	-5.9758e-05	-7.7753e-05	-7.1047e-05	-4.0999e-05	-6.5021e-05	1.95e-05	-1.9779e-05	-1.0526e-05	-2.589e-05	-3.2171e-05	-4.745e-05	-4.8045e-05	-4.4649e-05
1.96e-05	0.00055059	0.000894872	0.00089187	0.000887577	0.000907243	0.000927106	0.000938438	1.96e-05	-4.6244e-05	-5.3961e-05	-3.3355e-05	-5.1686e-05	-1.3645e-05	-1.1371e-05	-3.0243e-05	1.96e-05	3.739e-05	4.9114e-05	4.971e-05	3.3411e-05	3.114e-06	2.2282e-05	2.0848e-05
1.97e-05	0.000680066	0.000600382	0.000591758	0.00058939	0.000590059	0.000617131	0.000602874	1.97e-05	-3.7625e-05	-2.4105e-05	-3.3479e-05	-2.3021e-05	-1.8828e-05	-2.1953e-05	-1.7792e-05	1.97e-05	9.9402e-05	0.000104616	9.0044e-05	8.9981e-05	8.1548e-05	7.2173e-05	7.9554e-05
1.98e-05	0.000439249	0.000974367	0.000959158	0.00101984	0.000997357	0.00100938	0.000991098	1.98e-05	-4.884e-06	2.158e-06	1.3823e-05	6.143e-06	1.674e-06	2.359e-05	2.5402e-05	1.98e-05	0.0001414	0.000148665	0.000124023	0.00011586	0.000112651	0.000112858	0.000118019
1.99e-05	0.000432346	0.000632564	0.000632241	0.000608564	0.000585445	0.000567909	0.000577218	1.99e-05	2.3106e-05	2.0858e-05	3.1179e-05	2.2431e-05	3.8581e-05	3.7912e-05	3.9702e-05	1.99e-05	0.000151428	0.000149856	0.000142676	0.000131011	0.000119794	0.000133929	0.000136172
2e-05	0.00142614	0.00156004	0.00155854	0.00156959	0.00156634	0.00161434	0.00157227	2e-05	5.2069e-05	7.3958e-05	5.9626e-05	6.8315e-05	7.7642e-05	5.9674e-05	6.5954e-05	2e-05	0.000120032	0.000126266	0.00011238	0.000102368	0.000106784	8.8672e-05	0.00010865
2.01e-05	0.000972005	0.000116458	0.000105571	0.00015069	8.11619e-05	7.51862e-05	4.78789e-05	2.01e-05	3.6704e-05	5.21e-05	4.5665e-05	4.7727e-05	4.0153e-05	6.343e-05	6.7187e-05	2.01e-05	9.3296e-05	0.00010746	7.162e-05	7.3836e-05	7.6669e-05	8.6245e-05	7.5377e-05
2.02e-05	0.00162978	0.00122285	0.00123964	0.00126247	0.00124181	0.00120606	0.00118008	2.02e-05	4.9088e-05	7.0918e-05	6.7119e-05	4.2477e-05	7.2741e-05	7.654e-05	8.5632e-05	2.02e-05	1.8669e-05	5.933e-06	5.777e-06	1.55e-07	-1.996e-06	1.4869e-05	2.1152e-05
2.03e-05	0.000182689	9.81163e-05	9.66682e-05	0.000118449	9.3181e-05	0.000109068	0.000104806	2.03e-05	4.8737e-05	4.9326e-05	4.5962e-05	3.6062e-05	2.6499e-05	5.701e-05	6.4104e-05	2.03e-05	-3.9203e-05	-2.5939e-05	-3.9315e-05	-4.5484e-05	-3.0116e-05	-4.9326e-05	-3.4547e-05
2.04e-05	0.000539386	0.000148112	0.000154456	0.000148697	0.000113104	0.000143986	0.000138628	2.04e-05	4.0485e-05	1.7405e-05	1.386e-05	2.3485e-05	1.1327e-05	3.1063e-05	3.4406e-05	2.04e-05	-9.1628e-05	-8.3502e-05	-0.00010419	-9.9753e-05	-0.000103784	-8.7393e-05	-9.4768e-05
2.05e-05	0.000396334	0.000348456	0.000345216	0.000360647	0.000351003	0.000379133	0.00038194	2.05e-05	1.6743e-05	-7.41e-07	-1.2883e-05	-1.5404e-05	8.682e-06	1.0263e-05	1.4343e-05	2.05e-05	-0.000120707	-0.000114945	-0.000126668	-0.000122067	-0.000123847	-0.000127509	-0.000119446
2.06e-05	-0.0002605	-0.000225122	-0.000224296	-0.000200575	-0.000262809	-0.000213965	-0.000202725	2.06e-05	-4.894e-06	-2.6445e-05	-4.185e-05	-2.8632e-05	-4.1119e-05	-4.42e-07	-1.5048e-05	2.06e-05	-0.000137315	-0.000121755	-0.000134684	-0.000136582	-0.000140455	-0.00015404	-0.000147392
2.07e-05	0.000149683	0.000275154	0.000273415	0.000281267	0.000221431	0.000260912	0.00024992	2.07e-05	-2.7477e-05	-5.1034e-05	-4.9465e-05	-2.6701e-05	-1.4142e-05	-1.3742e-05	-4.2395e-05	2.07e-05	-9.4622e-05	-9.9716e-05	-0.000107963	-0.000106394	-0.000127196	-0.00011974	-0.000115813
2.08e-05	-0.00016141	1.65842e-05	-4.44022e-06	1.9102e-05	-2.54777e-05	-2.1785e-07	-3.47976e-06	2.08e-05	-6.369e-05	-7.1512e-05	-6.532e-05	-5.6351e-05	-1.4193e-05	-6.4324e-05	-3.4729e-05	2.08e-05	-7.6102e-05	-6.3267e-05	-8.7758e-05	-7.3233e-05	-7.9604e-05	-0.000100322	-9.718e-05
2.09e-05	-0.000111184	-0.000141576	-0.000152355	-0.000122701	-0.000179233	-0.000153317	-0.000164949	2.09e-05	-2.1481e-05	-7.335e-05	-2.8066e-05	-4.7685e-05	-1.0675e-05	-4.5657e-05	-2.6309e-05	2.09e-05	-2.8232e-05	5.403e-06	-2.2559e-05	-3.1102e-05	-4.2821e-05	-4.5693e-05	-3.1711e-05
2.1e-05	-0.000107635	-7.85985e-05	-8.96619e-05	-4.24805e-05	-8.96316e-05	-8.64503e-05	-0.000109489	2.1e-05	-2.324e-05	-5.2302e-05	-3.5769e-05	-4.6053e-05	-4.2715e-05	-2.1058e-05	-3.5606e-05	2.1e-05	4.073e-05	3.8746e-05	4.4864e-05	2.7176e-05	1.4548e-05	1.7688e-05	1.8779e-05
2.11e-05	-0.000611978	-0.000741442	-0.000753247	-0.00070937	-0.000755842	-0.000771601	-0.000782687	2.11e-05	-2.027e-05	-2.0444e-05	-1.7418e-05	-1.1137e-05	-1.9653e-05	-1.21e-05	-1.1253e-05	2.11e-05	8.1773e-05	0.000100676	7.6918e-05	6.9384e-05	6.9269e-05	5.9673e-05	6.2641e-05
2.12e-05	0.000303369	0.000262284	0.000238619	0.000278134	0.000245376	0.000237926	0.000240884	2.12e-05	-1.4175e-05	-2.3476e-05	9.507e-06	-6.075e-06	1.3473e-05	6.573e-06	1.4381e-05	2.12e-05	0.0001241	0.000126332	0.000108312	9.6246e-05	9.199e-05	9.1286e-05	0.000100212
2.13e-05	-0.000821458	-0.000805456	-0.000831732	-0.00080273	-0.000784948	-0.000807756	-0.000818124	2.13e-05	2.5719e-05	2.8898e-05	3.2672e-05	1.1989e-05	3.8282e-05	5.7681e-05	4.0177e-05	2.13e-05	9.9296e-05	0.000115613	0.000113678	9.3589e-05	9.11e-05	0.000101115	0.000104869
2.14e-05	-0.00130871	-0.00204952	-0.00204852	-0.00203369	-0.0020673	-0.00206045	-0.00209215	2.14e-05	1.4195e-05	4.6517e-05	1.2242e-05	1.1351e-05	-5.119e-06	4.7704e-05	3.064e-05	2.14e-05	0.000100354	0.000121152	9.6175e-05	7.8221e-05	9.6324e-05	9.3776e-05	8.2252e-05
2.15e-05	0.00157005	0.00211426	0.00210211	0.00214119	0.00213697	0.00214494	0.00214057	2.15e-05	4.2629e-05	5.7662e-05	4.0706e-05	2.2867e-05	5.9127e-05	4.5981e-05	6.0679e-05	2.15e-05	6.5284e-05	5.0004e-05	4.2841e-05	3.9029e-05	2.802e-05	5.7538e-05	4.8787e-05
2.16e-05	-0.0021744	-0.00143543	-0.00147356	-0.00142448	-0.00141703	-0.00141759	-0.00141094	2.16e-05	3.9876e-05	5.2303e-05	4.3017e-05	3.715e-05	5.2853e-05	4.1234e-05	5.2977e-05	2.16e-05	6.55e-06	1.502e-05	2.726e-06	-1.503e-06	7.65e-06	-1.783e-06	1.133e-05
2.17e-05	4.1165e-05	-0.000406888	-0.000405045	-0.000391394	-0.000415996	-0.000398429	-0.000435698	2.17e-05	3.7384e-05	3.5933e-05	3.1103e-05	2.9874e-05	3.3319e-05	4.4201e-05	5.8906e-05	2.17e-05	-4.1596e-05	-3.5619e-05	-5.002e-05	-5.1627e-05	-5.0325e-05	-4.4506e-05	-4.6574e-05
2.18e-05	-2.15502e-05	0.000294583	0.000277624	0.000311545	0.000301074	0.000312067	0.000297201	2.18e-05	2.8327e-05	2.4754e-05	7.817e-06	5.52e-07	2.0259e-05	3.4177e-05	3.2881e-05	2.18e-05	-7.5006e-05	-6.9095e-05	-8.5722e-05	-8.4367e-05	-8.7939e-05	-8.0736e-05	-7.1804e-05
2.19e-05	-0.000541661	-0.000821713	-0.000835221	-0.000811499	-0.000867281	-0.00082163	-0.000877079	2.19e-05	4.355e-06	3.484e-06	-1.5175e-05	-1.4648e-05	1.6257e-05	1.4833e-05	1.5888e-05	2.19e-05	-0.000109239	-0.000103484	-0.00010871	-0.000102429	-0.000111851	-0.000115679	-9.8576e-05
2.2e-05	0.000305892	0.000237318	0.000230077	0.0002918	0.000274047	0.000262868	0.000236545	2.2e-05	1.2992e-05	-2.5555e-05	-3.873e-06	-3.099e-06	-7.485e-06	9.035e-06	1.2217e-05	2.2e-05	-9.6933e-05	-7.1378e-05	-0.000104805	-9.2201e-05	-0.000104763	-0.0001107	-0.000104418
2.21e-05	-0.000746755	-0.000674802	-0.000700348	-0.000680786	-0.000687611	-0.00069654	-0.000683444	2.21e-05	-9.422e-06	-2.5511e-05	-1.6473e-05	-2.7977e-05	-3.0252e-05	-1.7978e-05	-1.5608e-05	2.21e-05	-9.4221e-05	-0.000102584	-7.3295e-05	-8.5376e-05	-9.5087e-05	-8.8999e-05	-8.5569e-05
2.22e-05	0.000195042	-5.16464e-05	-4.91211e-05	-2.70763e-05	-4.89214e-05	-7.49681e-06	-2.78515e-05	2.22e-05	-1.7443e-05	-2.5223e-05	-2.4063e-05	-3.793e-05	-3.5271e-05	-1.2321e-05	-2.0584e-05	2.22e-05	-4.0588e-05	-2.9764e-05	-6.0253e-05	-5.0251e-05	-7.3298e-05	-9.3206e-05	-6.7355e-05
2.23e-05	0.000146801	0.000453025	0.000450937	0.000490706	0.000472386	0.000480777	0.000484956	2.23e-05	-3.0194e-05	-5.4306e-05	-3.0343e-05	-3.9566e-05	-2.2899e-05	-2.0822e-05	-3.5412e-05	2.23e-05	-5.318e-06	2.177e-06	-7.395e-06	-1.1549e-05	-2.4161e-05	-3.0593e-05	-1.793e-05
2.24e-05	-0.000410229	-0.000389991	-0.000412182	-0.000378726	-0.000389245	-0.000404948	-0.000379205	2.24e-05	-1.8798e-05	-2.5033e-05	-1.5564e-05	-1.1016e-05	-4.688e-06	-7.921e-06	-1.3971e-05	2.24e-05	2.9813e-05	4.4156e-05	3.2861e-05	2.0438e-05	1.0923e-05	1.069e-05	1.5657e-05
2.25e-05	0.00136897	0.00123205	0.00122294	0.00123563	0.001209	0.00121511	0.00121788	2.25e-05	-2.954e-05	-2.7699e-05	-1.1074e-05	-2.2149e-05	-2.1392e-05	-1.6435e-05	-1.4026e-05	2.25e-05	8.3499e-05	9.5874e-05	5.9509e-05	5.7643e-05	5.6533e-05	4.1775e-05	4.8788e-05
2.26e-05	0.000312277	0.000835785	0.000811699	0.000846971	0.00081456	0.000819005	0.000847042	2.26e-05	4.402e-06	6.26e-07	1.0049e-05	-6.26e-07	1.6965e-05	2.7041e-05	9.422e-06	2.26e-05	8.479e-05	8.3529e-05	8.479e-05	6.0917e-05	5.086e-05	7.1618e-05	7.7274e-05
2.27e-05	3.01232e-05	-0.000212477	-0.000205681	-0.000170077	-0.000198439	-0.00017219	-0.000200138	2.27e-05	-1.7274e-05	1.57e-06	-6.71e-06	9.422e-06	-1.342e-05	2.484e-05	4.996e-06	2.27e-05	8.5084e-05	0.000114636	9.0224e-05	5.3963e-05	7.7662e-05	6.6097e-05	7.4949e-05
2.28e-05	0.00116041	0.00100969	0.00100928	0.00104037	0.00102261	0.00102428	0.000993576	2.28e-05	2.1717e-05	2.8607e-05	3.2844e-05	9.763e-06	3.75e-06	3.8102e-05	3.6665e-05	2.28e-05	7.1895e-05	7.8177e-05	5.5778e-05	5.2369e-05	5.6533e-05	5.6532e-05	5.1274e-05
2.29e-05	0.000593575	0.000667416	0.000650538	0.000648979	0.000636992	0.000621312	0.000622871	2.29e-05	2.748e-05	3.9375e-05	2.5988e-05	2.631e-06	3.5058e-05	3.5058e-05	4.5971e-05	2.29e-05	4.5109e-05	3.4196e-05	4.8288e-05	1.9669e-05	2.1318e-05	4.6128e-05	3.9338e-05
2.3e-05	0.000162608	-0.00012774	-0.000121008	-0.000103734	-0.000110126	-8.26433e-05	-0.000125608	2.3e-05	1.2822e-05	2.6428e-05	1.1249e-05	1.4125e-05	2.8261e-05	3.2969e-05	4.6061e-05	2.3e-05	5.238e-06	9.947e-06	-7.071e-06	-1.0995e-05	-7.33e-06	-1.0737e-05	-4.714e-06
2.31e-05	0.000534669	0.000408168	0.000407827	0.000421961	0.000413768	0.000427731	0.000386183	2.31e-05	2.5085e-05	3.0521e-05	1.1173e-05	4.531e-06	1.2202e-05	3.8574e-05	4.1776e-05	2.31e-05	-3.0058e-05	-2.1562e-05	-2.9193e-05	-3.9501e-05	-3.9943e-05	-1.9308e-05	-3.2313e-05
2.32e-05	2.09377e-05	2.88403e-05	1.31512e-05	1.68803e-05	7.86615e-06	1.43136e-05	8.68204e-06	2.32e-05	2.9035e-05	1.5927e-05	1.0191e-05	2.276e-06	2.676e-05	4.0733e-05	4.2463e-05	2.32e-05	-5.3168e-05	-6.3359e-05	-6.5089e-05	-6.8454e-05	-7.278e-05	-6.9416e-05	-5.3712e-05
2.33e-05	0.000333703	0.000325526	0.00030455	0.000324176	0.000309064	0.00031932	0.000320497	2.33e-05	2.2367e-05	1.3326e-05	-2.5386e-05	1.232e-06	2.3304e-05	2.3894e-05	3.5398e-05	2.33e-05	-7.3763e-05	-6.4341e-05	-8.1658e-05	-6.9772e-05	-7.5671e-05	-9.3076e-05	-8.0513e-05
2.34e-05	5.68367e-05	0.000152089	0.000126996	0.000163445	0.000115705	0.000120715	0.000132077	2.34e-05	-1.3869e-05	-2.6636e-05	-5.945e-05	-6.485e-06	1.1646e-05	-1.816e-06	-8.098e-06	2.34e-05	-8.4901e-05	-8.1047e-05	-8.7634e-05	-8.1658e-05	-0.000105866	-9.159e-05	-7.5682e-05
2.35e-05	4.99237e-06	-7.81523e-05	-8.24813e-05	-4.87397e-05	-9.98685e-05	-8.97956e-05	-7.99914e-05	2.35e-05	1.5544e-05	1.437e-06	4.579e-06	8.305e-06	3.1514e-05	2.321e-05	1.8312e-05	2.35e-05	-6.3986e-05	-4.7483e-05	-7.5004e-05	-6.4784e-05	-6.6114e-05	-8.5811e-05	-6.3985e-05
2.36e-05	0.00028209	0.000285097	0.000272878	0.000305855	0.000268708	0.000279272	0.00027993	2.36e-05	-1.156e-05	-2.5326e-05	-1.8376e-05	-2.8266e-05	-2.1718e-05	-4.41e-06	-1.3432e-05	2.36e-05	-3.7756e-05	-2.419e-05	-3.702e-05	-3.0538e-05	-4.6241e-05	-5.8872e-05	-4.2098e-05
2.37e-05	-0.000191204	-0.000189103	-0.000219322	-0.000166821	-0.000213126	-0.000201603	-0.000207799	2.37e-05	-1.0975e-05	-3.3101e-05	-2.1914e-05	-1.2422e-05	-6.422e-06	-4.693e-06	-1.5739e-05	2.37e-05	-6.317e-06	7.659e-06	-9.457e-06	-1.7256e-05	-2.6748e-05	-2.982e-05	-1.7361e-05
2.38e-05	-8.29583e-05	-0.000269469	-0.000272168	-0.000213008	-0.000264111	-0.000256435	-0.00027575	2.38e-05	-1.4011e-05	-1.622e-05	-1.6392e-05	-2.0536e-05	-8.49e-06	-1.3495e-05	-1.9605e-05	2.38e-05	2.5814e-05	4.2278e-05	1.5704e-05	1.9016e-05	2.1053e-05	-2.969e-06	1.1631e-05
2.39e-05	-0.000261342	-0.000284015	-0.000281781	-0.000259001	-0.000285406	-0.000279523	-0.000309495	2.39e-05	2.595e-06	-7.523e-06	1.4575e-05	-2.5821e-05	-1.2054e-05	7.598e-06	-7.523e-06	2.39e-05	5.8469e-05	6.6576e-05	4.4553e-05	3.5826e-05	2.3189e-05	2.3263e-05	3.0712e-05
2.4e-05	-0.000236337	-0.000248579	-0.000259211	-0.000242747	-0.000264166	-0.000224418	-0.000266316	2.4e-05	-2.9214e-05	-4.8047e-05	-7.914e-06	-1.1603e-05	-2.894e-05	-1.9655e-05	-2.5663e-05	2.4e-05	6.0221e-05	7.3059e-05	6.5544e-05	4.6836e-05	5.8714e-05	5.9399e-05	5.3118e-05
2.41e-05	-0.000359775	-0.000384026	-0.000394163	-0.000370177	-0.000385308	-0.000362751	-0.000390303	2.41e-05	-3.3205e-05	6.259e-06	7.322e-06	8.383e-06	-1.9234e-05	1.2563e-05	1.8151e-05	2.41e-05	6.6301e-05	8.1312e-05	5.2677e-05	3.5587e-05	4.6764e-05	2.5775e-05	3.2079e-05
2.42e-05	-0.000316929	-0.000296776	-0.000302152	-0.000290596	-0.000305655	-0.000305272	-0.000316466	2.42e-05	-3.321e-06	1.7474e-05	1.9965e-05	6.392e-06	2.9137e-05	2.9027e-05	2.2275e-05	2.42e-05	6.7075e-05	6.1514e-05	4.415e-05	3.3247e-05	3.7219e-05	5.3862e-05	4.6751e-05
2.43e-05	-0.000682281	-0.000740657	-0.00076506	-0.000741804	-0.000742988	-0.000726263	-0.000766631	2.43e-05	1.0736e-05	2.1472e-05	1.2789e-05	9.648e-06	2.3975e-05	1.9358e-05	2.724e-05	2.43e-05	2.1534e-05	3.2433e-05	3.0155e-05	1.1249e-05	2.1698e-05	2.1759e-05	1.6279e-05
2.44e-05	0.000171596	0.000296676	0.000285409	0.000297265	0.00028588	0.000308807	0.000293771	2.44e-05	6.243e-06	2.0622e-05	6.263e-06	8.514e-06	-7.209e-06	2.1512e-05	3.4528e-05	2.44e-05	9.895e-06	9.006e-06	-2.271e-06	-1.0292e-05	-6.262e-06	-7.625e-06	-3.575e-06
2.45e-05	-0.000529104	-0.00035469	-0.000383129	-0.000330426	-0.000369985	-0.000366672	-0.000360617	2.45e-05	2.1951e-05	-7.92e-07	8.231e-06	5.686e-06	2.5356e-05	4.0497e-05	3.5109e-05	2.45e-05	-2.9092e-05	-2.0002e-05	-3.2267e-05	-3.5671e-05	-4.139e-05	-2.0002e-05	-2.4266e-05
2.46e-05	-0.000145167	-0.000245825	-0.000263749	-0.000209872	-0.000259092	-0.000240896	-0.000255355	2.46e-05	3.2292e-05	-5.286e-06	3.2557e-05	-1.393e-06	5.3413e-05	5.3657e-05	4.7619e-05	2.46e-05	-5.4144e-05	-5.0759e-05	-2.7625e-05	-4.8239e-05	-5.2131e-05	-5.1756e-05	-4.6602e-05
2.47e-05	-0.000110819	-1.99248e-05	-3.02003e-05	1.28248e-06	-3.48659e-05	-2.78675e-05	-4.28389e-05	2.47e-05	-1.85e-06	-5.313e-06	-6.389e-06	-1.7446e-05	-1.9941e-05	3.1192e-05	2.534e-05	2.47e-05	-5.4145e-05	-4.4292e-05	-6.8988e-05	-5.6748e-05	-7.2343e-05	-8.1228e-05	-6.888e-05
2.48e-05	-0.000215808	-0.000235633	-0.000241397	-0.00020172	-0.00022043	-0.000239283	-0.000253389	2.48e-05	1.962e-05	2.6418e-05	-2.0987e-05	1.183e-06	2.568e-05	2.8045e-05	2.9818e-05	2.48e-05	-6.3997e-05	-6.3183e-05	-6.4181e-05	-6.1632e-05	-7.0869e-05	-6.5364e-05	-6.8689e-05
2.49e-05	5.4149e-05	4.31065e-05	2.44249e-05	7.88679e-05	5.47308e-05	5.61072e-05	1.99579e-05	2.49e-05	7.356e-06	-2.1078e-05	-3.0653e-05	-6.365e-06	4.132e-06	1.494e-06	3.224e-06	2.49e-05	-4.397e-05	-3.4631e-05	-5.7691e-05	-4.0006e-05	-5.7775e-05	-7.2153e-05	-5.5541e-05
2.5e-05	-9.16859e-05	-7.02341e-05	-7.65879e-05	-4.99884e-05	-9.56492e-05	-8.06236e-05	-9.19537e-05	2.5e-05	9.446e-06	-2.515e-05	-6.257e-06	-4.651e-06	1.19e-07	1.4074e-05	1.582e-06	2.5e-05	-2.9897e-05	-9.35e-06	-2.9872e-05	-3.3037e-05	-4.7301e-05	-5.1834e-05	-3.613e-05
2.51e-05	4.75646e-05	9.87619e-06	2.25147e-06	2.35931e-05	7.47336e-06	3.08962e-05	-4.88134e-06	2.51e-05	-2.663e-06	-9.1e-06	-2.3095e-05	-8.789e-06	1.254e-06	-2.985e-06	-1.0366e-05	2.51e-05	-3.774e-06	5.493e-06	-1.0365e-05	-6.126e-06	-2.0265e-05	-1.7591e-05	-1.1619e-05
2.52e-05	0.000229117	0.000274108	0.000269126	0.000282716	0.000260932	0.000291382	0.000277591	2.52e-05	1.4736e-05	7.224e-06	-1.3858e-05	1.6647e-05	-1.23e-06	-5.051e-06	5.117e-06	2.52e-05	3.3998e-05	4.9021e-05	4.84e-07	7.446e-06	6.16e-07	-8.258e-06	5.667e-06
2.53e-05	-1.67678e-05	-1.4096e-05	-1.78544e-05	3.06623e-06	-3.63042e-05	-1.34187e-05	-1.92765e-06	2.53e-05	-2.3286e-05	-4.9319e-05	-3.94e-07	-2.6032e-05	-1.1906e-05	-5.887e-06	2.615e-06	2.53e-05	4.6847e-05	5.6139e-05	3.4811e-05	3.0487e-05	3.4023e-05	2.4731e-05	3.3891e-05
2.54e-05	0.000277125	0.000239399	0.000230367	0.000263559	0.000225863	0.000241168	0.000252345	2.54e-05	-1.3238e-05	-1.1829e-05	1.6702e-05	-1.7054e-05	4.521e-06	7.309e-06	8.013e-06	2.54e-05	4.0154e-05	4.5731e-05	4.4322e-05	2.5126e-05	1.8874e-05	3.6631e-05	1.8874e-05
2.55e-05	0.000230254	0.000272254	0.000275056	0.00028999	0.000246419	0.000267235	0.000281337	2.55e-05	-1.0258e-05	-2.102e-06	-8.586e-06	-9.852e-06	2.5e-08	-2.913e-06	6.33e-07	2.55e-05	6.4283e-05	7.0565e-05	4.126e-05	3.0571e-05	4.6073e-05	4.5033e-05	3.8752e-05
2.56e-05	0.000186517	0.000123538	0.000140632	0.000149616	0.000131739	0.000139586	0.000145693	2.56e-05	-2.639e-06	1.4068e-05	-2.694e-06	-4.144e-06	6.468e-06	3.271e-06	1.6837e-05	2.56e-05	3.8506e-05	3.8506e-05	3.518e-05	1.8342e-05	1.7023e-05	3.2224e-05	2.6445e-05
2.57e-05	0.000332716	0.000308214	0.000300101	0.000332653	0.000318517	0.000321954	0.000311288	2.57e-05	-9.31e-07	1.832e-05	4.885e-06	-2.386e-06	-6.281e-06	1.2156e-05	2.2857e-05	2.57e-05	1.9775e-05	3.5886e-05	2.3847e-05	6.34e-06	1.8031e-05	1.9834e-05	1.3553e-05
2.58e-05	0.000236205	0.000217805	0.000204353	0.000234812	0.000215701	0.000207405	0.000196679	2.58e-05	8.596e-06	1.4574e-05	5.153e-06	5.18e-06	2.838e-06	2.3418e-05	3.5126e-05	2.58e-05	2.562e-06	4.574e-06	-4.573e-06	-1.3141e-05	-1.6557e-05	-5.153e-06	-1.0883e-05
2.59e-05	0.000234303	0.000167395	0.000165397	0.000189807	0.000171391	0.000171391	0.000165249	2.59e-05	2.8266e-05	1.3126e-05	1.112e-06	1.237e-05	4.815e-06	3.6207e-05	4.4888e-05	2.59e-05	-1.2756e-05	-3.0666e-05	-1.4415e-05	-3.4548e-05	-3.3258e-05	8.103e-06	-1.4607e-05
2.6e-05	0.00016907	0.000138303	0.000136871	0.00016554	0.00014603	0.000144057	0.000130214	2.6e-05	1.627e-05	1.3242e-05	-1.1543e-05	8.743e-06	-3.3951e-05	2.838e-05	1.9637e-05	2.6e-05	-5.2939e-05	-8.206e-06	-5.5287e-05	-4.1169e-05	-4.7563e-05	-7.0764e-05	-3.534e-05
2.61e-05	0.000106268	6.55906e-05	5.2512e-05	6.81168e-05	6.67589e-05	6.113e-05	5.01754e-05	2.61e-05	3.4264e-05	2.9048e-05	1.2279e-05	1.194e-06	3.9821e-05	3.8755e-05	2.2581e-05	2.61e-05	-4.7111e-05	-4.3373e-05	-4.5917e-05	-5.3548e-05	-7.1355e-05	-5.3989e-05	-4.9654e-05
2.62e-05	0.000131216	9.55509e-05	7.94843e-05	0.000109198	8.69446e-05	8.61288e-05	9.09908e-05	2.62e-05	1.3946e-05	-1.282e-06	-1.0301e-05	-1.859e-06	1.6684e-05	1.5905e-05	6.885e-06	2.62e-05	-4.3192e-05	-4.8969e-05	-4.9473e-05	-4.2212e-05	-6.3317e-05	-4.5554e-05	-4.9271e-05
2.63e-05	3.05385e-05	5.37913e-06	-4.347e-07	4.56396e-05	6.2814e-06	6.34796e-06	1.11256e-05	2.63e-05	2.1973e-05	-1.539e-06	-3.7e-08	6.369e-06	6.144e-06	2.0359e-05	1.7242e-05	2.63e-05	-3.9315e-05	-1.8844e-05	-4.7123e-05	-3.6137e-05	-5.3491e-05	-6.603e-05	-4.2418e-05
2.64e-05	9.48814e-06	-2.16115e-05	-3.2604e-05	4.38165e-06	-2.29731e-05	-2.68167e-05	-2.17982e-05	2.64e-05	4.648e-06	-2.0339e-05	-9.007e-06	-1.01e-05	1.4196e-05	1.2701e-05	-2.726e-06	2.64e-05	-1.9523e-05	-1.461e-05	-2.3078e-05	-2.1985e-05	-4.7512e-05	-3.2639e-05	-2.9899e-05
2.65e-05	-1.08463e-05	-2.49795e-05	-3.85101e-05	9.3309e-06	-3.57162e-05	-2.54725e-05	-1.57398e-05	2.65e-05	4.969e-06	-1.64e-06	1.5282e-05	1.8705e-05	2.2173e-05	1.1344e-05	4.547e-06	2.65e-05	-7.079e-06	8.11e-06	-1.5703e-05	-1.1438e-05	-1.439e-05	-4.4861e-05	-1.6313e-05
2.66e-05	-0.000107027	-0.000116038	-0.000129866	-8.82889e-05	-0.000122288	-0.000123584	-0.000112393	2.66e-05	-3.2284e-05	-1.3066e-05	-1.1053e-05	5.779e-06	-6.6075e-05	-1.432e-05	-2.6255e-05	2.66e-05	4.5224e-05	3.4422e-05	1.2814e-05	1.5326e-05	1.4824e-05	-3.77e-06	9.674e-06
2.67e-05	-6.96784e-05	-8.51515e-05	-9.46301e-05	-4.15907e-05	-8.23588e-05	-9.75968e-05	-7.22972e-05	2.67e-05	-1.431e-06	6.121e-06	1.1132e-05	2.703e-06	-1.4469e-05	1.8048e-05	0	2.67e-05	2.2065e-05	2.5564e-05	2.0276e-05	4.93e-06	2.506e-06	3.14e-06	8.787e-06
2.68e-05	-0.000119203	-0.000126412	-0.000142259	-8.9085e-05	-0.000136902	-0.000122842	-0.000123485	2.68e-05	-1.4471e-05	-1.088e-05	1.3511e-05	-5.665e-06	7.289e-06	-3.816e-06	-6.507e-06	2.68e-05	5.0026e-05	7.1335e-05	2.8492e-05	1.6545e-05	4.7051e-05	1.677e-05	2.7425e-05
2.69e-05	-0.000157979	-0.000152177	-0.000170431	-0.000152346	-0.000143307	-0.000155465	-0.000159734	2.69e-05	-2.5126e-05	2.306e-06	1.128e-06	-1.8156e-05	-3.829e-06	-1.471e-06	4.465e-06	2.69e-05	4.5148e-05	5.0596e-05	3.4204e-05	2.1004e-05	2.4636e-05	3.0228e-05	2.5272e-05
2.7e-05	-0.00013636	-0.000147613	-0.000166745	-0.000134865	-0.000140756	-0.000142038	-0.000144575	2.7e-05	-1.3236e-05	-6.017e-06	-7.431e-06	-1.4568e-05	-4.768e-06	1.0656e-05	1.1132e-05	2.7e-05	3.5978e-05	4.0829e-05	3.5403e-05	7.137e-06	3.0076e-05	2.0176e-05	2.256e-05
2.71e-05	-0.00016852	-0.000174801	-0.00019006	-0.000161113	-0.00017044	-0.00015134	-0.000172058	2.71e-05	-1.6299e-05	5.05e-07	6.463e-06	1.878e-06	-8.48e-07	7.383e-06	1.4349e-05	2.71e-05	1.332e-05	1.8754e-05	7.382e-06	-3.989e-06	8.574e-06	7.978e-06	-1.787e-06
2.72e-05	-0.000173508	-0.000169567	-0.000179769	-0.000162495	-0.00017434	-0.000172021	-0.000174216	2.72e-05	-1.682e-06	1.4974e-05	1.074e-05	-7.963e-06	1.1975e-05	1.5481e-05	3.864e-05	2.72e-05	8.915e-06	1.4103e-05	1.7608e-05	-8.834e-06	-1.5338e-05	-2.047e-06	-6.281e-06
2.73e-05	-0.000163398	-0.00014968	-0.000174805	-0.000165319	-0.000169647	-0.000155546	-0.000159615	2.73e-05	6.757e-06	3.5667e-05	-1.2087e-05	-8.59e-06	4.449e-06	1.3514e-05	3.6975e-05	2.73e-05	-2.791e-05	-1.9082e-05	-1.0017e-05	-3.431e-05	-2.8741e-05	-2.1391e-05	-2.4769e-05
2.74e-05	-0.00013866	-0.00013911	-0.000143362	-0.000127007	-0.000137262	-0.000124058	-0.00013754	2.74e-05	2.1511e-05	1.4626e-05	-1.2216e-05	1.2089e-05	1.4755e-05	2.5126e-05	4.4956e-05	2.74e-05	-3.5151e-05	-3.1663e-05	-4.0483e-05	-3.7816e-05	-4.9776e-05	-4.0099e-05	-3.8291e-05
2.75e-05	-0.000137899	-0.000125575	-0.000134758	-9.40354e-05	-0.00014695	-0.000131352	-0.000127092	2.75e-05	2.3686e-05	-1.2825e-05	-8.335e-06	-2.054e-06	2.2483e-05	1.8962e-05	2.1985e-05	2.75e-05	-4.0097e-05	-3.3579e-05	-3.9861e-05	-4.6024e-05	-6.4868e-05	-4.3002e-05	-4.1797e-05
2.76e-05	-9.9606e-05	-8.27814e-05	-0.000103196	-5.78845e-05	-0.000107678	-7.8297e-05	-9.44478e-05	2.76e-05	2.8261e-05	1.5693e-05	1.577e-06	7.855e-06	1.4129e-05	2.6701e-05	2.9838e-05	2.76e-05	-4.2404e-05	-4.0824e-05	-4.5544e-05	-3.6121e-05	-5.3396e-05	-5.183e-05	-4.5545e-05
2.77e-05	-8.19911e-05	-7.36635e-05	-8.24669e-05	-5.76272e-05	-6.6857e-05	-6.34797e-05	-8.85091e-05	2.77e-05	1.8723e-05	-1.7996e-05	-1.9446e-05	-3.864e-06	-1.326e-06	1.3772e-05	1.1596e-05	2.77e-05	-3.032e-05	-1.3771e-05	-4.0587e-05	-3.0198e-05	-5.2183e-05	-5.5927e-05	-4.131e-05
2.78e-05	-5.70267e-05	-4.32429e-05	-4.49579e-05	-2.43987e-05	-2.61701e-05	-4.04798e-05	-4.20501e-05	2.78e-05	1.8241e-05	-1.934e-06	1.426e-05	1.5344e-05	2.7785e-05	1.0026e-05	2.1625e-05	2.78e-05	-2.9841e-05	-2.4766e-05	-3.0803e-05	-2.6455e-05	-5.1099e-05	-3.5152e-05	-2.1136e-05
2.79e-05	-2.03607e-05	-6.87365e-06	-2.21644e-05	1.11988e-05	-5.27639e-06	-6.04811e-06	-1.70944e-05	2.79e-05	-2.0064e-05	-3.2867e-05	-1.2e-07	8.702e-06	-3.02e-06	7.21e-07	3.501e-06	2.79e-05	2.0664e-05	4.2409e-05	-1.2443e-05	8.942e-06	2.301e-06	-7.843e-06	-6.281e-06
2.8e-05	1.41332e-05	1.58386e-05	9.2161e-06	4.00828e-05	2.31433e-05	-1.50621e-06	1.73448e-05	2.8e-05	-7.27e-07	-2.9822e-05	1.687e-06	9.655e-06	-1.1108e-05	1.8713e-05	1.8349e-05	2.8e-05	8.099e-06	3.403e-06	2.05e-06	-2.646e-06	-1.9672e-05	-3.0549e-05	-9.654e-06
2.81e-05	4.41497e-05	3.50873e-05	4.25793e-05	5.00298e-05	6.05243e-05	5.44227e-05	5.01613e-05	2.81e-05	-8.224e-06	6.839e-06	-3.037e-06	-8.823e-06	-1.5207e-05	5.99e-07	1.198e-06	2.81e-05	3.7688e-05	4.397e-05	1.9092e-05	2.0043e-05	2.3535e-05	1.6654e-05	1.7749e-05
2.82e-05	7.4087e-05	6.8773e-05	5.48011e-05	8.16163e-05	7.80339e-05	5.93929e-05	6.39427e-05	2.82e-05	-1.7034e-05	-9.05e-06	-8.304e-06	-8.784e-06	-1.65e-06	-7.453e-06	-2.769e-06	2.82e-05	4.8548e-05	5.4457e-05	2.2092e-05	2.0282e-05	2.1985e-05	1.219e-05	1.6662e-05
2.83e-05	9.43003e-05	9.68702e-05	8.37203e-05	0.000116618	8.28163e-05	7.27278e-05	0.000106038	2.83e-05	-1.7656e-05	-1.2701e-05	-6.769e-06	-1.5629e-05	-2.504e-06	5.794e-06	4.817e-06	2.83e-05	4.0617e-05	4.8225e-05	3.615e-05	2.3099e-05	2.8405e-05	3.1333e-05	2.7429e-05
2.84e-05	0.000118374	0.000105036	9.55482e-05	0.000135227	9.86227e-05	0.000115122	0.0001057	2.84e-05	-7.201e-06	1.8307e-05	3.83e-07	-9.192e-06	-7.737e-06	-3.293e-06	1.3175e-05	2.84e-05	2.8496e-05	3.7306e-05	3.2862e-05	4.443e-06	1.4096e-05	2.0529e-05	1.1108e-05
2.85e-05	0.000132185	0.000124454	0.000110443	0.000132703	0.000132962	0.000130582	0.000104558	2.85e-05	-6.55e-06	1.8394e-05	-9.331e-06	-1.436e-06	2.782e-06	-1.0945e-05	2.2344e-05	2.85e-05	2.8534e-05	2.5753e-05	-4.395e-06	-3.5e-06	1.4895e-05	-7.896e-06	1.0768e-05
2.86e-05	0.000133527	0.000129887	0.000116967	0.000142902	0.00010657	0.000125842	0.000127103	2.86e-05	-1.4458e-05	-1.7599e-05	-2.6522e-05	-2.4254e-05	2.3507e-05	1.0419e-05	1.9342e-05	2.86e-05	-8.8e-06	-5.783e-06	1.7972e-05	-1.8844e-05	-1.0044e-05	1.7598e-05	-7.47e-07
2.87e-05	0.000155158	0.000127849	0.000115096	0.000150907	0.000110268	0.000128309	0.000110728	2.87e-05	1.1247e-05	1.525e-06	5.165e-06	1.5395e-05	1.8436e-05	3.9304e-05	3.9104e-05	2.87e-05	-2.5226e-05	-1.2563e-05	-1.9652e-05	-3.0191e-05	-3.1606e-05	-2.5834e-05	-2.8974e-05
2.88e-05	0.000143885	0.000110414	0.000114244	0.000135833	0.000120721	0.000110414	7.1835e-05	2.88e-05	1.9248e-05	5.594e-06	-6.146e-06	-8.061e-06	4.502e-06	1.7618e-05	2.2119e-05	2.88e-05	-3.2634e-05	-2.1162e-05	-2.4303e-05	-3.9737e-05	-4.6288e-05	-3.1946e-05	-3.6731e-05
2.89e-05	1.4757e-05	9.04811e-05	9.58901e-05	0.000141426	0.000150846	0.000177715	0.000123628	2.89e-05	3.2891e-05	1.2461e-05	-6e-08	3.151e-06	2.3611e-05	2.3591e-05	2.9821e-05	2.89e-05	-4.0789e-05	-3.9243e-05	-3.4517e-05	-3.6143e-05	-5.8108e-05	-3.7628e-05	-3.9223e-05
2.9e-05	0.000495307	0.00050384	0.000476255	0.000520965	0.000478877	0.000468313	0.000479784	2.9e-05	1.5247e-05	-9.422e-06	-5.199e-06	-7.154e-06	8.236e-06	2.5022e-05	2.3835e-05	2.9e-05	-3.9435e-05	-2.188e-05	-4.0725e-05	-3.4443e-05	-4.655e-05	-5.4266e-05	-4.4843e-05
2.91e-05	0.000950356	0.00092592	0.000920679	0.000946692	0.000918592	0.000976804	0.00096282	2.91e-05	2.8417e-05	1.2567e-05	3.89e-06	2.2587e-05	1.5553e-05	2.0789e-05	3.2456e-05	2.91e-05	-3.5297e-05	-2.9015e-05	-2.7367e-05	-2.7518e-05	-5.1597e-05	-4.4568e-05	-3.5894e-05
2.92e-05	0.00117151	0.00110805	0.00110631	0.00109844	0.00102427	0.00102103	0.0010396	2.92e-05	2.7694e-05	1.9925e-05	-2.9347e-05	-1.7814e-05	-1.7128e-05	-2.2265e-05	-1.353e-05	2.92e-05	5.251e-06	2.29e-07	-1.3249e-05	-1.8387e-05	-3.7116e-05	-1.6734e-05	-1.9073e-05
2.93e-05	0.00102497	0.000895395	0.000870702	0.000922147	0.000894261	0.000923548	0.000894688	2.93e-05	1.4596e-05	-2.4944e-05	-9.609e-06	7.945e-06	-9.24e-06	2.2911e-05	-3.328e-06	2.93e-05	-5.543e-06	2.7715e-05	-3.3996e-05	-1.4227e-05	-2.642e-05	-3.9909e-05	-1.3301e-05
2.94e-05	0.000256116	0.000139249	0.000122251	0.00018731	0.000148017	0.000130447	0.000134504	2.94e-05	-8.881e-06	-2.7725e-05	-5.387e-06	-2.247e-06	7.175e-06	6.864e-06	0	2.94e-05	2.656e-05	2.9119e-05	7.716e-06	5.699e-06	-8.52e-07	-2.83e-06	7.717e-06
2.95e-05	-0.000567229	-0.000582082	-0.000596217	-0.000564379	-0.00058622	-0.000593785	-0.000617055	2.95e-05	-1.0425e-05	-6.883e-06	-1.1427e-05	-9.556e-06	-1.403e-06	6.7e-08	-1.404e-06	2.95e-05	3.5082e-05	4.9049e-05	6.281e-06	1.0826e-05	1.2162e-05	9.35e-07	9.022e-06
2.96e-05	-0.00048698	-0.000471065	-0.000489869	-0.000448977	-0.000451164	-0.000444905	-0.000478717	2.96e-05	-2.0875e-05	-1.6703e-05	-7.779e-06	-7.78e-06	-1.142e-05	-3.995e-06	-1.499e-06	2.96e-05	5.0107e-05	5.8886e-05	2.8588e-05	1.9022e-05	2.8444e-05	1.3384e-05	2.3484e-05
2.97e-05	-0.000537066	-0.000498005	-0.000511345	-0.000508072	-0.00052215	-0.000512045	-0.000527065	2.97e-05	-3.0992e-05	-1.1104e-05	-3.977e-06	-5.022e-06	4.193e-06	1.1526e-05	1.8437e-05	2.97e-05	3.8525e-05	3.7474e-05	2.5126e-05	1.5074e-05	1.9889e-05	1.3192e-05	2.2822e-05
2.98e-05	-0.000471433	-0.000414556	-0.000435987	-0.000416728	-0.000434307	-0.000414447	-0.00042726	2.98e-05	-8.402e-06	5.261e-06	-8.361e-06	7.302e-06	-3.807e-06	3.2034e-05	1.1189e-05	2.98e-05	3.1053e-05	3.5961e-05	2.6853e-05	-1.727e-06	2.8227e-05	2.3358e-05	5.968e-06
2.99e-05	-0.000279013	-0.000211402	-0.000229066	-0.000229474	-0.000262943	-0.000219024	-0.000213634	2.99e-05	7.99e-06	-2.4881e-05	-1.1521e-05	-2.6443e-05	-1.7281e-05	1.8324e-05	-7.599e-06	2.99e-05	1.5833e-05	1.9626e-05	1.8323e-05	5.5e-06	2.61e-07	-5.631e-06	6.282e-06
3e-05	-3.09515e-05	-1.8613e-05	-2.20431e-05	-8.95929e-06	-8.49513e-05	-2.02412e-05	-6.83167e-06	3e-05	7.724e-06	3.3606e-05	1.9673e-05	5.739e-06	1.0108e-05	2.3284e-05	3.025e-05	3e-05	-1.8445e-05	6.353e-06	2.384e-06	-1.7616e-05	-6.209e-06	-6.425e-06	-8.194e-06
3.01e-05	0.000352531	0.000322087	0.000306606	0.000345005	0.000304428	0.000309969	0.000305465	3.01e-05	-7.111e-06	2.293e-05	-6.62e-06	-8.512e-06	-1.275e-05	1.5668e-05	2.2627e-05	3.01e-05	-1.4268e-05	-1.4302e-05	-1.0671e-05	-2.6071e-05	-4.1168e-05	-2.4635e-05	-2.5277e-05
3.02e-05	0.00027378	0.000227579	0.000200583	0.000252787	0.000218599	0.000207337	0.000198261	3.02e-05	2.519e-05	1.5639e-05	6.346e-06	6.346e-06	1.3994e-05	3.9205e-05	2.6599e-05	3.02e-05	-3.4484e-05	-2.5082e-05	-2.0318e-05	-3.4548e-05	-4.5572e-05	-3.1386e-05	-2.9826e-05
3.03e-05	9.29544e-05	4.42735e-05	2.95371e-05	7.31495e-05	5.9262e-05	4.62077e-05	3.58185e-05	3.03e-05	2.53e-05	1.0847e-05	8.172e-06	-6.921e-06	5.293e-06	8.143e-06	1.4802e-05	3.03e-05	-4.0742e-05	-3.5274e-05	-2.7278e-05	-2.9342e-05	-5.0251e-05	-3.9928e-05	-3.9666e-05
3.04e-05	3.84264e-05	1.26947e-05	-2.96258e-06	5.25308e-05	4.53835e-05	2.49689e-05	1.71171e-05	3.04e-05	3.9231e-05	2.3706e-05	1.6654e-05	2.37e-06	9.422e-06	2.5897e-05	2.9395e-05	3.04e-05	-3.9645e-05	-2.1035e-05	-5.1972e-05	-3.5319e-05	-6.1629e-05	-5.9439e-05	-3.828e-05
3.05e-05	-8.68071e-05	-9.90274e-05	-0.000112621	-7.4981e-05	-7.7729e-05	-8.09681e-05	-0.000107321	3.05e-05	1.0836e-05	-1.1584e-05	3.794e-06	-1.2019e-05	4.12e-06	2.9993e-05	9.857e-06	3.05e-05	-2.8158e-05	-2.4473e-05	-2.8919e-05	-3.6927e-05	-5.0142e-05	-2.8702e-05	-2.2528e-05
3.06e-05	-0.000226409	-0.000215048	-0.000219297	-0.00020775	-0.000194354	-0.000200914	-0.000215325	3.06e-05	1.003e-05	1.2846e-05	-6.798e-06	1.7487e-05	4.124e-06	3.2957e-05	1.4204e-05	3.06e-05	-1.6079e-05	-1.1063e-05	-2.9391e-05	-1.6828e-05	-3.6422e-05	-3.1407e-05	-5.0159e-05
3.07e-05	-0.000234719	-0.000183799	-0.000203578	-0.000195831	-0.000192391	-0.00018064	-0.000189921	3.07e-05	-4.271e-06	-2.9962e-05	-7.433e-06	2.24e-06	-7.998e-06	2.848e-06	4.836e-06	3.07e-05	1.423e-06	1.3421e-05	-2.1985e-05	-2.01e-06	-2.0833e-05	-3.8526e-05	-2.868e-06
3.08e-05	-0.000156973	-0.000124011	-0.000132605	-0.000119083	-0.000154784	-0.000122773	-0.000145161	3.08e-05	-1.799e-06	-1.7101e-05	-8.992e-06	-1.3476e-05	6.711e-06	-9.531e-06	-7.679e-06	3.08e-05	2.0186e-05	2.2442e-05	-4.51e-06	-4.939e-06	-4.939e-06	-2.685e-06	-2.227e-06
3.09e-05	-4.52808e-05	-3.00746e-05	-3.04046e-05	-2.69339e-05	-5.8424e-05	-3.27191e-05	-4.75157e-05	3.09e-05	-1.8985e-05	-1.3661e-05	-1.4236e-05	-1.1835e-05	-1.456e-06	5.771e-06	-3.358e-06	3.09e-05	3.9003e-05	4.8936e-05	7.379e-06	1.5704e-05	2.3518e-05	2.63e-06	1.7747e-05
3.1e-05	8.35996e-06	2.99561e-05	2.0534e-05	2.90886e-05	3.60405e-06	1.31459e-05	1.24878e-05	3.1e-05	-2.725e-05	-9.976e-06	-2.9374e-05	-1.2101e-05	1.109e-06	-5.265e-06	1.478e-06	3.1e-05	3.9166e-05	4.1476e-05	3.0206e-05	1.5057e-05	1.6258e-05	1.9675e-05	2.0507e-05
3.11e-05	8.01831e-05	8.64774e-05	8.47926e-05	9.56578e-05	7.39081e-05	6.73407e-05	6.61772e-05	3.11e-05	-1.0813e-05	1.2921e-05	-3.836e-06	7.684e-06	8.379e-06	-1.0835e-05	9.074e-06	3.11e-05	4.5719e-05	4.6415e-05	3.1059e-05	2.1996e-05	3.8048e-05	7.324e-06	1.7801e-05
3.12e-05	0.000199072	0.000167522	0.000148976	0.000178475	0.000126641	0.000138892	0.000143941	3.12e-05	-5.6548e-05	-2.8825e-05	-6.417e-06	-2.597e-06	6.146e-06	3.82e-06	1.2427e-05	3.12e-05	2.8538e-05	5.149e-05	1.0645e-05	3.005e-06	9.966e-06	2.363e-05	2.3903e-05
3.13e-05	0.000151457	0.000105925	0.000108589	0.000138851	0.000110012	0.000104398	0.000118575	3.13e-05	-5.76e-07	8.226e-06	7.031e-06	9.552e-06	1.7735e-05	2.9635e-05	3.4057e-05	3.13e-05	3.011e-06	-7.116e-06	3.0831e-05	-6.325e-06	4.337e-06	7.52e-06	-3.227e-06
3.14e-05	7.62026e-05	4.9344e-05	5.82569e-05	9.33353e-05	7.97969e-05	5.80943e-05	7.07428e-05	3.14e-05	-1.531e-06	1.2731e-05	-1.5963e-05	2.375e-06	-9.344e-06	1.6976e-05	1.0265e-05	3.14e-05	-5.347e-06	1.0785e-05	2.038e-06	-1.1628e-05	-3.646e-06	-9.254e-06	-1.3328e-05
3.15e-05	6.01396e-05	4.12345e-05	2.49333e-05	6.41211e-05	3.09208e-05	3.11437e-05	4.31189e-05	3.15e-05	1.5572e-05	2.0464e-05	6.347e-06	6.544e-06	2.2084e-05	2.8201e-05	2.6712e-05	3.15e-05	-2.5093e-05	-1.3985e-05	-9.389e-06	-2.3506e-05	-3.5839e-05	-2.367e-05	-1.8844e-05
3.16e-05	3.16237e-05	2.76087e-06	-6.7887e-06	2.9077e-05	7.68607e-06	2.50594e-06	3.0158e-06	3.16e-05	1.1844e-05	5.281e-06	2.11e-07	-2e-06	1.0563e-05	2.0915e-05	2.5266e-05	3.16e-05	-3.1548e-05	-2.3125e-05	-1.9844e-05	-2.7196e-05	-4.0758e-05	-1.3985e-05	-3.2407e-05
3.17e-05	-1.60472e-05	-1.58877e-05	-1.16387e-05	2.38743e-05	-4.40027e-06	-5.83577e-06	-2.52736e-06	3.17e-05	3.2995e-05	4.1865e-05	-2.554e-06	2.1226e-05	-4.141e-06	3.693e-05	3.2408e-05	3.17e-05	-4.3591e-05	-2.8266e-05	-3.6308e-05	-3.258e-05	-5.9086e-05	-5.0459e-05	-4.1415e-05
3.18e-05	-1.85882e-05	-2.28245e-05	-2.23133e-05	-1.45345e-05	-3.62273e-05	-2.84485e-05	-1.59954e-05	3.18e-05	1.6528e-05	9.525e-06	-8.803e-06	-2.831e-06	-2.213e-06	2.5023e-05	7.209e-06	3.18e-05	-3.7586e-05	-3.4341e-05	-2.2706e-05	-2.5538e-05	-5.6429e-05	-4.6596e-05	-2.5435e-05
3.19e-05	1.79793e-05	2.49999e-06	-2.39717e-05	-1.41011e-05	-3.12789e-05	-2.06068e-05	2.62813e-06	3.19e-05	3.8165e-05	-5.901e-06	7.9e-06	-7.139e-06	3.674e-05	-7.616e-06	2.3223e-05	3.19e-05	-1.8748e-05	-1.2847e-05	-5.9866e-05	-3.8926e-05	-5.5391e-05	-4.0449e-05	-4.8825e-05
3.2e-05	4.59512e-05	2.42494e-05	1.03995e-05	3.58083e-05	-1.63476e-05	1.38937e-06	1.57546e-05	3.2e-05	1.0286e-05	-1.0287e-05	-4.32e-06	2.974e-06	1.877e-06	6.282e-06	-2.593e-06	3.2e-05	-1.4292e-05	0	-2.5441e-05	-1.8844e-05	-3.5096e-05	-2.9447e-05	-1.8063e-05
3.21e-05	5.08947e-05	1.0131e-05	8.59333e-06	3.55292e-05	-2.56271e-06	1.57472e-05	7.02297e-06	3.21e-05	7.196e-06	-1.9735e-05	-7.604e-06	-5.848e-06	-6.726e-06	2.72e-06	4.82e-07	3.21e-05	5.836e-06	9.88e-06	-2.0649e-05	-5.836e-06	-2.1094e-05	-2.6919e-05	-1.4355e-05
3.22e-05	3.14084e-05	9.42075e-06	-7.06692e-06	2.90491e-05	-1.10074e-05	7.06556e-06	-2.35859e-06	3.22e-05	-4.185e-06	-1.727e-05	-8.112e-06	-2.041e-05	-8e-09	-4.442e-06	1.309e-06	3.22e-05	2.8531e-05	3.3769e-05	-2.096e-06	4.185e-06	5.76e-06	-7.591e-06	1.832e-06
3.23e-05	1.64334e-05	6.5083e-06	-2.02184e-05	2.86159e-05	-3.35546e-06	-5.45949e-06	-1.05815e-05	3.23e-05	-1.7355e-05	-2.9254e-05	-7.269e-06	-6.266e-06	7.624e-06	-5.131e-06	2.978e-06	3.23e-05	3.322e-05	4.6787e-05	7.431e-06	4.86e-07	1.5542e-05	2.153e-06	8.257e-06
3.24e-05	-3.41591e-06	-3.6019e-05	-5.54613e-05	5.49988e-06	-1.88699e-05	-3.83452e-05	-3.61768e-05	3.24e-05	-1.5361e-05	-2.4162e-05	-5.255e-06	2.8049e-05	1.5362e-05	4.913e-06	-4.05e-07	3.24e-05	4.2259e-05	3.1687e-05	2.3757e-05	2.696e-05	3.1065e-05	1.0106e-05	1.816e-05
3.25e-05	-5.06589e-05	-6.13691e-05	-7.57532e-05	-2.76994e-05	-4.62928e-05	-5.50564e-05	-7.33989e-05	3.25e-05	-6.989e-06	1.866e-06	-2.0569e-05	-1.4854e-05	-2.2436e-05	-5.857e-06	-1.3439e-05	3.25e-05	4.312e-05	4.0688e-05	2.4984e-05	-1.4713e-05	1.9552e-05	-5.149e-06	2.0994e-05
3.26e-05	-7.07928e-05	-8.28842e-05	-9.20865e-05	-6.5266e-05	-7.84565e-05	-7.88643e-05	-9.45361e-05	3.26e-05	1.2652e-05	3.155e-06	1.28e-06	-1.1952e-05	-5.046e-06	1.9499e-05	2.1374e-05	3.26e-05	2.3845e-05	4.1455e-05	2.6391e-05	3.766e-06	1.4439e-05	1.5093e-05	8.782e-06
3.27e-05	-8.10313e-05	-7.74196e-05	-0.000103643	-6.97239e-05	-7.97787e-05	-7.99333e-05	-8.95101e-05	3.27e-05	-6.467e-06	-4.435e-06	-6.647e-06	1.846e-06	1.1088e-05	1.0902e-05	1.626e-05	3.27e-05	1.4594e-05	1.0531e-05	1.8293e-05	-2.403e-06	7.019e-06	5.544e-06	1.86e-07
3.28e-05	-8.11539e-05	-8.31941e-05	-9.16419e-05	-6.79605e-05	-8.69999e-05	-7.86092e-05	-0.00010025	3.28e-05	3.45e-06	1.7163e-05	-8.8e-08	9.29e-06	1.6987e-05	2.5126e-05	3.0079e-05	3.28e-05	-6.282e-06	7.874e-06	9.555e-06	-2.172e-05	-1.2474e-05	-1.2651e-05	-1.2695e-05
3.29e-05	-7.078e-05	-8.30321e-05	-8.91582e-05	-6.4785e-05	-0.000100061	-7.65055e-05	-9.16775e-05	3.29e-05	9.529e-06	3.14e-06	-7.44e-07	-9.155e-06	-1.649e-06	2.4061e-05	2.3156e-05	3.29e-05	-1.4799e-05	-1.6768e-05	-3.034e-06	-2.0867e-05	-3.4441e-05	-1.5597e-05	-1.5863e-05
3.3e-05	-5.27277e-05	-6.17763e-05	-8.51724e-05	-4.29596e-05	-9.07895e-05	-6.42252e-05	-6.702e-05	3.3e-05	4.0138e-05	1.3725e-05	5.701e-06	1.6756e-05	3.3747e-05	4.4676e-05	4.2697e-05	3.3e-05	-3.5946e-05	-1.6865e-05	-2.2566e-05	-4.4441e-05	-4.0593e-05	-2.0117e-05	-3.0245e-05
3.31e-05	-3.47776e-05	-4.92494e-05	-4.93442e-05	-3.99764e-05	-6.61986e-05	-6.02419e-05	-5.94839e-05	3.31e-05	-7.376e-06	1.5314e-05	-5.696e-06	2.1401e-05	2.1693e-05	4.602e-06	1.6385e-05	3.31e-05	-4.0635e-05	-3.6617e-05	-3.131e-05	-1.6775e-05	-5.663e-05	-4.6429e-05	-4.3287e-05
3.32e-05	-3.97218e-05	-5.05578e-05	-5.79404e-05	-2.90421e-05	-4.42764e-05	-6.83134e-05	-5.55942e-05	3.32e-05	4.3249e-05	1.4158e-05	1.5369e-05	-1.596e-06	2.286e-05	1.2126e-05	3.4212e-05	3.32e-05	-4.0443e-05	-2.8703e-05	-3.2566e-05	-3.6916e-05	-6.2427e-05	-5.4216e-05	-2.667e-05
3.33e-05	-3.04121e-05	-4.23995e-05	-5.39674e-05	-1.59313e-05	-2.69956e-05	-4.08292e-05	-5.18815e-05	3.33e-05	2.9522e-05	-3.48e-06	-6.619e-06	-1.3094e-05	-1.2802e-05	7.683e-06	3.479e-06	3.33e-05	-1.585e-05	-8.23e-07	-3.6819e-05	-2.8459e-05	-4.6579e-05	-3.822e-05	-3.6818e-05
3.34e-05	-3.57592e-05	-3.43948e-05	-3.23187e-05	-3.32772e-05	-1.78326e-05	-3.92588e-05	-3.94117e-05	3.34e-05	6.333e-06	-1.6034e-05	-1.1487e-05	-4.876e-06	-7.097e-06	7.635e-06	1.03e-07	3.34e-05	-1.6624e-05	-7.097e-06	-2.9238e-05	-1.6189e-05	-4.1211e-05	-4.1315e-05	-2.3338e-05
3.35e-05	-3.23169e-05	-2.13983e-05	-3.47093e-05	-2.1075e-05	-4.19819e-06	-2.51116e-05	-1.00826e-05	3.35e-05	4.208e-06	-1.4934e-05	-9.955e-06	-1.7067e-05	-4.564e-06	-2.37e-07	3.614e-06	3.35e-05	6.814e-06	2.0681e-05	-1.511e-05	-7.822e-06	-1.4933e-05	-1.9141e-05	-6.814e-06
3.36e-05	-7.50931e-06	-1.52274e-05	-1.03744e-05	8.80408e-06	-7.44246e-06	-1.0107e-05	-2.22605e-05	3.36e-05	3.264e-06	-5.58e-07	-1.2161e-05	-2.1304e-05	-1.238e-06	-8.602e-06	-6.282e-06	3.36e-05	1.7483e-05	2.1723e-05	-5.322e-06	-4.363e-06	-2.861e-06	-2.2527e-05	-7.642e-06
3.37e-05	2.68844e-06	3.77328e-06	-1.09814e-05	6.92506e-06	-1.23936e-05	2.67735e-06	-9.89655e-06	3.37e-05	-8.749e-06	-2.2771e-05	-9.422e-06	-1.5031e-05	-1.5816e-05	6.954e-06	5.272e-06	3.37e-05	2.7593e-05	5.9563e-05	4.486e-06	2.1762e-05	1.2563e-05	1.133e-05	2.9838e-05
3.38e-05	5.90934e-06	1.94844e-05	1.94242e-06	2.77082e-05	2.08687e-05	2.52186e-05	9.23607e-06	3.38e-05	-2.0954e-05	1.816e-06	-2.066e-05	-2.1249e-05	-1.7666e-05	-3.3861e-05	8.833e-06	3.38e-05	4.5491e-05	3.4106e-05	1.0158e-05	7.36e-07	3.9063e-05	-1.48e-07	-1.3937e-05
3.39e-05	4.1991e-05	2.88042e-05	3.0224e-05	5.35213e-05	3.58601e-05	4.05281e-05	1.97262e-05	3.39e-05	-2.1341e-05	6.872e-06	-8.16e-06	-1.7555e-05	1.3153e-05	1.82e-05	2.1944e-05	3.39e-05	2.2642e-05	3.7085e-05	2.0737e-05	5.651e-06	2.1999e-05	8.791e-06	7.557e-06
3.4e-05	5.84311e-05	3.96385e-05	2.48583e-05	5.94577e-05	4.52729e-05	3.29257e-05	3.06477e-05	3.4e-05	-1.6818e-05	-1.2158e-05	-9.219e-06	-1.1955e-05	1.5703e-05	2.5024e-05	6.889e-06	3.4e-05	2.4821e-05	3.2116e-05	2.7152e-05	4.964e-06	1.5501e-05	9.624e-06	1.0841e-05
3.41e-05	6.74025e-05	4.62641e-05	4.19209e-05	7.01873e-05	5.42385e-05	6.27034e-05	3.56395e-05	3.41e-05	1.543e-06	1.8844e-05	9.201e-06	1.3995e-05	1.0688e-05	1.9943e-05	2.821e-05	3.41e-05	7.657e-06	1.4217e-05	1.587e-05	-1.321e-06	5.127e-06	3.528e-06	-4.572e-06
3.42e-05	6.09074e-05	5.13489e-05	4.31926e-05	5.43214e-05	5.51305e-05	6.56025e-05	4.41221e-05	3.42e-05	0	6.463e-06	-5.04e-06	5.114e-06	1.168e-06	1.1649e-05	2.0012e-05	3.42e-05	2.009e-06	1.2527e-05	1.0517e-05	-1.7676e-05	-1.3549e-05	-6.1e-06	-2.118e-06
3.43e-05	5.04924e-05	3.88353e-05	2.53864e-05	4.21584e-05	5.72561e-05	4.15526e-05	5.00493e-05	3.43e-05	1.8581e-05	8.894e-06	6.593e-06	2.3352e-05	4.5025e-05	5.1882e-05	3.366e-05	3.43e-05	-1.8845e-05	-2.2249e-05	6.234e-06	-8.319e-06	-3.3972e-05	-1.0046e-05	-1.9155e-05
3.44e-05	4.73475e-05	3.33329e-05	3.03107e-05	5.19105e-05	3.3481e-05	3.05773e-05	8.26648e-06	3.44e-05	-2.039e-06	-2.132e-06	9.79e-06	1.912e-05	1.5704e-05	1.0615e-05	4.0186e-05	3.44e-05	-1.6438e-05	1.673e-06	-1.5795e-05	-2.1985e-05	-3.8055e-05	-3.1499e-05	-3.104e-05
3.45e-05	3.58996e-05	1.94681e-05	1.81162e-05	3.3882e-05	1.62232e-05	2.81622e-05	7.91402e-06	3.45e-05	5.094e-06	3.6916e-05	1.9634e-05	1.562e-06	3.6525e-05	3.3372e-05	3.4161e-05	3.45e-05	-3.7689e-05	-2.316e-05	-3.8086e-05	-4.7906e-05	-6.0462e-05	-3.7689e-05	-3.3764e-05
3.46e-05	2.68488e-05	1.0005e-05	-2.00038e-06	3.48025e-05	1.88442e-05	3.20664e-05	1.03586e-05	3.46e-05	3.1199e-05	1.5801e-05	1.148e-05	-1.0965e-05	3.1866e-05	2.0748e-05	8.032e-06	3.46e-05	-3.6966e-05	-3.3825e-05	-3.1046e-05	-1.8538e-05	-5.2002e-05	-2.7085e-05	-3.1407e-05
3.47e-05	2.04394e-05	6.26897e-06	-8.1627e-07	2.04146e-05	-1.88608e-05	9.39723e-06	2.3576e-06	3.47e-05	1.7668e-05	-8.211e-06	-2.39e-07	-2.535e-06	-1.1351e-05	7.31e-06	4.591e-06	3.47e-05	-2.0718e-05	-6.281e-06	-3.947e-05	-2.6907e-05	-4.4906e-05	-4.566e-05	-3.2343e-05
3.48e-05	1.34075e-05	-7.3915e-06	-2.04525e-05	9.69279e-06	-9.46003e-06	-1.21026e-05	-8.69117e-06	3.48e-05	7.996e-06	-9.214e-06	-9.005e-06	-1.3235e-05	-1.27e-07	2.596e-06	-1.635e-06	3.48e-05	-9.423e-06	-2.596e-06	-2.4372e-05	-7.243e-06	-3.216e-05	-2.7722e-05	-9.63e-06
3.49e-05	2.43811e-06	-1.99839e-05	-2.53976e-05	9.72e-06	-8.71951e-06	-5.69859e-06	-5.40718e-06	3.49e-05	9.886e-06	-1.268e-05	-9.538e-06	-1.6751e-05	5.815e-06	2.907e-06	-7.33e-06	3.49e-05	3.374e-06	1.7332e-05	-2.1171e-05	-1.4772e-05	-6.398e-06	-2.5707e-05	-1.7098e-05
3.5e-05	-2.36566e-05	-2.52607e-05	-3.80937e-05	-2.20862e-05	-2.35215e-05	-1.91482e-05	-2.2559e-05	3.5e-05	-1.2563e-05	-2.6613e-05	-2.0331e-05	-6.779e-06	-3.7355e-05	-1.7685e-05	1.487e-06	3.5e-05	2.9422e-05	3.2069e-05	8.26e-07	0	8.1e-06	-8.597e-06	1.3389e-05
3.51e-05	-2.83149e-05	-3.90414e-05	-6.26939e-05	-3.35094e-05	-1.58237e-05	-5.34892e-05	-4.04916e-05	3.51e-05	-1.8691e-05	-2.4667e-05	-3.3018e-05	-1.3327e-05	-2.1067e-05	-2.682e-06	-3.294e-06	3.51e-05	1.8844e-05	3.4854e-05	1.4175e-05	8.658e-06	9.27e-06	-1.2563e-05	-2.682e-06
3.52e-05	-4.68578e-05	-4.16271e-05	-5.2594e-05	-2.74428e-05	-3.80178e-05	-5.07454e-05	-5.53428e-05	3.52e-05	-3.224e-06	2.379e-06	-5.133e-06	4.205e-06	2.3728e-05	2.1181e-05	1.3115e-05	3.52e-05	4.2613e-05	3.9473e-05	5.729e-06	-8.702e-06	1.6977e-05	-1.19e-06	3.819e-06
3.53e-05	-4.99243e-05	-5.12328e-05	-7.0208e-05	-2.83314e-05	-5.31309e-05	-5.92806e-05	-7.04048e-05	3.53e-05	-2.5587e-05	-2.2007e-05	-2.2885e-05	-2.5587e-05	9.23e-07	1.12e-06	4.019e-06	3.53e-05	2.3105e-05	3.8128e-05	2.4467e-05	6.062e-06	1.9965e-05	1.5725e-05	1.3024e-05
3.54e-05	-5.25644e-05	-6.0729e-05	-6.96365e-05	-3.00648e-05	-5.17631e-05	-6.37849e-05	-6.97535e-05	3.54e-05	-3.274e-06	4.544e-06	-7.951e-06	4.477e-06	7.552e-06	2.399e-05	2.5192e-05	3.54e-05	2.0848e-05	2.3255e-05	1.9111e-05	3.341e-06	1.243e-05	3.608e-06	1.671e-06
3.55e-05	-5.49507e-05	-4.8321e-05	-5.9148e-05	-4.48436e-05	-6.15804e-05	-4.95546e-05	-7.25961e-05	3.55e-05	-6.32e-06	4.232e-06	-5.247e-06	1.034e-06	1.9763e-05	2.5087e-05	2.7174e-05	3.55e-05	1.4669e-05	1.5665e-05	1.2563e-05	-1.1509e-05	-4.174e-06	-3.102e-06	-2.106e-06
3.56e-05	-4.29667e-05	-5.17244e-05	-7.15403e-05	-2.41225e-05	-6.40772e-05	-5.73415e-05	-7.90192e-05	3.56e-05	2.0568e-05	9.13e-06	1.1994e-05	2.2292e-05	4.0566e-05	4.3692e-05	4.3984e-05	3.56e-05	-8.48e-07	1.3717e-05	2.849e-06	-1.7135e-05	-2.0553e-05	3.432e-06	-7.42e-06
3.57e-05	-5.3238e-05	-6.17057e-05	-5.63787e-05	-6.19028e-06	-6.91562e-05	-3.97836e-05	-7.85784e-05	3.57e-05	1.2993e-05	-7.528e-06	-5.075e-06	2.4695e-05	5.8124e-05	1.9533e-05	7.659e-06	3.57e-05	-1.5618e-05	-2.7147e-05	-9.68e-06	-9.47e-07	-1.6478e-05	-6.885e-06	-2.5125e-05
3.58e-05	-6.50942e-05	-4.69065e-05	-5.35428e-05	-4.43247e-05	-6.40798e-05	-2.4058e-05	-5.78487e-05	3.58e-05	1.8486e-05	4.0392e-05	2.5126e-05	3.8405e-05	1.964e-05	2.9062e-05	2.1626e-05	3.58e-05	-2.119e-05	-2.0395e-05	-1.9639e-05	-2.9419e-05	-5.53e-05	-4.3136e-05	-2.0831e-05
3.59e-05	-4.62206e-05	-3.96814e-05	-5.52441e-05	-2.92972e-05	-5.44228e-05	-2.04386e-05	-5.02753e-05	3.59e-05	2.7115e-05	0	2.0066e-05	6.282e-06	1.7196e-05	1.9342e-05	1.7082e-05	3.59e-05	-1.9228e-05	-1.4325e-05	-1.333e-05	-2.0606e-05	-4.6116e-05	-2.9645e-05	-1.9612e-05
3.6e-05	-3.81458e-05	-4.16339e-05	-4.2715e-05	-1.3754e-05	-4.87518e-05	-1.73057e-05	-3.46187e-05	3.6e-05	3.0996e-05	1.0375e-05	1.3106e-05	4.917e-06	3.535e-06	9.947e-06	1.0227e-05	3.6e-05	-2.1574e-05	-1.3927e-05	-3.0322e-05	-2.2396e-05	-4.6979e-05	-3.1276e-05	-3.3051e-05
3.61e-05	-2.99424e-05	-2.81898e-05	-4.47168e-05	-1.15099e-05	-2.03381e-05	-2.55082e-05	-2.36318e-05	3.61e-05	9.783e-06	7.949e-06	8.146e-06	5.169e-06	-6.101e-06	1.3119e-05	1.652e-06	3.61e-05	5.56e-07	5.726e-06	-2.1985e-05	-9.422e-06	-2.9558e-05	-3.4188e-05	-1.0534e-05
3.62e-05	-1.03502e-05	-2.0254e-05	-2.57326e-05	2.96057e-05	-2.86424e-05	-9.61787e-06	-2.33595e-05	3.62e-05	1.9653e-05	1.0042e-05	2.2324e-05	2.764e-06	1.6136e-05	4.852e-06	1.6944e-05	3.62e-05	-2.144e-06	1.0231e-05	-6.281e-06	-1.0043e-05	-2.0988e-05	-2.9602e-05	-1.617e-06
3.63e-05	5.19416e-06	-4.43924e-06	-3.3234e-07	1.54317e-05	-5.5265e-06	-4.16743e-06	7.88183e-06	3.63e-05	2.7291e-05	1.8194e-05	1.6029e-05	6.607e-06	1.2453e-05	-2.577e-05	7.256e-06	3.63e-05	4.4835e-05	5.4582e-05	3.141e-06	1.3213e-05	1.7869e-05	2.523e-05	1.5704e-05
3.64e-05	4.44294e-06	7.16823e-06	-1.82992e-05	2.86081e-05	1.84288e-05	-6.62317e-06	7.57481e-06	3.64e-05	4.885e-06	-1.5832e-05	-3.6072e-05	-5.489e-06	-1.1453e-05	1.3514e-05	1.585e-06	3.64e-05	3.2041e-05	5.7008e-05	2.465e-05	3.6737e-05	2.8425e-05	9.739e-06	2.8108e-05
3.65e-05	3.33295e-05	1.39248e-05	1.65049e-05	4.27517e-05	5.9292e-07	2.02852e-05	1.09925e-05	3.65e-05	5.0683e-05	3.6264e-05	3.3836e-05	9.562e-06	4.2546e-05	6.125e-05	5.8821e-05	3.65e-05	7.1092e-05	7.6089e-05	5.9101e-05	4.411e-05	7.031e-05	4.2755e-05	5.5319e-05
3.66e-05	3.70994e-05	2.62247e-05	2.61263e-05	3.03079e-05	1.4506e-05	3.41152e-05	1.8373e-05	3.66e-05	4.9835e-05	4.7347e-05	3.7273e-05	4.5806e-05	5.1671e-05	5.9674e-05	6.2871e-05	3.66e-05	0.000120594	0.000123377	9.8667e-05	8.6993e-05	0.00010317	9.0133e-05	8.9898e-05
3.67e-05	3.31624e-05	3.42577e-05	1.58886e-05	4.459e-05	3.5393e-05	5.8248e-05	2.16949e-05	3.67e-05	9.544e-05	8.1502e-05	8.7628e-05	0.000101097	0.000113222	0.000124644	0.000120878	3.67e-05	0.000146081	0.000159113	0.000144316	0.0001303	0.000144863	0.000133831	0.000125941
3.68e-05	4.64306e-05	3.1631e-05	3.67954e-05	3.18414e-05	2.35553e-05	6.59602e-05	4.28582e-05	3.68e-05	0.000142384	0.000144479	0.000137148	0.000134028	0.000165417	0.000170658	0.000177977	3.68e-05	0.000205198	0.000196838	0.000199962	0.000185304	0.000194733	0.000176938	0.000176934
3.69e-05	6.85513e-05	4.09108e-05	2.2121e-05	4.54041e-05	3.65263e-05	5.47174e-05	4.55946e-05	3.69e-05	0.000217593	0.000227335	0.000213812	0.000219529	0.000243847	0.000237976	0.000257537	3.69e-05	0.000260922	0.000278395	0.000269216	0.000240629	0.00024063	0.00024377	0.000240066
3.7e-05	4.73889e-05	3.08503e-05	1.91226e-05	6.08655e-05	2.86446e-05	4.90592e-05	2.72527e-05	3.7e-05	0.000290312	0.000265589	0.000260273	0.000296594	0.000306257	0.000324297	0.000309558	3.7e-05	0.00036416	0.0003549	0.000364161	0.000336618	0.000318096	0.000339196	0.000329855
3.71e-05	3.24661e-05	2.98549e-05	2.40848e-05	3.30139e-05	2.45961e-05	4.03726e-05	2.19849e-05	3.71e-05	0.000382041	0.000423253	0.000383654	0.000425757	0.000424632	0.000447657	0.000425119	3.71e-05	0.000425607	0.000434139	0.000416992	0.000412642	0.00040861	0.000407082	0.00039887
3.72e-05	3.45388e-05	2.51346e-05	8.60554e-06	3.53553e-05	3.13173e-06	1.40793e-05	2.20298e-05	3.72e-05	0.000481895	0.000492277	0.000504028	0.000500333	0.000517957	0.000529707	0.000514262	3.72e-05	0.000542935	0.000547517	0.000538021	0.00053052	0.000503067	0.00051707	0.000526419
3.73e-05	2.13561e-05	1.56132e-05	1.12215e-06	3.4638e-05	-1.077e-06	9.37696e-06	1.37301e-05	3.73e-05	0.000600503	0.000592451	0.000607585	0.000593935	0.000612267	0.000608268	0.000613007	3.73e-05	0.000638533	0.000636592	0.000633681	0.000625229	0.000604615	0.000615236	0.000615008
3.74e-05	1.704e-06	9.00112e-06	-9.70945e-06	2.29605e-05	-8.40639e-06	-1.136e-07	-1.01104e-05	3.74e-05	0.00067514	0.000691937	0.000680287	0.00068441	0.000694248	0.000694815	0.000689404	3.74e-05	0.000728227	0.000732351	0.000712372	0.000719789	0.000690388	0.000699921	0.000707378
3.75e-05	-1.60653e-06	-1.55588e-05	-1.74548e-05	1.64271e-06	-9.16884e-06	-1.58121e-05	-7.59849e-06	3.75e-05	0.000732587	0.000734853	0.000738583	0.000736388	0.000721702	0.000741278	0.000738868	3.75e-05	0.000753911	0.000764137	0.000749165	0.00074449	0.000735728	0.000731195	0.000741492
3.76e-05	-2.29758e-05	-7.4218e-06	-2.86308e-05	-9.63709e-06	-2.66371e-06	-1.59185e-05	-2.32748e-05	3.76e-05	0.000755898	0.000719274	0.000768674	0.000711716	0.00073897	0.000710492	0.000727099	3.76e-05	0.00073173	0.000737746	0.000737639	0.000736415	0.000733594	0.000722947	0.000743016
3.77e-05	-1.93104e-05	-2.47818e-05	-4.69386e-05	-1.06486e-05	-2.61802e-05	-3.305e-05	-3.68058e-05	3.77e-05	0.000649941	0.000620832	0.00063937	0.000628448	0.00062812	0.000617363	0.000623152	3.77e-05	0.000602009	0.000638712	0.000601681	0.000607962	0.000614572	0.000605478	0.000629455
3.78e-05	-3.65639e-05	-5.37992e-05	-5.75215e-05	-2.12676e-05	-3.71454e-05	-4.02476e-05	-4.71106e-05	3.78e-05	0.000482217	0.000477485	0.000472598	0.000466965	0.000467317	0.000476936	0.0004894	3.78e-05	0.000377925	0.000411178	0.000387446	0.000391883	0.00040315	0.00040629	0.000424389
3.79e-05	-4.73459e-05	-4.61421e-05	-6.29182e-05	-4.65087e-05	-4.81831e-05	-3.22171e-05	-4.77124e-05	3.79e-05	0.000218367	0.000198391	0.000171647	0.00017389	0.000170379	0.000185946	0.000192226	3.79e-05	2.4267e-05	6.1956e-05	4.9393e-05	5.3412e-05	7.7036e-05	8.1287e-05	9.1354e-05
3.8e-05	-3.19252e-05	-4.93665e-05	-6.24633e-05	-4.74454e-05	-5.86689e-05	-6.19452e-05	-4.33002e-05	3.8e-05	-0.000141874	-0.000185218	-0.000192935	-0.000203972	-0.000205229	-0.000194908	-0.000190421	3.8e-05	-0.000416915	-0.000373123	-0.000392146	-0.000381198	-0.000361096	-0.000355805	-0.000344856
3.81e-05	-3.20273e-05	-5.97729e-05	-7.93909e-05	-3.81635e-05	-7.41053e-05	-4.98758e-05	-5.63564e-05	3.81e-05	-0.000611293	-0.00064791	-0.000657302	-0.000654118	-0.000658359	-0.000644666	-0.000649965	3.81e-05	-0.000928416	-0.000892811	-0.00088336	-0.000888599	-0.000867671	-0.000857163	-0.000846757
3.82e-05	-5.20277e-05	-6.18501e-05	-7.08174e-05	-4.12839e-05	-8.68241e-05	-5.60234e-05	-6.89984e-05	3.82e-05	-0.00105605	-0.00108438	-0.00111977	-0.00110965	-0.00111921	-0.00110539	-0.00112012	3.82e-05	-0.00144249	-0.00140424	-0.00141974	-0.00141109	-0.00138156	-0.00138687	-0.00137284
3.83e-05	-5.25458e-05	-4.91649e-05	-6.16465e-05	-4.48566e-05	-7.35663e-05	-6.70818e-05	-7.73094e-05	3.83e-05	-0.00152519	-0.00156923	-0.00159338	-0.00159069	-0.00158449	-0.00157222	-0.00157245	3.83e-05	-0.00185601	-0.0018427	-0.0018338	-0.00184576	-0.00185787	-0.00180276	-0.00182094
3.84e-05	-4.64567e-05	-3.93876e-05	-5.67903e-05	-3.17935e-05	-5.2862e-05	-4.69817e-05	-6.6475e-05	3.84e-05	-0.00183705	-0.00188457	-0.00188485	-0.00189236	-0.00189687	-0.00187747	-0.00189113	3.84e-05	-0.0021514	-0.00214307	-0.00213419	-0.00213856	-0.00214443	-0.00215196	-0.00214348
3.85e-05	-4.44494e-05	-3.76884e-05	-5.07308e-05	-2.16135e-05	-2.70439e-05	-4.54085e-05	-6.4918e-05	3.85e-05	-0.00199706	-0.00201144	-0.00201362	-0.00202218	-0.00201455	-0.00202486	-0.00202122	3.85e-05	-0.00214728	-0.00215938	-0.00216791	-0.00218861	-0.00220113	-0.00219981	-0.00220067
3.86e-05	-3.64294e-05	-3.37195e-05	-4.16574e-05	-8.11023e-06	-3.32192e-05	-3.76023e-05	-6.27974e-05	3.86e-05	-0.00188996	-0.00190034	-0.00189073	-0.00189917	-0.00188583	-0.00188915	-0.00189525	3.86e-05	-0.00188449	-0.00191335	-0.00192394	-0.00195143	-0.001984	-0.00197892	-0.00198792
3.87e-05	-2.26368e-05	-2.81034e-05	-2.9733e-05	-1.16443e-05	-1.31704e-05	-2.37776e-05	-4.98067e-05	3.87e-05	-0.00151643	-0.00150779	-0.00149246	-0.0014977	-0.00150002	-0.00148444	-0.00149188	3.87e-05	-0.00130959	-0.00136274	-0.0013751	-0.00139824	-0.00143766	-0.00145791	-0.00147093
3.88e-05	-5.50478e-06	-2.32025e-05	-3.30656e-05	-1.71857e-05	-4.2701e-06	-2.87784e-05	-1.27563e-05	3.88e-05	-0.000917102	-0.000862213	-0.000852042	-0.000845012	-0.000860471	-0.000830854	-0.000838682	3.88e-05	-0.000512554	-0.000565245	-0.000595709	-0.000628759	-0.000674226	-0.000697806	-0.000701044
3.89e-05	-1.27087e-06	-1.62558e-05	-3.21723e-05	8.27764e-06	-3.16268e-05	-1.7021e-05	-2.4021e-05	3.89e-05	-0.000129735	-8.0425e-05	-5.624e-05	-6.4408e-05	-4.5563e-05	-2.7974e-05	-1.8867e-05	3.89e-05	0.000421146	0.000373094	0.000342315	0.000305568	0.000269138	0.000243698	0.000224537
3.9e-05	4.52291e-06	-1.304e-08	-1.6294e-05	2.04276e-05	-4.64809e-05	-4.30869e-06	-1.57035e-05	3.9e-05	0.000701049	0.000757412	0.000770315	0.000742475	0.000792809	0.000785086	0.000794677	3.9e-05	0.00130041	0.00124787	0.00121731	0.00120568	0.00117326	0.00115127	0.00111664
3.91e-05	9.5351e-06	3.75639e-06	-6.34367e-06	1.40202e-05	-3.04524e-05	-1.04275e-05	1.39072e-05	3.91e-05	0.00140473	0.00146441	0.00146099	0.00148403	0.00149071	0.00150064	0.00151202	3.91e-05	0.00197253	0.00195132	0.00192961	0.00190474	0.0018821	0.00185645	0.00186916
3.92e-05	1.77514e-05	6.4192e-06	-8.9089e-07	2.51898e-05	-1.57772e-05	-9.08238e-06	1.88442e-05	3.92e-05	0.00182713	0.00186742	0.00186996	0.00188312	0.00189569	0.00191962	0.00193072	3.92e-05	0.00228882	0.00229077	0.00227766	0.00226109	0.00226797	0.00225113	0.00224939
3.93e-05	2.82522e-05	2.17586e-05	3.81979e-06	4.9558e-05	-1.74436e-05	5.17794e-06	1.4119e-05	3.93e-05	0.00189303	0.00190903	0.00190337	0.00191329	0.00193244	0.00195352	0.00196506	3.93e-05	0.00214529	0.00219048	0.00216069	0.00217144	0.00218592	0.00219524	0.00220487
3.94e-05	3.45229e-05	2.34065e-05	2.17617e-05	4.57882e-05	3.23822e-05	3.2779e-05	6.65339e-06	3.94e-05	0.00152054	0.00151222	0.00148907	0.00152281	0.00152145	0.00153615	0.00154451	3.94e-05	0.00154586	0.00161288	0.00160877	0.0016234	0.00165264	0.00167353	0.00168185
3.95e-05	2.34501e-05	2.05e-05	1.99678e-05	3.89433e-05	3.19984e-05	2.65252e-05	1.29242e-05	3.95e-05	0.000805429	0.000793067	0.000762767	0.0007696	0.000778269	0.000795832	0.000795454	3.95e-05	0.000605932	0.000670958	0.000667817	0.000697565	0.000729149	0.000741509	0.000788093
3.96e-05	4.08732e-05	2.93426e-05	1.67798e-05	3.93028e-05	3.76224e-05	2.41374e-05	1.3167e-05	3.96e-05	-0.000190278	-0.00024367	-0.000232351	-0.000231729	-0.000237457	-0.000237043	-0.000204016	3.96e-05	-0.000546698	-0.000447232	-0.000480467	-0.000455134	-0.000417721	-0.000358947	-0.000330473
3.97e-05	4.16074e-05	2.74191e-05	2.97953e-05	4.00509e-05	5.64223e-05	3.85081e-05	1.23145e-05	3.97e-05	-0.0011737	-0.00124452	-0.00125601	-0.00124072	-0.00121595	-0.001191	-0.00122288	3.97e-05	-0.00166247	-0.00160238	-0.00158999	-0.00156676	-0.00154519	-0.00148232	-0.00148766
3.98e-05	3.46001e-05	2.34505e-05	1.81985e-05	4.61335e-05	3.76531e-05	1.95423e-05	9.43914e-06	3.98e-05	-0.00201494	-0.00205578	-0.00207416	-0.0020634	-0.00205937	-0.00204861	-0.00207596	3.98e-05	-0.00248202	-0.00245329	-0.00244881	-0.00242458	-0.00241382	-0.00240707	-0.00236984
3.99e-05	3.59499e-05	1.55354e-05	8.38468e-06	3.83895e-05	1.15254e-05	2.87527e-05	3.38387e-06	3.99e-05	-0.00249523	-0.00251608	-0.0025196	-0.00252036	-0.00251784	-0.0025196	-0.00252902	3.99e-05	-0.00289636	-0.00289171	-0.00289523	-0.00290164	-0.0029034	-0.00288304	-0.00287048
4e-05	2.95665e-05	1.2447e-05	5.89547e-06	1.78914e-05	1.03004e-06	9.53789e-06	2.90914e-06	4e-05	-0.00249678	-0.00251289	-0.00249423	-0.00250561	-0.00248283	-0.00249294	-0.00251317	4e-05	-0.00277836	-0.00280113	-0.00280309	-0.00280977	-0.00284382	-0.00284019	-0.00284588
4.01e-05	2.35553e-05	8.5027e-07	-2.38024e-05	2.43577e-05	-2.64702e-05	3.7784e-06	-1.95165e-05	4.01e-05	-0.00200187	-0.00198532	-0.00198221	-0.00199158	-0.00198458	-0.00199079	-0.00200731	4.01e-05	-0.00217284	-0.00222544	-0.00224117	-0.00226004	-0.00229691	-0.00232283	-0.00232753
4.02e-05	9.5904e-07	-8.95838e-06	-2.83401e-05	2.04146e-05	-1.72739e-05	1.46707e-05	-2.09837e-05	4.02e-05	-0.00112337	-0.00107207	-0.00106364	-0.0010951	-0.00110268	-0.00110643	-0.00110354	4.02e-05	-0.00118114	-0.00124395	-0.00124266	-0.0012942	-0.00133534	-0.00137715	-0.00137426
4.03e-05	-9.5507e-06	-1.08519e-05	-2.91218e-05	5.71908e-06	-2.24306e-05	-8.83582e-06	-2.45873e-05	4.03e-05	-9.4e-08	3.9331e-05	2.9402e-05	4.627e-06	5.153e-06	-1.0375e-05	-1.4042e-05	4.03e-05	6.52e-06	-5.9435e-05	-7.7226e-05	-0.000115968	-0.000159586	-0.00019152	-0.000212802
4.04e-05	-1.86016e-05	-2.08997e-05	-4.20378e-05	3.6174e-07	-3.0075e-05	-1.25755e-05	-3.84077e-05	4.04e-05	0.00114306	0.00118742	0.00116474	0.00113399	0.00114458	0.00114624	0.00111728	4.04e-05	0.00115811	0.00112011	0.00108273	0.00105563	0.00101131	0.000979745	0.000961561
4.05e-05	-1.90772e-05	-2.43368e-05	-4.69528e-05	-1.05944e-06	-3.47431e-05	-5.41004e-06	-2.42616e-05	4.05e-05	0.00206312	0.00206568	0.00205513	0.00203257	0.00203113	0.00201943	0.00201344	4.05e-05	0.00209052	0.00206511	0.00204626	0.00201571	0.00200029	0.00197088	0.00196003
4.06e-05	-2.59415e-05	-3.33853e-05	-4.50917e-05	9.40123e-06	-3.76479e-05	-3.34468e-05	-4.14411e-05	4.06e-05	0.00261452	0.00259473	0.00257403	0.0025401	0.00254706	0.00253247	0.00254459	4.06e-05	0.00265103	0.00264324	0.00262451	0.00260533	0.00259299	0.00258093	0.00257824
4.07e-05	-3.05825e-05	-4.98037e-05	-5.32428e-05	-3.689e-07	-4.75581e-05	-4.15831e-05	-3.54428e-05	4.07e-05	0.0026456	0.00261144	0.00257126	0.0025609	0.00256963	0.00259054	0.00257768	4.07e-05	0.002741	0.00277142	0.00273874	0.00274404	0.00275567	0.00275361	0.00275356
4.08e-05	-3.30703e-05	-4.98509e-05	-5.84724e-05	-1.38258e-05	-6.82328e-05	-6.22588e-05	-3.84891e-05	4.08e-05	0.00220636	0.00212472	0.00211801	0.00212824	0.0021464	0.00214982	0.00214737	4.08e-05	0.00237488	0.00241107	0.00240929	0.00240997	0.00242732	0.00245066	0.00245504
4.09e-05	-3.48151e-05	-3.75378e-05	-5.14036e-05	-1.93451e-05	-4.43878e-05	-5.69845e-05	-4.40037e-05	4.09e-05	0.00131031	0.00123011	0.00123909	0.00126973	0.0013189	0.00128658	0.00129914	4.09e-05	0.00166924	0.00170718	0.00169443	0.00172558	0.00174436	0.00173056	0.00177339
4.1e-05	-4.01986e-05	-5.23287e-05	-5.45296e-05	-2.06495e-05	-5.49251e-05	-5.10304e-05	-3.87889e-05	4.1e-05	0.000206993	0.000156563	0.000186269	0.000221856	0.000250742	0.000280689	0.000288031	4.1e-05	0.000747813	0.000806846	0.000795743	0.000805806	0.000833852	0.00087112	0.000888085
4.11e-05	-3.56057e-05	-4.46113e-05	-6.06356e-05	-1.94524e-05	-6.05398e-05	-6.40012e-05	-4.9035e-05	4.11e-05	-0.00087576	-0.000838727	-0.000821554	-0.000789583	-0.000738088	-0.000700829	-0.000673038	4.11e-05	-8.0394e-05	-5.3415e-05	-7.6733e-05	-4.7563e-05	-4.7563e-05	-2.0201e-05	-1.0778e-05
4.12e-05	-3.45462e-05	-3.65308e-05	-5.06639e-05	-3.3554e-05	-5.86796e-05	-4.65325e-05	-4.84321e-05	4.12e-05	-0.00162873	-0.00155027	-0.00150551	-0.00143225	-0.00139346	-0.00135439	-0.00131451	4.12e-05	-0.000627348	-0.000635306	-0.000659486	-0.000651086	-0.000656421	-0.000655614	-0.000637135
4.13e-05	-2.52972e-05	-2.72964e-05	-2.64981e-05	-2.31859e-05	-4.72821e-05	-2.95793e-05	-2.86952e-05	4.13e-05	-0.00180978	-0.0016925	-0.0016039	-0.00153467	-0.00149083	-0.00143323	-0.00141419	4.13e-05	-0.000692692	-0.000741539	-0.000762255	-0.000776823	-0.000803083	-0.000806826	-0.000802149
4.14e-05	-1.68226e-05	-1.90729e-05	-3.19727e-05	-8.42351e-06	-2.2328e-05	-1.76169e-05	-3.89219e-05	4.14e-05	-0.00123189	-0.001067	-0.000998677	-0.000942137	-0.000891107	-0.000842435	-0.000814169	4.14e-05	-0.000210364	-0.000273978	-0.000303813	-0.000328149	-0.000376045	-0.000409036	-0.000431785
4.15e-05	-1.45273e-05	-1.17683e-05	-2.62956e-05	7.86427e-06	-6.64428e-06	-1.13804e-05	-3.33715e-05	4.15e-05	5.373e-06	0.000212776	0.000269193	0.000335985	0.000336357	0.000367462	0.000400194	4.15e-05	0.000776032	0.000681393	0.000655057	0.000599432	0.000566513	0.000524473	0.000494579
4.16e-05	-6.30749e-06	-7.6615e-06	-1.0694e-05	1.89002e-05	-1.11267e-05	-1.50806e-05	-1.89524e-05	4.16e-05	0.00174418	0.00191468	0.00195104	0.001981	0.00199634	0.00200147	0.00199628	4.16e-05	0.00195775	0.00187349	0.00185597	0.00179981	0.00174545	0.00170836	0.00169822
4.17e-05	3.49008e-06	-4.7993e-07	-5.32154e-06	1.62294e-05	-1.22134e-05	5.84376e-06	-1.46131e-05	4.17e-05	0.00361706	0.003705	0.00370622	0.00368719	0.00367499	0.00366176	0.00364938	4.17e-05	0.00303944	0.00299729	0.00297548	0.00294981	0.00292299	0.00285765	0.00284864
4.18e-05	2.09001e-06	2.48544e-06	-1.52149e-05	2.82353e-05	4.45122e-06	-1.22719e-05	1.57035e-06	4.18e-05	0.00507657	0.00505435	0.00501008	0.00493822	0.0048954	0.00487051	0.00483596	4.18e-05	0.00362254	0.0036499	0.00363665	0.00360363	0.00360218	0.003591	0.00359468
4.19e-05	2.01683e-05	6.716e-08	-3.09593e-06	4.40594e-05	1.57483e-05	1.63751e-06	-7.87415e-06	4.19e-05	0.00574952	0.00556748	0.0054716	0.00536143	0.00531318	0.00524833	0.00519158	4.19e-05	0.0034375	0.00352181	0.00353336	0.0035252	0.00355408	0.00357031	0.00359078
4.2e-05	3.2562e-05	7.03112e-06	-8.9157e-07	3.17515e-05	-1.09215e-05	1.27047e-05	1.11241e-05	4.2e-05	0.00526476	0.00495281	0.00481918	0.004667	0.00461285	0.00452593	0.00445485	4.2e-05	0.00240943	0.00254838	0.00256012	0.00259024	0.00264138	0.00270337	0.00273901
4.21e-05	2.35553e-05	8.90117e-06	4.71482e-06	2.30381e-05	9.41834e-06	7.86306e-06	2.87722e-05	4.21e-05	0.00364941	0.00327111	0.0030974	0.00292802	0.00286878	0.0027907	0.0027164	4.21e-05	0.000679164	0.000866742	0.000872264	0.000916234	0.000984247	0.00105875	0.00110901
4.22e-05	4.00719e-05	9.44073e-06	2.3276e-06	4.55402e-05	1.56104e-05	-1.01235e-05	1.56849e-05	4.22e-05	0.00111114	0.000711921	0.000527256	0.00039814	0.000354113	0.000263379	0.000204052	4.22e-05	-0.00137324	-0.00121609	-0.00119765	-0.00113797	-0.00105666	-0.000993616	-0.000939704
4.23e-05	4.1134e-05	1.89039e-05	-2.90221e-06	4.59643e-05	-1.87518e-06	1.35898e-05	5.73808e-06	4.23e-05	-0.00179404	-0.00218695	-0.00231928	-0.00240818	-0.00242516	-0.00248611	-0.00253525	4.23e-05	-0.00333793	-0.00321688	-0.00321832	-0.00316993	-0.00311798	-0.00303786	-0.0029932
4.24e-05	2.10353e-05	1.08829e-05	9.02042e-06	3.06401e-05	1.16863e-05	1.33298e-05	9.42211e-06	4.24e-05	-0.00458901	-0.00485985	-0.00490613	-0.00494176	-0.0049506	-0.00493953	-0.00494912	4.24e-05	-0.00472128	-0.00468383	-0.0046826	-0.00464937	-0.00462871	-0.00458821	-0.00455506
4.25e-05	2.48796e-05	1.25218e-05	7.68774e-06	2.2805e-05	1.24398e-05	-2.19758e-06	3.30472e-06	4.25e-05	-0.0066475	-0.00668618	-0.00666766	-0.00663696	-0.00658945	-0.00655601	-0.00652104	4.25e-05	-0.00525265	-0.00529492	-0.00531483	-0.00530467	-0.00531901	-0.00532744	-0.00531972
4.26e-05	1.58144e-05	6.49156e-06	-1.62231e-05	2.90953e-05	-9.10108e-06	-1.05077e-06	-3.1291e-06	4.26e-05	-0.00753658	-0.00738613	-0.00727988	-0.00716758	-0.00708841	-0.00700047	-0.00694827	4.26e-05	-0.00479282	-0.00491278	-0.00495599	-0.00496878	-0.00502091	-0.00505975	-0.00507487
4.27e-05	5.53577e-06	-1.38394e-06	-1.12674e-05	2.24462e-05	-3.60202e-06	1.8641e-07	-9.14721e-06	4.27e-05	-0.00708669	-0.00676416	-0.00657329	-0.00641313	-0.00633073	-0.0061909	-0.00610768	4.27e-05	-0.00347358	-0.00365102	-0.00368077	-0.00372322	-0.00380962	-0.00386922	-0.00392181
4.28e-05	-6.70307e-06	-1.29845e-05	-1.35661e-05	-1.70121e-06	-5.29268e-06	8.14256e-06	-4.85646e-06	4.28e-05	-0.00538396	-0.00487333	-0.0046773	-0.00449573	-0.00439641	-0.00428263	-0.00417194	4.28e-05	-0.00149643	-0.00169489	-0.00173602	-0.00181021	-0.00189364	-0.00200179	-0.0020537
4.29e-05	-1.62031e-05	-1.55964e-05	-2.8873e-05	-4.92528e-06	-5.92449e-06	-5.06797e-06	-4.21145e-06	4.29e-05	-0.00269743	-0.00215596	-0.00196602	-0.00177833	-0.00169648	-0.00159097	-0.00151096	4.29e-05	0.000707012	0.000523731	0.000465178	0.00039627	0.000316071	0.000212614	0.00015997
4.3e-05	-5.06661e-06	-1.84887e-05	-2.82663e-05	6.48884e-06	-1.26221e-05	-2.19256e-05	-2.5185e-05	4.3e-05	0.00050954	0.000944227	0.00112618	0.00124595	0.00129821	0.00137535	0.00144984	4.3e-05	0.00271212	0.00258586	0.00256479	0.00248628	0.00241312	0.00234427	0.00228862
4.31e-05	-1.98926e-05	-3.41301e-05	-3.78972e-05	-1.46595e-05	-3.94676e-05	-2.03102e-05	-2.86839e-05	4.31e-05	0.00350603	0.00381422	0.00389889	0.0039592	0.0039644	0.00400926	0.00402362	4.31e-05	0.00413179	0.00407544	0.0040475	0.00400385	0.00397231	0.00392308	0.00388867
4.32e-05	-3.42542e-05	-3.01302e-05	-5.49183e-05	-1.28563e-05	-3.69546e-05	-2.81196e-05	-3.55751e-05	4.32e-05	0.00578503	0.00587212	0.00585779	0.00582432	0.00580247	0.00577543	0.00575589	4.32e-05	0.00454294	0.00458691	0.00459088	0.00456098	0.00457177	0.00456972	0.0045741
4.33e-05	-3.21602e-05	-4.04312e-05	-4.8283e-05	-2.47917e-05	-2.6696e-05	-3.22029e-05	-4.55615e-05	4.33e-05	0.00675532	0.00656187	0.00644522	0.00632824	0.00629317	0.00618479	0.0061274	4.33e-05	0.00375738	0.00391009	0.0039437	0.00395169	0.00400194	0.00405423	0.00408242
4.34e-05	-3.72488e-05	-3.91541e-05	-5.72864e-05	-1.70017e-05	-5.46482e-05	-3.13443e-05	-4.67337e-05	4.34e-05	0.00608077	0.00562637	0.00544452	0.00528152	0.00519144	0.00505814	0.00495917	4.34e-05	0.00179222	0.00202531	0.0020584	0.002119	0.00220341	0.00231058	0.00236719
4.35e-05	-4.51002e-05	-3.85887e-05	-6.54945e-05	-1.83637e-05	-7.20061e-05	-1.95143e-05	-5.87934e-05	4.35e-05	0.00373053	0.00310511	0.00287851	0.00267091	0.00256172	0.00244756	0.00228591	4.35e-05	-0.00106878	-0.000783234	-0.000726598	-0.000654361	-0.000550561	-0.000433939	-0.000336941
4.36e-05	-3.28719e-05	-4.3132e-05	-4.52267e-05	-3.13045e-05	-4.56428e-05	-2.62799e-05	-4.59592e-05	4.36e-05	0.000137094	-0.000492292	-0.000787256	-0.000997683	-0.00106438	-0.00118804	-0.00129722	4.36e-05	-0.00425394	-0.00399609	-0.00392916	-0.0038411	-0.00373659	-0.00363005	-0.00351945
4.37e-05	-2.19849e-05	-3.69571e-05	-5.93378e-05	-3.56147e-05	-3.0112e-05	-3.71722e-05	-3.48833e-05	4.37e-05	-0.00405182	-0.00462496	-0.00483843	-0.00498839	-0.00502123	-0.00510077	-0.00517249	4.37e-05	-0.00697345	-0.00677285	-0.00675217	-0.00667969	-0.00661596	-0.00649634	-0.00643471
4.38e-05	-2.54591e-05	-4.18993e-05	-5.75194e-05	-2.44587e-05	-2.91e-05	-2.72659e-05	-3.74383e-05	4.38e-05	-0.00782407	-0.00819023	-0.0082778	-0.00833054	-0.00833581	-0.00835014	-0.00837078	4.38e-05	-0.00851812	-0.0084633	-0.00846605	-0.00841825	-0.00840669	-0.00836729	-0.0083306
4.39e-05	-3.53467e-05	-3.76884e-05	-4.05969e-05	-2.17527e-05	-2.48934e-05	-3.58112e-05	-2.31185e-05	4.39e-05	-0.0102697	-0.0102829	-0.0102546	-0.0101999	-0.0101377	-0.0100799	-0.0100391	4.39e-05	-0.00836161	-0.00846592	-0.008503	-0.00850928	-0.00856141	-0.00859976	-0.00859913
4.4e-05	-2.15859e-05	-3.03968e-05	-4.27729e-05	-1.64504e-05	-3.79263e-05	-4.55913e-05	-2.00156e-05	4.4e-05	-0.0106735	-0.0103536	-0.0101818	-0.00999497	-0.00988961	-0.00974841	-0.00965031	4.4e-05	-0.00637267	-0.00661752	-0.00669139	-0.00675416	-0.00687579	-0.00696593	-0.0070296
4.41e-05	-1.67571e-05	-2.18816e-05	-2.65926e-05	-7.84166e-06	-3.1407e-05	-4.54369e-05	-1.83275e-05	4.41e-05	-0.00880425	-0.0081437	-0.0078829	-0.00762565	-0.00749514	-0.00727762	-0.00714908	4.41e-05	-0.00284759	-0.00320022	-0.00329531	-0.00338924	-0.00353436	-0.00371565	-0.00381359
4.42e-05	-1.26861e-05	-8.93977e-06	-2.16259e-05	9.90445e-06	-4.85795e-05	-3.60166e-05	-1.66573e-05	4.42e-05	-0.00496054	-0.00406672	-0.00375585	-0.00346806	-0.00331789	-0.0031122	-0.00294709	4.42e-05	0.00149835	0.00110711	0.00100936	0.000890403	0.000700939	0.000514289	0.000424039
4.43e-05	-8.72855e-06	-2.16579e-05	-3.0299e-05	2.50777e-05	-4.51652e-05	-2.2622e-05	-2.47112e-05	4.43e-05	0.000182789	0.00108934	0.00143251	0.00168719	0.00179	0.00198337	0.00212649	4.43e-05	0.00577204	0.00544406	0.00535989	0.00523359	0.00509695	0.00491343	0.00481293
4.44e-05	1.71018e-06	-3.08078e-06	-4.69108e-06	1.12322e-05	8.72298e-06	-6.54109e-06	-2.0095e-05	4.44e-05	0.00553745	0.00628963	0.00651837	0.00669676	0.00678257	0.00689917	0.00699121	4.44e-05	0.00910033	0.00889532	0.00882327	0.00873432	0.00863	0.00850176	0.00842653
4.45e-05	4.98219e-06	7.30949e-06	-8.39403e-06	1.45737e-05	-4.77867e-06	4.92573e-06	-1.40767e-05	4.45e-05	0.010039	0.0104744	0.0105531	0.010599	0.0106135	0.0106489	0.0106607	4.45e-05	0.0107664	0.0107205	0.0106805	0.0106342	0.0106148	0.0105692	0.0105408
4.46e-05	7.85523e-06	-7.33987e-06	-1.52055e-05	2.51291e-05	1.88442e-05	1.20787e-05	-1.20717e-05	4.46e-05	0.0127293	0.0127167	0.0126508	0.0125476	0.0124807	0.0124188	0.0123531	4.46e-05	0.0104134	0.0105372	0.0105428	0.0105444	0.0105984	0.0106473	0.0106812
4.47e-05	1.41332e-05	1.56566e-05	1.01252e-05	2.18208e-05	2.52897e-05	3.3048e-06	3.82038e-06	4.47e-05	0.0130395	0.0125922	0.0123576	0.0121059	0.0120225	0.0118144	0.0117199	4.47e-05	0.00805305	0.00834408	0.00837549	0.00843422	0.00856454	0.0086991	0.00877031
4.48e-05	2.20518e-05	1.47458e-05	4.77792e-06	2.69074e-05	1.96122e-05	2.38336e-05	6.14768e-06	4.48e-05	0.010787	0.00995991	0.0096082	0.00924776	0.00915192	0.00893816	0.00876856	4.48e-05	0.00411532	0.00451082	0.0045492	0.00466499	0.0048411	0.00503592	0.0051524
4.49e-05	3.11125e-05	1.24632e-05	-3.14289e-06	1.46248e-05	3.70927e-05	3.00316e-05	1.30523e-05	4.49e-05	0.00639643	0.00534588	0.00496411	0.00458742	0.00447067	0.0042441	0.00404249	4.49e-05	-0.000728431	-0.000333737	-0.000254265	-0.000129948	5.7977e-05	0.00028375	0.000417846
4.5e-05	3.68635e-05	1.86271e-05	5.97748e-06	2.67828e-05	6.89656e-06	6.49849e-06	1.06451e-05	4.5e-05	0.000607244	-0.000462274	-0.000814524	-0.00111506	-0.00123441	-0.00142724	-0.00158562	4.5e-05	-0.00554905	-0.00518922	-0.00511309	-0.0049821	-0.00481564	-0.00461447	-0.00447498
4.51e-05	2.38546e-05	1.03871e-06	-1.98584e-06	2.65798e-05	9.8956e-07	2.52418e-05	-4.82722e-06	4.51e-05	-0.00541597	-0.00629659	-0.00653345	-0.0067356	-0.006799	-0.00691421	-0.00700404	4.51e-05	-0.00938534	-0.00912979	-0.00907614	-0.00897937	-0.00886944	-0.00872615	-0.00861009
4.52e-05	1.94968e-05	4.58902e-06	-9.27889e-06	1.6815e-05	-6.98439e-06	1.82633e-05	2.87544e-06	4.52e-05	-0.0104893	-0.0109814	-0.0110624	-0.0111064	-0.0110901	-0.0111046	-0.0111103	4.52e-05	-0.0113446	-0.0112717	-0.0112528	-0.0112057	-0.0111761	-0.0111246	-0.0110756
4.53e-05	7.81068e-06	1.42012e-06	-5.98095e-06	2.31457e-05	-7.1417e-06	2.08922e-05	-5.1876e-07	4.53e-05	-0.0135165	-0.0134801	-0.0133595	-0.0132261	-0.0131376	-0.0130231	-0.012955	4.53e-05	-0.0109259	-0.0110538	-0.0110828	-0.0110999	-0.0111736	-0.0112214	-0.0112187
4.54e-05	1.78161e-05	-4.26391e-06	-1.68267e-05	3.79736e-05	-8.6617e-07	6.21447e-06	-1.37811e-05	4.54e-05	-0.0136689	-0.0131196	-0.0127981	-0.012506	-0.0123787	-0.0121585	-0.0120004	4.54e-05	-0.00800254	-0.00831489	-0.00836943	-0.00847022	-0.00862382	-0.00877429	-0.00887051
4.55e-05	8.1287e-06	3.77561e-06	-1.32788e-05	3.43046e-05	-1.33362e-05	-4.01871e-06	-1.71354e-05	4.55e-05	-0.0107642	-0.00969902	-0.00931248	-0.00893265	-0.00873324	-0.00846039	-0.00825155	4.55e-05	-0.00306207	-0.00349214	-0.00359675	-0.00374102	-0.00396891	-0.00420856	-0.00434087
4.56e-05	1.75217e-06	-1.6024e-05	-1.75943e-05	1.87806e-05	-1.49535e-06	-7.24271e-06	-2.21986e-05	4.56e-05	-0.00518874	-0.00390964	-0.00344947	-0.00301851	-0.00281161	-0.00253935	-0.00233369	4.56e-05	0.00296149	0.002474	0.0023679	0.00218286	0.00194773	0.00168364	0.00152414
4.57e-05	-1.59747e-05	-1.75451e-05	-2.59917e-05	-8.66539e-06	1.09575e-05	-4.69137e-05	-4.5842e-06	4.57e-05	0.00192146	0.00319269	0.00361598	0.00398739	0.00412458	0.00436955	0.00454102	4.57e-05	0.00880345	0.00839329	0.00830337	0.00812921	0.00791691	0.00766403	0.00750259
4.58e-05	-1.41332e-05	-1.92514e-05	-3.14187e-05	-3.52453e-06	-1.99723e-05	-3.13369e-05	-2.00308e-05	4.58e-05	0.00918913	0.0101957	0.0104589	0.0106819	0.0107604	0.0108944	0.0109925	4.58e-05	0.0132229	0.0129799	0.0129012	0.0127802	0.012639	0.0124544	0.0123432
4.59e-05	-1.45028e-05	-2.74353e-05	-3.74123e-05	-7.11336e-06	-2.48468e-05	-3.27939e-05	-2.6696e-05	4.59e-05	0.0150109	0.015515	0.0155457	0.0155632	0.0155802	0.0155637	0.0155467	4.59e-05	0.0151801	0.015167	0.01512	0.0150699	0.0150389	0.0149759	0.0149228
4.6e-05	-3.2537e-05	-2.58015e-05	-4.33041e-05	-8.75298e-06	-2.69213e-05	-4.86945e-05	-3.09598e-05	4.6e-05	0.0181068	0.0179334	0.0177366	0.0175513	0.0174523	0.0172817	0.0171775	4.6e-05	0.0141591	0.014368	0.0143947	0.0144261	0.0144978	0.014557	0.0146119
4.61e-05	-2.83424e-05	-3.0219e-05	-3.3629e-05	-2.64267e-05	-5.72212e-05	-3.8377e-05	-4.45433e-05	4.61e-05	0.017601	0.0167759	0.0163762	0.0159955	0.0158009	0.015515	0.0153166	4.61e-05	0.010274	0.0106889	0.0107362	0.0108557	0.0110351	0.0112235	0.0113339
4.62e-05	-1.32436e-05	-3.03473e-05	-5.06302e-05	-2.99137e-05	-4.6677e-05	-3.69145e-05	-4.68087e-05	4.62e-05	0.0135186	0.0121643	0.0116232	0.0111049	0.0108638	0.010548	0.0102851	4.62e-05	0.00423893	0.00476709	0.00483034	0.00500578	0.0052508	0.00550656	0.00568111
4.63e-05	-2.38791e-05	-2.37172e-05	-4.52164e-05	3.09193e-06	-1.95406e-05	-1.35021e-05	-4.24805e-05	4.63e-05	0.00653106	0.00492673	0.00433668	0.00379818	0.00359769	0.00325628	0.00300297	4.63e-05	-0.00273343	-0.00221114	-0.00213263	-0.00194104	-0.00168608	-0.00138514	-0.0011967
4.64e-05	-2.36455e-05	-2.72085e-05	-4.63561e-05	-4.98174e-06	-4.79552e-05	-7.66746e-06	-4.18255e-05	4.64e-05	-0.00198368	-0.00352654	-0.0040161	-0.00445073	-0.00461027	-0.00487217	-0.00505683	4.64e-05	-0.00934695	-0.00892424	-0.00886566	-0.0086785	-0.00846903	-0.00819592	-0.00802606
4.65e-05	-1.58381e-05	-2.88496e-05	-3.96177e-05	-1.23385e-05	-2.12223e-05	-1.83956e-05	-3.90345e-05	4.65e-05	-0.0103754	-0.011543	-0.0118308	-0.0120886	-0.0121583	-0.0122689	-0.0123671	4.65e-05	-0.0143131	-0.0140754	-0.0140427	-0.0139127	-0.0137832	-0.0135959	-0.0134627
4.66e-05	-2.12027e-05	-2.11505e-05	-3.20967e-05	-1.16821e-05	-2.77275e-05	-1.85487e-05	-3.59211e-05	4.66e-05	-0.0170416	-0.017563	-0.0175948	-0.0175968	-0.0175371	-0.0174918	-0.0174742	4.66e-05	-0.0167249	-0.0167204	-0.0167116	-0.016655	-0.0166382	-0.0165652	-0.0165077
4.67e-05	-1.96772e-05	-3.0301e-05	-3.8774e-05	-8.3301e-07	-2.44496e-05	-3.99414e-06	-2.54943e-05	4.67e-05	-0.0206207	-0.0203835	-0.0201284	-0.0198583	-0.0197331	-0.0194985	-0.0193523	4.67e-05	-0.0160627	-0.016275	-0.0163325	-0.0163492	-0.0164483	-0.0164778	-0.0165215
4.68e-05	4.94465e-06	-2.10505e-05	-2.82015e-05	1.40035e-05	-3.26141e-05	-8.61738e-06	-3.17446e-05	4.68e-05	-0.0203615	-0.0193926	-0.0188836	-0.0184258	-0.0182413	-0.0178892	-0.0176465	4.68e-05	-0.0124957	-0.0129339	-0.0129884	-0.013092	-0.0133048	-0.0134703	-0.0135729
4.69e-05	-4.86912e-06	-1.4221e-05	-2.3766e-05	-1.24048e-05	-3.90832e-05	-1.22467e-05	-2.36255e-05	4.69e-05	-0.0162241	-0.0146926	-0.014085	-0.0135062	-0.0132338	-0.0128611	-0.0125665	4.69e-05	-0.00671907	-0.0072418	-0.00733435	-0.0075117	-0.00776149	-0.00803777	-0.00818175
4.7e-05	5.47524e-06	-1.73159e-05	-2.01458e-05	-9.91757e-06	-2.28331e-05	-1.48134e-05	-1.49393e-05	4.7e-05	-0.00903594	-0.00726224	-0.00663735	-0.00606452	-0.00580863	-0.00545213	-0.00518475	4.7e-05	0.000169936	-0.000374949	-0.000460067	-0.00067289	-0.000954808	-0.0012264	-0.0014298
4.71e-05	3.62848e-06	-8.90223e-06	-1.25735e-05	6.2814e-06	-3.02924e-05	-2.40966e-05	-1.67219e-05	4.71e-05	-0.000111889	0.00154262	0.00205462	0.00249813	0.00266375	0.0029357	0.00312549	4.71e-05	0.00683911	0.00638219	0.00630914	0.00610101	0.00586215	0.00558178	0.00540327
4.72e-05	2.2566e-06	-1.45728e-06	-7.02418e-06	2.04428e-05	-2.08747e-05	-1.6418e-05	-1.16504e-05	4.72e-05	0.00878384	0.00997824	0.0102446	0.010486	0.0105553	0.0106435	0.0107122	4.72e-05	0.0119616	0.0116924	0.0116322	0.0114787	0.0113296	0.0111218	0.0109926
4.73e-05	1.2237e-05	6.9634e-07	-4.08881e-06	9.17034e-06	1.79264e-06	-1.01479e-05	-1.55553e-05	4.73e-05	0.0159595	0.016386	0.0163552	0.016315	0.0162344	0.0161518	0.0160827	4.73e-05	0.0144616	0.0144573	0.0144521	0.0143431	0.0143274	0.014242	0.0141975
4.74e-05	1.16719e-05	6.96079e-06	2.5621e-07	5.81361e-06	-1.4888e-06	-1.26074e-05	-2.29052e-06	4.74e-05	0.0198024	0.019366	0.0189829	0.0186152	0.0184575	0.0181808	0.0179888	4.74e-05	0.0138209	0.0141103	0.0141199	0.0141389	0.0142398	0.0142809	0.0143129
4.75e-05	8.40172e-06	-7.34763e-06	2.91155e-06	2.53548e-05	-4.57357e-06	-6.9959e-07	-2.16615e-06	4.75e-05	0.0194153	0.0181173	0.0175228	0.0169445	0.016704	0.0162881	0.0159852	4.75e-05	0.010152	0.0106168	0.0106747	0.0107869	0.0109857	0.0111575	0.0112849
4.76e-05	2.2251e-05	-4.8441e-06	-1.46769e-05	4.22549e-05	8.80612e-06	1.78783e-05	-1.5559e-05	4.76e-05	0.0148247	0.0129425	0.0122242	0.011542	0.0112647	0.010809	0.0104893	4.76e-05	0.00435625	0.00492461	0.00499499	0.0051505	0.00543164	0.00568486	0.00587841
4.77e-05	2.10172e-05	5.77019e-06	-1.18507e-05	2.09258e-05	-2.68422e-06	2.08711e-05	-1.1796e-05	4.77e-05	0.00703054	0.00496653	0.00427136	0.00361902	0.00335848	0.00297642	0.00269795	4.77e-05	-0.00226439	-0.00171353	-0.00165226	-0.00146647	-0.00120597	-0.000925162	-0.000719779
4.78e-05	1.79815e-05	-8.55941e-06	-4.31351e-06	1.46858e-05	2.67554e-06	1.3513e-05	-9.48973e-06	4.78e-05	-0.00231248	-0.00412833	-0.00465335	-0.00514046	-0.00529676	-0.00552283	-0.00570463	4.78e-05	-0.00815949	-0.0077761	-0.00775046	-0.00757882	-0.00737883	-0.00714072	-0.00696674
4.79e-05	8.38031e-06	-2.18189e-06	-1.37859e-05	1.29931e-05	-1.1521e-05	5.40559e-06	-1.70096e-05	4.79e-05	-0.011235	-0.0123964	-0.0126156	-0.0128063	-0.0128105	-0.0128445	-0.0128662	4.79e-05	-0.0120574	-0.0119311	-0.0119388	-0.0118391	-0.0117454	-0.0116158	-0.0114991
4.8e-05	1.63215e-05	-5.92102e-06	-2.03118e-05	2.21659e-05	-2.96312e-05	-8.2351e-07	-2.62329e-05	4.8e-05	-0.017865	-0.0180503	-0.0179054	-0.0177238	-0.0175947	-0.0174076	-0.0172216	4.8e-05	-0.0131035	-0.0132678	-0.0132978	-0.013279	-0.0133182	-0.0133177	-0.0132823
4.81e-05	0	4.7812e-07	-2.04146e-05	-9.90024e-06	-1.28905e-05	-6.02173e-06	-2.37057e-05	4.81e-05	-0.0207454	-0.0198666	-0.0193245	-0.0188252	-0.0185678	-0.0181158	-0.0177998	4.81e-05	-0.0111361	-0.0115061	-0.0116045	-0.0116627	-0.0118273	-0.0119154	-0.0120178
4.82e-05	-5.14591e-06	-1.78507e-05	-3.14161e-05	-1.699e-05	-6.27236e-06	-2.35643e-05	-2.88341e-05	4.82e-05	-0.0191475	-0.0173199	-0.0165465	-0.0157938	-0.0154071	-0.0148385	-0.0144508	4.82e-05	-0.00660208	-0.00716362	-0.0072638	-0.00738942	-0.00764493	-0.00787567	-0.00800823
4.83e-05	-1.95734e-06	-2.39463e-05	-3.1018e-05	1.95937e-06	-3.02298e-05	-1.92353e-05	-2.90586e-05	4.83e-05	-0.0134455	-0.0110487	-0.0101501	-0.00927344	-0.00887811	-0.00830649	-0.00790175	4.83e-05	-0.000584012	-0.00119528	-0.00129617	-0.00145556	-0.00174333	-0.00199497	-0.0022007
4.84e-05	-1.2281e-05	-1.76363e-05	-2.75014e-05	1.20392e-05	-1.01065e-05	-1.3167e-05	-3.47895e-05	4.84e-05	-0.00472335	-0.00221639	-0.00138374	-0.000581561	-0.000248547	0.000222739	0.000556512	4.84e-05	0.00564389	0.00512567	0.00504958	0.00486966	0.00460306	0.00433498	0.00413935
4.85e-05	-2.80324e-05	-2.37758e-05	-2.58006e-05	-3.3477e-06	-3.47547e-05	-3.88043e-05	-1.88172e-05	4.85e-05	0.00529535	0.00742577	0.00799698	0.00855638	0.00875415	0.00902033	0.00920982	4.85e-05	0.0108101	0.0104679	0.0104183	0.0102782	0.0100883	0.00987126	0.0097016
4.86e-05	-2.45771e-05	-3.1407e-05	-4.01063e-05	-4.83581e-06	-4.55402e-05	-2.32067e-05	-2.16859e-05	4.86e-05	0.0146906	0.0159557	0.0161481	0.0163428	0.0163512	0.016339	0.0163223	4.86e-05	0.0137343	0.0136576	0.0136495	0.0135711	0.0134903	0.0133997	0.0133039
4.87e-05	-1.78085e-05	-2.6696e-05	-2.75591e-05	-1.2908e-05	-1.63772e-05	-2.32269e-05	-1.54973e-05	4.87e-05	0.0214615	0.0214995	0.0212442	0.0210009	0.0207967	0.0205099	0.0202554	4.87e-05	0.0137231	0.0139564	0.01405	0.0140008	0.0140668	0.0140955	0.0141049
4.88e-05	-1.6489e-05	-2.58325e-05	-3.96515e-05	5.49649e-06	-5.59829e-05	-3.66679e-05	-2.68531e-05	4.88e-05	0.0240153	0.0228045	0.0221468	0.0214292	0.0210767	0.0205396	0.020123	4.88e-05	0.0106059	0.0111401	0.0112182	0.0113011	0.0114926	0.0116546	0.0117546
4.89e-05	-1.173e-05	-2.55335e-05	-3.67775e-05	-2.05879e-05	-2.75899e-05	-2.14989e-05	-2.98367e-05	4.89e-05	0.0216906	0.0193728	0.0183975	0.017391	0.0169356	0.0162358	0.0157185	4.89e-05	0.00502338	0.00574456	0.00585922	0.00600243	0.00629456	0.00657192	0.00674119
4.9e-05	-1.98337e-05	-2.88472e-05	-4.0076e-05	-3.19879e-05	-3.29132e-05	-4.00119e-05	-3.10626e-05	4.9e-05	0.014815	0.0117969	0.0106919	0.00958693	0.00910676	0.00837716	0.00786655	4.9e-05	-0.00186351	-0.00109778	-0.000984116	-0.000802781	-0.000475024	-0.000154077	6.2036e-05
4.91e-05	-1.5235e-05	-2.88173e-05	-3.3622e-05	-1.49652e-05	-3.95399e-05	-3.48288e-05	-3.00241e-05	4.91e-05	0.00467953	0.00158347	0.000567528	-0.000460563	-0.000862676	-0.00143784	-0.00186822	4.91e-05	-0.00851131	-0.00786145	-0.00778519	-0.00760169	-0.00732264	-0.00702303	-0.00680051
4.92e-05	-1.48898e-05	-2.03057e-05	-3.48743e-05	-1.5377e-05	-2.45867e-05	-1.94402e-05	-4.65716e-05	4.92e-05	-0.00662784	-0.00920923	-0.00993305	-0.0106614	-0.0108846	-0.0112097	-0.0114383	4.92e-05	-0.0133816	-0.0130152	-0.0129815	-0.0128619	-0.0126928	-0.0124842	-0.0123217
4.93e-05	-2.81846e-05	-1.81362e-05	-3.45477e-05	-1.49955e-05	-2.21392e-05	-2.34827e-05	-3.96491e-05	4.93e-05	-0.016852	-0.0183437	-0.0186392	-0.0188767	-0.0188656	-0.0188581	-0.0188326	4.93e-05	-0.0152164	-0.0152459	-0.0152998	-0.0152525	-0.0152411	-0.0151852	-0.0151109
4.94e-05	-7.82145e-06	-2.65748e-05	-2.66051e-05	-1.40726e-05	-7.89721e-06	-1.85715e-05	-2.66354e-05	4.94e-05	-0.0238337	-0.0238919	-0.023602	-0.0232912	-0.0230472	-0.0226711	-0.0224126	4.94e-05	-0.0136004	-0.0140173	-0.0140926	-0.0141503	-0.0143217	-0.0144217	-0.0144727
4.95e-05	-6.25389e-06	-1.79628e-05	-2.38216e-05	-8.91701e-06	7.79673e-06	-1.17364e-05	-2.37941e-05	4.95e-05	-0.0259995	-0.0245112	-0.0237163	-0.0229053	-0.0224346	-0.0217621	-0.0212719	4.95e-05	-0.00877136	-0.00947416	-0.00963328	-0.009791	-0.0100782	-0.010357	-0.0104708
4.96e-05	-5.83569e-06	-1.46686e-05	-2.8356e-05	7.35222e-06	-7.35223e-06	-1.57573e-05	-1.88801e-05	4.96e-05	-0.0229774	-0.0201767	-0.0190337	-0.0178442	-0.0172394	-0.0163948	-0.0157472	4.96e-05	-0.00196026	-0.00280865	-0.0029798	-0.00316979	-0.00353958	-0.00388118	-0.0040908
4.97e-05	8.62039e-06	-1.1728e-05	-1.33314e-05	1.56373e-05	-1.68361e-05	-1.60675e-05	-1.33976e-05	4.97e-05	-0.0153195	-0.0117503	-0.0104665	-0.00910374	-0.00849245	-0.00761376	-0.00697729	4.97e-05	0.0053353	0.00452584	0.00436695	0.00416466	0.00381143	0.00344981	0.00322636
4.98e-05	8.62755e-06	-1.81435e-06	-1.65606e-05	1.45211e-05	4.5046e-07	-1.0542e-05	2.2522e-07	4.98e-05	-0.00463028	-0.000989705	0.000212069	0.00145777	0.00197089	0.00269176	0.00321032	4.98e-05	0.0115028	0.0108966	0.0107916	0.0106222	0.0103458	0.010036	0.00984559
4.99e-05	1.97364e-05	6.7215e-07	-1.14446e-05	2.29565e-05	6.12266e-06	-2.76796e-06	8.37118e-06	4.99e-05	0.007037	0.0100417	0.0109112	0.011795	0.0121387	0.0125224	0.0128615	4.99e-05	0.015173	0.0148909	0.0148353	0.0147415	0.0146126	0.014448	0.0143107
5e-05	1.96427e-05	-6.0402e-06	-2.99598e-06	5.30809e-05	-1.23698e-05	1.3892e-05	8.74672e-06	5e-05	0.0175145	0.0192448	0.019536	0.0199173	0.0199484	0.0199692	0.0199844	5e-05	0.015511	0.0156282	0.015638	0.0156379	0.0156698	0.0156513	0.0156513
5.01e-05	2.13516e-06	1.36743e-06	-1.12484e-05	1.32775e-05	-3.22627e-05	1.01459e-06	9.92488e-06	5.01e-05	0.0245612	0.0245907	0.024259	0.0239852	0.0237075	0.023329	0.0230072	5.01e-05	0.0122977	0.0127834	0.0128878	0.0129537	0.0131605	0.0133227	0.013403
5.02e-05	1.57414e-05	-6.69764e-06	-4.71105e-06	9.70591e-06	-4.71106e-06	1.47575e-06	-4.04886e-06	5.02e-05	0.0266031	0.0248831	0.0240087	0.0231105	0.022619	0.0218424	0.0212981	5.02e-05	0.00624097	0.00704967	0.00717624	0.00734018	0.00767904	0.00796327	0.00815484
5.03e-05	6.92092e-06	-5.4536e-07	-1.18487e-06	2.285e-05	2.36973e-06	-3.23485e-06	-4.89935e-06	5.03e-05	0.0233503	0.0201396	0.018873	0.0175094	0.0168555	0.0158993	0.0151906	5.03e-05	-0.00149278	-0.000516584	-0.000365257	-0.000155403	0.000236618	0.000635773	0.000878181
5.04e-05	1.98716e-05	3.1407e-06	-1.05791e-05	1.67308e-05	-1.41454e-05	-2.1721e-06	6.56513e-06	5.04e-05	0.0152591	0.0111653	0.00970562	0.00816089	0.007463	0.00649388	0.00574684	5.04e-05	-0.00936609	-0.00840422	-0.00824488	-0.0080399	-0.00764186	-0.00723439	-0.00697535
5.05e-05	2.58512e-05	5.06857e-06	-1.2972e-07	1.09925e-05	6.63892e-06	2.8918e-06	-9.42739e-06	5.05e-05	0.00388543	-0.000333184	-0.00166322	-0.0031364	-0.00369498	-0.004542	-0.00517181	5.05e-05	-0.0157155	-0.0149583	-0.0148641	-0.0146807	-0.0143868	-0.0140314	-0.0138218
5.06e-05	1.24512e-05	6.51214e-06	-5.71577e-06	1.28903e-05	8.7523e-06	-1.76162e-05	4.1678e-06	5.06e-05	-0.00861599	-0.012151	-0.0130746	-0.0142086	-0.0145358	-0.0150492	-0.0154297	5.06e-05	-0.0189728	-0.0186093	-0.0185936	-0.0185078	-0.0183659	-0.0181775	-0.0180373
5.07e-05	2.50217e-05	2.16403e-06	-2.01355e-05	1.01553e-05	9.17864e-06	-2.6313e-05	-1.29131e-06	5.07e-05	-0.0196765	-0.0217365	-0.0221289	-0.0226477	-0.022669	-0.0227331	-0.0227621	5.07e-05	-0.0181564	-0.0183482	-0.0183782	-0.0184164	-0.0184862	-0.018484	-0.0184948
5.08e-05	1.76798e-05	-7.45346e-06	-2.04146e-05	2.63357e-05	1.37349e-05	-9.78235e-06	-1.1406e-05	5.08e-05	-0.0269133	-0.0270559	-0.0267676	-0.0265147	-0.0262503	-0.0257939	-0.0255082	5.08e-05	-0.0130759	-0.0137471	-0.0138975	-0.0140534	-0.0143527	-0.0145783	-0.0147039
5.09e-05	-9.2851e-07	-3.49588e-06	-2.40475e-05	1.48561e-05	-4.79216e-06	-3.83848e-06	-1.37654e-05	5.09e-05	-0.0286908	-0.0268108	-0.0258667	-0.0248929	-0.0243318	-0.0234802	-0.0228804	5.09e-05	-0.00473212	-0.00576941	-0.00597313	-0.00622906	-0.00668123	-0.00709667	-0.0073194
5.1e-05	-2.27807e-06	-1.12081e-05	-2.8482e-05	1.45645e-05	-1.58888e-05	-9.97795e-06	-3.15316e-05	5.1e-05	-0.0245483	-0.0209155	-0.0195038	-0.0179885	-0.0172233	-0.0161305	-0.0153124	5.1e-05	0.00519055	0.00398979	0.00375905	0.0034776	0.00296212	0.00246802	0.00217193
5.11e-05	-7.55997e-06	-1.3707e-05	-2.75483e-05	6.6846e-06	-2.07064e-05	-1.67133e-05	-2.15817e-05	5.11e-05	-0.0152517	-0.0105791	-0.00895573	-0.00717433	-0.00635295	-0.00519637	-0.00434678	5.11e-05	0.0144589	0.0133892	0.0131959	0.0129274	0.0124695	0.011996	0.0117051
5.12e-05	-1.08174e-05	-2.42505e-05	-3.47179e-05	1.08125e-05	-1.91943e-05	-1.11626e-05	-2.49408e-05	5.12e-05	-0.00273121	0.00207672	0.00359119	0.00532287	0.00603923	0.00701285	0.00773483	5.12e-05	0.0209935	0.0203035	0.0201772	0.019981	0.019687	0.0193365	0.0191096
5.13e-05	-1.39048e-05	-1.72739e-05	-3.35103e-05	-1.6942e-06	-9.95504e-06	1.34957e-05	-2.60392e-05	5.13e-05	0.0104774	0.014508	0.0156157	0.0169463	0.0174168	0.0179757	0.0184401	5.13e-05	0.0231865	0.0230021	0.0229646	0.0229082	0.0228458	0.0226831	0.0226108
5.14e-05	-1.50489e-05	-1.89103e-05	-2.72845e-05	-5.23343e-06	-2.14626e-05	-2.06097e-05	-2.40148e-05	5.14e-05	0.0218274	0.0241992	0.0246817	0.0252932	0.0253827	0.0254894	0.0256086	5.14e-05	0.0204723	0.0208586	0.0209302	0.0210001	0.0211743	0.0213083	0.0213358
5.15e-05	-1.09906e-05	-2.42153e-05	-3.00017e-05	8.59709e-06	-1.68623e-05	-2.69463e-05	-1.1074e-05	5.15e-05	0.0289744	0.0291961	0.028911	0.0286951	0.0284176	0.0280206	0.0277109	5.15e-05	0.0135014	0.0143651	0.0145106	0.0146979	0.0150864	0.0153862	0.0155846
5.16e-05	-2.05034e-05	-3.01033e-05	-3.98809e-05	1.86673e-06	-1.19109e-05	-1.51405e-05	-1.67109e-05	5.16e-05	0.0306064	0.0285824	0.0275988	0.0265752	0.025999	0.0251039	0.024451	5.16e-05	0.00365598	0.00483319	0.00503353	0.00529995	0.00581381	0.00627659	0.00658118
5.17e-05	-1.9537e-05	-1.83546e-05	-2.35553e-05	2.0322e-07	-1.78651e-05	-3.50558e-05	-1.78651e-05	5.17e-05	0.0263918	0.0224539	0.0209514	0.0192988	0.0184901	0.0173178	0.0164229	5.17e-05	-0.00713465	-0.00581954	-0.00560315	-0.00532033	-0.00476304	-0.00422513	-0.00388104
5.18e-05	-6.32264e-06	-2.89242e-05	-3.84449e-05	3.89719e-06	-2.22234e-05	-2.55039e-05	-1.72739e-05	5.18e-05	0.0170861	0.0119672	0.0102317	0.00824177	0.00735301	0.00612052	0.00517147	5.18e-05	-0.0168683	-0.0156722	-0.0154656	-0.0152027	-0.0147147	-0.0142026	-0.0138847
5.19e-05	-6.53618e-06	-2.19977e-05	-3.76502e-05	-1.40185e-05	-2.293e-07	-2.04528e-05	-2.04783e-05	5.19e-05	0.00435608	-0.00101757	-0.00264291	-0.0046073	-0.0053774	-0.00644632	-0.0072952	5.19e-05	-0.0236842	-0.0227908	-0.0226837	-0.0224921	-0.0221523	-0.0217631	-0.0215054
5.2e-05	-1.59413e-05	-2.53765e-05	-2.61812e-05	-1.59544e-05	-6.03055e-06	-3.4033e-05	-2.82533e-05	5.2e-05	-0.00938917	-0.0140176	-0.0152861	-0.0168389	-0.0173159	-0.018097	-0.018681	5.2e-05	-0.0260745	-0.0257257	-0.0256773	-0.0256369	-0.0255179	-0.0253261	-0.0252123
5.21e-05	-7.3367e-06	-2.36056e-05	-3.03769e-05	4.8988e-07	-2.58924e-05	-3.47953e-06	-3.09172e-05	5.21e-05	-0.0216719	-0.0246659	-0.0252899	-0.0261319	-0.0262729	-0.0265264	-0.026738	5.21e-05	-0.0232815	-0.0235643	-0.0236548	-0.0237305	-0.0238913	-0.023931	-0.0240085
5.22e-05	-1.57793e-05	-2.1105e-05	-2.80767e-05	-8.61798e-06	-2.57402e-05	-3.71735e-06	-3.44719e-05	5.22e-05	-0.0299817	-0.0307217	-0.0305704	-0.030536	-0.0303196	-0.0299613	-0.0297542	5.22e-05	-0.015582	-0.0164682	-0.0166656	-0.0169009	-0.0173163	-0.0176472	-0.0178658
5.23e-05	-6.28141e-06	-1.36688e-05	-8.95771e-06	-7.69618e-06	-2.51926e-05	-3.22928e-06	-3.14956e-05	5.23e-05	-0.0325822	-0.03084	-0.0299459	-0.0289982	-0.0284184	-0.0275538	-0.0269335	5.23e-05	-0.00423377	-0.00560219	-0.00585363	-0.00620099	-0.00679309	-0.00734229	-0.0076848
5.24e-05	4.64977e-06	-1.50386e-05	-1.06294e-05	3.08034e-05	-2.25273e-05	-2.41911e-06	-2.28291e-05	5.24e-05	-0.0287648	-0.0248286	-0.0233225	-0.0216231	-0.0207369	-0.0195259	-0.0186071	5.24e-05	0.0085937	0.00703885	0.00674164	0.00637204	0.00569757	0.00505237	0.00464269
5.25e-05	-8.96622e-06	-7.44653e-06	-2.14784e-05	3.05459e-05	-2.49737e-05	9.1185e-07	-1.90975e-05	5.25e-05	-0.0191214	-0.0137096	-0.0118589	-0.00971957	-0.00875257	-0.00736504	-0.00630546	5.25e-05	0.0202815	0.0189165	0.0186613	0.0183168	0.0177144	0.0170939	0.0167021
5.26e-05	2.17187e-06	-1.21955e-05	-1.33311e-05	1.2797e-05	-3.39462e-05	2.58939e-05	-9.58893e-06	5.26e-05	-0.00554684	0.000357205	0.00213481	0.0043488	0.00519687	0.00650294	0.00748274	5.26e-05	0.0282114	0.0273013	0.0271725	0.026931	0.0265606	0.0260836	0.0258011
5.27e-05	9.61651e-06	-1.11869e-06	-5.16272e-06	4.5166e-07	-1.23265e-05	-6.30237e-06	-7.85176e-06	5.27e-05	0.00929583	0.0144843	0.0159314	0.0177781	0.0184244	0.0193508	0.0200856	5.27e-05	0.0303954	0.0301924	0.0301597	0.0300977	0.0300168	0.0298599	0.0297513
5.28e-05	5.3813e-07	-8.38988e-06	-1.4836e-05	1.44626e-05	-2.6466e-06	-1.93383e-05	-7.10492e-06	5.28e-05	0.0223881	0.0258484	0.0266546	0.0277311	0.0280173	0.0284039	0.0287373	5.28e-05	0.0262222	0.0267998	0.0269065	0.0270241	0.0272829	0.0274347	0.0275073
5.29e-05	1.23274e-06	-1.29004e-05	-1.95195e-05	2.35553e-05	5.887e-08	2.18672e-06	-1.22841e-05	5.29e-05	0.0311383	0.032172	0.0321325	0.0322406	0.0320899	0.0318613	0.0317165	5.29e-05	0.0165579	0.0177607	0.0179678	0.0182552	0.0187821	0.0192243	0.019488
5.3e-05	7.74224e-06	-2.41029e-06	-2.30439e-05	5.29531e-06	-2.57099e-05	-1.24167e-05	-1.49731e-05	5.3e-05	0.0337713	0.0321286	0.0312783	0.0303821	0.0298238	0.0289954	0.0284044	5.3e-05	0.00337553	0.00496693	0.00524646	0.00562611	0.00631514	0.00695439	0.00736198
5.31e-05	7.28153e-06	-8.53604e-06	-3.93903e-06	-5.4393e-07	-1.66159e-05	-4.71106e-06	-1.25628e-05	5.31e-05	0.0298565	0.0258389	0.024336	0.0225563	0.0217241	0.020462	0.0195099	5.31e-05	-0.0106792	-0.00896548	-0.00866765	-0.00828655	-0.00755751	-0.00682827	-0.00637881
5.32e-05	-4.7345e-07	-1.68625e-05	-2.22591e-05	4.7345e-07	-2.45514e-06	-1.20273e-05	-2.02775e-05	5.32e-05	0.0200788	0.014455	0.0125609	0.0102847	0.00933116	0.00788593	0.00674598	5.32e-05	-0.0229518	-0.0214374	-0.0212112	-0.020841	-0.0202246	-0.0195771	-0.0191188
5.33e-05	-1.97588e-06	-1.48925e-05	-2.62732e-05	-1.19934e-06	-3.37885e-05	-1.2511e-05	-2.03801e-05	5.33e-05	0.00638875	0.000234483	-0.00167995	-0.0040499	-0.00495034	-0.00629233	-0.00739868	5.33e-05	-0.03107	-0.0300444	-0.0299123	-0.0296709	-0.0292579	-0.0287578	-0.0284389
5.34e-05	-1.12275e-05	-1.32023e-05	-1.576e-05	3.19716e-06	-1.04095e-05	1.62681e-06	-1.79698e-05	5.34e-05	-0.00867661	-0.014273	-0.0158532	-0.0178875	-0.0185673	-0.0196163	-0.0204512	5.34e-05	-0.0334604	-0.0331252	-0.0330933	-0.0330198	-0.032891	-0.0326652	-0.0325241
5.35e-05	-9.46937e-06	-1.14614e-05	-1.93131e-05	3.9988e-07	-1.47657e-05	-9.16402e-06	-1.46021e-05	5.35e-05	-0.0224587	-0.0264345	-0.0273685	-0.0286688	-0.0289823	-0.0295079	-0.0299486	5.35e-05	-0.0296515	-0.0300711	-0.0301969	-0.0302969	-0.0305024	-0.0305931	-0.0306417
5.36e-05	-5.70876e-06	-1.74144e-05	-3.5974e-05	9.27806e-06	-2.29826e-05	-2.05551e-05	-1.41367e-05	5.36e-05	-0.032339	-0.0338977	-0.0340221	-0.034337	-0.0342371	-0.0341211	-0.0340871	5.36e-05	-0.0201245	-0.0212671	-0.0215103	-0.0217954	-0.0222992	-0.0227058	-0.0229605
5.37e-05	-1.25362e-05	-2.02371e-05	-2.58354e-05	1.33968e-05	5.89992e-06	2.60838e-06	-1.99089e-05	5.37e-05	-0.0363604	-0.0351692	-0.0344883	-0.0337117	-0.0332162	-0.0324919	-0.0319676	5.37e-05	-0.0064272	-0.0081458	-0.00846355	-0.00888732	-0.0096009	-0.0102708	-0.010673
5.38e-05	-1.50178e-05	-1.31526e-05	-2.82663e-05	-1.57036e-06	6.22992e-06	-1.54824e-05	-2.15426e-05	5.38e-05	-0.0336123	-0.0298734	-0.0284216	-0.026715	-0.0258576	-0.0246452	-0.0237081	5.38e-05	0.00897813	0.00707428	0.00670348	0.00621254	0.0054155	0.00461403	0.00411809
5.39e-05	-4.22343e-06	-2.00897e-05	-3.69846e-05	2.22011e-06	-1.75447e-05	-1.79236e-05	-2.73457e-05	5.39e-05	-0.0243426	-0.0187104	-0.0167256	-0.0143792	-0.0133616	-0.0118321	-0.0106323	5.39e-05	0.0233519	0.0216027	0.0213011	0.0208082	0.020089	0.0192569	0.0188015
5.4e-05	-3.87451e-06	-1.88442e-05	-4.14052e-05	7.85176e-06	-2.46523e-05	-1.41882e-05	-3.0831e-05	5.4e-05	-0.0100929	-0.00355459	-0.00150744	0.00107708	0.00211415	0.00360745	0.00485363	5.4e-05	0.0336779	0.0324628	0.0322291	0.0319083	0.0314037	0.0307885	0.0304337
5.41e-05	-1.81851e-05	-2.11577e-05	-2.96686e-05	-1.40226e-06	-2.21265e-05	-1.02493e-05	-3.10001e-05	5.41e-05	0.00631955	0.0125392	0.0143253	0.0166745	0.0175089	0.0187826	0.0198201	5.41e-05	0.0376473	0.0372766	0.0372185	0.0370534	0.0369117	0.036624	0.0364568
5.42e-05	-5.90391e-06	-1.92418e-05	-3.30718e-05	-5.99829e-06	-2.6204e-05	1.17273e-06	-2.67904e-05	5.42e-05	0.0219062	0.0266154	0.0278349	0.029468	0.0299343	0.030718	0.0313792	5.42e-05	0.0343583	0.0349292	0.0350247	0.0350941	0.0353385	0.0354087	0.0354893
5.43e-05	4.12379e-06	-2.56073e-05	-5.08583e-05	-1.93358e-05	-3.79392e-05	-2.92297e-05	-2.77748e-05	5.43e-05	0.0335447	0.0357899	0.0362021	0.0368001	0.0368453	0.0369641	0.0371052	5.43e-05	0.0243565	0.025742	0.0259671	0.0262691	0.0268423	0.0273106	0.0275975
5.44e-05	-3.43102e-05	-2.5043e-05	-3.74922e-05	6.25042e-06	-3.12625e-05	-2.48984e-05	-2.96611e-05	5.44e-05	0.0390094	0.0383804	0.0378675	0.037307	0.0369171	0.0363632	0.0359383	5.44e-05	0.00963354	0.0115568	0.0118988	0.0123277	0.0131207	0.0138678	0.0143186
5.45e-05	-2.98438e-05	-2.19864e-05	-2.25079e-05	5.2154e-07	-2.98367e-05	2.3591e-06	-3.84801e-05	5.45e-05	0.0372551	0.0338907	0.0325471	0.0309147	0.0301493	0.0290026	0.028089	5.45e-05	-0.00670668	-0.00461424	-0.0042719	-0.00378121	-0.00291591	-0.00206712	-0.00154768
5.46e-05	-1.48403e-05	-1.52233e-05	-3.35224e-05	-1.58332e-05	-2.34256e-05	-2.71762e-05	-3.37169e-05	5.46e-05	0.0287253	0.0231892	0.0213208	0.0189158	0.0179354	0.0164007	0.0152004	5.46e-05	-0.0216425	-0.0197565	-0.0194546	-0.0189999	-0.0182532	-0.0173902	-0.0169088
5.47e-05	-2.03291e-05	-1.02714e-05	-2.36835e-05	1.57035e-06	-8.78653e-06	-2.00354e-05	-1.65956e-05	5.47e-05	0.0150257	0.0084132	0.00632926	0.00358827	0.00258741	0.00100958	-0.000282899	5.47e-05	-0.0321983	-0.0308833	-0.0306801	-0.0303506	-0.0298528	-0.0291919	-0.0287933
5.48e-05	-1.55119e-05	-1.17395e-05	-2.73472e-05	1.36736e-05	-1.14715e-05	-5.99399e-06	-2.27319e-05	5.48e-05	-0.00119361	-0.00766477	-0.00960827	-0.0121619	-0.0129991	-0.0143932	-0.015555	5.48e-05	-0.0365912	-0.0360797	-0.0360266	-0.0358669	-0.0356786	-0.0353238	-0.0351315
5.49e-05	1.61958e-06	-9.98134e-06	-1.42269e-06	5.41795e-06	-1.69204e-05	-1.0384e-05	-1.47416e-05	5.49e-05	-0.0171462	-0.0223628	-0.0237934	-0.0256756	-0.0262155	-0.027161	-0.0279792	5.49e-05	-0.0341631	-0.034532	-0.0346347	-0.0346768	-0.034868	-0.0348765	-0.0348927
5.5e-05	1.83568e-06	-4.87025e-06	-1.37086e-05	7.37416e-06	-1.72208e-05	-5.02946e-06	-1.85258e-05	5.5e-05	-0.0300691	-0.0330181	-0.0336987	-0.0345765	-0.0347095	-0.0350322	-0.0353281	5.5e-05	-0.0253978	-0.0266139	-0.0268647	-0.0271191	-0.0276258	-0.0279917	-0.0282555
5.51e-05	6.46511e-06	-8.82783e-06	-2.88318e-05	1.57035e-06	-3.00204e-05	-1.74432e-05	-1.00308e-05	5.51e-05	-0.0375476	-0.0377376	-0.0375473	-0.0372544	-0.0369397	-0.0365737	-0.0363233	5.51e-05	-0.0118539	-0.0137079	-0.0140396	-0.0144463	-0.0152249	-0.0159012	-0.0163303
5.52e-05	4.71513e-06	-1.47969e-05	-4.25773e-06	5.82401e-06	-9.42211e-06	-8.07028e-06	-1.25669e-05	5.52e-05	-0.0382345	-0.0356024	-0.0345721	-0.0331148	-0.0324364	-0.0314187	-0.030668	5.52e-05	0.00396513	0.00185456	0.00145884	0.000943758	7.6926e-05	-0.000789927	-0.0013207
5.53e-05	1.29242e-05	-9.25258e-06	-7.00413e-06	8.02128e-06	-1.50031e-05	-5.3089e-07	-8.69939e-06	5.53e-05	-0.0317196	-0.026696	-0.0250065	-0.0226623	-0.0217256	-0.0203029	-0.0191258	5.53e-05	0.0193058	0.0172878	0.0169341	0.0164094	0.0156085	0.0146984	0.0141672
5.54e-05	1.73675e-05	-6.56739e-06	-1.15644e-05	2.1127e-05	-1.78926e-05	-7.80495e-06	-1.21832e-05	5.54e-05	-0.0191398	-0.0127134	-0.0106485	-0.00790258	-0.0068531	-0.00524579	-0.00388876	5.54e-05	0.0310574	0.0296004	0.0293482	0.0289283	0.0283507	0.027617	0.0271925
5.55e-05	8.61888e-06	1.96986e-06	4.20745e-06	8.85474e-06	-2.77309e-06	-5.51429e-06	-1.6307e-05	5.55e-05	-0.00287756	0.00372758	0.00576325	0.0084529	0.00936636	0.0109133	0.0121942	5.55e-05	0.0367518	0.0361898	0.0360823	0.0358554	0.0356378	0.0352051	0.0349903
5.56e-05	1.73302e-05	-1.47155e-05	-1.18077e-05	1.86113e-05	1.1609e-06	-8.37398e-06	3.4568e-07	5.56e-05	0.0138652	0.019476	0.0211005	0.0232118	0.0238499	0.0250166	0.0259839	5.56e-05	0.0350817	0.0355354	0.0356071	0.0356237	0.0358221	0.035795	0.0358336
5.57e-05	1.31903e-05	-1.21127e-05	-1.18893e-05	2.7008e-05	-1.70506e-06	3.5804e-07	-1.71392e-05	5.57e-05	0.0278798	0.0313715	0.0322631	0.0333728	0.0336505	0.0341818	0.03465	5.57e-05	0.0261672	0.0275773	0.0278027	0.0280767	0.0286526	0.0290737	0.0293469
5.58e-05	7.43899e-06	1.0764e-07	-1.48511e-05	1.68611e-05	-6.22759e-06	2.83557e-06	-2.6696e-05	5.58e-05	0.0362584	0.0369556	0.0369629	0.0368328	0.0366495	0.0364512	0.0363356	5.58e-05	0.0117497	0.0138171	0.0141909	0.0146269	0.0154669	0.0162243	0.0167031
5.59e-05	7.21474e-06	-1.06961e-05	-1.22665e-05	1.29035e-05	-1.79997e-05	-9.71842e-06	-2.11404e-05	5.59e-05	0.0373824	0.0351831	0.0342654	0.0329031	0.0323216	0.0314447	0.030741	5.59e-05	-0.00524592	-0.00290877	-0.00254153	-0.0019854	-0.00104923	-0.00012394	0.000468168
5.6e-05	5.4031e-07	-1.14045e-05	-1.60514e-05	-5.5388e-07	-2.3015e-05	3.34671e-06	-1.59231e-05	5.6e-05	0.0311254	0.0263783	0.0247346	0.0224305	0.0215472	0.0201483	0.0189737	5.6e-05	-0.0214281	-0.0192873	-0.0189372	-0.0183989	-0.0175559	-0.0165876	-0.0160387
5.61e-05	2.98701e-06	-7.54437e-06	-2.09692e-05	6.15778e-06	1.13934e-06	-1.09624e-05	-2.06618e-05	5.61e-05	0.0188069	0.0124606	0.0103918	0.00756964	0.00655784	0.00491938	0.00350348	5.61e-05	-0.0335959	-0.0320737	-0.0318231	-0.0314182	-0.0308204	-0.0300451	-0.0296
5.62e-05	8.21146e-06	-1.70457e-05	-2.41781e-05	4.75937e-06	-1.61948e-05	-2.10857e-05	-2.68275e-05	5.62e-05	0.002889	-0.00384132	-0.0059691	-0.00877747	-0.00970687	-0.0113254	-0.0126952	5.62e-05	-0.0394215	-0.0387753	-0.0386873	-0.0384729	-0.0382407	-0.0377772	-0.0375404
5.63e-05	3.85536e-06	-4.85367e-06	-2.39831e-05	-7.56653e-06	6.71083e-06	2.42762e-06	-2.48404e-05	5.63e-05	-0.0136457	-0.0195775	-0.0213751	-0.0236323	-0.0243356	-0.0256119	-0.0267046	5.63e-05	-0.0378849	-0.0382583	-0.0383266	-0.0383531	-0.0385315	-0.0384824	-0.0384896
5.64e-05	-3.42118e-06	-8.77718e-06	-2.0737e-05	1.17919e-05	4.50112e-06	-1.04735e-05	-2.43967e-05	5.64e-05	-0.0278541	-0.0318483	-0.032977	-0.0342878	-0.0345972	-0.0352888	-0.0359083	5.64e-05	-0.0292798	-0.0305991	-0.0308215	-0.0311073	-0.0316394	-0.0320096	-0.0322796
5.65e-05	-9.84521e-06	-9.60113e-06	-1.43407e-05	6.22442e-06	-1.83357e-05	-1.18957e-05	-2.15618e-05	5.65e-05	-0.0370546	-0.0384092	-0.0386671	-0.0387273	-0.0385956	-0.0385927	-0.0385898	5.65e-05	-0.0151943	-0.0172167	-0.0175809	-0.0180363	-0.0188528	-0.0195719	-0.0200555
5.66e-05	-5.26561e-06	-1.2451e-05	-3.51023e-05	9.89744e-06	9.5067e-07	3.01482e-06	-2.93288e-05	5.66e-05	-0.0394243	-0.0378544	-0.0371798	-0.0359962	-0.0355052	-0.0347377	-0.0340946	5.66e-05	0.00175077	-0.000567768	-0.000977948	-0.00155486	-0.00250475	-0.00347776	-0.00404001
5.67e-05	-7.61876e-06	-3.95524e-06	-1.37846e-05	-1.33736e-06	-2.39038e-05	-3.54797e-06	-2.0676e-05	5.67e-05	-0.0345032	-0.0302793	-0.02879	-0.0265608	-0.025718	-0.024393	-0.0232244	5.67e-05	0.0185221	0.0162885	0.0158983	0.0153107	0.0144168	0.0134271	0.0128205
5.68e-05	-9.53299e-06	-1.1944e-05	-3.86399e-05	-1.17007e-05	-3.68264e-05	-8.5815e-06	-2.32906e-05	5.68e-05	-0.0229727	-0.0168846	-0.0148253	-0.0119908	-0.010952	-0.00926648	-0.0078026	5.68e-05	0.0320116	0.030364	0.0300646	0.0295575	0.0289008	0.0280386	0.027557
5.69e-05	-2.374e-08	-1.88442e-05	-3.13437e-05	9.43002e-06	-3.45003e-05	-1.88205e-05	-3.30011e-05	5.69e-05	-0.00695631	-0.000123071	0.00212595	0.0050577	0.00606521	0.00784126	0.00933134	5.69e-05	0.0396549	0.0389038	0.0387476	0.0384351	0.0381416	0.0375894	0.0373109
5.7e-05	-1.41491e-05	-5.74735e-06	-2.56597e-05	-4.72696e-06	-5.13035e-05	-9.14713e-06	-2.1969e-05	5.7e-05	0.0106931	0.0170653	0.0191055	0.0216072	0.022436	0.0239205	0.0251896	5.7e-05	0.0399773	0.0402742	0.0402823	0.0402481	0.0403742	0.0402593	0.0402392
5.71e-05	-1.10321e-05	-1.84529e-05	-4.35389e-05	-5.89012e-06	-1.3816e-05	-6.32106e-06	-2.29657e-05	5.71e-05	0.0267453	0.0313967	0.0328249	0.0344077	0.0349122	0.0358305	0.0366067	5.71e-05	0.0329047	0.0342271	0.034423	0.034633	0.0351667	0.0355014	0.0357365
5.72e-05	-6.23384e-06	-1.32291e-05	-3.46904e-05	1.12303e-05	-1.40384e-05	-1.58938e-05	-2.81236e-05	5.72e-05	0.0380168	0.0401067	0.040655	0.040977	0.0410189	0.0412393	0.0413911	5.72e-05	0.0196967	0.0217845	0.0221024	0.022542	0.023403	0.0241343	0.0245704
5.73e-05	-7.04529e-06	-1.61583e-05	-2.15302e-05	-9.11299e-06	-1.57035e-05	-1.33267e-05	-2.45678e-05	5.73e-05	0.0422884	0.0414081	0.04099	0.0399858	0.0395822	0.0390227	0.0384938	5.73e-05	0.00296545	0.00540829	0.00578444	0.00638714	0.00734704	0.00833469	0.00894074
5.74e-05	-2.7969e-06	-2.22916e-05	-4.71849e-05	9.18979e-06	-8.73451e-06	-2.79225e-05	-1.88071e-05	5.74e-05	0.0388072	0.0351068	0.0337525	0.0316228	0.0308623	0.0296098	0.0284962	5.74e-05	-0.0140277	-0.0116946	-0.0113115	-0.0107099	-0.0097803	-0.0087231	-0.00811887
5.75e-05	-7.62984e-06	-1.51487e-05	-2.81554e-05	2.67991e-06	-2.48482e-05	-2.20404e-05	-2.12514e-06	5.75e-05	0.0281836	0.0223321	0.0202935	0.0174319	0.0164626	0.0147537	0.0132618	5.75e-05	-0.0281153	-0.0263436	-0.0260593	-0.0255437	-0.024835	-0.0239167	-0.0233894
5.76e-05	5.89005e-06	-1.94313e-05	-3.04237e-05	-1.11882e-05	-9.81838e-06	-3.25958e-05	-8.83017e-06	5.76e-05	0.0124294	0.00554304	0.00322341	0.000211891	-0.000836899	-0.00264708	-0.00421728	5.76e-05	-0.0365405	-0.0356776	-0.035533	-0.0352206	-0.0348835	-0.0342746	-0.0339345
5.77e-05	2.03001e-06	-1.97507e-05	-2.71428e-05	1.16691e-05	-1.79377e-05	-2.93898e-05	-1.54993e-05	5.77e-05	-0.00537074	-0.0119852	-0.0142044	-0.0168341	-0.0177593	-0.0193379	-0.0206922	5.77e-05	-0.0376886	-0.0379154	-0.0379435	-0.0378998	-0.0379821	-0.037793	-0.037715
5.78e-05	-1.02951e-05	-1.18654e-05	-1.97172e-05	8.37541e-06	-3.19307e-05	-1.77987e-05	-1.22135e-05	5.78e-05	-0.0219625	-0.0271086	-0.0287894	-0.0305177	-0.0310645	-0.0321799	-0.0330786	5.78e-05	-0.0314615	-0.0326607	-0.032874	-0.0331031	-0.0336114	-0.0338937	-0.0340882
5.79e-05	-5.5169e-07	-7.85176e-06	-2.13985e-05	-3.10596e-06	-3.2102e-06	-1.25281e-05	-1.3512e-05	5.79e-05	-0.0340307	-0.0367438	-0.0375583	-0.0380321	-0.0381525	-0.038516	-0.0387839	5.79e-05	-0.0188987	-0.0209104	-0.0212337	-0.0217124	-0.0224993	-0.0232199	-0.0236476
5.8e-05	1.20032e-06	-6.47098e-06	-8.96185e-06	1.35827e-05	-4.43125e-06	-7.76153e-06	-1.56133e-05	5.8e-05	-0.0394471	-0.0391962	-0.0390095	-0.0381769	-0.0378687	-0.0374108	-0.0369721	5.8e-05	-0.00272193	-0.00508876	-0.00550179	-0.00610167	-0.00706844	-0.0080327	-0.00860431
5.81e-05	-6.04366e-06	-1.47275e-05	-1.06984e-06	5.54315e-06	-1.30383e-05	-5.80593e-06	-1.49653e-05	5.81e-05	-0.0372306	-0.0341021	-0.0329249	-0.0309187	-0.030227	-0.029045	-0.0279867	5.81e-05	0.0139284	0.0116409	0.0112424	0.0106082	0.00969301	0.00863867	0.0080285
5.82e-05	-8.62838e-06	-1.71416e-05	-2.30432e-05	7.73658e-06	-1.43806e-05	7.70236e-06	-2.11912e-05	5.82e-05	-0.0279205	-0.0224993	-0.0205649	-0.0177914	-0.0168161	-0.0151229	-0.0136556	5.82e-05	0.0279148	0.0261952	0.025872	0.0253217	0.0246113	0.0236753	0.023154
5.83e-05	-5.93452e-06	-1.05725e-05	-1.49366e-05	5.16762e-06	-1.6087e-05	-2.83038e-06	-1.93373e-05	5.83e-05	-0.0133186	-0.00666576	-0.00432765	-0.00131501	-0.00029502	0.00160585	0.00321618	5.83e-05	0.0364759	0.0356408	0.0354682	0.0350988	0.0347642	0.034113	0.033806
5.84e-05	-1.60269e-06	-1.37997e-05	-1.44666e-05	9.92737e-06	-1.85754e-05	-8.35702e-06	-2.00811e-05	5.84e-05	0.00360811	0.0103153	0.0126408	0.0153129	0.0162694	0.0180152	0.0194925	5.84e-05	0.038066	0.0382592	0.0382525	0.0381758	0.0382393	0.0380481	0.0379743
5.85e-05	-1.01067e-05	-1.92466e-05	-2.63746e-05	1.61478e-05	-1.20794e-05	-8.89959e-06	-2.50055e-05	5.85e-05	0.0198988	0.0254413	0.0272853	0.0290996	0.0297999	0.0310895	0.0320795	5.85e-05	0.0324301	0.0336736	0.033826	0.0340052	0.0344846	0.034734	0.0349199
5.86e-05	1.57035e-06	-1.86809e-05	-1.60803e-05	2.79396e-05	-2.92399e-05	-2.76696e-05	-1.97111e-05	5.86e-05	0.032432	0.0356789	0.0367066	0.0373748	0.0376564	0.0381806	0.0385351	5.86e-05	0.0207659	0.0227737	0.0230627	0.0235035	0.0242998	0.0249617	0.0253748
5.87e-05	5.00556e-06	-9.60437e-06	-4.11236e-05	1.67693e-05	-1.49044e-05	-2.54902e-05	-2.74673e-05	5.87e-05	0.0388114	0.0392091	0.0392459	0.0386027	0.0384249	0.0381238	0.037789	5.87e-05	0.00533955	0.00771287	0.00809725	0.00869817	0.00964142	0.0106189	0.0111528
5.88e-05	-1.63093e-05	-1.72739e-05	-3.0787e-05	1.25628e-05	-8.8163e-06	-3.63105e-05	-3.23573e-05	5.88e-05	0.0379336	0.0353891	0.0344022	0.0325546	0.031967	0.0309056	0.029921	5.88e-05	-0.0108954	-0.00855345	-0.00816427	-0.00753272	-0.00661168	-0.00554519	-0.00495536
5.89e-05	-4.04102e-06	-3.16972e-05	-3.01867e-05	1.06425e-05	-1.13125e-05	-3.55378e-05	-2.64059e-05	5.89e-05	0.0299003	0.024861	0.0230277	0.0203401	0.0194477	0.0178191	0.0163649	5.89e-05	-0.0250388	-0.0232052	-0.0228759	-0.0223129	-0.0215801	-0.0206107	-0.0200906
5.9e-05	-1.11357e-05	-1.59901e-05	-3.81183e-05	9.85395e-06	-2.08445e-05	-1.99886e-05	-2.17003e-05	5.9e-05	0.0161182	0.00955403	0.0072404	0.00425359	0.00322217	0.00132519	-0.000295885	5.9e-05	-0.0343386	-0.0333737	-0.0331659	-0.0328085	-0.0324229	-0.0317133	-0.0313717
5.91e-05	-2.11625e-05	-1.3534e-05	-3.23038e-05	-1.18892e-05	-2.63984e-05	-4.33907e-06	-1.92162e-05	5.91e-05	-0.000712244	-0.00754351	-0.00993073	-0.0127293	-0.0136842	-0.0154873	-0.016967	5.91e-05	-0.0370541	-0.0371436	-0.0371182	-0.0370174	-0.0370451	-0.036793	-0.0366392
5.92e-05	-2.30687e-06	-2.04146e-05	-3.4308e-05	-1.23856e-05	-3.81228e-05	-2.14881e-05	-2.29786e-05	5.92e-05	-0.0174061	-0.0232821	-0.0252732	-0.0272501	-0.0279596	-0.0292937	-0.0303772	5.92e-05	-0.0326809	-0.0337533	-0.0339192	-0.0341114	-0.0345435	-0.0347185	-0.034882
5.93e-05	-6.185e-06	-1.49665e-05	-2.94946e-05	1.25628e-05	-3.9803e-05	-1.88971e-05	-1.97305e-05	5.93e-05	-0.0308037	-0.0345362	-0.0357732	-0.0365573	-0.036906	-0.0375021	-0.0379558	5.93e-05	-0.0221275	-0.0240023	-0.0242961	-0.0247381	-0.0255076	-0.0261364	-0.0265039
5.94e-05	-2.18639e-05	-1.09925e-05	-3.14346e-05	4.68904e-06	-5.16015e-05	-1.25078e-05	-2.03375e-05	5.94e-05	-0.0382735	-0.0391666	-0.039407	-0.038899	-0.0387717	-0.0385681	-0.0382959	5.94e-05	-0.0076531	-0.00992026	-0.0103063	-0.0109041	-0.0118218	-0.0127376	-0.0132718
5.95e-05	-6.05512e-06	-6.56845e-06	-3.56351e-05	-5.79846e-06	-3.22378e-05	-2.2559e-05	-2.3616e-05	5.95e-05	-0.0385558	-0.0364932	-0.0356635	-0.0339428	-0.0333967	-0.0323846	-0.0314512	5.95e-05	0.00776359	0.00556441	0.00516326	0.0045218	0.00362485	0.00259622	0.0020336
5.96e-05	-8.31269e-06	-1.418e-05	-2.16646e-05	8.31269e-06	-3.87041e-05	-2.5821e-05	-1.12269e-05	5.96e-05	-0.0316839	-0.0270607	-0.0253332	-0.0227466	-0.0218609	-0.0202188	-0.0188167	5.96e-05	0.021194	0.0194869	0.0191444	0.0185892	0.0178842	0.0169184	0.0164255
5.97e-05	-1.28247e-05	-1.20658e-05	-2.44714e-05	1.10972e-05	-1.90014e-05	-2.38172e-05	-1.27724e-05	5.97e-05	-0.0191497	-0.0128248	-0.0105487	-0.00763304	-0.00658741	-0.00468728	-0.00311202	5.97e-05	0.029997	0.0291007	0.028906	0.0285376	0.028167	0.0274872	0.0271531
5.98e-05	-9.31183e-06	-5.6021e-06	-2.56858e-05	1.51521e-05	-3.48036e-06	-1.82928e-05	-1.5805e-05	5.98e-05	-0.00344863	0.00332903	0.00571438	0.00840669	0.00939023	0.0112205	0.0127125	5.98e-05	0.0324751	0.032588	0.0325475	0.0324088	0.0324476	0.0321668	0.0320739
5.99e-05	-1.03493e-05	-5.6131e-06	-1.50101e-05	1.10678e-05	-1.97965e-05	-9.44721e-06	-6.87441e-06	5.99e-05	0.0123314	0.0182836	0.0203551	0.0223038	0.0230646	0.0244742	0.025576	5.99e-05	0.0283881	0.0294501	0.0295563	0.029736	0.0301414	0.0302896	0.0304604
6e-05	4.07426e-06	-9.65367e-06	-1.32575e-05	1.57035e-06	-3.83539e-06	-1.68686e-05	-3.22827e-05	6e-05	0.0253032	0.0292718	0.0305822	0.031431	0.031851	0.0325206	0.0330069	6e-05	0.0185849	0.0203788	0.0206384	0.0210549	0.0217699	0.0223516	0.0227227
6.01e-05	-1.27803e-05	-1.43506e-05	-2.49566e-05	7.65849e-06	-2.92811e-05	-9.42211e-06	-3.30258e-05	6.01e-05	0.0329567	0.0342113	0.0345253	0.0340936	0.0340548	0.0339144	0.0336859	6.01e-05	0.00513147	0.00731944	0.0076575	0.00823253	0.00910454	0.0099811	0.0105013
6.02e-05	-4.50369e-06	-1.25925e-05	-1.77183e-05	1.98508e-06	-1.78074e-05	2.31124e-06	-2.58071e-05	6.02e-05	0.033953	0.032253	0.0315213	0.0299091	0.0294329	0.0285058	0.0276309	6.02e-05	-0.00932221	-0.0071681	-0.00680351	-0.00619384	-0.00531546	-0.00431672	-0.00376456
6.03e-05	-6.79782e-06	-7.51452e-06	-1.71158e-05	-1.59146e-06	-2.14685e-05	-1.13719e-05	-1.96979e-05	6.03e-05	0.02825	0.0238872	0.0222575	0.0198053	0.0189648	0.0174382	0.0160904	6.03e-05	-0.0219909	-0.0202863	-0.0200101	-0.0194439	-0.0187545	-0.0178106	-0.0173218
6.04e-05	-1.22452e-06	-1.00457e-05	-1.12929e-05	2.17126e-06	-1.85665e-05	-9.97765e-06	-1.91674e-05	6.04e-05	0.0170357	0.0108796	0.00864421	0.00582732	0.00481642	0.00300406	0.00141852	6.04e-05	-0.0303282	-0.0294533	-0.0292428	-0.0288969	-0.0285255	-0.0278434	-0.0275165
6.05e-05	2.21765e-05	-1.70106e-06	-1.91361e-05	5.53652e-06	-2.31023e-05	-5.66723e-06	-6.41212e-06	6.05e-05	0.00261634	-0.00407784	-0.00645047	-0.00911133	-0.0100599	-0.0118652	-0.013327	6.05e-05	-0.0325569	-0.0326359	-0.0326031	-0.0325303	-0.0325128	-0.032249	-0.0321504
6.06e-05	1.44274e-06	-7.25167e-06	-1.64312e-05	1.29203e-05	-2.07848e-05	-1.50971e-05	2.40667e-06	6.06e-05	-0.0120732	-0.0181048	-0.0201696	-0.0221043	-0.0228642	-0.024243	-0.0253077	6.06e-05	-0.0283651	-0.0293652	-0.0295072	-0.029709	-0.0301074	-0.0302515	-0.0303946
6.07e-05	-1.32243e-06	-7.72188e-06	-6.67104e-06	2.34961e-06	-2.08986e-06	-1.0473e-05	3.81375e-06	6.07e-05	-0.0241832	-0.0283203	-0.0296918	-0.0305406	-0.0309566	-0.0316233	-0.0320972	6.07e-05	-0.0186046	-0.0203284	-0.0205899	-0.0210385	-0.0217276	-0.0222962	-0.022646
6.08e-05	9.46832e-06	-2.90967e-06	-1.11887e-05	1.54149e-05	-1.17083e-05	-1.85898e-06	-1.15697e-05	6.08e-05	-0.0313877	-0.0328501	-0.0332462	-0.0328628	-0.0328228	-0.0326685	-0.0324647	6.08e-05	-0.00534788	-0.00740385	-0.00777178	-0.00836188	-0.00920086	-0.0100385	-0.0105343
6.09e-05	-1.40926e-05	-1.12984e-05	-1.67025e-05	1.56224e-05	-4.77189e-06	-1.79264e-05	-1.41737e-05	6.09e-05	-0.0323192	-0.0308399	-0.0301807	-0.0286213	-0.0281515	-0.0272032	-0.0263585	6.09e-05	0.00878603	0.00678863	0.00640757	0.00577769	0.00495311	0.00398367	0.00347205
6.1e-05	7.6554e-06	-1.14831e-05	-1.19743e-05	1.38384e-05	-1.79609e-05	-1.18764e-05	-1.79609e-05	6.1e-05	-0.0268732	-0.0227038	-0.0211323	-0.0187527	-0.0179238	-0.0163812	-0.0150465	6.1e-05	0.0212377	0.0196677	0.0193365	0.0187839	0.0181284	0.0172137	0.0167551
6.11e-05	6.80039e-06	-1.25695e-05	-1.63191e-05	1.7184e-05	-1.98889e-05	-7.41593e-06	-1.36075e-05	6.11e-05	-0.0160248	-0.0100404	-0.00784862	-0.00511962	-0.00405534	-0.00226248	-0.000744775	6.11e-05	0.0296517	0.0288039	0.0285681	0.0281966	0.0278199	0.0271725	0.0268458
6.12e-05	-1.70904e-05	-9.60679e-06	-1.18241e-05	1.05302e-05	-2.39258e-05	-4.6109e-07	-1.74585e-05	6.12e-05	-0.0020654	0.00460414	0.0069607	0.00955693	0.0105596	0.0123568	0.0137649	6.12e-05	0.0325482	0.03259	0.0325123	0.0323907	0.0323793	0.0320493	0.031928
6.13e-05	1.21639e-05	-1.98162e-05	-1.12584e-05	1.96168e-05	-2.50591e-05	-1.0926e-05	-3.77962e-05	6.13e-05	0.0123824	0.0185389	0.0206102	0.0225311	0.0233308	0.0247102	0.0257653	6.13e-05	0.0295509	0.0304392	0.0305195	0.0306598	0.030996	0.0310869	0.0312014
6.14e-05	1.15563e-05	-8.82255e-06	-2.57431e-05	9.42211e-06	-2.29021e-05	-1.94974e-05	-1.72381e-05	6.14e-05	0.0246359	0.0289863	0.0303941	0.0312558	0.0317308	0.0324102	0.0329013	6.14e-05	0.0212548	0.0228267	0.0230377	0.0234405	0.0240549	0.0245478	0.0248584
6.15e-05	6.30598e-06	-4.52585e-06	-1.62723e-05	7.12232e-06	-1.43807e-05	-9.7188e-06	-1.90918e-05	6.15e-05	0.032253	0.0339612	0.0344023	0.0340762	0.0341023	0.0339979	0.0338218	6.15e-05	0.00925573	0.011213	0.0115327	0.012076	0.0128527	0.013635	0.0140898
6.16e-05	1.95795e-06	-9.63083e-06	-1.76913e-05	-4.51726e-06	-1.89983e-05	-8.13006e-06	-2.49318e-05	6.16e-05	0.0337844	0.0325424	0.0319464	0.0304979	0.0300724	0.0291862	0.0284038	6.16e-05	-0.00405056	-0.00212273	-0.00177326	-0.00116442	-0.000367698	0.000535162	0.00104664
6.17e-05	-5.00171e-06	-1.25628e-05	-2.8121e-05	-9.78544e-06	-1.64934e-05	-3.03453e-05	-1.61395e-05	6.17e-05	0.0290297	0.0250776	0.0235473	0.0212471	0.0205	0.0190432	0.0177693	6.17e-05	-0.0161905	-0.0146284	-0.0143298	-0.0137862	-0.0131605	-0.0122406	-0.0117756
6.18e-05	1.09083e-05	-2.31411e-05	-2.72741e-05	1.35551e-05	-1.04144e-05	-2.61157e-05	-1.78497e-05	6.18e-05	0.0190272	0.0131196	0.0109961	0.00834083	0.00736823	0.00560724	0.00413183	6.18e-05	-0.0247043	-0.0238431	-0.0236334	-0.023274	-0.0229105	-0.0222414	-0.0219116
6.19e-05	1.09554e-05	-1.1011e-05	-2.67145e-05	-7.85485e-06	-4.72651e-06	-1.25906e-05	-2.51565e-05	6.19e-05	0.00580717	-0.000876672	-0.00318844	-0.00568885	-0.00665294	-0.0083965	-0.0097626	6.19e-05	-0.0280296	-0.0280032	-0.027942	-0.0278204	-0.0277949	-0.0274603	-0.0273506
6.2e-05	-7.29841e-06	-1.93527e-05	-2.58884e-05	1.77975e-06	8.58451e-06	-4.6365e-07	-2.11325e-05	6.2e-05	-0.00798808	-0.0141852	-0.0162701	-0.018152	-0.0189543	-0.0202828	-0.0213032	6.2e-05	-0.0257691	-0.0265371	-0.0266021	-0.026759	-0.0270655	-0.0271329	-0.0272277
6.21e-05	-9.13318e-06	-1.79416e-05	-3.05586e-05	-2.18401e-06	-1.43139e-05	-1.3736e-05	-2.24362e-05	6.21e-05	-0.0199132	-0.0244489	-0.0258864	-0.0267936	-0.0272435	-0.0279194	-0.0283967	6.21e-05	-0.0186159	-0.0200006	-0.0201961	-0.0205746	-0.021136	-0.0215585	-0.0218369
6.22e-05	-8.83717e-06	-2.10567e-05	-4.13569e-05	4.7051e-07	-5.16875e-06	-2.41274e-05	-2.2271e-05	6.22e-05	-0.027813	-0.0297887	-0.0302939	-0.0300408	-0.0300782	-0.029987	-0.0298458	6.22e-05	-0.00832866	-0.00998484	-0.0102699	-0.0107874	-0.0114801	-0.0121644	-0.0125619
6.23e-05	-1.67113e-05	-1.3453e-05	-3.18521e-05	9.16213e-06	2.10802e-06	-2.15648e-05	-2.77037e-05	6.23e-05	-0.0303928	-0.0294577	-0.0289435	-0.0276042	-0.0272573	-0.0263887	-0.0256557	6.23e-05	0.00295468	0.00132135	0.00104034	0.000479637	-0.000183051	-0.00103309	-0.00145479
6.24e-05	-1.47822e-05	-8.47468e-06	-1.44316e-05	-3.42609e-06	-1.72869e-05	-2.47881e-05	-2.22834e-05	6.24e-05	-0.0271959	-0.0235617	-0.0221396	-0.0200686	-0.0193338	-0.017896	-0.0167245	6.24e-05	0.0130671	0.0117712	0.0114784	0.0109949	0.0104517	0.00969714	0.00930688
6.25e-05	-1.83015e-05	-2.10201e-05	-2.89925e-05	-2.66382e-05	-2.94146e-05	-3.1892e-05	-1.76357e-05	6.25e-05	-0.0190884	-0.0134854	-0.011475	-0.00903064	-0.00808366	-0.00642827	-0.00505181	6.25e-05	0.0202318	0.0195103	0.0193052	0.0189639	0.0186488	0.0180469	0.017783
6.26e-05	-3.33156e-06	-1.96511e-05	-4.12109e-05	3.1407e-06	-4.7241e-05	-4.04474e-05	-3.10688e-05	6.26e-05	-0.00767208	-0.00122511	0.000958835	0.00327598	0.00422159	0.00583828	0.00710779	6.26e-05	0.0232432	0.0232139	0.023104	0.0229726	0.0229428	0.022604	0.0224988
6.27e-05	-1.45286e-05	-8.09606e-06	-2.13452e-05	-5.35079e-06	-2.29155e-05	-3.49432e-05	-2.63006e-05	6.27e-05	0.00475703	0.0108245	0.0127916	0.0145303	0.0152983	0.0165487	0.0174815	6.27e-05	0.0217218	0.0223403	0.0223725	0.02246	0.0226951	0.0227171	0.0227812
6.28e-05	-2.05986e-05	-1.70899e-05	-1.57035e-05	2.99952e-06	-1.03548e-05	-6.33696e-06	-3.14499e-05	6.28e-05	0.0159004	0.0203862	0.0217533	0.0225626	0.0230437	0.0236604	0.0241024	6.28e-05	0.0160604	0.0172273	0.017348	0.0176492	0.0181015	0.0184425	0.0186748
6.29e-05	-6.28141e-06	-6.91805e-06	-1.97886e-05	-3.18322e-06	-2.67598e-05	5.9413e-07	-3.57891e-05	6.29e-05	0.0235598	0.0256106	0.0260963	0.0258633	0.0259206	0.0258366	0.0257073	6.29e-05	0.00745475	0.00890353	0.00912474	0.00957477	0.0101527	0.0107427	0.0110815
6.3e-05	-2.3839e-05	-1.33125e-05	-3.10322e-05	1.07595e-05	-1.87733e-05	-1.03846e-05	-4.20956e-05	6.3e-05	0.0263112	0.0255148	0.0250682	0.0238893	0.0235356	0.0227431	0.0221126	6.3e-05	-0.00239151	-0.000955551	-0.000682606	-0.000186309	0.000422791	0.0011478	0.00152204
6.31e-05	-1.84731e-05	-9.3361e-06	-2.94656e-05	1.89302e-05	9.59412e-06	2.27483e-06	-3.68226e-05	6.31e-05	0.0237274	0.0203094	0.0190318	0.0171251	0.0164286	0.0151964	0.0141456	6.31e-05	-0.0114946	-0.0103207	-0.0100616	-0.0096178	-0.00914837	-0.00842033	-0.00806074
6.32e-05	-5.0986e-07	-1.43881e-05	-1.99047e-05	-8.0557e-07	-1.33276e-05	-4.71106e-06	-4.38424e-05	6.32e-05	0.0165705	0.0112382	0.00939292	0.00716646	0.00632789	0.00482308	0.00362305	6.32e-05	-0.0180699	-0.0174234	-0.0172393	-0.0169259	-0.0166389	-0.0160785	-0.0158185
6.33e-05	-4.22072e-06	-1.85214e-05	-2.94581e-05	-8.77658e-06	-1.46235e-05	-9.75724e-06	-3.29774e-05	6.33e-05	0.00649041	0.000319194	-0.00169041	-0.00377942	-0.00461198	-0.00606746	-0.00717474	6.33e-05	-0.0208633	-0.0208416	-0.0207728	-0.0206552	-0.0206296	-0.0203339	-0.0202213
6.34e-05	3.19e-07	-1.16058e-05	-2.79556e-05	5.03005e-06	-1.34705e-05	-2.16741e-05	-1.50902e-05	6.34e-05	-0.0044313	-0.0102318	-0.0120402	-0.013586	-0.0142693	-0.0153442	-0.0161708	6.34e-05	-0.0194191	-0.0200106	-0.0200466	-0.0201549	-0.020395	-0.0204028	-0.0204734
6.35e-05	4.59626e-06	-1.50141e-05	-2.09124e-05	5.86027e-06	-3.24028e-05	-3.21732e-05	-2.06061e-05	6.35e-05	-0.0140913	-0.0183879	-0.0196435	-0.020362	-0.0207294	-0.0212654	-0.0216174	6.35e-05	-0.0142982	-0.0153429	-0.0154929	-0.0157884	-0.0161923	-0.0165055	-0.0167144
6.36e-05	-6.71965e-06	-1.68356e-05	-1.90269e-05	1.03716e-05	-3.39998e-05	-1.9611e-05	-1.1796e-05	6.36e-05	-0.0208559	-0.0227927	-0.0232521	-0.0229707	-0.0229727	-0.0228618	-0.0226755	6.36e-05	-0.00675823	-0.00799021	-0.00822349	-0.00863699	-0.00915711	-0.00965324	-0.00997277
6.37e-05	-6.7471e-07	-9.98338e-06	-2.14237e-05	-5.86743e-06	-4.28473e-05	-2.76653e-06	-6.88248e-06	6.37e-05	-0.0234447	-0.0226871	-0.0222474	-0.0210745	-0.0207245	-0.0199773	-0.0193451	6.37e-05	0.00152561	0.000305816	9.1504e-05	-0.000371378	-0.000856433	-0.0014903	-0.00180862
6.38e-05	-4.19848e-06	-2.76897e-05	-2.5446e-05	-7.01883e-06	-2.48693e-05	4.35926e-06	-9.48619e-06	6.38e-05	-0.0215944	-0.0182598	-0.0170578	-0.0152705	-0.0145934	-0.0134041	-0.0124579	6.38e-05	0.00903979	0.00811358	0.00786365	0.00746821	0.00708058	0.0064729	0.00617215
6.39e-05	-1.66318e-05	-1.5073e-05	-2.73206e-05	1.60187e-05	-2.04262e-05	-1.58196e-06	-2.32342e-05	6.39e-05	-0.0156366	-0.0104595	-0.00873739	-0.00669843	-0.00591277	-0.00449698	-0.00341616	6.39e-05	0.0144921	0.0139775	0.0137942	0.0134941	0.0132769	0.0127725	0.0125698
6.4e-05	-9.80857e-06	-1.45196e-05	-2.0981e-05	1.21764e-05	-3.09695e-05	8.2403e-07	-2.51256e-05	6.4e-05	-0.0068098	-0.000780447	0.00107147	0.00295671	0.0037477	0.00505189	0.00605144	6.4e-05	0.0170467	0.0170148	0.0169066	0.0167814	0.0167607	0.0164568	0.0163816
6.41e-05	-7.4227e-06	-1.55093e-05	-2.41138e-05	6.38671e-06	-1.68448e-05	-3.31076e-06	-2.66312e-05	6.41e-05	0.003176	0.00884676	0.0104748	0.0118436	0.0124684	0.0134338	0.014126	6.41e-05	0.0163129	0.0167713	0.0167563	0.0167962	0.0169542	0.0169441	0.0169929
6.42e-05	-4.47112e-06	-1.89096e-05	-3.1407e-05	1.41986e-05	-5.8452e-06	-1.70122e-05	-2.59981e-05	6.42e-05	0.0123729	0.0165713	0.0176533	0.0182027	0.01852	0.0189985	0.0192759	6.42e-05	0.0125693	0.0134055	0.0134894	0.0136895	0.0140264	0.0142372	0.0144139
6.43e-05	0	-1.62719e-05	-2.67634e-05	2.0299e-05	-1.88442e-05	-1.93452e-05	-2.82663e-05	6.43e-05	0.0189844	0.0208521	0.0211625	0.0208477	0.0208456	0.0206718	0.0205096	6.43e-05	0.00662536	0.00764307	0.00779367	0.00813849	0.00854352	0.0089607	0.00923972
6.44e-05	1.25608e-05	4.70495e-06	-1.88456e-05	1.57062e-05	-2.51229e-05	-7.84701e-06	-2.35444e-05	6.44e-05	0.0217333	0.020952	0.0204295	0.0193223	0.0189841	0.0182444	0.0176419	6.44e-05	-0.000269843	0.000750886	0.000938798	0.00132458	0.00170773	0.00226627	0.00255836
6.45e-05	2.63703e-06	-1.84592e-05	-2.31109e-05	3.89621e-06	-1.09331e-05	-1.9837e-05	-2.18517e-05	6.45e-05	0.020154	0.0168814	0.0156902	0.0140088	0.0133934	0.0123059	0.0114166	6.45e-05	-0.00671124	-0.00591523	-0.00571937	-0.0053592	-0.0050455	-0.00451095	-0.00423582
6.46e-05	-5.15269e-06	-1.90897e-05	-3.25971e-05	8.85775e-06	-1.42559e-05	-1.4943e-05	-1.8648e-05	6.46e-05	0.0147776	0.0097066	0.00807654	0.00619312	0.00546548	0.00420211	0.00323393	6.46e-05	-0.0115502	-0.0111038	-0.0109481	-0.0106813	-0.0105095	-0.010065	-0.00986942
6.47e-05	9.4999e-07	-9.36007e-06	-2.47437e-05	7.35547e-06	-2.74501e-05	-1.50832e-06	-1.31929e-05	6.47e-05	0.00674285	0.000915311	-0.000840784	-0.00252939	-0.00323174	-0.00439405	-0.00526668	6.47e-05	-0.0138813	-0.0138786	-0.013789	-0.0136644	-0.0136694	-0.0134108	-0.013326
6.48e-05	1.88589e-06	-9.92111e-06	-1.69583e-05	8.41679e-06	-2.47514e-05	-7.34545e-06	-2.2616e-05	6.48e-05	-0.0021741	-0.00764548	-0.00915149	-0.0103512	-0.0109057	-0.0117046	-0.0123165	6.48e-05	-0.0133807	-0.0137875	-0.0137883	-0.0138416	-0.0140124	-0.0139864	-0.0140447
6.49e-05	-8.16465e-06	-4.08135e-06	-2.22978e-05	3.1093e-07	-1.35044e-05	2.51785e-06	-2.1672e-05	6.49e-05	-0.0103323	-0.0144043	-0.0153356	-0.0158189	-0.0160648	-0.0163997	-0.0166421	6.49e-05	-0.0103467	-0.0110352	-0.0111332	-0.0113497	-0.0116152	-0.0118198	-0.0119734
6.5e-05	1.46374e-05	-1.32552e-05	-1.95341e-05	7.28732e-06	-1.70857e-05	-5.6443e-07	-1.53272e-05	6.5e-05	-0.0161339	-0.0179495	-0.0182186	-0.0178859	-0.0178321	-0.0175965	-0.0173894	6.5e-05	-0.00552774	-0.00637318	-0.00651564	-0.00682431	-0.00718809	-0.00758444	-0.00778426
6.51e-05	-1.2814e-05	-1.5892e-05	-3.71859e-05	8.98243e-06	-2.49372e-05	-2.0917e-05	-1.9598e-05	6.51e-05	-0.0186707	-0.017934	-0.0174666	-0.0164113	-0.0160258	-0.0153297	-0.0147771	6.51e-05	-3.2417e-05	-0.000834681	-0.00101776	-0.00136714	-0.00169217	-0.00216006	-0.00241836
6.52e-05	-1.14955e-05	-8.7921e-07	-2.81417e-05	-6.347e-08	-1.82166e-05	-6.34488e-06	-1.7965e-05	6.52e-05	-0.0176815	-0.0145907	-0.0134661	-0.0119232	-0.0113187	-0.0103049	-0.00951142	6.52e-05	0.00496009	0.00437167	0.00419015	0.00386352	0.00362931	0.00316576	0.00293399
6.53e-05	6.2624e-07	1.57035e-06	-1.88442e-05	7.72746e-06	-7.34982e-06	-1.36958e-05	-1.35667e-05	6.53e-05	-0.0135597	-0.008751	-0.00723221	-0.00553613	-0.00485568	-0.0037052	-0.00283824	6.53e-05	0.00853845	0.00826995	0.00813847	0.00789847	0.00780402	0.00741087	0.00726022
6.54e-05	-2.19734e-06	-6.59777e-06	-2.63796e-05	1.0364e-05	-6.2986e-07	-4.71392e-06	-7.85606e-06	6.54e-05	-0.00721621	-0.00166273	-7.4632e-05	0.00144123	0.00209542	0.00311765	0.0038925	6.54e-05	0.0101239	0.0101827	0.0101038	0.0099981	0.0100238	0.00983458	0.00978563
6.55e-05	-1.14923e-05	-1.70249e-06	-2.31167e-05	1.46943e-05	-1.7722e-05	-1.22468e-05	8.09688e-06	6.55e-05	5.9926e-05	0.0052769	0.00665606	0.00770249	0.00819577	0.00890583	0.00943598	6.55e-05	0.00957874	0.0099712	0.00993156	0.0099629	0.0101221	0.0101036	0.0101537
6.56e-05	-8.8275e-07	-2.4531e-06	-5.03232e-06	1.65743e-05	-2.63867e-05	-2.57922e-06	-3.08365e-06	6.56e-05	0.00695543	0.0108556	0.0117276	0.0121098	0.0123092	0.0125874	0.0127832	6.56e-05	0.0071529	0.0077396	0.00779556	0.00793658	0.00818434	0.0083285	0.00845758
6.57e-05	1.03672e-05	-5.21126e-06	-5.01649e-06	3.32108e-06	-1.17428e-05	-1.02975e-05	1.9477e-07	6.57e-05	0.012231	0.0140131	0.0142222	0.0138805	0.0137975	0.013604	0.0134251	6.57e-05	0.00342956	0.00409172	0.004188	0.00442617	0.00468838	0.00500137	0.00521385
6.58e-05	5.28378e-06	-1.24973e-05	-1.79608e-05	2.46352e-05	-3.14725e-05	-2.09218e-05	-1.92859e-05	6.58e-05	0.0148676	0.0141991	0.013728	0.0127341	0.0123996	0.011784	0.0113093	6.58e-05	-0.000799778	-0.00018207	-6.0701e-05	0.00022521	0.000436223	0.000836316	0.00106287
6.59e-05	-3.77576e-06	-1.19354e-05	-1.28707e-05	9.11419e-06	-1.97911e-05	-2.19004e-06	-2.23044e-05	6.59e-05	0.0144258	0.0115051	0.0104302	0.00903661	0.00850973	0.00760983	0.00690959	6.59e-05	-0.00476178	-0.00431282	-0.00418286	-0.00392008	-0.00376993	-0.00338079	-0.00317829
6.6e-05	-2.39386e-06	-1.12342e-05	-2.02829e-05	1.45616e-05	-1.34197e-05	-1.48584e-05	-2.38737e-05	6.6e-05	0.0110221	0.00643667	0.00502583	0.00351327	0.00289593	0.00190777	0.00115052	6.6e-05	-0.00769872	-0.00750048	-0.00739765	-0.00717673	-0.00714077	-0.00682425	-0.00668314
6.61e-05	-8.65295e-06	-1.69454e-05	-1.25067e-05	3.90986e-06	-1.7386e-05	-1.3997e-05	-3.62303e-05	6.61e-05	0.00551217	0.000192319	-0.00127668	-0.00262499	-0.00319449	-0.00405318	-0.00469388	6.61e-05	-0.00903613	-0.00911744	-0.00905156	-0.00895513	-0.00902676	-0.00885071	-0.00879136
6.62e-05	-1.63807e-05	-1.70844e-05	-2.04689e-05	-8.1235e-07	-2.10918e-05	-1.89529e-05	-3.9557e-05	6.62e-05	-0.000935363	-0.00590035	-0.0071388	-0.00807621	-0.00847335	-0.00905677	-0.0094802	6.62e-05	-0.00848262	-0.00883593	-0.00886245	-0.00887499	-0.00904792	-0.0090422	-0.0090954
6.63e-05	-5.84979e-06	-1.23162e-05	-2.21082e-05	2.33703e-05	-1.87209e-05	-1.33644e-05	-2.21082e-05	6.63e-05	-0.00691093	-0.0105275	-0.0113239	-0.0115902	-0.0117607	-0.0119136	-0.0120542	6.63e-05	-0.00634577	-0.00682774	-0.00690907	-0.00703441	-0.00725823	-0.00742209	-0.0075762
6.64e-05	1.03918e-05	-1.78995e-05	-1.91633e-05	1.25691e-05	-6.61925e-06	9.13431e-06	-2.70026e-05	6.64e-05	-0.0112332	-0.0128229	-0.0129787	-0.0125902	-0.0124807	-0.012225	-0.0120197	6.64e-05	-0.00299775	-0.00357028	-0.003666	-0.00390881	-0.00413968	-0.00443897	-0.00463215
6.65e-05	4.10313e-06	-1.10364e-05	-1.93306e-05	9.8645e-06	-1.27283e-05	1.20559e-06	-6.56853e-06	6.65e-05	-0.0130993	-0.0123819	-0.0118699	-0.010939	-0.0105665	-0.00996601	-0.00949238	6.65e-05	0.000716789	0.000221191	7.2951e-05	-0.000191499	-0.000382451	-0.000734213	-0.000952176
6.66e-05	1.09095e-06	-1.16278e-05	-1.5188e-05	1.46487e-05	-3.10713e-05	-2.08587e-06	-1.02011e-05	6.66e-05	-0.012276	-0.00941303	-0.00838052	-0.00707916	-0.00657419	-0.00572359	-0.00508357	6.66e-05	0.00414559	0.00380272	0.00366936	0.00340564	0.00329189	0.00293105	0.00273778
6.67e-05	9.71307e-06	-1.72739e-05	-2.21595e-05	1.2212e-06	-8.6271e-06	-5.04054e-06	-1.80689e-05	6.67e-05	-0.00902182	-0.00459579	-0.00326385	-0.00189242	-0.00135113	-0.000435384	0.000237503	6.67e-05	0.00667737	0.00656078	0.00645766	0.00624791	0.00623887	0.0059531	0.0058165
6.68e-05	2.00678e-05	-2.44729e-05	-2.46198e-05	1.99618e-05	-3.28835e-05	-1.11394e-05	-1.63683e-05	6.68e-05	-0.00404472	0.00102156	0.00237066	0.00357136	0.0040953	0.00482514	0.00543907	6.68e-05	0.00794242	0.00806406	0.00799583	0.00789533	0.00797267	0.00784119	0.00780394
6.69e-05	-1.09803e-05	-1.09959e-05	-2.511e-05	7.88296e-06	-3.76555e-05	-7.8743e-06	-2.82542e-05	6.69e-05	0.00156604	0.0062589	0.00742161	0.00820558	0.00855191	0.00902785	0.00943938	6.69e-05	0.00772309	0.00804618	0.00804852	0.00803596	0.00822376	0.00822351	0.00830108
6.7e-05	-1.05674e-05	-1.98419e-05	-2.66222e-05	-1.02442e-05	-1.92693e-05	-3.34482e-05	-1.57773e-05	6.7e-05	0.00671343	0.0101733	0.0108812	0.011075	0.0112143	0.0113404	0.0114563	6.7e-05	0.00607905	0.00655324	0.00659567	0.00673048	0.00695353	0.00712342	0.00727157
6.71e-05	-8.69531e-06	-3.41157e-05	-3.31832e-05	1.73425e-05	-1.77949e-05	-3.27512e-05	-2.52628e-05	6.71e-05	0.0103487	0.0119089	0.0120174	0.0116463	0.0115324	0.011308	0.0111364	6.71e-05	0.00341841	0.00391354	0.00400157	0.00420128	0.00442326	0.00472632	0.00493214
6.72e-05	-1.28971e-05	-1.87774e-05	-2.98367e-05	4.71105e-06	-2.37721e-05	-1.6739e-05	-1.80256e-05	6.72e-05	0.0119741	0.0113446	0.0108759	0.0100149	0.00969663	0.00916571	0.00876217	6.72e-05	0.000401928	0.000807465	0.000899242	0.0011408	0.00129755	0.00162827	0.0018589
6.73e-05	-1.14674e-05	-1.26688e-06	-2.28558e-05	-8.41921e-06	-5.71396e-06	-1.87517e-05	-1.65744e-05	6.73e-05	0.0113903	0.00876474	0.00781511	0.00663785	0.00620064	0.00546407	0.00491097	6.73e-05	-0.00225407	-0.00205239	-0.00196858	-0.0017532	-0.0017074	-0.00140177	-0.00121233
6.74e-05	-6.91398e-06	-2.38716e-05	-2.16908e-05	1.89772e-06	-1.44273e-05	-1.4111e-05	-2.04257e-05	6.74e-05	0.00889856	0.00479683	0.00355715	0.00232622	0.0018338	0.00107756	0.000496305	6.74e-05	-0.0040811	-0.00409119	-0.00403421	-0.00390365	-0.0039604	-0.00374167	-0.00363645
6.75e-05	-2.605e-07	-3.04301e-05	-3.12768e-05	-7.26562e-06	7.00511e-06	-1.31563e-05	-5.16695e-06	6.75e-05	0.00501003	0.000261022	-0.00105516	-0.00209988	-0.00256228	-0.00318176	-0.00368533	6.75e-05	-0.00475741	-0.00496201	-0.00497143	-0.00490479	-0.00507182	-0.00497767	-0.00497215
6.76e-05	-1.75638e-06	-1.33069e-05	-4.22955e-05	2.68655e-06	-2.88026e-05	-8.51381e-06	-1.12825e-05	6.76e-05	0.000522923	-0.00395984	-0.0050319	-0.00570391	-0.00596557	-0.00640076	-0.0067429	6.76e-05	-0.00424525	-0.00460859	-0.00464745	-0.00471037	-0.00493473	-0.00499342	-0.00505771
6.77e-05	-8.62808e-06	-1.14296e-05	-2.04146e-05	-5.32667e-06	-2.10125e-05	6.2814e-06	-2.84448e-05	6.77e-05	-0.00366034	-0.00698309	-0.00764316	-0.00781242	-0.00787665	-0.00797159	-0.00807039	6.77e-05	-0.00269831	-0.00311369	-0.00320007	-0.00333045	-0.00355341	-0.00374344	-0.00390604
6.78e-05	-6.47505e-06	-1.88442e-05	-2.74917e-05	-8.54012e-06	-1.39789e-06	-3.33435e-06	-1.09925e-05	6.78e-05	-0.00671248	-0.0082335	-0.00836751	-0.00802286	-0.00787863	-0.00762984	-0.0074799	6.78e-05	-0.000503591	-0.000900554	-0.00100038	-0.00120144	-0.00139992	-0.0016725	-0.0018804
6.79e-05	-9.09994e-06	-1.53814e-05	-3.48564e-05	1.51131e-05	-1.13011e-05	-2.38774e-05	-2.04281e-05	6.79e-05	-0.00810196	-0.00758207	-0.00716019	-0.00636735	-0.00604316	-0.00555602	-0.00518996	6.79e-05	0.00180652	0.00153118	0.00140589	0.00119757	0.00108764	0.00078334	0.000567332
6.8e-05	-9.04243e-06	-6.33304e-06	-2.04662e-05	-4.76269e-06	-1.85162e-05	-1.00782e-05	-1.71706e-05	6.8e-05	-0.00759098	-0.00517832	-0.00433377	-0.00325398	-0.00284589	-0.00217956	-0.00168424	6.8e-05	0.00376681	0.00364504	0.0035731	0.00336065	0.0033415	0.00304779	0.00288488
6.81e-05	-6.28141e-06	-4.04034e-06	-1.1378e-05	9.2775e-07	-1.60891e-05	-1.92298e-05	-1.21491e-05	6.81e-05	-0.00532052	-0.00155269	-0.000456011	0.000660938	0.00110192	0.00178788	0.00230838	6.81e-05	0.00505767	0.00512947	0.00508194	0.00492062	0.00500756	0.00482625	0.00471318
6.82e-05	4.68709e-06	-1.87216e-05	-2.65733e-05	1.48211e-05	-2.65015e-06	-2.91995e-05	-2.76292e-05	6.82e-05	-0.00188282	0.00244837	0.00361622	0.00455325	0.00492463	0.00548693	0.00591832	6.82e-05	0.00529325	0.00559326	0.00559326	0.00553298	0.00570252	0.00565155	0.00564807
6.83e-05	-9.79591e-06	-9.72076e-06	-2.94629e-05	3.8883e-06	-3.58966e-06	-3.19311e-05	-1.93683e-05	6.83e-05	0.00177834	0.00584459	0.00682665	0.00738923	0.00759725	0.00793529	0.00822344	6.83e-05	0.0042159	0.00470271	0.00479916	0.0048477	0.00513179	0.00521875	0.00534768
6.84e-05	-1.22583e-05	-1.75784e-05	-3.26569e-05	1.81126e-06	-1.66648e-05	-2.38439e-05	-1.57035e-05	6.84e-05	0.00462638	0.00758976	0.00814895	0.008264	0.0082984	0.00833712	0.00841965	6.84e-05	0.0018082	0.00241085	0.0025394	0.00272901	0.00304418	0.00332749	0.00355705
6.85e-05	-9.42211e-06	-1.65463e-05	-1.32237e-05	-3.83494e-06	-2.70264e-05	-9.9138e-07	-9.78589e-06	6.85e-05	0.00594717	0.00723292	0.00730984	0.00695266	0.00676756	0.00653415	0.00638904	6.85e-05	-0.00148201	-0.000913318	-0.000762308	-0.000499739	-0.000200988	0.000185928	0.000462695
6.86e-05	-2.69763e-06	-3.34264e-06	-2.37964e-05	5.23252e-06	-1.84404e-05	-2.01342e-05	-1.14355e-05	6.86e-05	0.00552457	0.00492806	0.00452202	0.00373864	0.00341024	0.00293748	0.00259629	6.86e-05	-0.00483366	-0.00444188	-0.00431259	-0.00402678	-0.00383937	-0.00346385	-0.0031792
6.87e-05	-2.32065e-05	-1.9228e-05	-4.40049e-05	-3.17576e-06	-1.15682e-05	-3.67289e-05	-1.07655e-05	6.87e-05	0.00372819	0.00138607	0.000556898	-0.00048754	-0.00088955	-0.00148534	-0.00195142	6.87e-05	-0.00736205	-0.00727175	-0.00720646	-0.00697844	-0.00695704	-0.00666087	-0.00643685
6.88e-05	-6.3999e-06	-3.22072e-05	-1.5822e-05	-9.18513e-06	-3.89033e-05	-4.27257e-05	-2.62812e-05	6.88e-05	0.000972257	-0.00260529	-0.00373337	-0.0047975	-0.0052352	-0.005792	-0.00629229	6.88e-05	-0.00848691	-0.00869065	-0.0087034	-0.00858735	-0.00875973	-0.00860192	-0.0085099
6.89e-05	5.3685e-06	-5.62396e-06	-1.66347e-05	1.89907e-06	-2.95263e-05	-2.19849e-05	-2.0725e-05	6.89e-05	-0.00205782	-0.00613625	-0.00729695	-0.00823708	-0.00855235	-0.00903484	-0.00945033	6.89e-05	-0.0079244	-0.00841447	-0.00848102	-0.00852871	-0.0088187	-0.00886729	-0.00892814
6.9e-05	-4.5967e-06	-6.29158e-06	-2.56872e-05	6.5556e-07	1.00878e-06	-2.09761e-05	-3.18543e-05	6.9e-05	-0.0047671	-0.00860024	-0.00953613	-0.010103	-0.0102498	-0.010545	-0.0108198	6.9e-05	-0.0057927	-0.00641612	-0.00656374	-0.00673336	-0.00711182	-0.00733876	-0.00751074
6.91e-05	-2.10757e-06	-1.86238e-05	-1.80866e-05	9.2568e-06	-5.41358e-06	-2.52909e-05	-3.99613e-05	6.91e-05	-0.00655492	-0.00933301	-0.00990573	-0.0100041	-0.00995917	-0.00994975	-0.0100273	6.91e-05	-0.00244188	-0.00311085	-0.00328849	-0.00355991	-0.00394435	-0.00430669	-0.00458747
6.92e-05	2.93997e-06	-1.31202e-05	-1.87423e-05	1.25628e-05	-2.92793e-05	-1.61621e-05	-3.65736e-05	6.92e-05	-0.00705213	-0.00821768	-0.00830184	-0.00792106	-0.00769098	-0.00741485	-0.00726071	6.92e-05	0.00146509	0.000885392	0.000699368	0.00039647	5.9999e-05	-0.000368111	-0.000688517
6.93e-05	2.74565e-06	-9.1668e-06	-2.00822e-05	-4.23897e-06	-1.87672e-05	-6.79202e-06	-3.17009e-05	6.93e-05	-0.00609723	-0.00546713	-0.00504289	-0.0042338	-0.00389031	-0.00338719	-0.00302963	6.93e-05	0.00512893	0.00476081	0.00460921	0.00431314	0.00412071	0.0037097	0.00339884
6.94e-05	-4.73178e-06	-9.45113e-06	-3.29401e-05	1.40834e-05	-1.72697e-05	-6.634e-08	-2.50966e-05	6.94e-05	-0.00376293	-0.00146446	-0.000639002	0.000406246	0.000830903	0.00143603	0.00191094	6.94e-05	0.00798978	0.00788559	0.00780435	0.00757049	0.00753533	0.00717619	0.00696951
6.95e-05	-1.97796e-05	-2.34848e-05	-3.00132e-05	1.94265e-05	-3.08425e-05	-5.54037e-06	-2.16497e-05	6.95e-05	-0.0004108	0.00307498	0.00417529	0.00526776	0.00572798	0.0062588	0.00677061	6.95e-05	0.00958017	0.00977614	0.00972053	0.00960919	0.00971241	0.00958803	0.00946844
6.96e-05	-4.01803e-06	-1.72739e-05	-2.10644e-05	-1.94951e-06	-1.47072e-05	-1.04943e-05	-2.15626e-05	6.96e-05	0.00340416	0.00738824	0.00848884	0.00940999	0.00972528	0.0102241	0.0106672	6.96e-05	0.00952783	0.0100242	0.01011	0.0100895	0.0103756	0.0104123	0.0104546
6.97e-05	-3.249e-08	-1.02431e-05	-1.39181e-05	6.60063e-06	-1.81666e-05	-1.47783e-05	-1.39898e-05	6.97e-05	0.00665071	0.0102973	0.0112253	0.011794	0.0119645	0.0122344	0.0125409	6.97e-05	0.00756801	0.00833576	0.00848868	0.00864588	0.0090701	0.00932352	0.0095417
6.98e-05	-4.57183e-06	-6.55985e-06	-2.7418e-05	6.42063e-06	-1.0714e-05	-1.09665e-05	-1.98577e-05	6.98e-05	0.00832311	0.01092	0.0115082	0.0116504	0.0116351	0.0116277	0.0117504	6.98e-05	0.00373142	0.00462315	0.00484439	0.00515289	0.0056447	0.00612825	0.00647629
6.99e-05	7.5562e-06	-8.53544e-06	-1.484e-05	-1.06275e-05	3.75496e-06	-1.69783e-05	-6.96509e-06	6.99e-05	0.00783939	0.00892393	0.00905401	0.0087398	0.00851682	0.0082846	0.00818861	6.99e-05	-0.00135383	-0.000501068	-0.000270062	0.000124849	0.000603904	0.00116897	0.00158698
7e-05	2.06341e-05	-1.3863e-05	-1.31031e-05	3.00562e-06	-1.54334e-05	-2.08368e-05	-2.58344e-06	7e-05	0.00539449	0.0048159	0.00446545	0.00372722	0.00338835	0.00293989	0.00264598	7e-05	-0.00657047	-0.00598762	-0.0057972	-0.00539288	-0.00505584	-0.00451366	-0.00411825
7.01e-05	-2.69122e-06	-2.30484e-06	-3.23443e-05	-3.14071e-06	-1.08911e-05	-3.30518e-06	-1.71916e-05	7.01e-05	0.00162472	-0.000487442	-0.00124275	-0.00225495	-0.0026124	-0.00323047	-0.00365417	7.01e-05	-0.0107225	-0.0105246	-0.0104334	-0.0101429	-0.0100421	-0.00960881	-0.00932253
7.02e-05	1.20711e-06	-1.94735e-05	-2.42561e-05	2.97193e-06	-1.37699e-05	-9.42211e-06	-1.72996e-05	7.02e-05	-0.00251347	-0.00572569	-0.00679714	-0.00786023	-0.00824675	-0.0088314	-0.00932885	7.02e-05	-0.0128435	-0.0130979	-0.0131413	-0.0130136	-0.0131545	-0.0130096	-0.0128907
7.03e-05	-7.58017e-06	-1.25802e-05	-2.27788e-05	2.0035e-05	-1.4349e-05	-1.0794e-07	-2.31757e-05	7.03e-05	-0.00620803	-0.0099062	-0.0110588	-0.0120043	-0.0122941	-0.0127589	-0.0132434	7.03e-05	-0.012302	-0.0129802	-0.0131458	-0.0132392	-0.0136254	-0.0137525	-0.0138263
7.04e-05	-6.99132e-06	-1.8742e-06	-2.63921e-05	1.3145e-05	-3.44456e-06	-3.39345e-06	-1.45392e-05	7.04e-05	-0.00861006	-0.0120757	-0.0130766	-0.0137232	-0.0138604	-0.0140943	-0.0144493	7.04e-05	-0.00908715	-0.0100404	-0.0103085	-0.0106241	-0.0111617	-0.0115672	-0.0118488
7.05e-05	-1.54894e-05	-3.82092e-06	-1.99905e-05	1.03122e-05	3.18269e-06	-2.19429e-05	1.6794e-07	7.05e-05	-0.00922605	-0.0117296	-0.012408	-0.0126062	-0.0125212	-0.012518	-0.0126584	7.05e-05	-0.0036935	-0.00475819	-0.00507253	-0.00552932	-0.0061351	-0.00672885	-0.00716328
7.06e-05	-4.58012e-06	-5.10385e-06	-6.1513e-06	1.1778e-05	-1.23018e-05	-6.15131e-06	-9.68398e-06	7.06e-05	-0.00794093	-0.00900477	-0.00920293	-0.0088762	-0.0086056	-0.00835606	-0.00825235	7.06e-05	0.00268472	0.00173586	0.00143123	0.000934559	0.0003899	-0.000281772	-0.000771743
7.07e-05	1.69797e-06	2.41934e-06	-1.93251e-05	1.22095e-05	4.10991e-06	-8.09222e-06	-1.96932e-05	7.07e-05	-0.00500858	-0.00443745	-0.00407316	-0.00331339	-0.00294996	-0.00242441	-0.00209466	7.07e-05	0.00879352	0.00816452	0.00792266	0.00747393	0.0071031	0.00646695	0.0059864
7.08e-05	4.67887e-06	5.79303e-06	-1.96718e-05	2.05842e-05	9.13552e-06	-1.07381e-05	-1.34752e-05	7.08e-05	-0.000781883	0.0013395	0.00214653	0.00319232	0.00364732	0.00427192	0.00476133	7.08e-05	0.0136009	0.0133475	0.0132274	0.0129005	0.012727	0.0122951	0.0119457
7.09e-05	6.98785e-06	1.04258e-05	-5.90022e-06	1.48396e-05	-3.20296e-05	8.64209e-06	-1.63261e-05	7.09e-05	0.00422258	0.00743947	0.00854066	0.00971104	0.010152	0.0107548	0.0113168	7.09e-05	0.0162669	0.0165025	0.0164923	0.0163712	0.0164817	0.0162825	0.0161315
7.1e-05	9.4105e-06	2.78658e-06	-6.29301e-06	1.3779e-05	-2.81009e-05	1.53552e-06	-1.43102e-05	7.1e-05	0.00906668	0.0127322	0.0139171	0.0149481	0.0152672	0.0157853	0.016298	7.1e-05	0.016171	0.0169148	0.0170773	0.0171508	0.0175163	0.0176444	0.0177275
7.11e-05	3.79778e-06	6.28141e-06	-4.68874e-06	3.07276e-05	-7.217e-06	1.48125e-05	-4.05399e-06	7.11e-05	0.0125471	0.0158789	0.0169223	0.0176227	0.017775	0.0180435	0.0184202	7.11e-05	0.0128604	0.0140205	0.0143175	0.0146415	0.0152523	0.0157298	0.0160683
7.12e-05	3.14071e-06	1.15754e-05	-1.39546e-05	3.57452e-05	-2.18221e-05	1.88285e-05	-3.8865e-07	7.12e-05	0.0134472	0.0157639	0.0164558	0.0166849	0.0166158	0.0166225	0.0167847	7.12e-05	0.00657286	0.00796361	0.00833532	0.00886293	0.00960839	0.0103627	0.0109046
7.13e-05	1.90716e-05	2.4671e-05	1.8219e-05	1.77854e-05	1.6535e-05	2.52183e-05	1.63077e-05	7.13e-05	0.0113116	0.012163	0.0123794	0.0120773	0.0117907	0.0115211	0.0114418	7.13e-05	-0.00159512	-0.000291483	9.7308e-05	0.000726622	0.00147473	0.00231137	0.00296946
7.14e-05	1.69355e-05	1.9213e-05	2.23537e-05	2.06618e-05	1.49618e-05	3.14374e-05	1.35476e-05	7.14e-05	0.006434	0.00570177	0.00540546	0.004631	0.00422012	0.00367605	0.0033498	7.14e-05	-0.00997551	-0.00900439	-0.00871893	-0.00812095	-0.00758858	-0.00676985	-0.00617118
7.15e-05	2.73858e-05	2.36624e-05	1.85229e-05	5.0834e-05	1.94034e-05	2.70409e-05	3.15377e-05	7.15e-05	-3.2893e-05	-0.00215913	-0.00295412	-0.00407857	-0.00454023	-0.00519703	-0.00569453	7.15e-05	-0.0168823	-0.0164653	-0.0163083	-0.0159017	-0.0156272	-0.0150585	-0.0146396
7.16e-05	4.08292e-05	3.5917e-05	2.71041e-05	4.97988e-05	3.4598e-05	2.80652e-05	2.4824e-05	7.16e-05	-0.00675593	-0.00987088	-0.0110209	-0.0122732	-0.0127155	-0.0133608	-0.0139606	7.16e-05	-0.0207692	-0.0210167	-0.0210597	-0.0208837	-0.02098	-0.0207739	-0.0205939
7.17e-05	4.75757e-05	4.54528e-05	5.69978e-05	4.74445e-05	3.10293e-05	4.21372e-05	3.49692e-05	7.17e-05	-0.0123304	-0.0158585	-0.0171278	-0.0182677	-0.0185947	-0.0191179	-0.019706	7.17e-05	-0.0207756	-0.021624	-0.0218622	-0.0220211	-0.0224558	-0.0226485	-0.0227573
7.18e-05	6.04465e-05	5.43988e-05	5.6275e-05	7.24699e-05	5.20312e-05	5.49383e-05	4.0781e-05	7.18e-05	-0.015563	-0.0188188	-0.0199817	-0.020797	-0.0209444	-0.0212305	-0.0216896	7.18e-05	-0.0166003	-0.0179101	-0.018298	-0.0187714	-0.0194666	-0.0200507	-0.0204366
7.19e-05	6.6099e-05	7.38196e-05	6.59351e-05	9.89781e-05	4.88186e-05	6.28862e-05	4.87661e-05	7.19e-05	-0.0158285	-0.0181973	-0.019018	-0.0193457	-0.0192488	-0.0192727	-0.0194912	7.19e-05	-0.0090193	-0.0105394	-0.010997	-0.0116731	-0.0125104	-0.0133704	-0.0139622
7.2e-05	8.58801e-05	9.03466e-05	9.26116e-05	0.000110619	6.86454e-05	6.7075e-05	6.94819e-05	7.2e-05	-0.0132875	-0.0142865	-0.0145694	-0.0143175	-0.0139899	-0.0137427	-0.0136724	7.2e-05	0.000374001	-0.00105457	-0.00150463	-0.0022292	-0.00304343	-0.00398758	-0.00468822
7.21e-05	0.000115131	0.000110174	0.000104801	0.000125049	0.000108271	0.000103726	8.81889e-05	7.21e-05	-0.0084282	-0.00781985	-0.00752217	-0.00674859	-0.00630027	-0.00573383	-0.00542012	7.21e-05	0.00979105	0.00868422	0.00834387	0.00767125	0.00703589	0.00611844	0.0055039
7.22e-05	0.000147996	0.000139473	0.000126299	0.000155465	0.000119059	0.00013842	0.000119882	7.22e-05	-0.00184929	0.000247931	0.00105078	0.0022488	0.00279564	0.00348456	0.00401479	7.22e-05	0.0176807	0.0171377	0.0169176	0.0164428	0.0160762	0.0154262	0.0149013
7.23e-05	0.000186885	0.000178022	0.00015134	0.000192887	0.000164901	0.000160748	0.000168906	7.23e-05	0.00555818	0.00874662	0.00994741	0.0113254	0.011834	0.0125764	0.0132495	7.23e-05	0.0227124	0.0228532	0.0228397	0.0226316	0.0226276	0.0223253	0.0220553
7.24e-05	0.000218956	0.000195687	0.000188191	0.000237444	0.000185016	0.000185016	0.000195401	7.24e-05	0.012611	0.0162465	0.0176054	0.0188746	0.019279	0.0199114	0.0205648	7.24e-05	0.0236885	0.0245734	0.0247845	0.0249026	0.0252883	0.0254425	0.0255185
7.25e-05	0.000254817	0.000235102	0.000233182	0.000270031	0.000237543	0.000245604	0.000238032	7.25e-05	0.017538	0.0208401	0.0221039	0.0230364	0.0232381	0.0236115	0.0241194	7.25e-05	0.0199085	0.021411	0.0218258	0.0222841	0.0230304	0.0236895	0.0241044
7.26e-05	0.000311533	0.000288341	0.000264423	0.000299273	0.00029124	0.000280368	0.000278858	7.26e-05	0.0190111	0.0213384	0.0222408	0.022645	0.0225623	0.0226354	0.0229032	7.26e-05	0.0117651	0.0136325	0.0141529	0.0148868	0.0158669	0.0168448	0.0175589
7.27e-05	0.000345592	0.000328636	0.000314184	0.000348027	0.000314662	0.00033123	0.000311864	7.27e-05	0.0165729	0.0175025	0.0178147	0.0175854	0.0172691	0.0169785	0.0169419	7.27e-05	0.0010012	0.00274577	0.00329156	0.00412782	0.00512257	0.00626264	0.00708998
7.28e-05	0.000391498	0.000369162	0.000370529	0.000388487	0.000370806	0.000377901	0.000370456	7.28e-05	0.0107046	0.0100304	0.00971401	0.00889628	0.00842266	0.00781723	0.00747997	7.28e-05	-0.0102793	-0.00893117	-0.00853916	-0.00775646	-0.00699321	-0.00593476	-0.00513671
7.29e-05	0.000443138	0.000433829	0.000416816	0.000441269	0.000436184	0.000413751	0.000432221	7.29e-05	0.002523	0.000409383	-0.00047136	-0.00174852	-0.00232185	-0.00307063	-0.00365541	7.29e-05	-0.0199093	-0.0192565	-0.0190395	-0.0184771	-0.0180634	-0.0173084	-0.0167552
7.3e-05	0.000490334	0.000491423	0.000465112	0.00049934	0.000465945	0.000489213	0.00048402	7.3e-05	-0.00633075	-0.00947806	-0.0107777	-0.0122813	-0.0128375	-0.0136281	-0.0143576	7.3e-05	-0.0260722	-0.0262255	-0.0262425	-0.0260073	-0.02602	-0.0257082	-0.0254584
7.31e-05	0.000547016	0.000537327	0.000531416	0.000552794	0.000516809	0.000553667	0.000532349	7.31e-05	-0.014112	-0.017715	-0.0192347	-0.02066	-0.0210823	-0.0217613	-0.022487	7.31e-05	-0.0273576	-0.0282858	-0.028562	-0.0287386	-0.0291687	-0.02937	-0.0294858
7.32e-05	0.000598107	0.000598343	0.000569566	0.000606312	0.000578635	0.000579616	0.000587429	7.32e-05	-0.0192123	-0.0225881	-0.0240077	-0.0250938	-0.0253226	-0.0257187	-0.0263224	7.32e-05	-0.0233137	-0.0248748	-0.0253335	-0.0258983	-0.0266733	-0.02736	-0.0278188
7.33e-05	0.000631196	0.000639511	0.000613639	0.000656227	0.000615947	0.000633873	0.000627772	7.33e-05	-0.0207112	-0.0232292	-0.0242723	-0.0247905	-0.0247263	-0.0248095	-0.0251445	7.33e-05	-0.0146255	-0.016498	-0.0170766	-0.0179192	-0.0188914	-0.0199336	-0.0206454
7.34e-05	0.000683513	0.000673351	0.00066913	0.000687894	0.00066826	0.000677112	0.000673351	7.34e-05	-0.0185704	-0.0197572	-0.0202475	-0.0200489	-0.0197271	-0.0194566	-0.0194311	7.34e-05	-0.00318355	-0.00504104	-0.00560338	-0.00651748	-0.00750146	-0.00870066	-0.00953751
7.35e-05	0.000725513	0.000709789	0.000695311	0.000718704	0.00069987	0.000707864	0.000705432	7.35e-05	-0.013242	-0.0127873	-0.012561	-0.0117375	-0.0111987	-0.0106013	-0.0102499	7.35e-05	0.00903369	0.00748642	0.00702002	0.006159	0.00531336	0.00418493	0.00339817
7.36e-05	0.000749517	0.000720786	0.000718547	0.000760514	0.0007273	0.00071158	0.000719	7.36e-05	-0.00542706	-0.00339903	-0.00249023	-0.00111767	-0.000478012	0.000340685	0.000986638	7.36e-05	0.0200065	0.0190791	0.0187755	0.0181474	0.0175884	0.0166912	0.0160526
7.37e-05	0.000734918	0.000729033	0.000706859	0.000753375	0.000726096	0.00071177	0.000725696	7.37e-05	0.00403044	0.00727504	0.00869427	0.0103528	0.0109856	0.011908	0.012725	7.37e-05	0.0278237	0.0277747	0.0277133	0.027416	0.0272749	0.0268134	0.0264629
7.38e-05	0.000710724	0.000704007	0.000706658	0.000716407	0.000709908	0.000714619	0.000699514	7.38e-05	0.0134322	0.0172543	0.0189247	0.0205311	0.0210595	0.02189	0.0227044	7.38e-05	0.030636	0.031537	0.0317619	0.0318892	0.0322416	0.0323801	0.0324154
7.39e-05	0.000672289	0.00066605	0.00067329	0.000685157	0.000699944	0.000690259	0.000660032	7.39e-05	0.0205691	0.0241735	0.0257678	0.0270332	0.027327	0.0278617	0.0285308	7.39e-05	0.027306	0.0290576	0.029526	0.030108	0.0309192	0.0316714	0.0321304
7.4e-05	0.000601687	0.000614864	0.000592422	0.000635121	0.000624044	0.000629711	0.000609039	7.4e-05	0.0236993	0.026323	0.027516	0.0281572	0.0281686	0.0283213	0.0287006	7.4e-05	0.0184029	0.0206262	0.0212672	0.0221267	0.0232691	0.024405	0.0252445
7.41e-05	0.000530824	0.00052733	0.000523826	0.000540246	0.000531016	0.000531769	0.000530198	7.41e-05	0.0223015	0.0235068	0.0240356	0.0239073	0.0236063	0.0233301	0.0233679	7.41e-05	0.00602325	0.00815097	0.00877823	0.00977915	0.0109137	0.0122729	0.0132223
7.42e-05	0.000419466	0.00040117	0.00041428	0.000418334	0.00042677	0.000435389	0.00041428	7.42e-05	0.0167645	0.0163265	0.016115	0.0152384	0.0146869	0.0140702	0.013715	7.42e-05	-0.00716475	-0.00551478	-0.00502394	-0.00411835	-0.00319779	-0.00197538	-0.00107688
7.43e-05	0.000269609	0.000258115	0.000256815	0.000293694	0.00027327	0.000289522	0.000289253	7.43e-05	0.00823384	0.00628162	0.00534255	0.00388364	0.00322023	0.00235631	0.00168224	7.43e-05	-0.0188745	-0.0179787	-0.0177067	-0.0170494	-0.0165249	-0.0156256	-0.0149676
7.44e-05	0.000103311	7.97919e-05	8.77155e-05	0.00012063	0.000111118	8.61541e-05	9.869e-05	7.44e-05	-0.00174318	-0.00486666	-0.00635868	-0.00811817	-0.0087867	-0.00973043	-0.010584	7.44e-05	-0.0270268	-0.0270325	-0.0270357	-0.0267431	-0.0266824	-0.026278	-0.025961
7.45e-05	-9.5526e-05	-0.000118839	-0.000110878	-8.34398e-05	-0.00011073	-8.91196e-05	-9.63698e-05	7.45e-05	-0.0112904	-0.0150271	-0.0168176	-0.0185468	-0.0191059	-0.0199352	-0.0208043	7.45e-05	-0.0300905	-0.0309679	-0.0312455	-0.0314041	-0.0318003	-0.0319409	-0.0320545
7.46e-05	-0.000327362	-0.0003449	-0.00034966	-0.00030569	-0.000324895	-0.000315647	-0.000313806	7.46e-05	-0.0186268	-0.0222776	-0.0240021	-0.0253993	-0.025707	-0.0262768	-0.027014	7.46e-05	-0.0274046	-0.0290063	-0.0295124	-0.0300822	-0.0308559	-0.0315529	-0.0320161
7.47e-05	-0.00058504	-0.000596777	-0.000580573	-0.000552983	-0.000551982	-0.000562568	-0.000563149	7.47e-05	-0.022483	-0.0254165	-0.0267732	-0.0274983	-0.0275008	-0.0277077	-0.028159	7.47e-05	-0.0196095	-0.0215935	-0.0222211	-0.0230986	-0.0241211	-0.0252055	-0.0259456
7.48e-05	-0.000842945	-0.000846353	-0.000857726	-0.000807401	-0.000851331	-0.000830342	-0.000832066	7.48e-05	-0.0224752	-0.0240768	-0.0247836	-0.0247517	-0.0244385	-0.0242209	-0.024287	7.48e-05	-0.0082246	-0.0102806	-0.0109065	-0.0119189	-0.0129708	-0.0142574	-0.0151345
7.49e-05	-0.00111298	-0.00111981	-0.00112803	-0.00107663	-0.00110669	-0.00109431	-0.00109575	7.49e-05	-0.0187424	-0.0186937	-0.0185789	-0.017751	-0.0171995	-0.0166038	-0.0162585	7.49e-05	0.0046658	0.00287961	0.00232057	0.00138246	0.000436025	-0.000813011	-0.00166831
7.5e-05	-0.00140749	-0.00138582	-0.00138132	-0.00135547	-0.00135782	-0.00134905	-0.00136156	7.5e-05	-0.0116029	-0.00984365	-0.00891821	-0.00741998	-0.00672542	-0.0058219	-0.00512095	7.5e-05	0.0171036	0.0159183	0.0155539	0.0148273	0.0141545	0.0131065	0.0124083
7.51e-05	-0.0016511	-0.00165784	-0.00166905	-0.00162373	-0.00165464	-0.00163854	-0.00164874	7.51e-05	-0.0019064	0.00127208	0.00284851	0.00471972	0.00546584	0.00652226	0.00743731	7.51e-05	0.0268468	0.0265906	0.0264922	0.026112	0.0258616	0.0252739	0.0248598
7.52e-05	-0.00186354	-0.00188091	-0.00188194	-0.00184225	-0.00186225	-0.00186635	-0.00187534	7.52e-05	0.00865955	0.0126568	0.014586	0.0165111	0.0171804	0.0181514	0.0191355	7.52e-05	0.031607	0.0323939	0.0326115	0.0327218	0.0329724	0.0330295	0.033016
7.53e-05	-0.0020649	-0.00206479	-0.00207818	-0.00204322	-0.00206002	-0.00204464	-0.00206755	7.53e-05	0.01768	0.0216728	0.0235862	0.0252116	0.0255838	0.0263312	0.0271703	7.53e-05	0.0299588	0.0316991	0.0322023	0.0327803	0.0335771	0.0342417	0.0346744
7.54e-05	-0.00218618	-0.00220586	-0.00222637	-0.00219467	-0.00221759	-0.00220718	-0.00221194	7.54e-05	0.0231766	0.026422	0.0279085	0.0288225	0.0289156	0.0292558	0.0297498	7.54e-05	0.0222577	0.0245209	0.0251808	0.0260859	0.0271926	0.0283843	0.0291801
7.55e-05	-0.00225969	-0.00228234	-0.00230405	-0.00226595	-0.00228798	-0.00228347	-0.00230446	7.55e-05	0.0241846	0.0260576	0.0268758	0.0269295	0.0267188	0.0265306	0.0266381	7.55e-05	0.0105373	0.0127817	0.0134461	0.0144694	0.0156307	0.0170102	0.0179632
7.56e-05	-0.00228684	-0.00229599	-0.00232556	-0.00228657	-0.00231571	-0.00232017	-0.00232569	7.56e-05	0.0209432	0.0211228	0.0210818	0.0202655	0.0197445	0.0191428	0.0188403	7.56e-05	-0.00264589	-0.000862986	-0.00032404	0.000612833	0.00156156	0.00283697	0.00373411
7.57e-05	-0.00221068	-0.00223849	-0.0022589	-0.00223378	-0.00227662	-0.00227008	-0.0022795	7.57e-05	0.0141014	0.0126049	0.0116802	0.0101631	0.0094535	0.00855922	0.007869	7.57e-05	-0.0149523	-0.0139139	-0.0135894	-0.0129024	-0.0123261	-0.0113631	-0.0106828
7.58e-05	-0.0020725	-0.00208481	-0.00211616	-0.00209559	-0.00211647	-0.00212715	-0.00213521	7.58e-05	0.00489036	0.00196311	0.000372143	-0.00155912	-0.00228887	-0.00334895	-0.00427532	7.58e-05	-0.0243968	-0.0242217	-0.0241822	-0.0238561	-0.0237254	-0.0232211	-0.0228728
7.59e-05	-0.00184912	-0.0018553	-0.00188665	-0.00187543	-0.00192674	-0.00190656	-0.00190954	7.59e-05	-0.00505191	-0.00889894	-0.0108859	-0.0128759	-0.0134891	-0.0145333	-0.0154975	7.59e-05	-0.0292912	-0.0299941	-0.0302187	-0.0303424	-0.0306263	-0.0306613	-0.0307061
7.6e-05	-0.00153836	-0.00154778	-0.00157257	-0.00156348	-0.00160578	-0.0016005	-0.00160615	7.6e-05	-0.0140707	-0.0181325	-0.0201683	-0.0218369	-0.0222715	-0.0230364	-0.0239172	7.6e-05	-0.0289712	-0.0303799	-0.0308434	-0.0313188	-0.031991	-0.0325681	-0.0329125
7.61e-05	-0.00114735	-0.00115317	-0.00119199	-0.00117922	-0.00122561	-0.00123505	-0.00122518	7.61e-05	-0.0206892	-0.0242338	-0.0259056	-0.0269421	-0.0270846	-0.0274405	-0.0280282	7.61e-05	-0.0235842	-0.0254514	-0.0260438	-0.0268364	-0.0277315	-0.0287107	-0.0293568
7.62e-05	-0.00068597	-0.000702271	-0.000738963	-0.000740955	-0.000802283	-0.000780942	-0.000753341	7.62e-05	-0.023955	-0.0263505	-0.0273414	-0.0275442	-0.0273654	-0.0272914	-0.0274686	7.62e-05	-0.0142269	-0.0162399	-0.0168732	-0.0178185	-0.018789	-0.0200013	-0.0207957
7.63e-05	-0.000153022	-0.000166479	-0.000184689	-0.00022244	-0.000227297	-0.000228399	-0.000215098	7.63e-05	-0.0233171	-0.0240816	-0.0241763	-0.023497	-0.0230223	-0.0225124	-0.0222508	7.63e-05	-0.00245221	-0.00427083	-0.00483782	-0.00574192	-0.00665373	-0.00791499	-0.00869826
7.64e-05	0.000391804	0.000378993	0.000339019	0.000329954	0.000322484	0.00029819	0.00031841	7.64e-05	-0.0186007	-0.0175145	-0.0166852	-0.015249	-0.014577	-0.0136816	-0.0130262	7.64e-05	0.00992877	0.00863607	0.00823887	0.00750814	0.00682989	0.00575067	0.00506705
7.65e-05	0.000948205	0.000934812	0.00090941	0.000900819	0.000878001	0.000866732	0.000868857	7.65e-05	-0.0102636	-0.00752933	-0.00593487	-0.0040176	-0.00325061	-0.00215012	-0.0012323	7.65e-05	0.0206261	0.0201981	0.0200525	0.0196488	0.0193525	0.0186825	0.0182536
7.66e-05	0.00149137	0.00148416	0.001454	0.00145364	0.00142272	0.00142203	0.00141209	7.66e-05	5.2792e-05	0.00389133	0.00596733	0.00805201	0.00877901	0.00982831	0.0108585	7.66e-05	0.0272635	0.0278365	0.0280212	0.0280638	0.0282289	0.0281622	0.0280682
7.67e-05	0.00200763	0.00198402	0.00196575	0.00196714	0.00192854	0.00193588	0.0019232	7.67e-05	0.0102659	0.0145154	0.0166772	0.018475	0.0189923	0.0198833	0.0208264	7.67e-05	0.0282839	0.0297455	0.0302049	0.0306642	0.0313254	0.0318358	0.0321434
7.68e-05	0.00244615	0.00243489	0.00243227	0.0024294	0.00239354	0.00239615	0.00238333	7.68e-05	0.0182828	0.0221309	0.0239195	0.0251084	0.0253166	0.0258101	0.0264591	7.68e-05	0.0237613	0.0257352	0.0263416	0.0271174	0.0280599	0.029073	0.0297019
7.69e-05	0.00281456	0.00280529	0.00276158	0.00280364	0.00276291	0.00276148	0.00276916	7.69e-05	0.0227731	0.0254863	0.0265791	0.0269061	0.0267935	0.0267985	0.0270451	7.69e-05	0.0149755	0.0170084	0.01764	0.0185555	0.0195623	0.0208006	0.0215787
7.7e-05	0.00305968	0.0030457	0.00304618	0.00306622	0.00302202	0.00301768	0.00302976	7.7e-05	0.0231956	0.0243217	0.0245085	0.0239011	0.0234976	0.0230346	0.0228318	7.7e-05	0.0039066	0.00560359	0.00613152	0.00698302	0.00784565	0.00903898	0.00980924
7.71e-05	0.00318546	0.00317751	0.00319144	0.00320459	0.00317947	0.00318928	0.00318094	7.71e-05	0.0196555	0.0190061	0.0182243	0.0168298	0.0161846	0.0153623	0.014753	7.71e-05	-0.00745283	-0.00638201	-0.00604979	-0.00538709	-0.00486311	-0.00389839	-0.00326308
7.72e-05	0.00317945	0.00318019	0.0031753	0.00321277	0.00318053	0.0031927	0.0031801	7.72e-05	0.0128113	0.0104956	0.00891523	0.00700067	0.00625982	0.0052569	0.00431977	7.72e-05	-0.0172511	-0.0169018	-0.0168331	-0.0165067	-0.0163138	-0.0157282	-0.0153839
7.73e-05	0.00303292	0.0030167	0.00301603	0.00307487	0.00304901	0.00304106	0.00304397	7.73e-05	0.00394922	0.000348733	-0.00174069	-0.00387599	-0.00452859	-0.00559376	-0.0066202	7.73e-05	-0.0238325	-0.0242423	-0.0244408	-0.0244961	-0.024697	-0.0245846	-0.0245254
7.74e-05	0.00272666	0.00271508	0.00273078	0.00278189	0.00276447	0.00277401	0.00276284	7.74e-05	-0.00555595	-0.00982276	-0.0120303	-0.0139063	-0.0144144	-0.0153327	-0.0162887	7.74e-05	-0.02616	-0.0272526	-0.0276608	-0.0280201	-0.0285385	-0.0289497	-0.0291581
7.75e-05	0.00228	0.00227686	0.00229944	0.002355	0.00235441	0.00235388	0.0023227	7.75e-05	-0.0141964	-0.0183647	-0.0203197	-0.0216105	-0.0218779	-0.022429	-0.023158	7.75e-05	-0.0239909	-0.0255554	-0.0261103	-0.0267465	-0.0274865	-0.028266	-0.028741
7.76e-05	0.00171902	0.0017117	0.00171798	0.00181095	0.00181112	0.00180973	0.00177537	7.76e-05	-0.0206016	-0.0238801	-0.0251709	-0.0256774	-0.0256346	-0.0257622	-0.0261024	7.76e-05	-0.0177413	-0.0195049	-0.0201082	-0.0208917	-0.0217322	-0.0227938	-0.0234035
7.77e-05	0.00105377	0.00105048	0.00105192	0.00113071	0.00112057	0.001147	0.001135	7.77e-05	-0.0236504	-0.025443	-0.0258167	-0.0254241	-0.025084	-0.0247478	-0.0246453	7.77e-05	-0.00840942	-0.0100542	-0.0106019	-0.0113832	-0.0121761	-0.0133326	-0.0139827
7.78e-05	0.000307828	0.000296969	0.000316026	0.000388422	0.000397671	0.000404431	0.000388515	7.78e-05	-0.0225316	-0.022445	-0.0218634	-0.0206335	-0.0200877	-0.0192881	-0.0187391	7.78e-05	0.0025189	0.00128708	0.000900768	0.000249381	-0.000377523	-0.00139449	-0.00198621
7.79e-05	-0.000481141	-0.000479509	-0.000480852	-0.00039843	-0.000405	-0.000378841	-0.000395702	7.79e-05	-0.0172881	-0.015281	-0.01383	-0.0119958	-0.011302	-0.0102357	-0.00935372	7.79e-05	0.0130656	0.0125087	0.0123574	0.0119774	0.0116678	0.0109696	0.0105744
7.8e-05	-0.00128728	-0.0012955	-0.00128335	-0.00119389	-0.00121862	-0.00119378	-0.00120441	7.8e-05	-0.00869566	-0.00523258	-0.0031346	-0.00105036	-0.000336489	0.000796709	0.0018395	7.8e-05	0.0211315	0.0214369	0.0215326	0.0214844	0.0215643	0.021342	0.021181
7.81e-05	-0.00207046	-0.00208187	-0.00208238	-0.00198941	-0.00200525	-0.00199864	-0.00200506	7.81e-05	0.00146544	0.00579128	0.00809183	0.0100439	0.01064	0.0116496	0.0126574	7.81e-05	0.0252583	0.0262656	0.0266383	0.0269218	0.0273755	0.0276487	0.0277913
7.82e-05	-0.00279402	-0.00280771	-0.00280221	-0.00272447	-0.00275722	-0.00274297	-0.00273523	7.82e-05	0.0112832	0.0157141	0.0177589	0.0192033	0.019581	0.0202737	0.0210693	7.82e-05	0.0247869	0.0262779	0.0267839	0.0273474	0.0280313	0.0287545	0.0291398
7.83e-05	-0.00343927	-0.00343975	-0.00344556	-0.00337428	-0.00338333	-0.00338622	-0.00338215	7.83e-05	0.0189989	0.0227154	0.024149	0.0248338	0.0249019	0.0251602	0.0256038	7.83e-05	0.0201072	0.0217445	0.0223075	0.0230061	0.0237877	0.0247591	0.0252931
7.84e-05	-0.00396188	-0.00396043	-0.00397007	-0.00390889	-0.00391765	-0.00390191	-0.00392077	7.84e-05	0.0234382	0.0257689	0.0263188	0.0261131	0.0258918	0.0256818	0.0256857	7.84e-05	0.0122202	0.0137048	0.0141958	0.0149002	0.0155904	0.0166385	0.0172167
7.85e-05	-0.00432626	-0.00433915	-0.00434456	-0.00429751	-0.00432631	-0.00430861	-0.00430162	7.85e-05	0.023893	0.0244426	0.0239753	0.0229477	0.0224997	0.0218571	0.0214343	7.85e-05	0.00256508	0.00366946	0.00397763	0.00457345	0.00506003	0.0059965	0.00650545
7.86e-05	-0.00454173	-0.00455272	-0.00457095	-0.00453843	-0.00454115	-0.00455408	-0.00454042	7.86e-05	0.0203323	0.0189906	0.0175873	0.0159311	0.0153423	0.0144121	0.0136208	7.86e-05	-0.00729772	-0.00675745	-0.0066063	-0.00625222	-0.0060029	-0.00534276	-0.00496537
7.87e-05	-0.00457407	-0.00458655	-0.00460701	-0.00460809	-0.00462303	-0.00460411	-0.00460802	7.87e-05	0.0133092	0.0102862	0.00829303	0.00633017	0.00569838	0.00463339	0.00366408	7.87e-05	-0.0157939	-0.0157927	-0.0158973	-0.0157986	-0.0158455	-0.0155323	-0.0153506
7.88e-05	-0.00444406	-0.00444578	-0.00447694	-0.0044661	-0.00450177	-0.00449377	-0.00449686	7.88e-05	0.00402406	-0.00016921	-0.00239314	-0.00429673	-0.00486394	-0.0058353	-0.00681941	7.88e-05	-0.0215233	-0.0221089	-0.0224068	-0.0225893	-0.0228834	-0.0229945	-0.0230077
7.89e-05	-0.00414313	-0.0041337	-0.00417096	-0.00414353	-0.00418001	-0.00421259	-0.00419912	7.89e-05	-0.00590377	-0.0104845	-0.0125915	-0.0141092	-0.0144809	-0.015231	-0.0160629	7.89e-05	-0.0234829	-0.0245373	-0.0249819	-0.0254014	-0.0258916	-0.0263853	-0.0265991
7.9e-05	-0.00365189	-0.00365057	-0.00368062	-0.0036892	-0.00373223	-0.00372315	-0.00373198	7.9e-05	-0.0148673	-0.0190333	-0.0205871	-0.0214434	-0.0215565	-0.0219584	-0.0224803	7.9e-05	-0.0212916	-0.022611	-0.023119	-0.0236895	-0.0243055	-0.0251076	-0.0254624
7.91e-05	-0.00302102	-0.0030138	-0.00304772	-0.00307368	-0.00310554	-0.0031083	-0.00310652	7.91e-05	-0.0212445	-0.0242619	-0.0249393	-0.0249666	-0.0248488	-0.0247856	-0.0248964	7.91e-05	-0.0152936	-0.0166247	-0.0170953	-0.0177096	-0.0183208	-0.0192755	-0.0197253
7.92e-05	-0.00224978	-0.00224599	-0.00228626	-0.0022999	-0.00234376	-0.00234643	-0.00234649	7.92e-05	-0.023889	-0.0251364	-0.0249031	-0.0240922	-0.0237204	-0.0232416	-0.0229432	7.92e-05	-0.00657787	-0.00765754	-0.00798718	-0.00855247	-0.00903147	-0.00995508	-0.0104101
7.93e-05	-0.00136705	-0.00139321	-0.00141913	-0.00145162	-0.00151648	-0.00148719	-0.00149006	7.93e-05	-0.0222471	-0.0214585	-0.0203196	-0.0188481	-0.0183163	-0.017494	-0.0168026	7.93e-05	0.00319941	0.00258261	0.00240711	0.00204706	0.00178089	0.00106205	0.000706521
7.94e-05	-0.000436031	-0.000450137	-0.0004862	-0.000528903	-0.000560131	-0.000555461	-0.000557059	7.94e-05	-0.0165988	-0.0139531	-0.0121184	-0.0103088	-0.00966725	-0.00864527	-0.00769564	7.94e-05	0.0122777	0.0122123	0.0122721	0.0121383	0.0121355	0.0117636	0.0115269
7.95e-05	0.000545152	0.000535255	0.000514512	0.000455112	0.000411106	0.000433328	0.000422664	7.95e-05	-0.00791643	-0.00390019	-0.00172865	0.000124746	0.000725088	0.00174774	0.00275248	7.95e-05	0.0191552	0.0196109	0.0198517	0.0199492	0.0201965	0.0202123	0.0201623
7.96e-05	0.00152803	0.00150922	0.00148053	0.00142616	0.00137895	0.00139678	0.00139552	7.96e-05	0.00224875	0.00690594	0.00899319	0.0105905	0.0110262	0.0118698	0.0127518	7.96e-05	0.0227237	0.0235734	0.0239346	0.0242513	0.024661	0.0250504	0.0251504
7.97e-05	0.00246894	0.00244973	0.0024174	0.00238063	0.00234747	0.00233641	0.00234313	7.97e-05	0.0121146	0.016611	0.018213	0.0192096	0.0194297	0.0199551	0.0205625	7.97e-05	0.0223772	0.0234685	0.0238942	0.0243448	0.024847	0.0254824	0.0257417
7.98e-05	0.0033377	0.0033249	0.00331177	0.00326945	0.00322821	0.00322845	0.00322357	7.98e-05	0.0199156	0.0234183	0.0242286	0.0244523	0.0244445	0.0245232	0.0247424	7.98e-05	0.0181482	0.0192914	0.0196782	0.0202055	0.0206722	0.0215175	0.021853
7.99e-05	0.00411001	0.00409025	0.00407455	0.00404003	0.00401403	0.0040171	0.00400932	7.99e-05	0.0241106	0.0259265	0.0257732	0.0252452	0.0249979	0.0246204	0.0244282	7.99e-05	0.0105558	0.011564	0.0118776	0.0123571	0.0127896	0.013644	0.0140129
8e-05	0.00473535	0.00471792	0.00472408	0.00470181	0.00467867	0.00468456	0.0046624	8e-05	0.0238373	0.0236138	0.0225686	0.0213493	0.0208843	0.0201902	0.0195754	8e-05	0.000869959	0.00166321	0.00179945	0.00218774	0.00247512	0.00319594	0.00358773
8.01e-05	0.00521168	0.0051862	0.00519755	0.00519563	0.00514938	0.00516265	0.00515637	8.01e-05	0.0190987	0.0168658	0.0151011	0.0134577	0.0128687	0.0119391	0.0110698	8.01e-05	-0.00913794	-0.00874232	-0.00877018	-0.00853777	-0.00845515	-0.00795439	-0.00764305
8.02e-05	0.00549188	0.00546633	0.00546853	0.00548472	0.0054609	0.0054698	0.00546794	8.02e-05	0.0108046	0.00696217	0.00483737	0.00303762	0.00245973	0.00146758	0.000501615	8.02e-05	-0.0177388	-0.0177864	-0.0179908	-0.0179817	-0.0180712	-0.0179114	-0.0177122
8.03e-05	0.00555259	0.00555119	0.00556112	0.00558733	0.00556146	0.00558038	0.00557158	8.03e-05	0.000463058	-0.00428381	-0.00638996	-0.00802482	-0.0084694	-0.00934424	-0.0102508	8.03e-05	-0.0232791	-0.0237667	-0.0241084	-0.0243053	-0.0245583	-0.0247736	-0.0247265
8.04e-05	0.00542055	0.00540034	0.0054219	0.00546452	0.00544261	0.00546636	0.00545553	8.04e-05	-0.0100441	-0.014858	-0.0165409	-0.0177069	-0.0179751	-0.0185502	-0.0192164	8.04e-05	-0.0246853	-0.0255116	-0.02593	-0.0262683	-0.0266628	-0.0272021	-0.0273029
8.05e-05	0.00507977	0.00506329	0.00507388	0.00515123	0.00513237	0.00512846	0.00513669	8.05e-05	-0.0189195	-0.0228666	-0.0238496	-0.0243072	-0.0243547	-0.0245033	-0.0248568	8.05e-05	-0.0216105	-0.0226107	-0.0230005	-0.023469	-0.0239049	-0.0246751	-0.0249186
8.06e-05	0.00454217	0.0045337	0.00455902	0.00462884	0.00460737	0.00460137	0.00461166	8.06e-05	-0.0243646	-0.0267316	-0.0267726	-0.0264646	-0.0262751	-0.026034	-0.0259301	8.06e-05	-0.0144983	-0.015513	-0.0158299	-0.0163234	-0.0167069	-0.0175357	-0.0179045
8.07e-05	0.00383022	0.00380969	0.00383752	0.00391106	0.00392241	0.00390511	0.00392006	8.07e-05	-0.0254225	-0.0257792	-0.0248617	-0.0238529	-0.0234413	-0.0228049	-0.0222801	8.07e-05	-0.00471844	-0.00552154	-0.00569841	-0.00611632	-0.00640689	-0.00717847	-0.00756645
8.08e-05	0.00295276	0.00296086	0.0029652	0.00306486	0.00307151	0.00306438	0.00306184	8.08e-05	-0.0218374	-0.0200415	-0.0184119	-0.0169015	-0.0163308	-0.0154071	-0.0145798	8.08e-05	0.00601529	0.00549482	0.00548528	0.00519359	0.00505427	0.00449286	0.00413339
8.09e-05	0.00198812	0.00199202	0.00199999	0.00209812	0.00209942	0.00209628	0.00210057	8.09e-05	-0.0142635	-0.0106293	-0.00857719	-0.00681387	-0.00620019	-0.00517864	-0.00420322	8.09e-05	0.01588	0.0157173	0.0158555	0.0157378	0.0157449	0.0154916	0.0151954
8.1e-05	0.000958371	0.00094526	0.000966854	0.00105959	0.00108566	0.00105557	0.00106045	8.1e-05	-0.00399195	0.000781238	0.0028984	0.00459926	0.00515777	0.00610625	0.00707334	8.1e-05	0.023131	0.0233494	0.0235866	0.0236542	0.0238047	0.0238692	0.0236844
8.11e-05	-9.38266e-05	-0.000101678	-9.38266e-05	1.50967e-06	3.78533e-06	9.0872e-06	1.04314e-05	8.11e-05	0.00711237	0.0122373	0.0139998	0.0153264	0.0157441	0.0164566	0.0172247	8.11e-05	0.0264247	0.0269841	0.0272934	0.0275223	0.027768	0.0281411	0.0281249
8.12e-05	-0.0011049	-0.00112026	-0.00112668	-0.00103664	-0.00103485	-0.00100228	-0.00101676	8.12e-05	0.0170555	0.0216269	0.022693	0.023395	0.0236169	0.0239552	0.0243891	8.12e-05	0.0249523	0.0257643	0.0260818	0.0264929	0.0267648	0.0274212	0.0275641
8.13e-05	-0.00206712	-0.00209487	-0.00209967	-0.00200588	-0.00199484	-0.0019838	-0.00200897	8.13e-05	0.0239734	0.0270597	0.0272496	0.027225	0.0271764	0.0271042	0.0271492	8.13e-05	0.0187447	0.0197555	0.0200266	0.0204648	0.0208316	0.0216089	0.021899
8.14e-05	-0.00287078	-0.00290113	-0.00290181	-0.00283219	-0.00286062	-0.00283362	-0.00282935	8.14e-05	0.0264632	0.0274638	0.0267571	0.026027	0.0257267	0.0252542	0.024875	8.14e-05	0.00887496	0.00988135	0.010073	0.0105297	0.0108511	0.0116581	0.0120769
8.15e-05	-0.0035176	-0.00353699	-0.00354995	-0.0034858	-0.00350284	-0.00348572	-0.00350504	8.15e-05	0.0240517	0.0227861	0.0213033	0.019995	0.0195126	0.018704	0.0179924	8.15e-05	-0.0028686	-0.00200501	-0.00193911	-0.00154666	-0.00129856	-0.00061253	-0.000153883
8.16e-05	-0.00396741	-0.00397215	-0.00400618	-0.00395032	-0.00397394	-0.00395531	-0.00397425	8.16e-05	0.0171135	0.0138118	0.0118277	0.0101558	0.00958479	0.00861089	0.00768543	8.16e-05	-0.0143784	-0.0137989	-0.0138603	-0.0136322	-0.0134718	-0.0130446	-0.0126095
8.17e-05	-0.00419122	-0.00420321	-0.00422888	-0.00420013	-0.00423306	-0.00422351	-0.00423619	8.17e-05	0.00698124	0.00224341	0.000168631	-0.00154384	-0.00210568	-0.0030971	-0.00405711	8.17e-05	-0.0234655	-0.0232966	-0.0234704	-0.0234098	-0.023407	-0.0233016	-0.0229869
8.18e-05	-0.00420497	-0.00422611	-0.00424843	-0.00422545	-0.00425321	-0.00427306	-0.00428739	8.18e-05	-0.00442466	-0.00976547	-0.0115708	-0.0130379	-0.0134763	-0.0142853	-0.0151054	8.18e-05	-0.0282573	-0.0285296	-0.0287838	-0.0289245	-0.0290489	-0.0293154	-0.0291459
8.19e-05	-0.00398783	-0.00400652	-0.00405039	-0.00405047	-0.00407273	-0.00409583	-0.00410218	8.19e-05	-0.0149515	-0.0198781	-0.0210912	-0.0220836	-0.0223409	-0.0227737	-0.0233213	8.19e-05	-0.0277107	-0.0283674	-0.0286618	-0.0290026	-0.029251	-0.0297998	-0.0298639
8.2e-05	-0.00357721	-0.00359268	-0.0036255	-0.00365378	-0.00370309	-0.00368879	-0.00369562	8.2e-05	-0.0226837	-0.0262846	-0.0266698	-0.0269543	-0.0269669	-0.0270223	-0.0271301	8.2e-05	-0.021767	-0.0227305	-0.0230068	-0.0234529	-0.0237788	-0.0245458	-0.0248185
8.21e-05	-0.00300001	-0.00300304	-0.00304073	-0.00307494	-0.00310859	-0.0031056	-0.00311289	8.21e-05	-0.0260639	-0.0276523	-0.027146	-0.0266897	-0.0264525	-0.0260762	-0.0257887	8.21e-05	-0.0115211	-0.0125916	-0.0127946	-0.0133194	-0.0136566	-0.0144983	-0.014917
8.22e-05	-0.00227229	-0.00227264	-0.00231626	-0.00233177	-0.00238666	-0.00239628	-0.00237721	8.22e-05	-0.0244648	-0.0237291	-0.0224287	-0.0213356	-0.0208851	-0.0201502	-0.0195008	8.22e-05	0.00115969	0.000123168	1.3153e-05	-0.000466515	-0.000772112	-0.00152977	-0.00204152
8.23e-05	-0.00143183	-0.00143067	-0.0014633	-0.00150203	-0.00157456	-0.00156426	-0.00154612	8.23e-05	-0.0181256	-0.0152154	-0.0133892	-0.0118406	-0.0112628	-0.0103167	-0.00940841	8.23e-05	0.0139215	0.0131227	0.0131021	0.0127493	0.0125177	0.0119815	0.0114569
8.24e-05	-0.000539435	-0.00051183	-0.000538526	-0.00059671	-0.000660683	-0.00064531	-0.000637792	8.24e-05	-0.00831996	-0.00373484	-0.00173305	-4.2253e-05	0.000543595	0.00154731	0.00251172	8.24e-05	0.0243864	0.0239865	0.0240767	0.0238994	0.0237841	0.0235372	0.0230928
8.25e-05	0.000383918	0.000415542	0.000392841	0.000350759	0.000286773	0.00028073	0.000296572	8.25e-05	0.00308912	0.00847931	0.0102963	0.0118481	0.0123369	0.0131884	0.01405	8.25e-05	0.0304713	0.0305183	0.0306688	0.0307168	0.0307408	0.0308678	0.030624
8.26e-05	0.00130867	0.00132018	0.00127652	0.00127518	0.00119946	0.00119052	0.00119783	8.26e-05	0.0140502	0.0192203	0.0204821	0.0216265	0.0219487	0.0225187	0.0231083	8.26e-05	0.0308067	0.0313865	0.031573	0.0318447	0.0320125	0.0324905	0.0324511
8.27e-05	0.00217869	0.00218751	0.00216836	0.00213406	0.00208973	0.00206605	0.00207813	8.27e-05	0.0224162	0.026402	0.0268803	0.0273576	0.0274514	0.0276255	0.0278646	8.27e-05	0.0252027	0.0262428	0.0264535	0.0269038	0.0272014	0.027943	0.0281835
8.28e-05	0.00294497	0.00296787	0.00294969	0.00291852	0.00288128	0.00286847	0.00286086	8.28e-05	0.026558	0.0285835	0.028197	0.0279331	0.027776	0.0275137	0.0273362	8.28e-05	0.0145647	0.0158666	0.0160644	0.0166219	0.0170161	0.0179175	0.0183839
8.29e-05	0.00362684	0.00362205	0.00360606	0.00359146	0.00355988	0.00354768	0.00354092	8.29e-05	0.0256043	0.0252046	0.0240253	0.0230836	0.0227096	0.0220532	0.0215077	8.29e-05	0.000873839	0.00223992	0.00237849	0.0029457	0.00336404	0.00424101	0.00485622
8.3e-05	0.00414858	0.00412895	0.00411326	0.00411873	0.00407713	0.00407401	0.00408261	8.3e-05	0.0196562	0.0169274	0.0151794	0.0136992	0.0131757	0.0122867	0.0114655	8.3e-05	-0.0132651	-0.0120826	-0.01202	-0.0115612	-0.0111783	-0.0104939	-0.00984184
8.31e-05	0.00450891	0.00447023	0.00448408	0.00448079	0.00446765	0.00444982	0.00445153	8.31e-05	0.00979942	0.00528884	0.00331999	0.00161168	0.00106338	5.9813e-05	-0.000824301	8.31e-05	-0.025146	-0.0243888	-0.0244147	-0.0241433	-0.0239147	-0.0235029	-0.0229721
8.32e-05	0.00469026	0.00465989	0.00466671	0.00467602	0.00463514	0.00467375	0.00464245	8.32e-05	-0.00184518	-0.0073065	-0.00913366	-0.0107587	-0.0112728	-0.0121358	-0.0129967	8.32e-05	-0.0322977	-0.0321066	-0.0322099	-0.0322027	-0.0321137	-0.032148	-0.0317921
8.33e-05	0.00466965	0.00464578	0.00464686	0.00469378	0.0046566	0.00468203	0.0046639	8.33e-05	-0.0131432	-0.0185447	-0.0198871	-0.0211534	-0.0214906	-0.0220827	-0.0227192	8.33e-05	-0.0332083	-0.0336423	-0.0338411	-0.0340803	-0.0341866	-0.0345852	-0.0345175
8.34e-05	0.00446328	0.00444059	0.00443807	0.00451065	0.00448814	0.00448099	0.0044775	8.34e-05	-0.0219437	-0.0262589	-0.0268528	-0.027492	-0.0275848	-0.0278019	-0.0280707	8.34e-05	-0.0277067	-0.0286962	-0.0289205	-0.0293838	-0.0296685	-0.0303953	-0.0306312
8.35e-05	0.00406917	0.00404359	0.00405914	0.00413076	0.0040786	0.00412343	0.00411096	8.35e-05	-0.0264946	-0.0289027	-0.0286551	-0.0285538	-0.0283962	-0.0281655	-0.0280602	8.35e-05	-0.0166684	-0.0180429	-0.0182715	-0.0188873	-0.0192885	-0.0202147	-0.0207047
8.36e-05	0.00348917	0.00346915	0.00348636	0.00356095	0.00354165	0.00357967	0.00355801	8.36e-05	-0.0259714	-0.0259875	-0.0249533	-0.0241417	-0.0237462	-0.0231365	-0.0226442	8.36e-05	-0.00228451	-0.00381623	-0.00400623	-0.00465565	-0.00510294	-0.00604046	-0.00670892
8.37e-05	0.00274166	0.00272017	0.00272715	0.00282199	0.00282146	0.00284539	0.00282869	8.37e-05	-0.020527	-0.0181296	-0.0165015	-0.0150789	-0.0145538	-0.0136448	-0.0128747	8.37e-05	0.0127903	0.0113936	0.011249	0.0106993	0.0102573	0.00946462	0.00873355
8.38e-05	0.00184205	0.00180172	0.0018264	0.00194108	0.00193471	0.00193995	0.00193331	8.38e-05	-0.0111031	-0.00676482	-0.00487966	-0.00315535	-0.00256391	-0.00156012	-0.00066804	8.38e-05	0.0256625	0.0246801	0.0246141	0.0242528	0.0238979	0.0233974	0.0227577
8.39e-05	0.000817323	0.000777654	0.000795725	0.000902805	0.000930274	0.00093371	0.000920465	8.39e-05	0.00036375	0.00580136	0.00761141	0.00931518	0.00988436	0.0107783	0.0116634	8.39e-05	0.0337025	0.0333084	0.0333407	0.0332438	0.0330588	0.0329762	0.0325336
8.4e-05	-0.000312003	-0.000329824	-0.000326136	-0.000222969	-0.000200721	-0.000174359	-0.000185088	8.4e-05	0.0116369	0.0172091	0.0185925	0.0200037	0.0203792	0.021072	0.0217475	8.4e-05	0.0351497	0.0355343	0.0356478	0.0358469	0.0358921	0.0362185	0.0360888
8.41e-05	-0.00147205	-0.00150753	-0.00148541	-0.00137969	-0.00136061	-0.00132995	-0.00134738	8.41e-05	0.0206776	0.0253358	0.0260144	0.0268264	0.0269962	0.0273041	0.0276685	8.41e-05	0.0296229	0.0307297	0.0309182	0.0313892	0.0316608	0.0323799	0.0326153
8.42e-05	-0.00263093	-0.00266026	-0.00266078	-0.0025425	-0.00251421	-0.00251629	-0.00250374	8.42e-05	0.0256372	0.0284446	0.0283002	0.028366	0.0282856	0.0281582	0.0281423	8.42e-05	0.0179917	0.0196322	0.0198588	0.0205333	0.0209859	0.0219728	0.0225335
8.43e-05	-0.0037343	-0.00376073	-0.00376257	-0.00367377	-0.00364268	-0.00364182	-0.00362837	8.43e-05	0.0255425	0.0259129	0.0249936	0.024302	0.0239447	0.0234477	0.0230518	8.43e-05	0.00251123	0.0044003	0.00464123	0.0053458	0.00592906	0.00698	0.00774201
8.44e-05	-0.00474038	-0.00477793	-0.00476389	-0.00467893	-0.00468203	-0.00464928	-0.00465253	8.44e-05	0.0202764	0.018203	0.0166238	0.0153404	0.0147649	0.0139622	0.0132894	8.44e-05	-0.0137466	-0.0119783	-0.0117837	-0.0111413	-0.0105862	-0.00966482	-0.00879611
8.45e-05	-0.00558582	-0.00560094	-0.00560925	-0.00553422	-0.00551881	-0.00551881	-0.00552062	8.45e-05	0.0109616	0.00683251	0.00494731	0.00326001	0.00266419	0.00171771	0.000886719	8.45e-05	-0.0276715	-0.0263493	-0.0262542	-0.0258025	-0.0253663	-0.0247519	-0.0239881
8.46e-05	-0.00621203	-0.00624814	-0.00625405	-0.00619027	-0.0061701	-0.0061864	-0.00619498	8.46e-05	-0.000510979	-0.0059122	-0.00772656	-0.00953167	-0.0100335	-0.0109097	-0.0117623	8.46e-05	-0.0362695	-0.0356916	-0.0356536	-0.0355413	-0.0352941	-0.0351376	-0.0346226
8.47e-05	-0.00663358	-0.006656	-0.0066698	-0.00662897	-0.00663492	-0.00663267	-0.00663051	8.47e-05	-0.0119006	-0.0175507	-0.0189647	-0.0204761	-0.0208386	-0.021485	-0.0221528	8.47e-05	-0.0378872	-0.0381505	-0.0382511	-0.0384514	-0.0384725	-0.0387604	-0.0386087
8.48e-05	-0.00679429	-0.00680941	-0.0068357	-0.00682964	-0.00682975	-0.00682241	-0.00682347	8.48e-05	-0.0210536	-0.0258477	-0.0266085	-0.0275102	-0.027656	-0.0279433	-0.028305	8.48e-05	-0.0321178	-0.0332109	-0.0333874	-0.0339061	-0.0341722	-0.0348989	-0.03512
8.49e-05	-0.00670859	-0.0067183	-0.006735	-0.00674266	-0.00675832	-0.00674209	-0.00676055	8.49e-05	-0.0261237	-0.0291386	-0.0290793	-0.0292566	-0.0291077	-0.0289836	-0.0289988	8.49e-05	-0.0199537	-0.0216826	-0.0219301	-0.022663	-0.02315	-0.0241569	-0.0247428
8.5e-05	-0.00635791	-0.0063675	-0.00639097	-0.00640113	-0.00644883	-0.00644057	-0.0064327	8.5e-05	-0.0261408	-0.0268172	-0.0259274	-0.025317	-0.0249226	-0.0244614	-0.0240625	8.5e-05	-0.00376859	-0.0058069	-0.00608678	-0.00690331	-0.0074886	-0.00860248	-0.00942753
8.51e-05	-0.00576295	-0.00573981	-0.00578281	-0.00582666	-0.00584766	-0.00584563	-0.00585437	8.51e-05	-0.0211037	-0.0192744	-0.017755	-0.0164584	-0.0159382	-0.0151363	-0.0144732	8.51e-05	0.0132956	0.0113238	0.0110773	0.0103208	0.00973116	0.00867718	0.00778969
8.52e-05	-0.00496557	-0.00494476	-0.00497252	-0.00503069	-0.00507227	-0.00504526	-0.00507141	8.52e-05	-0.0119296	-0.007925	-0.00609435	-0.0043891	-0.00376977	-0.0028513	-0.00206252	8.52e-05	0.0280386	0.0265154	0.0263062	0.0257935	0.0252634	0.0245758	0.0237448
8.53e-05	-0.00399963	-0.00396037	-0.00400122	-0.00405774	-0.00410036	-0.00410128	-0.00409363	8.53e-05	-0.000498233	0.00484304	0.00664953	0.00846471	0.00902207	0.00988665	0.0107224	8.53e-05	0.037344	0.036612	0.0365032	0.036307	0.0360062	0.0357385	0.0351709
8.54e-05	-0.00290742	-0.00285412	-0.00288932	-0.00294475	-0.00299326	-0.00301137	-0.00300368	8.54e-05	0.0110121	0.0167203	0.018164	0.0197161	0.0201054	0.0207732	0.0214612	8.54e-05	0.0393467	0.0395799	0.0395971	0.0397743	0.0397458	0.0399873	0.0397968
8.55e-05	-0.00172106	-0.00166375	-0.00170332	-0.00175291	-0.00181613	-0.00182859	-0.00181141	8.55e-05	0.0204274	0.0253861	0.0261674	0.027162	0.0273217	0.0276442	0.0280541	8.55e-05	0.0336182	0.0347947	0.0349343	0.0354627	0.0357254	0.0364404	0.0366945
8.56e-05	-0.000497656	-0.000440542	-0.000473839	-0.000547064	-0.000588474	-0.000597693	-0.000593738	8.56e-05	0.0259597	0.0291808	0.0291363	0.0293743	0.0292684	0.0292021	0.0292603	8.56e-05	0.0211627	0.0230973	0.023327	0.0241039	0.0246407	0.0257133	0.0263378
8.57e-05	0.000701512	0.000770079	0.000750706	0.000688225	0.000624882	0.000637624	0.000624247	8.57e-05	0.0264566	0.0273153	0.0264456	0.0258317	0.0255136	0.025032	0.0247338	8.57e-05	0.00445861	0.0067705	0.00706843	0.0079227	0.00860566	0.00979295	0.010675
8.58e-05	0.00188934	0.00193867	0.00189819	0.00186879	0.00179619	0.00180176	0.00180519	8.58e-05	0.0218095	0.0201064	0.018604	0.0173121	0.0167891	0.0160534	0.0154328	8.58e-05	-0.0131421	-0.0108898	-0.0106211	-0.0098324	-0.00912403	-0.00801461	-0.0070297
8.59e-05	0.00296185	0.0030194	0.00299437	0.00294372	0.00290167	0.00290952	0.00289174	8.59e-05	0.0129429	0.00903457	0.00715389	0.00544193	0.00483207	0.00398494	0.00322118	8.59e-05	-0.0281936	-0.0264738	-0.0262429	-0.0257049	-0.0250956	-0.0243144	-0.0234239
8.6e-05	0.00392944	0.00397293	0.00394754	0.00392215	0.0038828	0.00387584	0.00386908	8.6e-05	0.00170269	-0.00362395	-0.00549524	-0.00735673	-0.00787134	-0.00869728	-0.00947702	8.6e-05	-0.0376255	-0.0367419	-0.0366366	-0.0364398	-0.0360896	-0.0357645	-0.0351651
8.61e-05	0.00475327	0.00478433	0.00476571	0.00474263	0.00471474	0.00471857	0.00470026	8.61e-05	-0.00972766	-0.0154818	-0.0169844	-0.0186045	-0.0189369	-0.0195455	-0.0201875	8.61e-05	-0.0395166	-0.0396811	-0.039701	-0.0398941	-0.039838	-0.0400621	-0.0398632
8.62e-05	0.00539955	0.00542363	0.00539243	0.00539828	0.00537096	0.00537882	0.00534971	8.62e-05	-0.019165	-0.0241944	-0.0250563	-0.0260943	-0.0261931	-0.0264371	-0.026812	8.62e-05	-0.0335551	-0.0347245	-0.0348811	-0.0354337	-0.0357079	-0.0364116	-0.0366625
8.63e-05	0.00585975	0.00585797	0.0058376	0.00587461	0.00586646	0.00581468	0.00582499	8.63e-05	-0.0247941	-0.0281184	-0.0281397	-0.0283986	-0.0282014	-0.0280702	-0.0281344	8.63e-05	-0.0207922	-0.02278	-0.0230469	-0.0238604	-0.0243852	-0.0254621	-0.0261094
8.64e-05	0.00606276	0.00605677	0.00605275	0.00609545	0.00608858	0.00608141	0.00605384	8.64e-05	-0.0255044	-0.0264664	-0.025649	-0.0250473	-0.0246081	-0.0241483	-0.0238557	8.64e-05	-0.00388455	-0.00626004	-0.00659228	-0.00748505	-0.00819296	-0.00941322	-0.0103531
8.65e-05	0.00603659	0.00602419	0.00601435	0.00609056	0.00605495	0.00605518	0.00605124	8.65e-05	-0.0210858	-0.0195034	-0.0179884	-0.0167048	-0.0161135	-0.0153633	-0.0147961	8.65e-05	0.0139123	0.0115575	0.0112316	0.0104045	0.00966059	0.00852205	0.00750189
8.66e-05	0.00576942	0.0057349	0.00573642	0.00582979	0.00580255	0.00579018	0.00579748	8.66e-05	-0.0125538	-0.00873189	-0.00683468	-0.00508492	-0.00446213	-0.00360956	-0.00286665	8.66e-05	0.029114	0.0272822	0.0269939	0.0264067	0.0257819	0.0249428	0.0240265
8.67e-05	0.00524237	0.00520677	0.00522195	0.00531565	0.00529681	0.00530047	0.00530257	8.67e-05	-0.00153176	0.00379694	0.00569582	0.00756283	0.00810827	0.00890257	0.00966774	8.67e-05	0.0385935	0.0376797	0.0375005	0.0372803	0.036892	0.0365238	0.0359125
8.68e-05	0.00449996	0.0044428	0.00445448	0.00456878	0.00453229	0.00454355	0.00456945	8.68e-05	0.0098436	0.0156436	0.0171897	0.0188013	0.0191459	0.0197462	0.0203678	8.68e-05	0.0404443	0.0406493	0.040616	0.0408086	0.0407463	0.0409183	0.0407415
8.69e-05	0.00352138	0.00347569	0.00348817	0.0035923	0.00359573	0.00361416	0.00361083	8.69e-05	0.0194142	0.0245292	0.0253961	0.0263986	0.0265044	0.0267589	0.0271157	8.69e-05	0.0342936	0.0355808	0.0356988	0.0362686	0.0365546	0.037282	0.0375607
8.7e-05	0.00235417	0.00230415	0.00231196	0.00244988	0.00244222	0.00246203	0.00246475	8.7e-05	0.0252144	0.028636	0.0286176	0.0288268	0.0286333	0.0285101	0.0285478	8.7e-05	0.0212442	0.0234174	0.0236786	0.024516	0.0251166	0.0262161	0.0269374
8.71e-05	0.0010655	0.000983229	0.00101671	0.00114004	0.001149	0.001174	0.00116275	8.71e-05	0.0261182	0.0271574	0.0262635	0.0256433	0.0251981	0.0246592	0.0243945	8.71e-05	0.0039094	0.00651125	0.00684855	0.00780468	0.00856521	0.00982805	0.0108438
8.72e-05	-0.00030651	-0.000379789	-0.000365345	-0.000249245	-0.00021867	-0.000203072	-0.00022883	8.72e-05	0.0219374	0.0203128	0.0187096	0.0173329	0.0167535	0.0159637	0.0154136	8.72e-05	-0.0141381	-0.0115864	-0.0112289	-0.0103765	-0.00959072	-0.00836443	-0.00730163
8.73e-05	-0.0017032	-0.00177326	-0.00176856	-0.00164589	-0.00162465	-0.00160834	-0.00162606	8.73e-05	0.0134678	0.00952186	0.00749836	0.00564671	0.00501407	0.0041616	0.0034343	8.73e-05	-0.0294843	-0.0275155	-0.027214	-0.0266172	-0.0259473	-0.025054	-0.0241055
8.74e-05	-0.00302342	-0.00312032	-0.0031034	-0.00299774	-0.00299079	-0.00295957	-0.00297632	8.74e-05	0.00233696	-0.00314503	-0.00518828	-0.00716403	-0.00768852	-0.00848751	-0.00921432	8.74e-05	-0.0389369	-0.0379355	-0.0377544	-0.0375456	-0.0371478	-0.036743	-0.036127
8.75e-05	-0.00423426	-0.00432937	-0.00432186	-0.0042388	-0.00424797	-0.00422055	-0.0042206	8.75e-05	-0.00926888	-0.0152942	-0.0169619	-0.0186364	-0.0189351	-0.0195174	-0.0200907	8.75e-05	-0.0406479	-0.0408519	-0.0408231	-0.0410285	-0.0409833	-0.0411619	-0.0409946
8.76e-05	-0.00525047	-0.00535073	-0.00534579	-0.00527345	-0.00528532	-0.0052902	-0.00527031	8.76e-05	-0.0192365	-0.0245576	-0.0255198	-0.026554	-0.026585	-0.0267753	-0.0270892	8.76e-05	-0.0342723	-0.0356433	-0.0357649	-0.0363737	-0.0366824	-0.0374133	-0.0377474
8.77e-05	-0.00602543	-0.00612309	-0.00612351	-0.0060897	-0.00608384	-0.00607829	-0.00607379	8.77e-05	-0.0255448	-0.029067	-0.0291291	-0.029307	-0.0290622	-0.0288005	-0.0287859	8.77e-05	-0.021048	-0.0232927	-0.0235798	-0.0244803	-0.0250876	-0.0262206	-0.0269822
8.78e-05	-0.00652189	-0.00661428	-0.00662376	-0.00660038	-0.00662368	-0.00660739	-0.00660489	8.78e-05	-0.0268615	-0.0278969	-0.0270123	-0.0262764	-0.0257305	-0.0251399	-0.024795	8.78e-05	-0.00369419	-0.00638456	-0.00676276	-0.00772315	-0.00852344	-0.00984381	-0.0108658
8.79e-05	-0.00670426	-0.00680038	-0.00680704	-0.00680374	-0.00684203	-0.00683872	-0.00683201	8.79e-05	-0.0230352	-0.0213558	-0.0196453	-0.0181612	-0.0174558	-0.0166036	-0.0159923	8.79e-05	0.0142957	0.0116558	0.0112684	0.0103868	0.00954605	0.00829939	0.00720089
8.8e-05	-0.00657869	-0.00665721	-0.00668737	-0.00670869	-0.00673772	-0.00674428	-0.00673586	8.8e-05	-0.0147335	-0.0106362	-0.00848559	-0.00650582	-0.00580276	-0.00486649	-0.00409711	8.8e-05	0.0294492	0.0274234	0.0270682	0.0264598	0.0257576	0.0248306	0.023866
8.81e-05	-0.0061521	-0.0062148	-0.0062447	-0.00628567	-0.00633794	-0.00630502	-0.00632739	8.81e-05	-0.00360461	0.00213628	0.0043102	0.00638306	0.0069716	0.00780967	0.00858805	8.81e-05	0.0386757	0.0376995	0.0374621	0.0372419	0.0368163	0.0363786	0.0357691
8.82e-05	-0.00545094	-0.00548696	-0.00552737	-0.00556347	-0.00563447	-0.00561416	-0.00563133	8.82e-05	0.00830563	0.0145989	0.0163831	0.0181246	0.0185002	0.0190583	0.0196827	8.82e-05	0.0401929	0.0404367	0.0403655	0.040596	0.040525	0.0406855	0.0405539
8.83e-05	-0.00449296	-0.00451409	-0.00455649	-0.00460937	-0.00469838	-0.00466535	-0.0046769	8.83e-05	0.0187041	0.0242669	0.0252799	0.0263467	0.0264003	0.0265584	0.0269154	8.83e-05	0.0337251	0.0351856	0.0352785	0.0358967	0.036226	0.036949	0.0372778
8.84e-05	-0.00333537	-0.00333311	-0.00337854	-0.00344229	-0.00351224	-0.00351235	-0.00351296	8.84e-05	0.0255505	0.029257	0.0292744	0.029425	0.0291263	0.0289016	0.0288719	8.84e-05	0.0204737	0.0228642	0.023149	0.0240198	0.0246701	0.025795	0.0265978
8.85e-05	-0.00204779	-0.00200026	-0.00203109	-0.00211989	-0.0021857	-0.00216171	-0.00218799	8.85e-05	0.0274048	0.0285075	0.0275145	0.0267022	0.0261445	0.0255152	0.0251376	8.85e-05	0.00329337	0.00611673	0.00646796	0.00745855	0.00829191	0.00962517	0.0106939
8.86e-05	-0.000643367	-0.000584985	-0.000643358	-0.000691306	-0.000780808	-0.000748676	-0.000774352	8.86e-05	0.0239845	0.0222349	0.0203925	0.018784	0.0180478	0.017145	0.0164956	8.86e-05	-0.0143936	-0.0116709	-0.0112635	-0.0104028	-0.00953694	-0.00827961	-0.0071548
8.87e-05	0.000803468	0.000875731	0.000820861	0.000762546	0.000726098	0.000700127	0.000696684	8.87e-05	0.0159226	0.0116509	0.00931419	0.00721426	0.00646885	0.00548557	0.00469986	8.87e-05	-0.0291521	-0.0270654	-0.0267233	-0.026135	-0.0254199	-0.0244721	-0.0235122
8.88e-05	0.00222139	0.00230607	0.0022944	0.00220476	0.00215496	0.00215975	0.00214601	8.88e-05	0.00479274	-0.00116404	-0.0035547	-0.00574073	-0.00633104	-0.00720058	-0.00797697	8.88e-05	-0.0379515	-0.0369645	-0.0367376	-0.0365752	-0.0361336	-0.0357096	-0.0351034
8.89e-05	0.00358412	0.00369201	0.00364153	0.00359087	0.00354789	0.0035533	0.00353434	8.89e-05	-0.00732335	-0.0138655	-0.0158249	-0.0176562	-0.018002	-0.0185633	-0.0191462	8.89e-05	-0.0391328	-0.0394135	-0.0393607	-0.0396187	-0.0395731	-0.0397316	-0.0395988
8.9e-05	0.00481656	0.0049312	0.0048932	0.00486296	0.00483189	0.00482984	0.0047988	8.9e-05	-0.018134	-0.0239745	-0.025072	-0.0261608	-0.0261506	-0.0263098	-0.0265557	8.9e-05	-0.0324502	-0.0339554	-0.0340931	-0.0347613	-0.0350951	-0.0358153	-0.0362079
8.91e-05	0.00588378	0.00599369	0.00597233	0.00596378	0.0059152	0.00589621	0.00590099	8.91e-05	-0.025483	-0.0293947	-0.0294112	-0.0294855	-0.0291162	-0.0287776	-0.0286734	8.91e-05	-0.019213	-0.0216639	-0.0219572	-0.0228806	-0.0235231	-0.0246983	-0.025518
8.92e-05	0.00674441	0.00683758	0.00681924	0.00682397	0.0067936	0.00678683	0.00678001	8.92e-05	-0.0279473	-0.029073	-0.0280128	-0.0270647	-0.0263957	-0.0256168	-0.0251509	8.92e-05	-0.00238485	-0.00522659	-0.00560681	-0.00659411	-0.00742743	-0.00876831	-0.00983169
8.93e-05	0.00731924	0.00743168	0.0074146	0.00743006	0.0073868	0.00742991	0.00739866	8.93e-05	-0.0249778	-0.0230751	-0.0210742	-0.0192999	-0.0184565	-0.0174064	-0.0166483	8.93e-05	0.0147088	0.012002	0.0115797	0.0107267	0.00988143	0.00862435	0.00751132
8.94e-05	0.00762727	0.00770895	0.00770921	0.00777202	0.00770049	0.00774059	0.00773454	8.94e-05	-0.0171741	-0.0126182	-0.0100784	-0.00779703	-0.00694276	-0.00581957	-0.00494111	8.94e-05	0.0286555	0.0266717	0.0263168	0.0257582	0.0250654	0.024134	0.0231997
8.95e-05	0.00760353	0.00766888	0.00768383	0.00776007	0.00776339	0.00775543	0.00773453	8.95e-05	-0.00607603	0.0003004	0.00285886	0.00519658	0.00588542	0.00690046	0.00769512	8.95e-05	0.0366614	0.0357945	0.035544	0.0354049	0.0350227	0.0346118	0.0340627
8.96e-05	0.00725258	0.00731867	0.00732863	0.00742519	0.0074154	0.00743113	0.00742756	8.96e-05	0.00619809	0.0131681	0.01527	0.017193	0.0175778	0.0182027	0.0188213	8.96e-05	0.0371838	0.03759	0.0375281	0.0378391	0.0378146	0.038017	0.0379688
8.97e-05	0.00659254	0.0066452	0.00666236	0.00677773	0.00678624	0.0067881	0.00677255	8.97e-05	0.0173964	0.0235567	0.0247496	0.0258294	0.0258317	0.0259643	0.0262285	8.97e-05	0.0300903	0.0317405	0.0318583	0.0325493	0.032933	0.0336809	0.0341109
8.98e-05	0.00563319	0.00567048	0.0057066	0.00581535	0.00584951	0.00585186	0.00583203	8.98e-05	0.0252062	0.0293024	0.0293115	0.0293319	0.0289453	0.0285488	0.0283728	8.98e-05	0.0169625	0.0194978	0.0197665	0.0207125	0.0213853	0.0225585	0.0234097
8.99e-05	0.00441245	0.00443285	0.00446459	0.00459895	0.00462228	0.00462878	0.00463351	8.99e-05	0.0281489	0.0293066	0.0280981	0.0270339	0.0263218	0.025447	0.0248867	8.99e-05	0.000508576	0.00339658	0.00377772	0.00476007	0.00561384	0.00695831	0.00804143
9e-05	0.00302243	0.00299791	0.0030274	0.00316664	0.00319002	0.00319271	0.00320424	9e-05	0.0255938	0.0235357	0.021319	0.0193407	0.0184269	0.017246	0.0163971	9e-05	-0.0159584	-0.0132414	-0.0128403	-0.0120043	-0.0111563	-0.00989965	-0.00880073
9.01e-05	0.00141114	0.00136998	0.0014032	0.00151633	0.00154833	0.00157926	0.00157205	9.01e-05	0.0180202	0.0131009	0.0102862	0.00781293	0.00687109	0.00562561	0.00466305	9.01e-05	-0.0291749	-0.0272164	-0.0268824	-0.0263565	-0.0256873	-0.0247906	-0.0238748
9.02e-05	-0.000178475	-0.000253162	-0.00021903	-8.16204e-05	-6.38394e-05	-4.22276e-05	-5.54806e-05	9.02e-05	0.00686987	4.4004e-05	-0.00280625	-0.00534174	-0.00608657	-0.00714415	-0.00803509	9.02e-05	-0.0364087	-0.0356207	-0.0354298	-0.0353353	-0.0349621	-0.0346003	-0.0340849
9.03e-05	-0.00171471	-0.00182006	-0.00179603	-0.00167797	-0.00165099	-0.00163727	-0.00164998	9.03e-05	-0.0056736	-0.0131319	-0.0154877	-0.0175899	-0.018025	-0.0186605	-0.0192887	9.03e-05	-0.0363047	-0.0368524	-0.0368219	-0.0371804	-0.0372199	-0.0374475	-0.037425
9.04e-05	-0.00313436	-0.0032646	-0.00324574	-0.00314577	-0.00313349	-0.00312376	-0.00311721	9.04e-05	-0.0173215	-0.0239236	-0.0252818	-0.0264557	-0.0264754	-0.0265976	-0.0267983	9.04e-05	-0.0288879	-0.0306423	-0.0308156	-0.0315434	-0.0319634	-0.0327715	-0.0332317
9.05e-05	-0.00434466	-0.0045056	-0.00449925	-0.00441869	-0.00440824	-0.0044037	-0.00441846	9.05e-05	-0.0257559	-0.0301637	-0.03023	-0.0302266	-0.0297998	-0.0293104	-0.0290658	9.05e-05	-0.0157001	-0.0183104	-0.0186416	-0.019608	-0.0203369	-0.0215403	-0.0224194
9.06e-05	-0.00530034	-0.00548003	-0.00547262	-0.00541759	-0.00542409	-0.00541103	-0.00541692	9.06e-05	-0.0292526	-0.0304939	-0.0292305	-0.0280617	-0.0272544	-0.0262232	-0.0255443	9.06e-05	0.000434787	-0.00249831	-0.00290333	-0.00389759	-0.00479384	-0.00614781	-0.00722763
9.07e-05	-0.00594569	-0.00612892	-0.00613089	-0.00610095	-0.00612815	-0.00611499	-0.00611499	9.07e-05	-0.0270592	-0.0248522	-0.0224594	-0.020316	-0.0192898	-0.0179172	-0.0169131	9.07e-05	0.0163419	0.0136737	0.0132341	0.0124124	0.0115404	0.0103041	0.00920085
9.08e-05	-0.00624258	-0.00642044	-0.00644534	-0.00644634	-0.0064816	-0.00648628	-0.00647705	9.08e-05	-0.0195047	-0.0142441	-0.0111931	-0.00849233	-0.00742078	-0.00597834	-0.00488652	9.08e-05	0.028823	0.0269925	0.0266399	0.0261522	0.0254504	0.0245656	0.0237047
9.09e-05	-0.00619997	-0.00636822	-0.00639153	-0.00643288	-0.00647212	-0.00647333	-0.0064505	9.09e-05	-0.00817469	-0.000796918	0.00230732	0.00500405	0.00591511	0.0071508	0.00814789	9.09e-05	0.0353799	0.0347456	0.0345484	0.0344919	0.0341305	0.0337927	0.033313
9.1e-05	-0.00581963	-0.00597253	-0.00601049	-0.00605146	-0.00610774	-0.00610074	-0.00609719	9.1e-05	0.00491544	0.0129065	0.0154931	0.0176864	0.0182463	0.0190419	0.0197419	9.1e-05	0.0347365	0.0354462	0.0354015	0.0358022	0.035844	0.036101	0.0361154
9.11e-05	-0.00515329	-0.00526494	-0.00530996	-0.00537703	-0.00542744	-0.00542442	-0.00542164	9.11e-05	0.0171769	0.0242348	0.0257331	0.0269526	0.0270493	0.0272069	0.0274378	9.11e-05	0.0271924	0.0290881	0.0292557	0.0300009	0.0304435	0.0312486	0.0317565
9.12e-05	-0.0042125	-0.00431285	-0.00436376	-0.0044202	-0.00449951	-0.00450902	-0.00450024	9.12e-05	0.0262505	0.0309353	0.0310155	0.0310085	0.0306129	0.0300762	0.0297697	9.12e-05	0.0143617	0.017055	0.0173695	0.0183363	0.0190673	0.0202588	0.0211474
9.13e-05	-0.0030147	-0.00310017	-0.00314941	-0.00321794	-0.00328237	-0.00327209	-0.00327792	9.13e-05	0.0303294	0.0316634	0.0303062	0.0290372	0.0282115	0.0270729	0.0263234	9.13e-05	-0.000986152	0.00193896	0.00234466	0.00330553	0.00418622	0.00551307	0.00657888
9.14e-05	-0.00179001	-0.00182026	-0.00187189	-0.00192676	-0.00200438	-0.00197676	-0.00198602	9.14e-05	0.0286339	0.0263055	0.0237462	0.0214373	0.0203515	0.0188596	0.0177602	9.14e-05	-0.0157775	-0.0131714	-0.0127578	-0.0119921	-0.0111451	-0.00995213	-0.00889805
9.15e-05	-0.000493446	-0.000502573	-0.000540409	-0.00059336	-0.000664124	-0.000648223	-0.000649648	9.15e-05	0.0214789	0.0159411	0.0126444	0.00975986	0.00864944	0.00704348	0.00584352	9.15e-05	-0.0269499	-0.0252247	-0.0249256	-0.0245046	-0.0238479	-0.0230378	-0.0222153
9.16e-05	0.000774445	0.000807376	0.000767291	0.000728161	0.000666695	0.000684109	0.000678654	9.16e-05	0.0103606	0.00268065	-0.000738936	-0.00360798	-0.00454659	-0.00593965	-0.0069918	9.16e-05	-0.0322009	-0.0317431	-0.0315603	-0.0315946	-0.0312874	-0.0309876	-0.0306052
9.17e-05	0.00193457	0.00200062	0.00197912	0.0019503	0.00190846	0.00190533	0.00190109	9.17e-05	-0.0024951	-0.0108723	-0.0136862	-0.0160095	-0.0166159	-0.0174607	-0.0181529	9.17e-05	-0.030486	-0.0313333	-0.0313632	-0.0318264	-0.0318995	-0.032236	-0.0323034
9.18e-05	0.00293275	0.00305192	0.00302143	0.00300841	0.00299473	0.00297728	0.00297044	9.18e-05	-0.0147101	-0.0221542	-0.0237987	-0.0250833	-0.0251709	-0.0253111	-0.0254928	9.18e-05	-0.0223561	-0.0243491	-0.0245635	-0.0253697	-0.025819	-0.0266657	-0.0271984
9.19e-05	0.00372919	0.00386606	0.00385036	0.00384779	0.0038535	0.00383669	0.00383154	9.19e-05	-0.0238835	-0.0288321	-0.0289803	-0.02895	-0.0285085	-0.0278815	-0.0274906	9.19e-05	-0.00957329	-0.0122682	-0.0126117	-0.0135962	-0.014318	-0.0155001	-0.0163801
9.2e-05	0.0042639	0.00439961	0.00439849	0.00444358	0.00445075	0.00441711	0.00440881	9.2e-05	-0.0282163	-0.0296615	-0.0282562	-0.0268846	-0.0259738	-0.0246902	-0.0237835	9.2e-05	0.00509345	0.00226998	0.00184598	0.000905878	7.988e-05	-0.00120255	-0.00224004
9.21e-05	0.00448692	0.00465727	0.00465427	0.00470433	0.00471829	0.00471844	0.00470195	9.21e-05	-0.0268678	-0.024455	-0.0217388	-0.0192757	-0.0180515	-0.0163468	-0.0150808	9.21e-05	0.0187039	0.016315	0.0159213	0.0151939	0.0144378	0.0133236	0.0123408
9.22e-05	0.00442632	0.00458202	0.0046022	0.00465881	0.0046811	0.00470003	0.00465797	9.22e-05	-0.0201341	-0.0142744	-0.0107554	-0.0076913	-0.00641079	-0.00460281	-0.00327082	9.22e-05	0.0283672	0.0269949	0.0266739	0.0263287	0.0257965	0.025087	0.0243611
9.23e-05	0.00402401	0.00418964	0.00420064	0.00430769	0.00432001	0.00435435	0.00430316	9.23e-05	-0.00928684	-0.00117777	0.00242309	0.00550588	0.00657603	0.00813251	0.00929407	9.23e-05	0.0319454	0.0318379	0.0317044	0.0318339	0.0316315	0.0314994	0.031167
9.24e-05	0.00333685	0.00348003	0.00350979	0.00362817	0.00363618	0.00365393	0.00363678	9.24e-05	0.00331229	0.0121076	0.015085	0.0175875	0.0182682	0.0192327	0.0200035	9.24e-05	0.0288448	0.0300447	0.0301186	0.0306704	0.0308665	0.0312954	0.0314519
9.25e-05	0.0023999	0.00250835	0.00255753	0.00266322	0.00270307	0.00271367	0.0026727	9.25e-05	0.0152456	0.0230217	0.024778	0.026141	0.0262968	0.0264902	0.0266656	9.25e-05	0.0197053	0.0219954	0.0222453	0.0231129	0.0236605	0.0245932	0.0251992
9.26e-05	0.00124806	0.00133947	0.00136448	0.00150197	0.00149574	0.00154788	0.00149015	9.26e-05	0.0241417	0.0292816	0.0294528	0.0294095	0.0289865	0.0283219	0.0278626	9.26e-05	0.00649053	0.00936635	0.00974	0.0107541	0.0115428	0.0127921	0.0137015
9.27e-05	-6.25202e-05	-2.8651e-07	2.56653e-05	0.000163447	0.000189975	0.000177327	0.000160384	9.27e-05	0.0282179	0.0296486	0.0281464	0.0266806	0.0257348	0.0243333	0.0233141	9.27e-05	-0.00811042	-0.00518849	-0.00477151	-0.00383588	-0.00296518	-0.00169392	-0.000645157
9.28e-05	-0.00142899	-0.00142211	-0.00137572	-0.00126181	-0.00122146	-0.00124864	-0.00126483	9.28e-05	0.0265509	0.0239408	0.0210128	0.0183805	0.0170755	0.0152454	0.0138652	9.28e-05	-0.0211756	-0.0188305	-0.0184449	-0.0177495	-0.0169948	-0.0159216	-0.0149543
9.29e-05	-0.00280046	-0.00279339	-0.0027913	-0.00266829	-0.00267523	-0.00267262	-0.00267771	9.29e-05	0.0193715	0.0131676	0.00940942	0.00615312	0.00480331	0.00282748	0.00135102	9.29e-05	-0.0300335	-0.0287655	-0.0285211	-0.0282504	-0.0277256	-0.0270825	-0.0264042
9.3e-05	-0.00405712	-0.00409054	-0.00408816	-0.00400108	-0.00400121	-0.00400834	-0.00401418	9.3e-05	0.00813021	-0.000388758	-0.00425229	-0.00758513	-0.00874673	-0.0104442	-0.0117352	9.3e-05	-0.0328152	-0.0328553	-0.0327871	-0.0329648	-0.0328192	-0.0327522	-0.0324736
9.31e-05	-0.00514695	-0.00522466	-0.00521321	-0.00515891	-0.00516408	-0.00516074	-0.00517112	9.31e-05	-0.00489917	-0.0141774	-0.017421	-0.0201152	-0.0208909	-0.021965	-0.0227855	9.31e-05	-0.0290184	-0.0303858	-0.030526	-0.031137	-0.0313859	-0.0318951	-0.0321069
9.32e-05	-0.00598584	-0.00609263	-0.00609763	-0.00604689	-0.006104	-0.00609665	-0.00605897	9.32e-05	-0.0172514	-0.0254541	-0.0274223	-0.0289157	-0.0291112	-0.0293315	-0.0295092	9.32e-05	-0.0195799	-0.0219707	-0.0222843	-0.0232038	-0.0237745	-0.0247666	-0.0253903
9.33e-05	-0.00650697	-0.00663347	-0.00664831	-0.00665091	-0.00669592	-0.00668792	-0.00667273	9.33e-05	-0.0265337	-0.0319777	-0.0322462	-0.0322624	-0.0318186	-0.0311165	-0.0306058	9.33e-05	-0.00649829	-0.00939916	-0.00982209	-0.0108481	-0.0116468	-0.0128842	-0.0138075
9.34e-05	-0.00667316	-0.00680941	-0.00683514	-0.00685288	-0.00691984	-0.00689778	-0.00690912	9.34e-05	-0.0308482	-0.0324258	-0.0309013	-0.029411	-0.0284067	-0.0269009	-0.0257685	9.34e-05	0.00748558	0.00466429	0.00419934	0.00328785	0.00245466	0.00119825	0.000186605
9.35e-05	-0.00643625	-0.00659531	-0.00664404	-0.00667526	-0.00674845	-0.00674787	-0.0067327	9.35e-05	-0.0293787	-0.0266934	-0.0236953	-0.0209507	-0.0195426	-0.0174725	-0.0159415	9.35e-05	0.0196432	0.0174767	0.0171028	0.0164492	0.0157438	0.014729	0.0138166
9.36e-05	-0.00579956	-0.00597727	-0.00604161	-0.00609921	-0.00618362	-0.00618736	-0.00616126	9.36e-05	-0.0221829	-0.0157331	-0.0118363	-0.00838838	-0.0068859	-0.00468573	-0.0030553	9.36e-05	0.0273945	0.0263579	0.0261135	0.0259101	0.025465	0.0249034	0.0243143
9.37e-05	-0.00479358	-0.0049713	-0.00504911	-0.00514133	-0.00523885	-0.00521551	-0.00520972	9.37e-05	-0.0108605	-0.00195757	0.00211763	0.00561357	0.00693474	0.00881938	0.0102388	9.37e-05	0.0292575	0.0295893	0.0295315	0.0297803	0.0297038	0.0297206	0.0295207
9.38e-05	-0.0034393	-0.00361989	-0.00369541	-0.00379716	-0.00390021	-0.00389459	-0.003894	9.38e-05	0.00239541	0.0120651	0.0155179	0.0183823	0.0192777	0.0205105	0.0214301	9.38e-05	0.0249909	0.026588	0.0267453	0.0274036	0.0277014	0.0282804	0.0285296
9.39e-05	-0.00181297	-0.00197613	-0.00206122	-0.00217229	-0.00226423	-0.00226993	-0.00223739	9.39e-05	0.0150571	0.0236444	0.0257644	0.0274053	0.0276972	0.0280182	0.028243	9.39e-05	0.0156737	0.018212	0.0185324	0.0194665	0.0200631	0.0210697	0.0217183
9.4e-05	1.69214e-05	-0.000119372	-0.000209167	-0.000329177	-0.000429352	-0.000423273	-0.000387448	9.4e-05	0.0247858	0.0305165	0.0308782	0.0309893	0.0306132	0.02992	0.0294104	9.4e-05	0.0033847	0.00631285	0.00673142	0.00772532	0.00849564	0.00975256	0.0106322
9.41e-05	0.00194939	0.00185356	0.00178441	0.00165806	0.0015772	0.00156852	0.00159752	9.41e-05	0.0296782	0.0314178	0.0299369	0.0284547	0.0274797	0.0259357	0.0247586	9.41e-05	-0.00925868	-0.00649805	-0.00608128	-0.00522137	-0.00443715	-0.00324746	-0.00229802
9.42e-05	0.00389755	0.00383429	0.00377514	0.00365958	0.00358734	0.00360455	0.00361766	9.42e-05	0.0288046	0.0262245	0.0231754	0.0203957	0.0189998	0.0169163	0.0153086	9.42e-05	-0.0196639	-0.0176566	-0.0173193	-0.0167975	-0.0161672	-0.0152569	-0.0144223
9.43e-05	0.00572187	0.00570735	0.00565009	0.00557255	0.00549473	0.00551745	0.00553633	9.43e-05	0.0224699	0.015993	0.0119826	0.00847477	0.00696438	0.00470948	0.00303708	9.43e-05	-0.0255335	-0.0247269	-0.0245588	-0.0244632	-0.0241239	-0.0236714	-0.023164
9.44e-05	0.0073316	0.00737414	0.00732254	0.00728337	0.0072472	0.00722846	0.00725376	9.44e-05	0.0119357	0.00294504	-0.00126076	-0.0048546	-0.00622127	-0.00813348	-0.00958803	9.44e-05	-0.0256664	-0.0262091	-0.0262392	-0.0266096	-0.0266398	-0.0267718	-0.0266455
9.45e-05	0.00859726	0.00866414	0.00866528	0.00863566	0.00860135	0.00863523	0.00863433	9.45e-05	-0.000520141	-0.0103139	-0.0139035	-0.0168576	-0.0177766	-0.0190419	-0.0199625	9.45e-05	-0.020082	-0.0218361	-0.022068	-0.0228357	-0.0232174	-0.0238835	-0.0241956
9.46e-05	0.00944205	0.00956057	0.00955761	0.00958818	0.00958087	0.00959322	0.00958978	9.46e-05	-0.0124885	-0.0211909	-0.023462	-0.0251673	-0.0254472	-0.0257633	-0.0259638	9.46e-05	-0.0100466	-0.0126354	-0.0130079	-0.014014	-0.0146587	-0.0157159	-0.0163752
9.47e-05	0.00977857	0.00994902	0.0099611	0.0100379	0.010053	0.0100698	0.0100606	9.47e-05	-0.0216518	-0.0274857	-0.0279515	-0.0280958	-0.0277173	-0.026953	-0.0263899	9.47e-05	0.00218041	-0.00065121	-0.00110643	-0.00212383	-0.0028874	-0.0041071	-0.00496968
9.48e-05	0.00957755	0.00976196	0.00979876	0.00992252	0.0099375	0.00997518	0.00995384	9.48e-05	-0.0262569	-0.0280927	-0.0266389	-0.0251752	-0.0241387	-0.0224804	-0.0212452	9.48e-05	0.0140935	0.0115667	0.0111431	0.0103064	0.0096127	0.00849553	0.00759506
9.49e-05	0.00882085	0.00900664	0.00907265	0.00922361	0.00929618	0.00930621	0.009274	9.49e-05	-0.0253432	-0.0227687	-0.0196948	-0.0168969	-0.015424	-0.0132133	-0.0115298	9.49e-05	0.0230878	0.0214545	0.0211705	0.0206801	0.0201861	0.019402	0.0186722
9.5e-05	0.00751029	0.00770455	0.00778694	0.00796928	0.00802497	0.00806939	0.00802489	9.5e-05	-0.0192339	-0.0127415	-0.00868679	-0.0050956	-0.00349744	-0.00114193	0.00068239	9.5e-05	0.0272457	0.026876	0.0267508	0.0267576	0.0265822	0.0262923	0.025884
9.51e-05	0.00561162	0.00578063	0.00586932	0.00609526	0.00617128	0.00622933	0.00617016	9.51e-05	-0.00922112	-0.000165508	0.00410506	0.00777626	0.00921239	0.0112832	0.0128271	9.51e-05	0.0256025	0.0265782	0.0266934	0.0271604	0.027347	0.0276506	0.027649
9.52e-05	0.00337785	0.00354035	0.00363996	0.00387421	0.00398725	0.00400331	0.00393463	9.52e-05	0.00255192	0.0124081	0.0160709	0.0190873	0.0200933	0.0214418	0.0224111	9.52e-05	0.0184779	0.0206393	0.0209399	0.0217904	0.022326	0.0231321	0.0235399
9.53e-05	0.000864571	0.000990356	0.00109135	0.0013398	0.00142194	0.00145055	0.00138749	9.53e-05	0.0137343	0.0224418	0.0247345	0.0264906	0.0268311	0.0271508	0.0273926	9.53e-05	0.00734992	0.0102169	0.0106449	0.0117151	0.0124737	0.01365	0.0143701
9.54e-05	-0.00178152	-0.00170077	-0.00161298	-0.00136731	-0.0013003	-0.00127225	-0.00132911	9.54e-05	0.0220564	0.027802	0.0282566	0.0283829	0.028005	0.0272586	0.0266808	9.54e-05	-0.0054205	-0.00241037	-0.00193391	-0.000899951	-5.8194e-05	0.00120653	0.00210951
9.55e-05	-0.00443279	-0.00439283	-0.0043275	-0.00410256	-0.00403704	-0.00400479	-0.00408225	9.55e-05	0.0257709	0.027414	0.0259244	0.0243681	0.0233425	0.0217008	0.0203098	9.55e-05	-0.0173284	-0.0147627	-0.0143669	-0.0135329	-0.0127985	-0.0116926	-0.0107926
9.56e-05	-0.00691312	-0.00694764	-0.00689049	-0.00668	-0.0066319	-0.00663793	-0.00668883	9.56e-05	0.0241249	0.0212946	0.0181724	0.0152717	0.0137616	0.0114349	0.00965164	9.56e-05	-0.0257798	-0.0242455	-0.0239857	-0.0235891	-0.0231064	-0.022328	-0.021661
9.57e-05	-0.00908863	-0.00917103	-0.00914148	-0.00897544	-0.00894961	-0.00896781	-0.00899762	9.57e-05	0.0174617	0.0107259	0.00653787	0.00282411	0.00116667	-0.00131191	-0.00317834	9.57e-05	-0.0290801	-0.0288763	-0.0288449	-0.0289277	-0.028787	-0.0285997	-0.0282508
9.58e-05	-0.010834	-0.0109608	-0.0109535	-0.0108473	-0.0108696	-0.0108501	-0.0108804	9.58e-05	0.00711763	-0.00214269	-0.00657868	-0.0103957	-0.0118798	-0.0140525	-0.0156617	9.58e-05	-0.0264913	-0.0276773	-0.0278644	-0.0284312	-0.0286854	-0.0290782	-0.0291377
9.59e-05	-0.0120425	-0.0122126	-0.0122184	-0.0121726	-0.0122201	-0.0122201	-0.0122267	9.59e-05	-0.00481166	-0.0148349	-0.0186615	-0.0218013	-0.0228535	-0.024271	-0.0253064	9.59e-05	-0.0185504	-0.0208638	-0.0212575	-0.0221951	-0.0227831	-0.0236828	-0.0241421
9.6e-05	-0.0126349	-0.0128277	-0.0128753	-0.0128557	-0.0129313	-0.0129542	-0.0129466	9.6e-05	-0.0159357	-0.0247335	-0.0272059	-0.0290496	-0.0294423	-0.0297999	-0.0300133	9.6e-05	-0.00695685	-0.00990886	-0.010407	-0.0115302	-0.0123193	-0.0135332	-0.0142889
9.61e-05	-0.0125694	-0.0127845	-0.0128398	-0.0128916	-0.0129852	-0.0130086	-0.0129778	9.61e-05	-0.024112	-0.0299191	-0.0305148	-0.0306909	-0.0303314	-0.0295479	-0.028903	9.61e-05	0.00586051	0.00287289	0.00235199	0.00131869	0.000499101	-0.000824144	-0.00170111
9.62e-05	-0.0118294	-0.0120535	-0.0121279	-0.0122359	-0.0123643	-0.0123972	-0.01235	9.62e-05	-0.0275607	-0.0291785	-0.0278087	-0.026265	-0.0251622	-0.0234225	-0.022046	9.62e-05	0.0172795	0.0149148	0.0144784	0.0136692	0.012991	0.0119049	0.0110682
9.63e-05	-0.0103879	-0.0105722	-0.0106899	-0.0108434	-0.0109952	-0.0109912	-0.010955	9.63e-05	-0.0257125	-0.0227842	-0.0196936	-0.01674	-0.0151855	-0.0127706	-0.0109208	9.63e-05	0.0250267	0.0237502	0.0234948	0.0231324	0.0227245	0.0220732	0.021453
9.64e-05	-0.00839545	-0.00856416	-0.00869053	-0.0088791	-0.00902159	-0.00905129	-0.00900147	9.64e-05	-0.0187974	-0.0119857	-0.00776479	-0.00398451	-0.00225582	0.000332398	0.00231418	9.64e-05	0.0275433	0.0276419	0.0276097	0.0277468	0.0277234	0.0276237	0.027347
9.65e-05	-0.00587981	-0.0060275	-0.00616308	-0.00639536	-0.00652426	-0.00657684	-0.00650371	9.65e-05	-0.0082721	0.00111436	0.00559547	0.00950461	0.011104	0.0134032	0.0150994	9.65e-05	0.0244256	0.0258706	0.0260813	0.0266854	0.0270363	0.02751	0.0276474
9.66e-05	-0.0029497	-0.00307847	-0.00323001	-0.00347496	-0.00362104	-0.00365008	-0.00358333	9.66e-05	0.00384472	0.0139923	0.0179258	0.0211904	0.0223186	0.0238691	0.0249667	9.66e-05	0.016381	0.0188748	0.0192753	0.0202238	0.0208763	0.0218312	0.0223369
9.67e-05	0.00023049	0.000135059	-8.99472e-06	-0.000258451	-0.000392665	-0.000421407	-0.000368548	9.67e-05	0.0152504	0.0241178	0.0267636	0.0286945	0.0291739	0.029596	0.0299095	9.67e-05	0.00518199	0.00820101	0.00868518	0.00979203	0.0106079	0.0118482	0.0125976
9.68e-05	0.00355591	0.00349213	0.00334419	0.00311319	0.00298627	0.00295144	0.00301885	9.68e-05	0.023732	0.0295669	0.0303126	0.0305645	0.0302903	0.0295559	0.0289914	9.68e-05	-0.00682161	-0.00387481	-0.00337212	-0.00237013	-0.00155929	-0.000333959	0.000557902
9.69e-05	0.00686742	0.00681899	0.00667516	0.00646264	0.00635305	0.00631592	0.00642	9.69e-05	0.0275849	0.0292502	0.0279897	0.0265305	0.0255282	0.0238336	0.0224736	9.69e-05	-0.0171069	-0.0148514	-0.0144639	-0.0137314	-0.0131058	-0.0120804	-0.0112995
9.7e-05	0.00995555	0.00995781	0.00985061	0.00966126	0.0095817	0.00956577	0.00961465	9.7e-05	0.0261631	0.0233329	0.0203249	0.0174331	0.0159303	0.013566	0.0117254	9.7e-05	-0.0236411	-0.0225068	-0.0223208	-0.0220499	-0.0217297	-0.021147	-0.0205787
9.71e-05	0.0126981	0.0127553	0.0126677	0.0125158	0.0124429	0.0124542	0.0124943	9.71e-05	0.0198103	0.0130622	0.00890681	0.00515494	0.00344773	0.000887993	-0.00106565	9.71e-05	-0.0250489	-0.02529	-0.0253309	-0.0255568	-0.0256121	-0.0255983	-0.0253823
9.72e-05	0.0149311	0.015014	0.0149584	0.0148732	0.0148176	0.0148471	0.0148659	9.72e-05	0.00978062	0.000502757	-0.00399722	-0.00789237	-0.00944534	-0.0117093	-0.0134071	9.72e-05	-0.0210627	-0.0226217	-0.0228956	-0.0235786	-0.0240136	-0.0245496	-0.0247196
9.73e-05	0.0164482	0.0165795	0.0165708	0.0165484	0.0165613	0.0165717	0.0165743	9.73e-05	-0.00183641	-0.0118484	-0.0158357	-0.0190966	-0.0202235	-0.021749	-0.0228418	9.73e-05	-0.0125222	-0.0150488	-0.0154883	-0.0164942	-0.0172069	-0.0182143	-0.0187227
9.74e-05	0.0171804	0.0173604	0.0173932	0.0174405	0.0174832	0.0174896	0.017487	9.74e-05	-0.0128818	-0.0216582	-0.024329	-0.0263279	-0.0267796	-0.0272446	-0.0275074	9.74e-05	-0.00128709	-0.00423022	-0.00477315	-0.00587826	-0.00671363	-0.00793352	-0.00869671
9.75e-05	0.0170446	0.0172629	0.0173283	0.0174334	0.0175117	0.0175654	0.0175159	9.75e-05	-0.0210583	-0.0268414	-0.0276877	-0.0279832	-0.0276666	-0.0269949	-0.0263852	9.75e-05	0.010198	0.0074586	0.00695439	0.00596838	0.0051838	0.00400662	0.00316542
9.76e-05	0.0159639	0.0162133	0.0163125	0.0165088	0.016611	0.0166647	0.0165911	9.76e-05	-0.0248711	-0.026494	-0.0253966	-0.0239542	-0.0229473	-0.0212352	-0.0198669	9.76e-05	0.0196106	0.017636	0.0172831	0.0166151	0.0160633	0.0151202	0.014402
9.77e-05	0.0139543	0.0142252	0.0143546	0.0146217	0.0147516	0.014793	0.014737	9.77e-05	-0.0236403	-0.0208339	-0.0179652	-0.0151259	-0.0136128	-0.01124	-0.00936515	9.77e-05	0.0248823	0.0241213	0.0239681	0.0237607	0.0235476	0.0231112	0.0226364
9.78e-05	0.0110833	0.0113605	0.0115234	0.0118273	0.0120062	0.0120409	0.0119723	9.78e-05	-0.0177013	-0.0110701	-0.00703992	-0.00334872	-0.00163948	0.000944532	0.0029189	9.78e-05	0.0250112	0.0256095	0.0257203	0.0260045	0.0261963	0.0263144	0.0261859
9.79e-05	0.00748472	0.00773286	0.00791502	0.00826833	0.00844471	0.00849621	0.00842074	9.79e-05	-0.00826711	0.000840439	0.00520994	0.00905507	0.0106168	0.0129365	0.0146491	9.79e-05	0.019974	0.0218157	0.0221501	0.0228692	0.0234258	0.0241033	0.0243537
9.8e-05	0.00329268	0.00350458	0.00368366	0.00410593	0.00426435	0.00431262	0.00423853	9.8e-05	0.00270098	0.0124961	0.0164276	0.0196332	0.0207608	0.0223206	0.023441	9.8e-05	0.0108443	0.0135563	0.0140417	0.0150547	0.0158512	0.0169456	0.0175072
9.81e-05	-0.00125815	-0.00111919	-0.000927294	-0.00049623	-0.000334322	-0.000312648	-0.000382067	9.81e-05	0.013052	0.0215995	0.0242653	0.0261774	0.0266561	0.0271469	0.0274483	9.81e-05	-0.000507519	0.00251696	0.00305365	0.00414385	0.00503802	0.00626938	0.00705287
9.82e-05	-0.00591347	-0.00586348	-0.00568085	-0.00527422	-0.00514294	-0.00510195	-0.00518626	9.82e-05	0.0207264	0.0262575	0.0271438	0.0274014	0.0271118	0.0264636	0.0258668	9.82e-05	-0.0117109	-0.00897863	-0.00850289	-0.00756341	-0.00678282	-0.00557159	-0.00477009
9.83e-05	-0.0104475	-0.0104685	-0.0103389	-0.00994804	-0.00983283	-0.00978959	-0.00989227	9.83e-05	0.0241324	0.0255647	0.0244957	0.0230577	0.0220784	0.0203945	0.0190524	9.83e-05	-0.0205772	-0.01869	-0.0183625	-0.0177664	-0.0172226	-0.0163493	-0.0156648
9.84e-05	-0.0145838	-0.0146889	-0.0145746	-0.014233	-0.0141571	-0.0141399	-0.014217	9.84e-05	0.0226528	0.0197437	0.0169289	0.0140835	0.0126055	0.0102568	0.00842241	9.84e-05	-0.0252795	-0.0245987	-0.0245096	-0.0243843	-0.02421	-0.0238245	-0.0234065
9.85e-05	-0.0180303	-0.0182453	-0.0181705	-0.0178992	-0.0178822	-0.0178715	-0.017942	9.85e-05	0.01656	0.00991954	0.0059362	0.00224736	0.000578631	-0.00195442	-0.00390818	9.85e-05	-0.0249109	-0.0255808	-0.0257458	-0.0261052	-0.0263238	-0.0265229	-0.0264371
9.86e-05	-0.0206641	-0.020932	-0.0209169	-0.0207313	-0.0207681	-0.0207641	-0.0208153	9.86e-05	0.00709875	-0.0018999	-0.00626672	-0.0100774	-0.0116112	-0.0138959	-0.0155662	9.86e-05	-0.0195666	-0.0214245	-0.0218162	-0.0225919	-0.0231753	-0.0238811	-0.02419
9.87e-05	-0.0222691	-0.0225883	-0.022619	-0.0225427	-0.0226032	-0.0226326	-0.0226602	9.87e-05	-0.00382288	-0.0134097	-0.0173925	-0.0205481	-0.0216573	-0.0231791	-0.0242468	9.87e-05	-0.0103139	-0.0129911	-0.0135101	-0.0145499	-0.0153641	-0.0164952	-0.0170684
9.88e-05	-0.022756	-0.0231185	-0.0232	-0.0232106	-0.0233384	-0.0233744	-0.0233811	9.88e-05	-0.0140698	-0.0223091	-0.0250682	-0.0269439	-0.0273843	-0.0278057	-0.0280756	9.88e-05	0.000840077	-0.00204722	-0.00261427	-0.0036797	-0.00455866	-0.00582906	-0.00657241
9.89e-05	-0.0221021	-0.022461	-0.0225941	-0.02269	-0.0228677	-0.022922	-0.0228877	9.89e-05	-0.0216219	-0.0268885	-0.0278342	-0.0280504	-0.0277403	-0.0270486	-0.0264343	9.89e-05	0.0116507	0.009134	0.00864313	0.00774454	0.00698609	0.00583167	0.00504336
9.9e-05	-0.0202984	-0.0206388	-0.0207963	-0.0210059	-0.0212118	-0.0212518	-0.0212023	9.9e-05	-0.0249049	-0.026107	-0.0251347	-0.0236787	-0.0226671	-0.0209838	-0.0195996	9.9e-05	0.019877	0.0182524	0.017939	0.0173917	0.0169279	0.0161116	0.0154632
9.91e-05	-0.0174278	-0.0177317	-0.017935	-0.0182091	-0.0184313	-0.0184721	-0.0184101	9.91e-05	-0.0233708	-0.0203024	-0.0176123	-0.014771	-0.013274	-0.0109084	-0.00904583	9.91e-05	0.0239131	0.0235051	0.0234292	0.0233577	0.0232718	0.0229598	0.0225873
9.92e-05	-0.0136113	-0.0138699	-0.0140867	-0.0144218	-0.0146785	-0.0147246	-0.0146357	9.92e-05	-0.0173406	-0.0106635	-0.00678824	-0.00313195	-0.00146206	0.00110157	0.00307726	9.92e-05	0.0229849	0.0238657	0.0240508	0.0244557	0.0247663	0.0250155	0.0249948
9.93e-05	-0.00901406	-0.00923393	-0.00945677	-0.00984463	-0.0100995	-0.0101239	-0.0100445	9.93e-05	-0.00803513	0.000925893	0.00520864	0.00891949	0.0104762	0.012741	0.0144532	9.93e-05	0.0174513	0.0194068	0.0198054	0.0206059	0.0212396	0.0220415	0.0223498
9.94e-05	-0.00388298	-0.00402394	-0.00427176	-0.00467116	-0.00491891	-0.00493933	-0.00486287	9.94e-05	0.00272666	0.0121976	0.0160298	0.0191409	0.0202799	0.0218078	0.0229304	9.94e-05	0.00845303	0.0110895	0.0116048	0.0126307	0.0134937	0.0145901	0.0151723
9.95e-05	0.0015525	0.00145649	0.00123494	0.000798471	0.000573083	0.000554196	0.000639037	9.95e-05	0.0128505	0.0209495	0.023625	0.0254614	0.0259434	0.0264831	0.026745	9.95e-05	-0.00199286	0.00074698	0.00127597	0.00231398	0.00319315	0.00439269	0.00515562
9.96e-05	0.00701014	0.00698817	0.0067776	0.00637057	0.00616863	0.00615154	0.00622529	9.96e-05	0.0203983	0.0255186	0.0265258	0.0267404	0.0264799	0.0258735	0.0252883	9.96e-05	-0.0117714	-0.00944739	-0.00902206	-0.00818941	-0.00747858	-0.00639882	-0.00565694
9.97e-05	0.0122616	0.0122968	0.0121074	0.0117449	0.0115787	0.0115557	0.011632	9.97e-05	0.0239865	0.025168	0.024284	0.0228724	0.0219457	0.0203289	0.0190266	9.97e-05	-0.0189486	-0.0175157	-0.0172752	-0.0168011	-0.0163818	-0.0156592	-0.0150663
9.98e-05	0.0170463	0.0171297	0.0169864	0.0166716	0.0165274	0.0165438	0.0165994	9.98e-05	0.0229598	0.0199954	0.0174196	0.0146609	0.0132538	0.0110108	0.0092248	9.98e-05	-0.02213	-0.0218562	-0.0218493	-0.0218442	-0.0217958	-0.0215801	-0.0212419
9.99e-05	0.0211155	0.0212757	0.0211781	0.0209233	0.0208343	0.0208539	0.0209054	9.99e-05	0.0176128	0.0111198	0.00740524	0.00385566	0.00225758	-0.000188593	-0.00207181	9.99e-05	-0.0207805	-0.0216968	-0.0219283	-0.0223505	-0.0227092	-0.023011	-0.0230008
0.0001	0.0242874	0.0245016	0.0244518	0.0242978	0.0242565	0.0242726	0.0243014	0.0001	0.00882895	0.00018097	-0.00399293	-0.00761278	-0.00908391	-0.0112709	-0.0128556	0.0001	-0.0151665	-0.0170756	-0.017497	-0.0182959	-0.018947	-0.0197118	-0.0200455
0.0001001	0.0264133	0.0266715	0.0266883	0.0266496	0.0266559	0.0266837	0.0267103	0.0001001	-0.0014888	-0.0105379	-0.0143997	-0.0173377	-0.0183877	-0.0198585	-0.0208404	0.0001001	-0.0065345	-0.00898006	-0.00950474	-0.0104896	-0.0113112	-0.012387	-0.0129547
0.0001002	0.0272225	0.0275365	0.0276172	0.0276515	0.0277241	0.0277882	0.0277711	0.0001002	-0.0112256	-0.0189593	-0.0216434	-0.0233717	-0.0238018	-0.0242448	-0.0244522	0.0001002	0.0032442	0.000757141	0.000244357	-0.000719995	-0.00155228	-0.0027053	-0.00339419
0.0001003	0.0267685	0.0271037	0.0272312	0.0273972	0.0275104	0.0275676	0.027538	0.0001003	-0.0185585	-0.0233676	-0.0244149	-0.0245745	-0.0242897	-0.0236502	-0.0230279	0.0001003	0.0122958	0.0102909	0.00987522	0.00910415	0.00844066	0.00746651	0.00677342
0.0001004	0.0250262	0.0253592	0.0255131	0.0257892	0.0259603	0.0260069	0.0259627	0.0001004	-0.022023	-0.0229805	-0.0222215	-0.0207921	-0.01985	-0.0182609	-0.0169401	0.0001004	0.0188558	0.0177337	0.0175183	0.0170892	0.0167235	0.0160827	0.0155569
0.0001005	0.0219546	0.022284	0.0224827	0.0228529	0.0230529	0.0231198	0.0230651	0.0001005	-0.0209388	-0.0179199	-0.0154788	-0.0127931	-0.0114062	-0.00918613	-0.00741329	0.0001005	0.0217143	0.0216782	0.0216857	0.0216963	0.0217029	0.0215469	0.021267
0.0001006	0.0176573	0.0179645	0.0182194	0.01868	0.0189111	0.0189615	0.0188921	0.0001006	-0.0155606	-0.00921188	-0.00561315	-0.0021969	-0.000674212	0.00173042	0.00358798	0.0001006	0.0204297	0.0214924	0.021738	0.0221372	0.0224781	0.0228234	0.0228742
0.0001007	0.0123142	0.0126115	0.0128791	0.013395	0.0136559	0.0137225	0.0136162	0.0001007	-0.00692954	0.00147882	0.0055097	0.00894113	0.01038	0.0124965	0.0140615	0.0001007	0.0153947	0.0172928	0.0177141	0.0184386	0.0190785	0.0198426	0.0201708
0.0001008	0.00614698	0.00640212	0.00667467	0.00726587	0.0075157	0.00758757	0.00747521	0.0001008	0.00324276	0.011977	0.0156695	0.0184569	0.0194999	0.0209103	0.0218989	0.0001008	0.00775742	0.0101152	0.0105788	0.0114765	0.0122725	0.0132978	0.01384
0.0001009	-0.000504797	-0.000332058	-5.30536e-05	0.000561434	0.000806868	0.000862461	0.00074639	0.0001009	0.0129964	0.0203393	0.0229374	0.0245154	0.024955	0.025401	0.0256259	0.0001009	-0.000928795	0.00138198	0.00186343	0.00272899	0.00347626	0.00453771	0.00521586
0.000101	-0.0073216	-0.00724261	-0.00698254	-0.0063758	-0.00616418	-0.00611053	-0.00622804	0.000101	0.0203653	0.0248471	0.0258614	0.0259251	0.0256706	0.0250658	0.0244809	0.000101	-0.00894414	-0.0071028	-0.00675176	-0.00607269	-0.0054934	-0.0045882	-0.00393406
0.0001011	-0.0139501	-0.0139668	-0.0137284	-0.0131688	-0.0129916	-0.0129598	-0.0130617	0.0001011	0.0239094	0.0246117	0.0238653	0.0224207	0.0215659	0.0200127	0.0187567	0.0001011	-0.0148259	-0.0138113	-0.0136346	-0.0132932	-0.012991	-0.0124244	-0.0119234
0.0001012	-0.0199799	-0.0200943	-0.019933	-0.0194479	-0.0193275	-0.0192853	-0.0193822	0.0001012	0.0228793	0.0197181	0.0173493	0.0146958	0.0133986	0.0112765	0.0096113	0.0001012	-0.0175315	-0.0175144	-0.0175642	-0.0176077	-0.0176209	-0.0175094	-0.0172342
0.0001013	-0.0252035	-0.025493	-0.0253843	-0.0250066	-0.0249592	-0.0249478	-0.0250146	0.0001013	0.0174227	0.011082	0.00757504	0.00427658	0.00279786	0.00052047	-0.0011851	0.0001013	-0.0167804	-0.0177596	-0.0180022	-0.018393	-0.0187205	-0.0190576	-0.0190466
0.0001014	-0.0289312	-0.0293498	-0.0293284	-0.0290944	-0.029092	-0.0291198	-0.0291741	0.0001014	0.00856434	0.000344481	-0.00357428	-0.00688046	-0.00817458	-0.0102311	-0.0116832	0.0001014	-0.0129194	-0.0145847	-0.0149683	-0.0156415	-0.016211	-0.0168851	-0.0171782
0.0001015	-0.0311393	-0.0316638	-0.0317897	-0.0317127	-0.0317785	-0.0318161	-0.0318599	0.0001015	-0.00198576	-0.0104934	-0.0141094	-0.0167647	-0.0176856	-0.0190483	-0.0199461	0.0001015	-0.00691243	-0.00891765	-0.00937471	-0.0101643	-0.0108082	-0.0117224	-0.0122013
0.0001016	-0.0318435	-0.0324537	-0.0326586	-0.0327388	-0.0328912	-0.0329336	-0.0329462	0.0001016	-0.0122926	-0.0193943	-0.022001	-0.0234711	-0.023846	-0.0242432	-0.0243961	0.0001016	-0.000116749	-0.00203704	-0.00245	-0.00319273	-0.00380745	-0.00472152	-0.00530481
0.0001017	-0.0311249	-0.0317185	-0.0319653	-0.0321547	-0.0323564	-0.0324255	-0.0324188	0.0001017	-0.0204657	-0.0247298	-0.0258314	-0.0258374	-0.0255601	-0.0249446	-0.0243384	0.0001017	0.00608679	0.00465793	0.0043658	0.00379713	0.00336162	0.00262029	0.00205303
0.0001018	-0.0288721	-0.0294213	-0.0296754	-0.029955	-0.0302293	-0.0302846	-0.0302483	0.0001018	-0.0248748	-0.025495	-0.0248894	-0.0234384	-0.0225799	-0.0211005	-0.019838	0.0001018	0.0104989	0.00983883	0.00970184	0.00943897	0.00927279	0.0088404	0.00840029
0.0001019	-0.0250753	-0.0255207	-0.0258093	-0.0261858	-0.0265048	-0.0265605	-0.0264962	0.0001019	-0.0247722	-0.0216388	-0.0194671	-0.0168928	-0.0156447	-0.0135631	-0.0119091	0.0001019	0.0123794	0.0125815	0.0126405	0.0127101	0.0128405	0.0127992	0.012565
0.000102	-0.0198683	-0.0202101	-0.0205246	-0.0209939	-0.0213126	-0.0213722	-0.0213036	0.000102	-0.0200884	-0.0138046	-0.0105793	-0.00742	-0.00601428	-0.00376675	-0.00203714	0.000102	0.0115794	0.0125605	0.0128073	0.0131621	0.0135563	0.0138906	0.0139214
0.0001021	-0.0135511	-0.0138245	-0.0141272	-0.0146738	-0.0150005	-0.0150523	-0.0149774	0.0001021	-0.0117936	-0.00372067	8.4e-08	0.00311142	0.00441745	0.0063781	0.00779954	0.0001021	0.00853738	0.0100736	0.0103949	0.0109887	0.0115424	0.0121661	0.0124099
0.0001022	-0.0065076	-0.00667128	-0.00700222	-0.00756522	-0.00789885	-0.00795749	-0.00784205	0.0001022	-0.00144095	0.00684261	0.0103109	0.0127966	0.0137252	0.0150434	0.0159034	0.0001022	0.00400113	0.00573997	0.00610941	0.00677764	0.00738096	0.0081532	0.00856119
0.0001023	0.000899654	0.000847563	0.000537001	-5.9966e-05	-0.000351181	-0.000408485	-0.000283961	0.0001023	0.00902843	0.0159687	0.0184647	0.0198161	0.0201973	0.0206181	0.0207831	0.0001023	-0.000946962	0.000627206	0.000962606	0.00156662	0.00209823	0.00284605	0.00333947
0.0001024	0.00829425	0.00833805	0.0080765	0.00749687	0.00722539	0.0072081	0.00730372	0.0001024	0.0176554	0.0218875	0.0229683	0.0229087	0.0226874	0.0221501	0.0215904	0.0001024	-0.00531049	-0.00419935	-0.00400122	-0.00356651	-0.00323333	-0.00265052	-0.00217689
0.0001025	0.0153603	0.0154914	0.0152292	0.014734	0.0145055	0.0145035	0.0145872	0.0001025	0.022829	0.0234859	0.0229824	0.0215668	0.0208137	0.0194325	0.0182522	0.0001025	-0.00822651	-0.0077897	-0.00774991	-0.00759336	-0.00748803	-0.00719477	-0.00683673
0.0001026	0.0216574	0.0218481	0.0216765	0.0212512	0.0210806	0.0210809	0.021167	0.0001026	0.0235831	0.0206247	0.0185983	0.0161555	0.0150113	0.0130885	0.0115619	0.0001026	-0.00927987	-0.00959276	-0.0097063	-0.00982345	-0.0099842	-0.00999837	-0.00982581
0.0001027	0.0268999	0.0271948	0.0270992	0.026772	0.0266847	0.026684	0.0267528	0.0001027	0.0198042	0.0138999	0.0107842	0.00783774	0.00653972	0.00445831	0.00292701	0.0001027	-0.00841557	-0.00935067	-0.00958712	-0.00995775	-0.0103208	-0.0106766	-0.0106748
0.0001028	0.0307636	0.0311707	0.0311814	0.0310252	0.0310021	0.0310067	0.0310645	0.0001028	0.0122316	0.00462026	0.00107628	-0.00183296	-0.0030206	-0.00480792	-0.00605619	0.0001028	-0.00608456	-0.00738852	-0.007724	-0.0082543	-0.00871867	-0.00929666	-0.00949208
0.0001029	0.0331173	0.0335832	0.0337795	0.0337777	0.0338097	0.0338509	0.0339009	0.0001029	0.00241108	-0.00542426	-0.00870385	-0.0110054	-0.0118129	-0.0129873	-0.0137104	0.0001029	-0.00287502	-0.00427674	-0.00461749	-0.00518047	-0.00567198	-0.00633562	-0.00666523
0.000103	0.0340509	0.0345494	0.034834	0.0350071	0.0350707	0.035138	0.0351875	0.000103	-0.00780745	-0.0143443	-0.0167629	-0.0179594	-0.0182572	-0.0186056	-0.0186605	0.000103	0.000505013	-0.00068507	-0.000957206	-0.00146672	-0.00186135	-0.00245867	-0.00287083
0.0001031	0.033622	0.0341135	0.0344398	0.0347285	0.0348421	0.034909	0.0349443	0.0001031	-0.0164835	-0.0204026	-0.0215014	-0.0213934	-0.0211401	-0.0205428	-0.0199422	0.0001031	0.00338118	0.00265777	0.00249739	0.00215767	0.00191033	0.00147715	0.00110621
0.0001032	0.0317202	0.0322094	0.0325297	0.032888	0.0330481	0.0331602	0.0331176	0.0001032	-0.0219432	-0.0225293	-0.0220344	-0.0207127	-0.0199253	-0.0185657	-0.0173689	0.0001032	0.00533174	0.00516417	0.00513909	0.00502443	0.00501093	0.00480181	0.00450537
0.0001033	0.0282239	0.0286896	0.0289449	0.0294107	0.0296371	0.0297431	0.0296447	0.0001033	-0.0229882	-0.0201552	-0.0182564	-0.0159446	-0.0147882	-0.0129825	-0.0114893	0.0001033	0.00606974	0.00648751	0.00662257	0.00672037	0.00690088	0.00700434	0.00681967
0.0001034	0.0231257	0.0235085	0.0238148	0.0243745	0.0246476	0.024726	0.0246326	0.0001034	-0.0195067	-0.0138023	-0.0109359	-0.00813075	-0.00686733	-0.00493644	-0.00343199	0.0001034	0.00586129	0.00673292	0.00695873	0.00723134	0.00753913	0.00787502	0.00786635
0.0001035	0.0166896	0.017024	0.0173732	0.0179898	0.0182946	0.0183738	0.0182613	0.0001035	-0.0120383	-0.00468647	-0.00138758	0.00132087	0.00243457	0.00414738	0.00536236	0.0001035	0.00498645	0.00607079	0.00632715	0.00671426	0.00709471	0.00755755	0.00769813
0.0001036	0.0092652	0.00956626	0.00988866	0.0105999	0.0109199	0.010993	0.0108433	0.0001036	-0.00203478	0.00553254	0.00862702	0.0107203	0.0115022	0.0126283	0.0133266	0.0001036	0.0037958	0.00486749	0.00512799	0.00552609	0.00585693	0.00636816	0.00661355
0.0001037	0.00123037	0.00145131	0.00179252	0.00251243	0.00281687	0.00289535	0.00274618	0.0001037	0.00870795	0.0150356	0.0172924	0.0183731	0.018681	0.0189716	0.0190489	0.0001037	0.00261504	0.00343435	0.0036284	0.00396361	0.00420119	0.0046349	0.00493183
0.0001038	-0.00697838	-0.00688656	-0.00655537	-0.00585438	-0.00554883	-0.00551521	-0.00563631	0.0001038	0.0181619	0.0219714	0.0229474	0.0228083	0.0225635	0.0220262	0.0214682	0.0001038	0.00167517	0.0021116	0.00217281	0.00237656	0.00245673	0.0027496	0.00304169
0.0001039	-0.0149677	-0.0149743	-0.0146987	-0.01402	-0.0137607	-0.0137511	-0.0138832	0.0001039	0.0244562	0.0249878	0.0245164	0.023185	0.0224651	0.0211914	0.0201226	0.0001039	0.00101319	0.000986931	0.000939667	0.000992507	0.000916702	0.000954818	0.00123647
0.000104	-0.0222568	-0.0223755	-0.0221567	-0.0215709	-0.02142	-0.0213756	-0.0215143	0.000104	0.0262451	0.0234376	0.0216603	0.019393	0.0183558	0.0166339	0.015257	0.000104	0.000544398	0.000116054	-2.9264e-05	-0.000126626	-0.00032446	-0.00042892	-0.000297402
0.0001041	-0.0283311	-0.0286383	-0.0285285	-0.0280708	-0.0279751	-0.0279548	-0.0280725	0.0001041	0.0231533	0.0175538	0.0148081	0.0121314	0.0109835	0.00913144	0.00775796	0.0001041	2.6717e-05	-0.000653603	-0.000865298	-0.00108807	-0.00135128	-0.0015956	-0.00156116
0.0001042	-0.0326869	-0.0332061	-0.0332913	-0.0330563	-0.033042	-0.0330629	-0.0331451	0.0001042	0.0156765	0.00845898	0.00525495	0.00269005	0.00166373	6.7673e-05	-0.00102363	0.0001042	-0.000776623	-0.00152733	-0.00174658	-0.00201152	-0.00225379	-0.00258993	-0.00263884
0.0001043	-0.0352214	-0.0358256	-0.0361722	-0.0362245	-0.0362783	-0.036307	-0.0364401	0.0001043	0.00509686	-0.00232825	-0.00531688	-0.00732773	-0.00802221	-0.00905857	-0.00966389	0.0001043	-0.00191369	-0.00254165	-0.002734	-0.00298155	-0.00315505	-0.0034635	-0.00359732
0.0001044	-0.0361698	-0.0368236	-0.0373316	-0.0376039	-0.0376902	-0.0377587	-0.0378967	0.0001044	-0.00660228	-0.012848	-0.0150617	-0.0160859	-0.0163273	-0.0166107	-0.0166356	0.0001044	-0.00332532	-0.00367571	-0.00378525	-0.00397332	-0.00402333	-0.00424884	-0.00441781
0.0001045	-0.0356676	-0.0363633	-0.0368983	-0.0372776	-0.0374439	-0.037537	-0.0376214	0.0001045	-0.0173272	-0.0211455	-0.0222222	-0.0220575	-0.0218207	-0.0212609	-0.020672	0.0001045	-0.00479016	-0.00477453	-0.0048001	-0.004884	-0.00478008	-0.00487215	-0.00504928
0.0001046	-0.0336628	-0.0343781	-0.0348161	-0.0352407	-0.0354897	-0.0355622	-0.0355949	0.0001046	-0.0249611	-0.0256493	-0.0253326	-0.0240537	-0.0233616	-0.0221198	-0.0210311	0.0001046	-0.00598162	-0.00564585	-0.00558347	-0.00554856	-0.00534505	-0.00529466	-0.00542514
0.0001047	-0.0299418	-0.0305581	-0.0309089	-0.031395	-0.0316993	-0.0317897	-0.0317263	0.0001047	-0.0280688	-0.0255014	-0.0239185	-0.0218072	-0.0207739	-0.0191142	-0.0177954	0.0001047	-0.00652848	-0.00592441	-0.00577016	-0.00567106	-0.00540305	-0.00523206	-0.00532313
0.0001048	-0.0244079	-0.0248834	-0.0252442	-0.0258109	-0.0261807	-0.0262499	-0.0261562	0.0001048	-0.0260592	-0.0207706	-0.0182328	-0.0157335	-0.0145967	-0.0128331	-0.0115183	0.0001048	-0.00603161	-0.00534892	-0.00518166	-0.00503289	-0.00476317	-0.00453076	-0.00457081
0.0001049	-0.0175165	-0.0178795	-0.0182672	-0.0188824	-0.0192639	-0.0193375	-0.0192256	0.0001049	-0.0192491	-0.0123266	-0.00937454	-0.00696335	-0.00594944	-0.00443388	-0.00337297	0.0001049	-0.00429726	-0.00371157	-0.0035503	-0.00342225	-0.00322382	-0.00301283	-0.00300378
0.000105	-0.00974845	-0.0100164	-0.0103651	-0.0110529	-0.0114185	-0.0114966	-0.0113462	0.000105	-0.00892316	-0.00171146	0.00105747	0.00292236	0.00363644	0.00463995	0.00522576	0.000105	-0.00146196	-0.00110575	-0.000994177	-0.000934667	-0.000861939	-0.000725405	-0.000676973
0.0001051	-0.0012526	-0.00135603	-0.00172364	-0.00240996	-0.00276755	-0.00278588	-0.00265135	0.0001051	0.00298764	0.00916679	0.0112444	0.012203	0.0124805	0.0127784	0.0127993	0.0001051	0.00211289	0.00214262	0.00215264	0.0021428	0.00206811	0.00210615	0.00215198
0.0001052	0.00691359	0.00692197	0.00658892	0.00593619	0.00566272	0.00561855	0.00574204	0.0001052	0.0143708	0.0183408	0.0193215	0.0192217	0.0190168	0.018532	0.0180406	0.0001052	0.00575461	0.00544936	0.00538012	0.00527961	0.00509379	0.00497442	0.00503721
0.0001053	0.0146205	0.0147469	0.0144788	0.0138912	0.0136743	0.0136359	0.0137625	0.0001053	0.0231046	0.0240888	0.0238211	0.0226639	0.0220598	0.0209237	0.0200066	0.0001053	0.00880797	0.00822055	0.00811003	0.0079526	0.00766457	0.00744126	0.00750454
0.0001054	0.021501	0.0217394	0.0215298	0.0210554	0.0209021	0.020881	0.0209829	0.0001054	0.0274808	0.0253574	0.0239064	0.0219893	0.0210873	0.0195839	0.018418	0.0001054	0.0104925	0.00983354	0.00964635	0.00946576	0.00916583	0.00892807	0.00896231
0.0001055	0.0271923	0.0275332	0.0274273	0.0270763	0.0269989	0.0269711	0.0270774	0.0001055	0.026756	0.0220213	0.0196808	0.017374	0.016381	0.0147907	0.0136215	0.0001055	0.0102325	0.0096335	0.00946277	0.00931716	0.0090939	0.0088532	0.00890147
0.0001056	0.031306	0.0317789	0.031819	0.0316622	0.0316318	0.0316617	0.0317332	0.0001056	0.0209856	0.014575	0.0118303	0.00959074	0.00868504	0.00731697	0.00640881	0.0001056	0.00777287	0.00742074	0.00729036	0.00723426	0.00714293	0.00702142	0.00705936
0.0001057	0.0337874	0.0343194	0.0345424	0.034608	0.0346187	0.0346796	0.0347446	0.0001057	0.0112116	0.00436381	0.00175762	2.4093e-05	-0.000611832	-0.00147733	-0.00196698	0.0001057	0.00339833	0.00337394	0.0033219	0.003372	0.00345709	0.00346726	0.00351766
0.0001058	0.0347531	0.0353102	0.035662	0.0359033	0.0359464	0.0360302	0.0360888	0.0001058	-0.000829612	-0.00678697	-0.00879319	-0.00972138	-0.00995785	-0.0101883	-0.0101691	0.0001058	-0.00221031	-0.00184126	-0.00182577	-0.0016648	-0.00143234	-0.00126691	-0.0012041
0.0001059	0.0343283	0.034903	0.035276	0.0356452	0.0357379	0.0358419	0.0358662	0.0001059	-0.012909	-0.0168918	-0.0178912	-0.017859	-0.0176761	-0.0171968	-0.0166941	0.0001059	-0.00805141	-0.00738969	-0.00727955	-0.00704867	-0.00666522	-0.00637847	-0.00632982
0.000106	0.032497	0.0330371	0.0333783	0.0338322	0.0340016	0.0340707	0.0340561	0.000106	-0.0228337	-0.0240606	-0.0238993	-0.0229086	-0.0223134	-0.021283	-0.0203745	0.000106	-0.0129124	-0.0121296	-0.0119503	-0.0116945	-0.0112758	-0.0109275	-0.0108936
0.0001061	0.0290794	0.0295794	0.0298791	0.0303899	0.0306094	0.0307086	0.0306333	0.0001061	-0.0286158	-0.0268953	-0.025661	-0.0239348	-0.0230595	-0.0216455	-0.0205249	0.0001061	-0.0157867	-0.0150203	-0.0148428	-0.0146277	-0.0142706	-0.01394	-0.013922
0.0001062	0.0240904	0.0245182	0.0248233	0.0254322	0.0256964	0.0257846	0.0256805	0.0001062	-0.0291942	-0.0249046	-0.0228262	-0.0207206	-0.0197509	-0.0182503	-0.0171417	0.0001062	-0.0158221	-0.0152877	-0.0151618	-0.0150377	-0.0148142	-0.0146041	-0.0146317
0.0001063	0.0175545	0.0179049	0.0182376	0.0189097	0.0192477	0.0192881	0.019161	0.0001063	-0.0243879	-0.0183545	-0.0158681	-0.01381	-0.0129172	-0.0116381	-0.0107549	0.0001063	-0.0128424	-0.0126807	-0.0125956	-0.0126159	-0.0126203	-0.0125615	-0.0126503
0.0001064	0.0103321	0.0106244	0.0109668	0.0116728	0.0119959	0.0120756	0.0119243	0.0001064	-0.0150109	-0.00844847	-0.00608315	-0.00443418	-0.0038053	-0.00299451	-0.00247142	0.0001064	-0.00723192	-0.00747239	-0.00750367	-0.00768156	-0.00787153	-0.00803258	-0.00813284
0.0001065	0.0025938	0.00280949	0.00315131	0.00389198	0.00418041	0.00424111	0.00409143	0.0001065	-0.00284416	0.00297671	0.00478789	0.00571285	0.00595723	0.00618249	0.00623187	0.0001065	-3.87e-07	-0.000622826	-0.000776547	-0.00105318	-0.00144592	-0.00177593	-0.00193591
0.0001066	-0.005264	-0.00514489	-0.0048355	-0.00411929	-0.00386994	-0.0038025	-0.00395156	0.0001066	0.00979862	0.0138543	0.0148009	0.0147939	0.0146444	0.0142494	0.0138295	0.0001066	0.00755202	0.00664201	0.00646066	0.00610134	0.0055852	0.00514061	0.00501884
0.0001067	-0.0128622	-0.0128586	-0.0125923	-0.011917	-0.0117078	-0.0116504	-0.0117998	0.0001067	0.0206429	0.0221637	0.0220498	0.0211796	0.0206376	0.0196976	0.0189239	0.0001067	0.0140341	0.0130516	0.0128218	0.0124628	0.0119426	0.0114759	0.011345
0.0001068	-0.0197859	-0.019913	-0.0196807	-0.0191024	-0.0189704	-0.0189396	-0.0190537	0.0001068	0.027702	0.0264327	0.0252883	0.0237033	0.0229093	0.0216288	0.0206619	0.0001068	0.0181701	0.0173215	0.0170899	0.0168203	0.0163652	0.0159688	0.0159032
0.0001069	-0.0256325	-0.0258821	-0.0257679	-0.02531	-0.0252559	-0.0252131	-0.0253341	0.0001069	0.0296155	0.0258491	0.0239384	0.0219591	0.0210888	0.0197233	0.0187536	0.0001069	0.0190269	0.018509	0.0183525	0.0182043	0.0179403	0.0177007	0.017699
0.000107	-0.0300169	-0.0304726	-0.0304677	-0.0301661	-0.0302107	-0.0301879	-0.0302722	0.000107	0.0261099	0.0206008	0.018308	0.0163239	0.015526	0.0143535	0.0135797	0.000107	0.0163472	0.0162672	0.0162135	0.0162439	0.0162111	0.0162072	0.0162786
0.0001071	-0.0326915	-0.0333026	-0.03346	-0.033401	-0.0334904	-0.033519	-0.0335767	0.0001071	0.0178079	0.0116167	0.00936944	0.00780189	0.00720237	0.00644426	0.00602776	0.0001071	0.0105757	0.0109944	0.0110286	0.011216	0.011435	0.0116634	0.0118191
0.0001072	-0.0337348	-0.0344079	-0.0347347	-0.0348684	-0.0350209	-0.0350625	-0.0351193	0.0001072	0.00632367	0.000717421	-0.00107909	-0.00202226	-0.00221096	-0.00243847	-0.0024208	0.0001072	0.00279231	0.00360864	0.00373404	0.00406291	0.00452008	0.00490817	0.00512375
0.0001073	-0.033267	-0.03398	-0.0343521	-0.0346168	-0.0348519	-0.0348921	-0.0349368	0.0001073	-0.00615786	-0.0102216	-0.0111866	-0.0112977	-0.0111005	-0.0107193	-0.010287	0.0001073	-0.00552447	-0.00445531	-0.00424153	-0.00382635	-0.00329375	-0.0027652	-0.00255193
0.0001074	-0.0312516	-0.0319499	-0.0322837	-0.032666	-0.0329432	-0.0329925	-0.0329939	0.0001074	-0.0173035	-0.0190769	-0.0190703	-0.0183273	-0.0177678	-0.0168911	-0.0161377	0.0001074	-0.0128556	-0.0117262	-0.0114851	-0.011096	-0.0105251	-0.00999617	-0.00980697
0.0001075	-0.0274994	-0.0281139	-0.0284424	-0.0289129	-0.0292629	-0.0293031	-0.0292675	0.0001075	-0.0250682	-0.0242171	-0.0232695	-0.021841	-0.0210422	-0.0198253	-0.0188739	0.0001075	-0.0177078	-0.0167767	-0.0165589	-0.0162511	-0.0157834	-0.0153581	-0.0152368
0.0001076	-0.0221423	-0.0226691	-0.0230419	-0.0236104	-0.0239901	-0.0240479	-0.0239499	0.0001076	-0.0279269	-0.0246856	-0.0229877	-0.0211349	-0.0202522	-0.0189484	-0.0179807	0.0001076	-0.0190729	-0.0185221	-0.0183845	-0.0182481	-0.0179721	-0.0177481	-0.017733
0.0001077	-0.0155734	-0.0159896	-0.016368	-0.0170338	-0.0174012	-0.0174554	-0.0173585	0.0001077	-0.0253713	-0.0203361	-0.0182736	-0.0163781	-0.0155224	-0.0144067	-0.013636	0.0001077	-0.0165682	-0.0165396	-0.016483	-0.0165496	-0.0165397	-0.0165759	-0.0166604
0.0001078	-0.00818208	-0.00851088	-0.00887282	-0.00956377	-0.00992907	-0.00999031	-0.00987578	0.0001078	-0.0178749	-0.0120365	-0.0100046	-0.00840964	-0.00781626	-0.00703808	-0.00657671	0.0001078	-0.0106982	-0.0111823	-0.0112578	-0.0115155	-0.011742	-0.012025	-0.0122197
0.0001079	-0.00045564	-0.000654636	-0.00101113	-0.00169516	-0.00202426	-0.00208803	-0.00193933	0.0001079	-0.00684009	-0.00136844	0.000266711	0.00129634	0.00154174	0.00181086	0.00190033	0.0001079	-0.0026066	-0.00351337	-0.0036751	-0.00407194	-0.00450694	-0.00499486	-0.00523341
0.000108	0.00717794	0.00712852	0.00680942	0.0061662	0.00588856	0.0058428	0.00598581	0.000108	0.00551218	0.0096752	0.0105783	0.0108206	0.010705	0.0104213	0.0101166	0.000108	0.00612421	0.00500012	0.00477247	0.00429739	0.00374378	0.00314593	0.00289882
0.0001081	0.0143561	0.0144194	0.0141615	0.0135994	0.0133803	0.0133456	0.0134792	0.0001081	0.0169616	0.0190488	0.0190716	0.0184915	0.0180194	0.0172506	0.0166182	0.0001081	0.0138583	0.0127153	0.0124539	0.0120103	0.0114713	0.0108942	0.0106531
0.0001082	0.0206105	0.0208048	0.0206275	0.0201737	0.020031	0.0200221	0.0201345	0.0001082	0.0252543	0.0248919	0.0240244	0.0227571	0.0220255	0.0209474	0.0201322	0.0001082	0.0190274	0.0181245	0.0178977	0.0175689	0.0171303	0.0166892	0.0165394
0.0001083	0.0256287	0.0259671	0.0258701	0.0255806	0.0255086	0.0255165	0.0256129	0.0001083	0.0288262	0.0261164	0.0245695	0.0228133	0.0219809	0.0208018	0.0199425	0.0001083	0.0205522	0.0200751	0.0199237	0.0197852	0.0195588	0.0193418	0.0192984
0.0001084	0.0291835	0.029638	0.0296535	0.0295325	0.0295455	0.029549	0.0296338	0.0001084	0.0268975	0.0224402	0.0204906	0.0185671	0.0178103	0.0167238	0.0159932	0.0001084	0.0180923	0.0181469	0.0180936	0.0181531	0.0181869	0.0182608	0.0183332
0.0001085	0.0311366	0.031692	0.0318413	0.031882	0.0319443	0.0319859	0.0320439	0.0001085	0.0198964	0.0145271	0.0125016	0.0108539	0.0102773	0.00951719	0.00904391	0.0001085	0.0120258	0.0126074	0.0126771	0.0129352	0.0132231	0.0135604	0.0137526
0.0001086	0.031596	0.0321916	0.0324154	0.0326195	0.0327534	0.0327901	0.0328252	0.0001086	0.00903675	0.00376659	0.00213255	0.00100397	0.000703323	0.000417484	0.000305829	0.0001086	0.00368891	0.00462812	0.00481284	0.00522897	0.00572033	0.00624325	0.00649851
0.0001087	0.0305978	0.0311812	0.0314329	0.0317776	0.0319844	0.0320014	0.0320198	0.0001087	-0.00348553	-0.00769277	-0.00867576	-0.00910696	-0.00901018	-0.00879536	-0.00853265	0.0001087	-0.00546052	-0.00429205	-0.00405472	-0.00357208	-0.00299196	-0.00236832	-0.00206876
0.0001088	0.0281643	0.0286796	0.028945	0.0293955	0.0296461	0.0296806	0.0296465	0.0001088	-0.0154471	-0.0177947	-0.0179841	-0.0176335	-0.0171592	-0.0164965	-0.0159263	0.0001088	-0.0136664	-0.0125269	-0.0122709	-0.0118003	-0.0112348	-0.010654	-0.010376
0.0001089	0.0242751	0.0247368	0.0250172	0.025537	0.0258309	0.0258982	0.0258118	0.0001089	-0.0246236	-0.0246959	-0.0240451	-0.0229431	-0.0222479	-0.0212392	-0.0204621	0.0001089	-0.0193952	-0.0185143	-0.0183023	-0.0179453	-0.0175007	-0.0170615	-0.0168712
0.000109	0.0191516	0.0195552	0.0198598	0.0204691	0.0207869	0.0208424	0.0207162	0.000109	-0.0292417	-0.0270959	-0.025728	-0.0240954	-0.0232644	-0.0221379	-0.0212794	0.000109	-0.0214731	-0.0210166	-0.0208994	-0.0207425	-0.0205308	-0.0203522	-0.0202647
0.0001091	0.013137	0.0134588	0.0137761	0.014449	0.014749	0.014793	0.0146648	0.0001091	-0.0284426	-0.0244561	-0.0226721	-0.0208598	-0.0200183	-0.019007	-0.0182064	0.0001091	-0.0195259	-0.0195986	-0.0195955	-0.0196491	-0.0197245	-0.0198378	-0.019885
0.0001092	0.00650722	0.00675174	0.00706411	0.00774078	0.0080344	0.00807985	0.00794216	0.0001092	-0.0223659	-0.0172993	-0.0154455	-0.0137461	-0.0131147	-0.0123309	-0.011802	0.0001092	-0.0138848	-0.014477	-0.0145994	-0.0148933	-0.0151955	-0.0155742	-0.0157479
0.0001093	-0.000388774	-0.000220637	6.7812e-05	0.000749739	0.000971856	0.00104104	0.000904029	0.0001093	-0.0122535	-0.00710249	-0.00554123	-0.00426516	-0.00392493	-0.00356717	-0.00334088	0.0001093	-0.00580895	-0.00680212	-0.00700461	-0.00745888	-0.00794569	-0.00852804	-0.00879195
0.0001094	-0.00718246	-0.0071356	-0.00687658	-0.00621797	-0.00603641	-0.00598717	-0.0061403	0.0001094	-1.183e-06	0.00428603	0.00529147	0.00590721	0.00588386	0.00579455	0.00568878	0.0001094	0.0032106	0.0020246	0.00176095	0.00122754	0.000645237	-1.4057e-05	-0.000312423
0.0001095	-0.0135792	-0.0136293	-0.0134044	-0.0128277	-0.0126749	-0.0126416	-0.0127822	0.0001095	0.0121016	0.014783	0.0150472	0.01491	0.0145489	0.0140197	0.013606	0.0001095	0.0115295	0.0103864	0.0100958	0.00958435	0.00902095	0.00840352	0.00811558
0.0001096	-0.0192205	-0.0193866	-0.0192224	-0.0187314	-0.0186785	-0.0186265	-0.0187349	0.0001096	0.0218973	0.0225186	0.0219903	0.0211223	0.0204968	0.0196427	0.0190031	0.0001096	0.0176009	0.0167099	0.0164895	0.016089	0.015642	0.0151922	0.0149717
0.0001097	-0.0238688	-0.0241522	-0.0240609	-0.0237075	-0.0236984	-0.0236665	-0.0237681	0.0001097	0.0275189	0.025979	0.0248034	0.0233373	0.0225738	0.0215772	0.0208459	0.0001097	0.0203421	0.0198736	0.0197434	0.019521	0.0192961	0.0190917	0.0189933
0.0001098	-0.0273168	-0.0277034	-0.0277001	-0.0274934	-0.027556	-0.0275321	-0.0276152	0.0001098	0.0280122	0.0246796	0.0230499	0.0212617	0.0205236	0.0195667	0.018875	0.0001098	0.019287	0.0193503	0.0192877	0.0192888	0.0193174	0.0193878	0.0194079
0.0001099	-0.0293535	-0.0298681	-0.0299659	-0.0299029	-0.0300174	-0.0300302	-0.0300894	0.0001099	0.0232929	0.0187982	0.017021	0.0152823	0.0147022	0.0139601	0.0134622	0.0001099	0.0148392	0.0153629	0.015431	0.0156466	0.0158856	0.016223	0.016368
0.00011	-0.0300095	-0.0306189	-0.0307895	-0.0308868	-0.0310328	-0.031091	-0.0311032	0.00011	0.0143911	0.00962375	0.00806293	0.00670316	0.00636313	0.00599823	0.00576959	0.00011	0.00797384	0.00883377	0.0090075	0.00939072	0.0098099	0.0103386	0.0105526
0.0001101	-0.0292875	-0.0298729	-0.0301208	-0.0303377	-0.0305793	-0.0306161	-0.0306053	0.0001101	0.00307897	-0.00104106	-0.00211265	-0.00286782	-0.00285474	-0.00279929	-0.0027248	0.0001101	5.5568e-05	0.00110288	0.0013351	0.00182092	0.00230661	0.00290765	0.00318526
0.0001102	-0.027128	-0.0277106	-0.0279556	-0.0283085	-0.0285958	-0.0286527	-0.0286248	0.0001102	-0.00845626	-0.01121	-0.0116178	-0.0116316	-0.0112655	-0.010802	-0.0103944	0.0001102	-0.0074636	-0.0064364	-0.00617115	-0.00568628	-0.0052106	-0.00464504	-0.00437614
0.0001103	-0.023624	-0.0241756	-0.0244698	-0.0249262	-0.0252293	-0.0252948	-0.0252279	0.0001103	-0.0181657	-0.0190504	-0.0186905	-0.0179172	-0.0172883	-0.0164799	-0.0158464	0.0001103	-0.0131902	-0.0123793	-0.0121553	-0.0117526	-0.0113647	-0.0109596	-0.010746
0.0001104	-0.0189813	-0.0194625	-0.0197906	-0.0203201	-0.0206584	-0.0207145	-0.0206245	0.0001104	-0.0241777	-0.0229964	-0.0220007	-0.0205653	-0.0197676	-0.0187814	-0.018059	0.0001104	-0.0161779	-0.015732	-0.0155531	-0.0153112	-0.0151291	-0.0149407	-0.0148088
0.0001105	-0.0134462	-0.0138457	-0.0141722	-0.0147891	-0.0151146	-0.0151688	-0.0150573	0.0001105	-0.0253072	-0.0223043	-0.0208323	-0.0190679	-0.0182555	-0.0172739	-0.0165368	0.0001105	-0.0159033	-0.0158693	-0.0158358	-0.0157778	-0.0158001	-0.0158578	-0.0158361
0.0001106	-0.00730538	-0.00761835	-0.00795937	-0.00858361	-0.00890291	-0.00893686	-0.00881734	0.0001106	-0.0215056	-0.0173504	-0.0156599	-0.0138828	-0.0132018	-0.0124028	-0.0118173	0.0001106	-0.0127377	-0.0131006	-0.0131801	-0.0133227	-0.0135367	-0.0138402	-0.013918
0.0001107	-0.000963345	-0.00114881	-0.00145982	-0.00208193	-0.00234613	-0.00237787	-0.00226861	0.0001107	-0.0136192	-0.00908115	-0.00757266	-0.00610843	-0.00568637	-0.00524212	-0.00490053	0.0001107	-0.00750772	-0.0081796	-0.00833085	-0.0086488	-0.00899307	-0.00944993	-0.00961761
0.0001108	0.00526373	0.00521696	0.00494315	0.00437145	0.00418397	0.00412972	0.00426015	0.0001108	-0.00335711	0.000689982	0.00174042	0.00262195	0.00267943	0.00272531	0.00275887	0.0001108	-0.00132676	-0.00215156	-0.00238059	-0.00280169	-0.00320152	-0.00371612	-0.00391833
0.0001109	0.0110605	0.0111445	0.0109359	0.0104489	0.0102999	0.0102883	0.0104038	0.0001109	0.00728318	0.0100738	0.0104869	0.0105944	0.0103129	0.00995756	0.00966209	0.0001109	0.00450263	0.00372205	0.00346282	0.00303399	0.00265711	0.00218697	0.00197316
0.000111	0.0161076	0.0163241	0.0161852	0.0158032	0.0157239	0.0157252	0.0158074	0.000111	0.0161974	0.0172153	0.0168834	0.0161414	0.015608	0.0148953	0.0143257	0.000111	0.00885116	0.0082549	0.00804931	0.00768112	0.00739482	0.00705925	0.00688433
0.0001111	0.0201564	0.0205009	0.020422	0.0201897	0.0201988	0.0201843	0.0202675	0.0001111	0.0216354	0.0206735	0.0196634	0.0182629	0.017521	0.016522	0.0158388	0.0001111	0.0109144	0.010631	0.0104643	0.0102202	0.0101016	0.00998225	0.00987425
0.0001112	0.0230454	0.0234801	0.0234913	0.023412	0.0234827	0.0234826	0.0235436	0.0001112	0.0224523	0.0197415	0.0182207	0.0163946	0.0155934	0.0145969	0.0138603	0.0001112	0.0104551	0.0104889	0.0104422	0.0103613	0.0103972	0.010489	0.0104615
0.0001113	0.0247044	0.0252159	0.0253036	0.0253632	0.025487	0.0255198	0.0255481	0.0001113	0.0186544	0.0147047	0.0129761	0.0110554	0.0103611	0.00953818	0.00890688	0.0001113	0.00779061	0.00811552	0.00815779	0.00823485	0.00841699	0.00868248	0.00873441
0.0001114	0.0249386	0.0255148	0.0256467	0.0258597	0.0260284	0.0260776	0.0260804	0.0001114	0.0110171	0.00664411	0.00502515	0.00338079	0.00292555	0.00239833	0.00200888	0.0001114	0.0036614	0.00417593	0.00430205	0.00451679	0.0047985	0.00516643	0.00528239
0.0001115	0.0239434	0.0245171	0.0247124	0.0250328	0.0252673	0.0252877	0.0252767	0.0001115	0.00115207	-0.0028061	-0.00403085	-0.00509857	-0.00521026	-0.00534883	-0.00541165	0.0001115	-0.00105774	-0.000465828	-0.000272317	3.8829e-05	0.000338161	0.000726145	0.000880787
0.0001116	0.0217839	0.0223209	0.0225533	0.0229875	0.0232327	0.0232715	0.0232316	0.0001116	-0.00899246	-0.0118323	-0.0124058	-0.0127157	-0.012452	-0.0121467	-0.0118863	0.0001116	-0.00532961	-0.00478065	-0.00458501	-0.00424869	-0.00397253	-0.0036333	-0.00347914
0.0001117	0.0185647	0.0190873	0.019334	0.0198526	0.020103	0.0201669	0.0200915	0.0001117	-0.0174823	-0.0186354	-0.0184566	-0.0178852	-0.0173293	-0.0166071	-0.0160921	0.0001117	-0.0083442	-0.00796727	-0.00777881	-0.00748357	-0.00730451	-0.00710974	-0.00699665
0.0001118	0.014568	0.0149919	0.0152609	0.0158148	0.0160803	0.0161231	0.0160301	0.0001118	-0.0225753	-0.0217669	-0.0208944	-0.0195424	-0.0187715	-0.0178321	-0.0170921	0.0001118	-0.00949301	-0.00936511	-0.00920981	-0.00902468	-0.00897123	-0.00892868	-0.00886365
0.0001119	0.00995184	0.010288	0.0105472	0.0111378	0.0113833	0.0114311	0.0113137	0.0001119	-0.0232991	-0.0207318	-0.0192836	-0.01744	-0.016599	-0.0155838	-0.0147525	0.0001119	-0.00865352	-0.00878361	-0.0087437	-0.00868563	-0.00873491	-0.00886848	-0.00886168
0.000112	0.00493782	0.0052011	0.00544698	0.00605756	0.00625285	0.00629922	0.0061721	0.000112	-0.0194941	-0.0156644	-0.0139513	-0.0119558	-0.0111944	-0.0102831	-0.00954096	0.000112	-0.00619874	-0.00652525	-0.00656853	-0.00664774	-0.00681222	-0.00708319	-0.00712646
0.0001121	-9.39605e-05	3.24426e-05	0.000260999	0.00080923	0.000997533	0.00104204	0.000905935	0.0001121	-0.011999	-0.00767381	-0.00601432	-0.00424344	-0.00369201	-0.00304797	-0.00252728	0.0001121	-0.00268521	-0.00314836	-0.00327994	-0.00346858	-0.00368282	-0.00402228	-0.00411316
0.0001122	-0.00495061	-0.00494633	-0.00476226	-0.00427474	-0.00415025	-0.00409522	-0.00423286	0.0001122	-0.00230175	0.00170948	0.00302723	0.00426169	0.00446572	0.00470638	0.00492618	0.0001122	0.00109715	0.000613407	0.000420912	0.000145513	-7.1914e-05	-0.000421851	-0.000514034
0.0001123	-0.00939325	-0.00950057	-0.00936543	-0.00894981	-0.00888046	-0.00884268	-0.00896386	0.0001123	0.0077069	0.0107052	0.0113714	0.0118127	0.0116475	0.0114573	0.0113443	0.0001123	0.00432713	0.00394538	0.00373393	0.00343917	0.00325356	0.0030023	0.00289403
0.0001124	-0.013177	-0.0134328	-0.0133339	-0.0130056	-0.0130104	-0.0129781	-0.0130747	0.0001124	0.0161809	0.0175329	0.0174302	0.016983	0.0165047	0.0159402	0.0154977	0.0001124	0.00633067	0.00612735	0.00592304	0.0056674	0.00558591	0.0054616	0.00538019
0.0001125	-0.0161589	-0.016522	-0.0164794	-0.0162754	-0.0163335	-0.0163166	-0.0163897	0.0001125	0.0213366	0.0207262	0.0199148	0.0186747	0.0179596	0.0171127	0.0164212	0.0001125	0.00675647	0.0067788	0.00661914	0.00644726	0.00646485	0.00648968	0.00645345
0.0001126	-0.0181757	-0.0186334	-0.0186578	-0.0185706	-0.0186917	-0.0186807	-0.0187319	0.0001126	0.0222224	0.0198667	0.0184361	0.0166164	0.0158297	0.0148252	0.0140331	0.0001126	0.00563262	0.00584295	0.00579088	0.00572392	0.0058222	0.00598086	0.00599748
0.0001127	-0.01919	-0.0197149	-0.019802	-0.0198043	-0.0199975	-0.0200085	-0.0200285	0.0001127	0.0187608	0.0150826	0.0133297	0.0112909	0.0105441	0.00961006	0.00886799	0.0001127	0.00345611	0.00379531	0.0038105	0.00385565	0.00401377	0.00426529	0.00430586
0.0001128	-0.0191354	-0.0197058	-0.0198453	-0.0199727	-0.0201982	-0.020229	-0.0202403	0.0001128	0.0117176	0.00745816	0.00571193	0.00384726	0.00328784	0.00259955	0.00205679	0.0001128	0.000804749	0.00118515	0.00127394	0.00139824	0.00154979	0.00183027	0.00189378
0.0001129	-0.0180715	-0.0186566	-0.0188352	-0.0190737	-0.0193523	-0.0193716	-0.0193653	0.0001129	0.00255615	-0.00139822	-0.00285274	-0.00420255	-0.00440812	-0.00475244	-0.00498478	0.0001129	-0.00157928	-0.00129643	-0.0011352	-0.000949603	-0.000840445	-0.000596491	-0.00053302
0.000113	-0.0160497	-0.0166116	-0.0168379	-0.0171772	-0.0174759	-0.017499	-0.0174601	0.000113	-0.00681471	-0.00976803	-0.0105882	-0.0111479	-0.0109789	-0.0109098	-0.010772	0.000113	-0.00317125	-0.00300465	-0.00284448	-0.00267482	-0.00260579	-0.00247068	-0.00242346
0.0001131	-0.0131617	-0.0137007	-0.0139635	-0.0143681	-0.0146628	-0.0146725	-0.0146564	0.0001131	-0.0144699	-0.0158101	-0.0158608	-0.0155202	-0.0150632	-0.0145016	-0.014054	0.0001131	-0.00353114	-0.0035328	-0.00339578	-0.00323659	-0.00329152	-0.00329472	-0.00325617
0.0001132	-0.00960452	-0.0100923	-0.0103617	-0.0107987	-0.0111169	-0.0111412	-0.0111062	0.0001132	-0.0189324	-0.0183979	-0.0176787	-0.0164902	-0.0157855	-0.0148787	-0.0141636	0.0001132	-0.00264066	-0.00280915	-0.00272584	-0.00262198	-0.00274489	-0.00287192	-0.00287549
0.0001133	-0.00560238	-0.00598447	-0.006243	-0.00673179	-0.00701172	-0.00705619	-0.00698908	0.0001133	-0.0192972	-0.0169629	-0.0156104	-0.0138172	-0.0129716	-0.0119234	-0.0110745	0.0001133	-0.000829646	-0.00110245	-0.00107192	-0.0010617	-0.00121392	-0.00144159	-0.00147557
0.0001134	-0.00132364	-0.00160148	-0.0018696	-0.0023439	-0.00261947	-0.00263268	-0.00256079	0.0001134	-0.0155548	-0.0118747	-0.0101732	-0.00812366	-0.00730648	-0.00630729	-0.00547502	0.0001134	0.00140329	0.00110687	0.00107113	0.0010261	0.000855616	0.000595527	0.000560234
0.0001135	0.00293117	0.00276914	0.00253183	0.00211307	0.00187716	0.00185315	0.00193774	0.0001135	-0.00845247	-0.00420738	-0.002471	-0.000564732	4.0711e-05	0.000847738	0.00147788	0.0001135	0.00348787	0.00326416	0.00315096	0.00303689	0.00292597	0.00268741	0.00264801
0.0001136	0.00692953	0.0068969	0.00672162	0.00635637	0.00618233	0.00614685	0.00623105	0.0001136	0.000456159	0.0044607	0.0058698	0.00727606	0.00760636	0.00803793	0.00835927	0.0001136	0.0049005	0.00479158	0.00464397	0.00450041	0.00445223	0.00429811	0.00427704
0.0001137	0.0104704	0.0105866	0.0104317	0.0101632	0.0100373	0.010021	0.0101224	0.0001137	0.00947014	0.01246	0.0132687	0.0138871	0.0138735	0.0138361	0.0137892	0.0001137	0.00521712	0.00525795	0.00512299	0.00499321	0.00504118	0.00500207	0.00499442
0.0001138	0.0133605	0.0136131	0.0135203	0.0133488	0.0132735	0.0132797	0.0133535	0.0001138	0.0166529	0.0179854	0.0180673	0.0177616	0.0173804	0.0168913	0.016487	0.0001138	0.00430015	0.00454109	0.00440161	0.00430259	0.00443821	0.00453208	0.00456922
0.0001139	0.0154323	0.0158008	0.0157925	0.0157119	0.015721	0.0157427	0.0157955	0.0001139	0.0205668	0.0199836	0.0192476	0.018082	0.017428	0.0165837	0.015899	0.0001139	0.00226329	0.00264193	0.0025519	0.00251247	0.00270405	0.00291204	0.00297032
0.000114	0.0166359	0.0170929	0.0171249	0.0171814	0.0172653	0.0172843	0.017324	0.000114	0.0203169	0.0179256	0.0165217	0.0147135	0.0139207	0.0128797	0.0120381	0.000114	-0.00044914	-2.3977e-05	-3.4299e-05	-1.1414e-05	0.000207094	0.000481771	0.000540545
0.0001141	0.0168927	0.0174195	0.0175235	0.0176916	0.0178384	0.0178521	0.0178732	0.0001141	0.0159564	0.0121776	0.0104271	0.00834353	0.00753048	0.00649093	0.00566683	0.0001141	-0.00321674	-0.00284575	-0.00279427	-0.00272792	-0.00252826	-0.00224312	-0.00218193
0.0001142	0.0162372	0.0168124	0.0169617	0.0172189	0.0173972	0.0174701	0.0174456	0.0001142	0.00833086	0.00398699	0.00215137	0.00016856	-0.000450343	-0.00129228	-0.00192375	0.0001142	-0.00539796	-0.00514099	-0.00503894	-0.00491659	-0.00482898	-0.00460299	-0.00457473
0.0001143	0.0147585	0.0153227	0.0155068	0.0158654	0.0160834	0.0161495	0.0161007	0.0001143	-0.000993352	-0.0050614	-0.00661016	-0.00809637	-0.00847026	-0.0088701	-0.00922212	0.0001143	-0.00641584	-0.00639979	-0.00625225	-0.0061517	-0.00614532	-0.00602273	-0.00603517
0.0001144	0.012518	0.0130601	0.0132756	0.0137342	0.0139711	0.0140069	0.0139436	0.0001144	-0.0101114	-0.0131299	-0.0140319	-0.0146933	-0.0147115	-0.0146829	-0.014635	0.0001144	-0.00590739	-0.00611298	-0.00597066	-0.00592335	-0.00602994	-0.00606514	-0.00612461
0.0001145	0.00967376	0.0102125	0.0104274	0.0109136	0.0111576	0.0112002	0.0111368	0.0001145	-0.0172383	-0.0185127	-0.0186464	-0.0183948	-0.0180158	-0.0175376	-0.0170885	0.0001145	-0.00395914	-0.00437685	-0.00425947	-0.00423885	-0.00445674	-0.00464203	-0.00471191
0.0001146	0.00649066	0.00693094	0.00715827	0.00765152	0.0078927	0.00790878	0.00786096	0.0001146	-0.0208687	-0.0201566	-0.0194388	-0.0183096	-0.0176543	-0.0167665	-0.0160192	0.0001146	-0.000952429	-0.00147588	-0.00141495	-0.00146583	-0.00172902	-0.00201462	-0.0021147
0.0001147	0.00307766	0.00342579	0.00363849	0.00413379	0.00432653	0.00436641	0.00430425	0.0001147	-0.0203246	-0.0177362	-0.016347	-0.0145468	-0.0137207	-0.012609	-0.0117054	0.0001147	0.00238192	0.00188082	0.00187757	0.00178822	0.00153988	0.00120708	0.00110896
0.0001148	-0.000359083	-0.000120631	6.26358e-05	0.000537179	0.000700914	0.000718699	0.000639373	0.0001148	-0.0157509	-0.0117856	-0.0100011	-0.00790724	-0.00706279	-0.00595028	-0.0050504	0.0001148	0.00522457	0.00483925	0.00481142	0.00472135	0.0045261	0.00423137	0.00418244
0.0001149	-0.00362519	-0.00351658	-0.00335689	-0.0029533	-0.00283106	-0.00282309	-0.00288311	0.0001149	-0.00820778	-0.00363537	-0.00179514	0.000175878	0.000854494	0.0017478	0.00250807	0.0001149	0.00691538	0.00681039	0.0066796	0.00657394	0.00651629	0.00634444	0.00633614
0.000115	-0.00656056	-0.00657521	-0.00646316	-0.00615133	-0.00609649	-0.00605129	-0.00612112	0.000115	0.000818426	0.00504149	0.00657827	0.00806944	0.00849312	0.00904476	0.00945769	0.000115	0.00692196	0.00706491	0.00694556	0.00690557	0.00696498	0.00693623	0.00699147
0.0001151	-0.00913578	-0.00928947	-0.00922767	-0.00898146	-0.00895561	-0.00893071	-0.00902302	0.0001151	0.00940438	0.0124927	0.0133748	0.0140886	0.0141637	0.0142452	0.0142454	0.0001151	0.00519917	0.00560814	0.00549524	0.00547366	0.00568939	0.00582323	0.00592414
0.0001152	-0.0109975	-0.01127	-0.0112484	-0.0110859	-0.0111169	-0.0111146	-0.0112045	0.0001152	0.0158412	0.0171524	0.0172371	0.0170297	0.016733	0.0162964	0.0159251	0.0001152	0.00200642	0.00261263	0.00250065	0.0025427	0.00285844	0.00311215	0.00326276
0.0001153	-0.0122018	-0.0125848	-0.0126048	-0.0125504	-0.0126447	-0.0126439	-0.0127072	0.0001153	0.0187957	0.018054	0.017306	0.0162111	0.0156226	0.0147708	0.0140806	0.0001153	-0.0020328	-0.00136358	-0.00141234	-0.00130984	-0.000978048	-0.000631141	-0.000478643
0.0001154	-0.0127177	-0.0131824	-0.0132468	-0.0132878	-0.0134299	-0.0134369	-0.0134883	0.0001154	0.0176733	0.0150218	0.0135854	0.0118318	0.0110516	0.00997636	0.00909577	0.0001154	-0.00610256	-0.00548393	-0.0054977	-0.00538149	-0.00505181	-0.00471506	-0.0045835
0.0001155	-0.0125239	-0.013041	-0.0131556	-0.0132825	-0.0134655	-0.0134807	-0.0135206	0.0001155	0.0127018	0.00868146	0.00683442	0.00478797	0.0039545	0.00286375	0.00200145	0.0001155	-0.00930924	-0.00889044	-0.00883937	-0.00873783	-0.00851016	-0.00822945	-0.00815103
0.0001156	-0.0116281	-0.0122027	-0.0123442	-0.0125466	-0.012767	-0.0128055	-0.012819	0.0001156	0.00495782	0.000382003	-0.00153383	-0.00351567	-0.00415415	-0.00511218	-0.0058004	0.0001156	-0.0109281	-0.0108362	-0.0107235	-0.0106417	-0.0105786	-0.0104277	-0.0104213
0.0001157	-0.0101542	-0.0107376	-0.0108908	-0.0111854	-0.0114358	-0.0114701	-0.0114522	0.0001157	-0.00393904	-0.00820066	-0.00975903	-0.0112345	-0.0116573	-0.0122266	-0.0125913	0.0001157	-0.0104149	-0.0106336	-0.0105522	-0.0105334	-0.0106373	-0.0106728	-0.0107445
0.0001158	-0.00814566	-0.00868393	-0.00889145	-0.00923168	-0.00948857	-0.00951873	-0.00947773	0.0001158	-0.0121267	-0.0151667	-0.0161133	-0.0168056	-0.0168884	-0.0169363	-0.0169119	0.0001158	-0.00770815	-0.0082636	-0.00819144	-0.00825291	-0.0085291	-0.00873504	-0.00889163
0.0001159	-0.00571535	-0.00621945	-0.00642103	-0.00680386	-0.00706322	-0.00709941	-0.0070343	0.0001159	-0.0178322	-0.0189906	-0.0191086	-0.0188999	-0.0186164	-0.0181501	-0.0177183	0.0001159	-0.00318246	-0.00398218	-0.00393841	-0.00407731	-0.00446978	-0.00483943	-0.00504564
0.000116	-0.00302507	-0.00345903	-0.00367065	-0.00405381	-0.00431797	-0.00432483	-0.00425906	0.000116	-0.0197776	-0.0188186	-0.018067	-0.0169774	-0.0163923	-0.0154931	-0.0147493	0.000116	0.00239197	0.00151494	0.00150119	0.00128839	0.000853791	0.000403002	0.00018357
0.0001161	-0.000225291	-0.000574842	-0.000774351	-0.00115395	-0.00136937	-0.00138134	-0.00132694	0.0001161	-0.0174443	-0.0145199	-0.013066	-0.0113416	-0.0105438	-0.00940263	-0.00846426	0.0001161	0.00788637	0.00712392	0.00706041	0.00684267	0.00644971	0.00599616	0.0058011
0.0001162	0.00250362	0.00227882	0.00210256	0.00175908	0.00157349	0.00154798	0.00163488	0.0001162	-0.0113213	-0.00697444	-0.00514627	-0.00313089	-0.0022997	-0.00112011	-0.000153706	0.0001162	0.0121988	0.0117042	0.0116161	0.0114218	0.0111529	0.0108234	0.0106864
0.0001163	0.00515272	0.00505032	0.00491197	0.00462449	0.00447822	0.00448762	0.00453974	0.0001163	-0.00259488	0.00228384	0.00414295	0.0060881	0.00679772	0.007773	0.0085438	0.0001163	0.0143174	0.0142469	0.0141158	0.0139836	0.01391	0.0137683	0.013745
0.0001164	0.0073398	0.00733559	0.00723009	0.00703424	0.00694466	0.00694629	0.00698222	0.0001164	0.00689683	0.0113324	0.0128438	0.014286	0.0147719	0.0153501	0.0157789	0.0001164	0.0137265	0.0140775	0.0139806	0.0139877	0.0141117	0.014171	0.0142665
0.0001165	0.00901897	0.00915156	0.00909512	0.0089686	0.00895135	0.00893501	0.00898018	0.0001165	0.0152549	0.0183362	0.0191882	0.0198449	0.0200034	0.0200873	0.0200973	0.0001165	0.0104465	0.0111984	0.0111106	0.0112168	0.0115308	0.0118289	0.0120206
0.0001166	0.0101387	0.0103944	0.0103843	0.0103427	0.0103844	0.0103875	0.0104113	0.0001166	0.0206967	0.0217891	0.0217953	0.0215439	0.0213258	0.0208916	0.0204877	0.0001166	0.00507389	0.00606406	0.00602945	0.00623758	0.00668472	0.00712721	0.00738676
0.0001167	0.010628	0.0109966	0.0110335	0.0110844	0.0111788	0.0111839	0.0112189	0.0001167	0.0220478	0.0209268	0.0200644	0.0189652	0.0184464	0.0175365	0.0168177	0.0001167	-0.00139082	-0.000345594	-0.000318893	-4.1878e-05	0.000431399	0.000956856	0.00123198
0.0001168	0.0105037	0.0109639	0.0110412	0.0111956	0.0113199	0.0113451	0.0113548	0.0001168	0.0189883	0.0158197	0.0142692	0.0125384	0.0117988	0.0106645	0.00975581	0.0001168	-0.0076636	-0.00676195	-0.00670398	-0.00643747	-0.00600281	-0.00549997	-0.00526533
0.0001169	0.00975986	0.0102689	0.0103883	0.0106372	0.0108117	0.0108435	0.0108373	0.0001169	0.0120746	0.00748524	0.00554499	0.00351975	0.00274359	0.00157501	0.000673367	0.0001169	-0.0125976	-0.0120098	-0.0119218	-0.0116925	-0.0114	-0.0110447	-0.0109123
0.000117	0.00843509	0.00900722	0.00914545	0.00945498	0.00967535	0.00968183	0.00969363	0.000117	0.00265676	-0.0024473	-0.00435941	-0.00629035	-0.00697493	-0.00795434	-0.0086616	0.000117	-0.0150837	-0.0149855	-0.0148481	-0.0147306	-0.0146387	-0.0145018	-0.0144517
0.0001171	0.00667598	0.0072301	0.00739855	0.00777696	0.00799928	0.00803923	0.00801435	0.0001171	-0.00739966	-0.0119997	-0.0135482	-0.0149746	-0.0154291	-0.0160183	-0.0163954	0.0001171	-0.0146518	-0.0150121	-0.0149306	-0.0149372	-0.0150659	-0.0151664	-0.0152569
0.0001172	0.00454927	0.00507126	0.00526404	0.00568165	0.00589787	0.00595918	0.00589738	0.0001172	-0.0160436	-0.0192039	-0.0200862	-0.020729	-0.0208409	-0.0209235	-0.0208865	0.0001172	-0.0113107	-0.0121044	-0.0120372	-0.0121769	-0.0125336	-0.0128571	-0.013055
0.0001173	0.00218733	0.00267051	0.00285363	0.00329511	0.00351856	0.00354381	0.00348155	0.0001173	-0.0215526	-0.0226368	-0.0226327	-0.0223864	-0.0221418	-0.021674	-0.0212111	0.0001173	-0.00570923	-0.00674846	-0.00674494	-0.00701112	-0.00748382	-0.00799304	-0.0082549
0.0001174	-0.000233836	0.000154041	0.000327032	0.000763787	0.000957669	0.000986973	0.000914905	0.0001174	-0.0227462	-0.0215052	-0.0206164	-0.0195145	-0.0189736	-0.0180653	-0.0172609	0.0001174	0.00104686	-4.6114e-05	-9.4618e-05	-0.000421251	-0.000951333	-0.00150619	-0.00180386
0.0001175	-0.00262343	-0.00232788	-0.0021684	-0.00179263	-0.00162326	-0.00159234	-0.00166286	0.0001175	-0.0194037	-0.0159927	-0.0144649	-0.0127748	-0.0120281	-0.0108626	-0.00989379	0.0001175	0.0075719	0.00666956	0.00659749	0.00628821	0.00580044	0.00527414	0.00506094
0.0001176	-0.00483245	-0.00462619	-0.00450048	-0.0041666	-0.00406703	-0.00403854	-0.00411626	0.0001176	-0.0121006	-0.0073063	-0.00540504	-0.00345531	-0.00268292	-0.00145831	-0.000496718	0.0001176	0.0125153	0.012014	0.0118741	0.0116098	0.0113201	0.0109713	0.0108208
0.0001177	-0.00671306	-0.0066448	-0.00655765	-0.00628963	-0.00622493	-0.00621979	-0.00625972	0.0001177	-0.00253619	0.00271984	0.00459485	0.00643669	0.00713644	0.00814425	0.0089013	0.0001177	0.0147378	0.0147287	0.0146341	0.0144954	0.0144188	0.0143164	0.0142926
0.0001178	-0.00820839	-0.00826016	-0.00822031	-0.00803919	-0.00802802	-0.00802314	-0.008051	0.0001178	0.00740197	0.0120961	0.0135456	0.0148747	0.0153575	0.0159754	0.0163894	0.0001178	0.0137255	0.0142349	0.0141677	0.0142006	0.0143858	0.0145355	0.014669
0.0001179	-0.00924606	-0.00940721	-0.00940369	-0.00931889	-0.00937038	-0.00934432	-0.00939075	0.0001179	0.015648	0.0188102	0.0195529	0.0201037	0.0202383	0.0203397	0.020337	0.0001179	0.00967744	0.0106137	0.0105696	0.010764	0.0111582	0.0115558	0.0118069
0.000118	-0.00974102	-0.010037	-0.0100725	-0.0100686	-0.0101574	-0.0101604	-0.01018	0.000118	0.0204898	0.0214726	0.0213324	0.0210255	0.0208209	0.0203657	0.0199332	0.000118	0.00337788	0.00453266	0.0045644	0.00486357	0.00540724	0.00595145	0.006268
0.0001181	-0.00973659	-0.0101323	-0.0102036	-0.0102671	-0.0104264	-0.0104245	-0.0104455	0.0001181	0.020916	0.0195272	0.0185274	0.0174136	0.0169127	0.0160202	0.015244	0.0001181	-0.00380489	-0.00267067	-0.00259755	-0.0022373	-0.00166433	-0.00108825	-0.000759833
0.0001182	-0.00922465	-0.0096826	-0.00980143	-0.00993476	-0.0101405	-0.0101291	-0.0101708	0.0001182	0.0168555	0.0133956	0.011727	0.0100631	0.00936279	0.00822607	0.00727815	0.0001182	-0.0104143	-0.00951847	-0.00944912	-0.00912554	-0.00862896	-0.00812312	-0.00785917
0.0001183	-0.00823942	-0.00874194	-0.0088889	-0.0090971	-0.00932404	-0.00932211	-0.00935663	0.0001183	0.00920325	0.00437057	0.00243955	0.00051771	-0.00022644	-0.00141733	-0.00231974	0.0001183	-0.0149683	-0.0145431	-0.0144405	-0.0142175	-0.0139256	-0.013627	-0.0134888
0.0001184	-0.00683654	-0.0073918	-0.00754669	-0.0078093	-0.0080643	-0.00805632	-0.00808856	0.0001184	-0.000387242	-0.00559195	-0.00746366	-0.00919474	-0.00986172	-0.0108229	-0.0115071	0.0001184	-0.0164641	-0.0165982	-0.0165422	-0.016493	-0.0164279	-0.0164062	-0.0164254
0.0001185	-0.00515023	-0.00568812	-0.00587813	-0.0061516	-0.00640726	-0.00641054	-0.00643661	0.0001185	-0.0098715	-0.0144337	-0.0158441	-0.0170471	-0.0174745	-0.0180243	-0.0183499	0.0001185	-0.0145258	-0.0152088	-0.0151858	-0.0153041	-0.0155247	-0.0157729	-0.015959
0.0001186	-0.00326724	-0.00377377	-0.00396487	-0.00426461	-0.00451655	-0.00453363	-0.00453303	0.0001186	-0.017323	-0.020286	-0.0209517	-0.0214054	-0.0214819	-0.02151	-0.0214096	0.0001186	-0.00943482	-0.0105281	-0.010563	-0.0108378	-0.0112951	-0.0117905	-0.0120849
0.0001187	-0.00128932	-0.00175211	-0.00192921	-0.00223868	-0.00248475	-0.00248013	-0.00246435	0.0001187	-0.0210945	-0.0218589	-0.0216228	-0.0212259	-0.0209755	-0.0204467	-0.0199217	0.0001187	-0.00216745	-0.00345998	-0.00354968	-0.00394679	-0.00452562	-0.00516212	-0.00553623
0.0001188	0.000651568	0.000265273	8.77238e-05	-0.000190228	-0.00039298	-0.000416315	-0.000385249	0.0001188	-0.0204156	-0.0187487	-0.0177225	-0.0165163	-0.0159703	-0.0150023	-0.0141821	0.0001188	0.00583705	0.00460711	0.00449615	0.00407236	0.00345112	0.00278944	0.00244355
0.0001189	0.00241274	0.0021298	0.00198951	0.00172596	0.00154432	0.0015472	0.00158226	0.0001189	-0.0152538	-0.0114991	-0.0098463	-0.00816693	-0.00738976	-0.00621514	-0.00520974	0.0001189	0.012988	0.0120926	0.011973	0.0115864	0.0110807	0.010554	0.0102866
0.000119	0.00395518	0.00376599	0.00364773	0.00345092	0.00329543	0.00330908	0.00334782	0.000119	-0.00672317	-0.00170889	0.00025694	0.002121	0.00290552	0.00411398	0.00507969	0.000119	0.0177718	0.0174268	0.0173052	0.0170598	0.0167516	0.0164626	0.0163507
0.0001191	0.00515971	0.0050853	0.00499583	0.00486692	0.0047592	0.00475875	0.004809	0.0001191	0.00341969	0.00877447	0.0105925	0.0122479	0.0129326	0.0139308	0.0146548	0.0001191	0.0190579	0.0193468	0.0192834	0.0192448	0.0192055	0.0192241	0.0192833
0.0001192	0.00596054	0.00599408	0.00595196	0.00588869	0.00583079	0.00584906	0.00587991	0.0001192	0.0130974	0.0176968	0.0190093	0.020109	0.0205598	0.0211248	0.0214915	0.0001192	0.0165319	0.0174247	0.0174173	0.0175877	0.0178479	0.018178	0.0184133
0.0001193	0.00635045	0.00648797	0.00647125	0.00649343	0.00648421	0.00649875	0.00652671	0.0001193	0.0202873	0.0231804	0.0236995	0.0240222	0.0241413	0.0241679	0.0241051	0.0001193	0.0105901	0.0119197	0.0119767	0.0123352	0.0128271	0.013407	0.0137902
0.0001194	0.00630878	0.00654999	0.0065614	0.00666551	0.00670839	0.0067142	0.00674414	0.0001194	0.0234148	0.0239994	0.0236088	0.0230916	0.0228885	0.0223668	0.0218612	0.0001194	0.0024398	0.0039267	0.00405593	0.00453465	0.00516322	0.00588782	0.00630955
0.0001195	0.00584749	0.00617486	0.00624883	0.0064025	0.00650378	0.00650302	0.00653696	0.0001195	0.0218005	0.0198935	0.0187199	0.0174596	0.0169299	0.0159915	0.0151693	0.0001195	-0.0063023	-0.00493228	-0.00481555	-0.00432848	-0.00366292	-0.00296224	-0.00255369
0.0001196	0.00506708	0.00544686	0.00553793	0.00576629	0.00590648	0.005902	0.00593027	0.0001196	0.0156595	0.0117584	0.00994612	0.00821498	0.00749835	0.00631324	0.00532545	0.0001196	-0.0138388	-0.0128946	-0.0127512	-0.0123371	-0.0118164	-0.0112631	-0.0109653
0.0001197	0.00397872	0.00440779	0.00452259	0.00478448	0.00495702	0.00497673	0.00498195	0.0001197	0.00631139	0.00118259	-0.000869919	-0.00273374	-0.00347847	-0.0046899	-0.0056174	0.0001197	-0.0185716	-0.018263	-0.0181667	-0.0179257	-0.0176259	-0.0173584	-0.0172362
0.0001198	0.00266673	0.00312875	0.00326223	0.00357645	0.00376324	0.0037788	0.00377064	0.0001198	-0.00428369	-0.00964671	-0.0115237	-0.0131321	-0.0137748	-0.01474	-0.015439	0.0001198	-0.0194226	-0.0198332	-0.019802	-0.0198127	-0.019815	-0.0198968	-0.0199768
0.0001199	0.00125954	0.00171798	0.00184539	0.00217836	0.00239191	0.00239272	0.00238486	0.0001199	-0.0140581	-0.0185607	-0.0198931	-0.0209293	-0.0213302	-0.0218573	-0.0221662	0.0001199	-0.0162036	-0.017255	-0.0172993	-0.0175406	-0.0178587	-0.0182692	-0.0185627
0.00012	-0.000181964	0.000257915	0.0003989	0.000706508	0.000894487	0.000949977	0.000897859	0.00012	-0.0209595	-0.0236428	-0.0241657	-0.0244109	-0.024509	-0.0244694	-0.0243247	0.00012	-0.00950869	-0.0109792	-0.0110865	-0.0115312	-0.0120975	-0.0127785	-0.013196
0.0001201	-0.00161884	-0.00121938	-0.00108936	-0.000781466	-0.000618501	-0.000562131	-0.000613303	0.0001201	-0.0235465	-0.0238982	-0.0234619	-0.0228705	-0.0226186	-0.0220208	-0.0214566	0.0001201	-0.00065996	-0.00228048	-0.00243812	-0.00297578	-0.00369399	-0.00447217	-0.00497053
0.0001202	-0.00281064	-0.00246826	-0.00238319	-0.00209942	-0.0019549	-0.0019219	-0.00195927	0.0001202	-0.0211145	-0.0190675	-0.0178239	-0.016522	-0.0159552	-0.0149529	-0.0140457	0.0001202	0.00846623	0.00707385	0.00689999	0.00636438	0.00566428	0.00491426	0.00446288
0.0001203	-0.00375269	-0.00350276	-0.00341556	-0.00318962	-0.00309281	-0.00306533	-0.00309212	0.0001203	-0.0142912	-0.0102429	-0.00841254	-0.0066774	-0.00596868	-0.0047143	-0.003666	0.0001203	0.0160587	0.0151852	0.0150274	0.014598	0.0140709	0.0135105	0.0131975
0.0001204	-0.00439645	-0.00424206	-0.00418013	-0.0040065	-0.0039439	-0.00394099	-0.00396573	0.0001204	-0.00446486	0.000761838	0.00278556	0.00460966	0.00536147	0.00659937	0.00759376	0.0001204	0.0204129	0.0202618	0.0201716	0.0199587	0.0196951	0.0194579	0.0193631
0.0001205	-0.00467427	-0.00463861	-0.00460666	-0.00450517	-0.00448175	-0.00448465	-0.00449836	0.0001205	0.00633058	0.0116806	0.0134951	0.0150281	0.0156797	0.0166737	0.0174062	0.0001205	0.0205642	0.0212008	0.0211994	0.0212504	0.0213178	0.0214755	0.0216046
0.0001206	-0.00458261	-0.0046596	-0.00466871	-0.00461176	-0.00463971	-0.00467158	-0.00467202	0.0001206	0.0159198	0.0202931	0.0215276	0.0224648	0.0228559	0.0234038	0.0237694	0.0001206	0.016416	0.0177277	0.0177998	0.0181116	0.0185101	0.019002	0.0193652
0.0001207	-0.004156	-0.00429975	-0.00434636	-0.0043702	-0.00446469	-0.00447854	-0.00448069	0.0001207	0.0222448	0.0247734	0.0251454	0.0252946	0.025398	0.0253583	0.0252578	0.0001207	0.00876101	0.0104671	0.0106407	0.011149	0.0117955	0.0125621	0.0130578
0.0001208	-0.00335974	-0.0035988	-0.00367252	-0.00376453	-0.00389238	-0.00390295	-0.00392669	0.0001208	0.0239893	0.0241268	0.0235649	0.0228676	0.0226641	0.0220914	0.0215122	0.0001208	-0.000875107	0.000927614	0.00112871	0.00174071	0.00250347	0.00337332	0.00390152
0.0001209	-0.00226919	-0.0025972	-0.00269909	-0.00283459	-0.00299041	-0.00300132	-0.0030412	0.0001209	0.0207185	0.0184311	0.0170624	0.0157162	0.0151808	0.0142177	0.0133097	0.0001209	-0.010441	-0.00893811	-0.00874702	-0.00818323	-0.00746918	-0.00666723	-0.00616054
0.000121	-0.000987234	-0.00135959	-0.00148332	-0.0016716	-0.00187265	-0.00187748	-0.00189675	0.000121	0.0131126	0.00893401	0.00699891	0.00526021	0.0045751	0.00335796	0.0023341	0.000121	-0.0180946	-0.0172029	-0.0170332	-0.0166213	-0.0160737	-0.0155145	-0.0151938
0.0001211	0.000412335	6.19683e-06	-0.000124053	-0.000342065	-0.000563265	-0.000546258	-0.000568332	0.0001211	0.00282057	-0.0024375	-0.0045132	-0.00629892	-0.00699735	-0.00821605	-0.00915777	0.0001211	-0.0220803	-0.0219994	-0.0219322	-0.021776	-0.0215161	-0.021328	-0.0212358
0.0001212	0.00185437	0.00143796	0.00129736	0.0010734	0.000838234	0.000852469	0.000842319	0.0001212	-0.00810921	-0.0133901	-0.0152187	-0.0166717	-0.0172528	-0.0182099	-0.0189	0.0001212	-0.0215014	-0.0222768	-0.0223122	-0.022445	-0.0225596	-0.0227758	-0.022953
0.0001213	0.00329712	0.00286705	0.0027429	0.00251835	0.00228748	0.00229226	0.00229376	0.0001213	-0.0174487	-0.0216413	-0.0228444	-0.0236855	-0.0240019	-0.0245094	-0.0247924	0.0001213	-0.0164028	-0.0178772	-0.018019	-0.0184413	-0.0188861	-0.0194983	-0.0199033
0.0001214	0.00447302	0.00408882	0.00397	0.00377371	0.00357247	0.0035701	0.00358083	0.0001214	-0.0232718	-0.0255302	-0.0258515	-0.02586	-0.0258755	-0.0258058	-0.0256233	0.0001214	-0.00775129	-0.00962962	-0.00985634	-0.0104857	-0.0111744	-0.012069	-0.0126039
0.0001215	0.0054143	0.00508679	0.00499162	0.00482225	0.00463907	0.00464261	0.00465313	0.0001215	-0.0242361	-0.0240464	-0.0234647	-0.0226288	-0.0223231	-0.0217339	-0.0210607	0.0001215	0.00265381	0.000776754	0.000496967	-0.000177732	-0.00099657	-0.00195163	-0.00253839
0.0001216	0.00604408	0.00578421	0.00570534	0.00557985	0.00543152	0.0054445	0.00544351	0.0001216	-0.0201592	-0.0175971	-0.0161838	-0.0147477	-0.014184	-0.013126	-0.012156	0.0001216	0.0127864	0.0112544	0.0110104	0.0103909	0.00963892	0.00879512	0.00827382
0.0001217	0.00631702	0.00612974	0.00607893	0.00601226	0.00590842	0.0059147	0.00591105	0.0001217	-0.011882	-0.00746851	-0.00552247	-0.00374105	-0.00303441	-0.00173791	-0.000640553	0.0001217	0.020485	0.0196616	0.0194757	0.0190505	0.0185122	0.0179406	0.0176272
0.0001218	0.00623356	0.00611742	0.00609198	0.00607934	0.00602089	0.00601628	0.00602648	0.0001218	-0.00112665	0.00425809	0.00633056	0.00811111	0.00885686	0.0101208	0.0111487	0.0001218	0.0241163	0.0241842	0.0241228	0.023996	0.0237994	0.023639	0.0235719
0.0001219	0.00577177	0.00573567	0.00573291	0.00579383	0.00577179	0.00578746	0.00578355	0.0001219	0.00998585	0.0152773	0.0170739	0.018477	0.0190723	0.0200864	0.0208316	0.0001219	0.0228545	0.0238504	0.0239099	0.0241037	0.02428	0.0245679	0.0248121
0.000122	0.00495172	0.00501277	0.005043	0.00514389	0.00515135	0.00518413	0.00516391	0.000122	0.019174	0.023285	0.0244421	0.0251723	0.0255179	0.0260697	0.0263968	0.000122	0.0169399	0.0186486	0.0188157	0.0192919	0.019853	0.0205292	0.0209918
0.0001221	0.00384803	0.00398423	0.00404548	0.00418077	0.00424404	0.00427926	0.00425837	0.0001221	0.0245332	0.0266498	0.0268862	0.026796	0.0268811	0.0268273	0.0266632	0.0001221	0.007407	0.00948296	0.0097804	0.0104642	0.0112703	0.0122149	0.0128398
0.0001222	0.00250262	0.00270291	0.00277653	0.00298085	0.00306966	0.00310316	0.00308484	0.0001222	0.0248557	0.0245461	0.0238182	0.0229523	0.0226804	0.0220715	0.0214796	0.0001222	-0.00377994	-0.00167402	-0.00137565	-0.00065111	0.000254372	0.00128356	0.00195344
0.0001223	0.00100335	0.00127048	0.00136015	0.00159873	0.00169678	0.0017379	0.00172907	0.0001223	0.0200312	0.0173406	0.0158351	0.0143277	0.0137893	0.0127425	0.011816	0.0001223	-0.0144452	-0.0127812	-0.0125059	-0.0118467	-0.0110285	-0.0101235	-0.00956081
0.0001224	-0.000543401	-0.00024531	-0.000142961	0.000119471	0.000242144	0.000273644	0.000274659	0.0001224	0.0110522	0.00655415	0.00453968	0.00270124	0.00202499	0.000758864	-0.000324172	0.0001224	-0.0224751	-0.0215913	-0.0213984	-0.0209666	-0.0203793	-0.0197826	-0.0194258
0.0001225	-0.002103	-0.00176185	-0.00166123	-0.00139732	-0.00125105	-0.00121886	-0.00123099	0.0001225	-0.000290919	-0.00568948	-0.00781986	-0.00962112	-0.0103243	-0.0115728	-0.0125601	0.0001225	-0.0261431	-0.0262425	-0.0261954	-0.026077	-0.0258549	-0.0256964	-0.0256364
0.0001226	-0.00355626	-0.00320857	-0.00309851	-0.00283363	-0.00268969	-0.00266113	-0.0026664	0.0001226	-0.0117368	-0.0169597	-0.0187795	-0.0201734	-0.0207282	-0.0217455	-0.0224513	0.0001226	-0.0246416	-0.0257268	-0.0258141	-0.026055	-0.0262549	-0.0265906	-0.0268266
0.0001227	-0.00481846	-0.00446998	-0.00438553	-0.00411424	-0.00396509	-0.00397709	-0.00395766	0.0001227	-0.0210211	-0.0249934	-0.0261333	-0.0268583	-0.0271651	-0.0277047	-0.0280059	0.0001227	-0.018175	-0.0200452	-0.0202769	-0.0208304	-0.021428	-0.0221589	-0.0226711
0.0001228	-0.00583196	-0.00550308	-0.00542737	-0.00518531	-0.00506148	-0.00505894	-0.00505393	0.0001228	-0.0261024	-0.0279948	-0.0282242	-0.0281322	-0.0281501	-0.0280581	-0.0278789	0.0001228	-0.00803362	-0.0102845	-0.0106436	-0.0113916	-0.0122537	-0.0132766	-0.0139641
0.0001229	-0.00654442	-0.00625788	-0.00618435	-0.00600103	-0.00588449	-0.00587841	-0.0058774	0.0001229	-0.0259829	-0.0253867	-0.0246945	-0.0237918	-0.0234909	-0.0228545	-0.0221813	0.0001229	0.00371335	0.00151587	0.00115235	0.000349921	-0.000613497	-0.00171281	-0.00242572
0.000123	-0.0068941	-0.00665762	-0.00662432	-0.00647535	-0.00637988	-0.00639353	-0.00639483	0.000123	-0.0206339	-0.0177295	-0.0162153	-0.0147149	-0.0141434	-0.0130768	-0.0120807	0.000123	0.0147371	0.0130365	0.0127029	0.0120151	0.0111419	0.0101901	0.00959524
0.0001231	-0.00687076	-0.00670901	-0.00668866	-0.00659946	-0.00655278	-0.00655597	-0.00653737	0.0001231	-0.0112057	-0.00655531	-0.00456758	-0.00277284	-0.00206511	-0.000763129	0.000361603	0.0001231	0.0228008	0.0219602	0.0217418	0.0212961	0.0206914	0.0200902	0.0197234
0.0001232	-0.0064602	-0.00637258	-0.0063738	-0.00634184	-0.00635105	-0.00632103	-0.00633849	0.0001232	0.000416401	0.0058855	0.00793809	0.0096856	0.0103904	0.0116661	0.0127369	0.0001232	0.0262033	0.0264243	0.0263613	0.0262671	0.0260545	0.0259148	0.0258645
0.0001233	-0.0056467	-0.0056234	-0.0056658	-0.00570999	-0.00573547	-0.00573829	-0.00574886	0.0001233	0.0119443	0.0171298	0.0188796	0.0202119	0.0207836	0.0217902	0.0225662	0.0001233	0.0243394	0.0255802	0.0256645	0.0259415	0.0261574	0.0265156	0.0268073
0.0001234	-0.0044888	-0.00456018	-0.0046177	-0.00472219	-0.00478488	-0.00480385	-0.004796	0.0001234	0.0211086	0.0249729	0.0260594	0.026688	0.0270893	0.0275707	0.0278968	0.0001234	0.0175133	0.0194955	0.0197738	0.0203472	0.0209643	0.0217537	0.0222936
0.0001235	-0.00303344	-0.00315675	-0.0032553	-0.00341607	-0.00352144	-0.00353466	-0.00353444	0.0001235	0.0260851	0.0278368	0.0279907	0.027818	0.0278716	0.0278186	0.0276506	0.0001235	0.00718986	0.00954844	0.00990738	0.0106673	0.0115434	0.0125953	0.0133284
0.0001236	-0.00131812	-0.00152318	-0.00164501	-0.00183791	-0.0019952	-0.00200735	-0.00199908	0.0001236	0.0258421	0.025127	0.0243482	0.0234144	0.0231393	0.0225385	0.0219209	0.0001236	-0.00456173	-0.00228738	-0.00190436	-0.00112044	-0.000139516	0.000961468	0.001704
0.0001237	0.000538519	0.000248205	0.000145742	-8.34851e-05	-0.000275401	-0.000302398	-0.000282719	0.0001237	0.0205078	0.0174857	0.0159169	0.0143981	0.0138716	0.012816	0.0118572	0.0001237	-0.0154682	-0.0137243	-0.0133692	-0.0127078	-0.0118306	-0.0108815	-0.0102554
0.0001238	0.00242124	0.00209944	0.00196591	0.00172409	0.00152	0.00148707	0.00149954	0.0001238	0.0111153	0.00638135	0.00433339	0.00253858	0.00185872	0.000577209	-0.000538155	0.0001238	-0.0233597	-0.022498	-0.0222788	-0.0218745	-0.0212655	-0.0206706	-0.0202813
0.0001239	0.00420967	0.00387498	0.00373914	0.0035033	0.00327112	0.00326038	0.0032643	0.0001239	-0.000437108	-0.00597317	-0.00810377	-0.00984271	-0.0105155	-0.0117879	-0.0128249	0.0001239	-0.0266389	-0.026857	-0.0267909	-0.0267442	-0.0265286	-0.0263933	-0.0263484
0.000124	0.00578416	0.00544671	0.00533581	0.00512585	0.00489094	0.00490585	0.00489284	0.000124	-0.0119612	-0.0171988	-0.0190511	-0.020365	-0.0209265	-0.0219324	-0.0226764	0.000124	-0.0246159	-0.0258704	-0.0259895	-0.0263084	-0.0265556	-0.0269367	-0.0272064
0.0001241	0.00704062	0.00674424	0.00664049	0.00646892	0.00626144	0.00625521	0.00624978	0.0001241	-0.0211782	-0.0250734	-0.0262048	-0.0268268	-0.027176	-0.027706	-0.0280094	0.0001241	-0.0176355	-0.019686	-0.0199792	-0.0205938	-0.0212363	-0.0220737	-0.0226294
0.0001242	0.00787208	0.0076107	0.00754316	0.00741404	0.00725307	0.00724555	0.00722741	0.0001242	-0.0262043	-0.0279744	-0.0281854	-0.0280006	-0.0280351	-0.0279848	-0.0277844	0.0001242	-0.00711435	-0.00954842	-0.00993315	-0.0107435	-0.0116645	-0.0127356	-0.0134831
0.0001243	0.00820854	0.0080185	0.00795461	0.00789934	0.00777871	0.0077858	0.00776553	0.0001243	-0.026016	-0.0252609	-0.0245346	-0.0235973	-0.0232985	-0.0226727	-0.0220064	0.0001243	0.00479423	0.0024692	0.00202899	0.00121363	0.000216709	-0.000921493	-0.00169856
0.0001244	0.00801221	0.00790283	0.00786914	0.00789718	0.00781115	0.0078141	0.00778357	0.0001244	-0.0206544	-0.0175326	-0.0160171	-0.0145083	-0.013949	-0.0128561	-0.0118397	0.0001244	0.015776	0.0140109	0.0136403	0.0129552	0.0120666	0.0110956	0.0104472
0.0001245	0.00732846	0.00725581	0.00728964	0.0073631	0.0073498	0.00734644	0.00729906	0.0001245	-0.0111925	-0.00635959	-0.00437418	-0.00257993	-0.00188255	-0.000541823	0.000618562	0.0001245	0.0235955	0.0227866	0.022536	0.0221293	0.0215352	0.0209365	0.0205401
0.0001246	0.00617532	0.00616388	0.00619468	0.00633133	0.00634884	0.0063652	0.00634889	0.0001246	0.000402715	0.00600785	0.00809236	0.00977951	0.0104987	0.0118593	0.0129157	0.0001246	0.0267001	0.0269871	0.0269281	0.0268815	0.0267165	0.0266011	0.026542
0.0001247	0.00461827	0.00465874	0.00472434	0.00491419	0.00495916	0.00499078	0.00495733	0.0001247	0.0118625	0.0171672	0.0189186	0.0201967	0.0207732	0.0218915	0.0226884	0.0001247	0.0244776	0.0258201	0.02596	0.0262543	0.0265349	0.0269159	0.0272092
0.0001248	0.00278316	0.0028753	0.00296221	0.00318642	0.00327013	0.00328605	0.00326491	0.0001248	0.0209359	0.0248856	0.0259161	0.0265402	0.0269144	0.0275169	0.0278957	0.0001248	0.0174026	0.0195329	0.0198109	0.0204388	0.0211229	0.0219502	0.0225201
0.0001249	0.000797633	0.000913922	0.00099992	0.00125304	0.0013494	0.0013842	0.00137184	0.0001249	0.0258365	0.0276058	0.0277727	0.0276056	0.0276876	0.0276971	0.0275611	0.0001249	0.00703466	0.00949932	0.0098939	0.0106625	0.0116134	0.0126877	0.013447
0.000125	-0.00124703	-0.00113059	-0.00101559	-0.000744154	-0.00063689	-0.000602704	-0.000608742	0.000125	0.0256484	0.0249597	0.0242361	0.0233142	0.0230849	0.022527	0.0219279	0.000125	-0.00453756	-0.00222616	-0.00179505	-0.00101512	9.668e-06	0.0011245	0.00190153
0.0001251	-0.00331394	-0.00314735	-0.00305784	-0.00278225	-0.00266578	-0.00265414	-0.00265308	0.0001251	0.0204774	0.0174981	0.0159892	0.0145263	0.0140446	0.0130257	0.0120638	0.0001251	-0.0151479	-0.0133888	-0.0130129	-0.0123826	-0.0114775	-0.0105271	-0.00987447
0.0001252	-0.00509447	-0.00491999	-0.00482904	-0.0045901	-0.00446485	-0.00442941	-0.0044508	0.0001252	0.0114401	0.00673621	0.00474713	0.0030351	0.00241057	0.0011242	-2.302e-06	0.0001252	-0.0226785	-0.0218594	-0.0216197	-0.0212604	-0.0206404	-0.0200548	-0.0196487
0.0001253	-0.00661246	-0.00643093	-0.00635433	-0.00611815	-0.00598851	-0.0059812	-0.0059789	0.0001253	0.000249696	-0.00525488	-0.00730908	-0.00895437	-0.00962433	-0.0109435	-0.0119763	0.0001253	-0.0256699	-0.0259632	-0.0259125	-0.0258929	-0.0257218	-0.0255905	-0.0255083
0.0001254	-0.00778204	-0.00758928	-0.00753775	-0.00732685	-0.00720356	-0.00720307	-0.00720641	0.0001254	-0.0108933	-0.0161057	-0.017877	-0.0191518	-0.0197183	-0.0207878	-0.021548	0.0001254	-0.0235976	-0.0249002	-0.0250514	-0.0254036	-0.0256623	-0.0260515	-0.0263177
0.0001255	-0.0085591	-0.00837694	-0.00831995	-0.00817697	-0.00805133	-0.0080613	-0.00805734	0.0001255	-0.0199086	-0.0238356	-0.0249595	-0.025576	-0.0259184	-0.0265247	-0.0268625	0.0001255	-0.0168214	-0.0189231	-0.0192458	-0.0198613	-0.020542	-0.021342	-0.0219174
0.0001256	-0.00888523	-0.00871571	-0.00870426	-0.00858666	-0.00849317	-0.00849965	-0.00848393	0.0001256	-0.0249655	-0.0268054	-0.0270925	-0.0269512	-0.0270133	-0.0270504	-0.0269002	0.0001256	-0.00686566	-0.00930515	-0.00973737	-0.0105174	-0.0114675	-0.0125369	-0.0132706
0.0001257	-0.0087681	-0.00861106	-0.00861387	-0.00856157	-0.00848436	-0.00849746	-0.00849591	0.0001257	-0.0251708	-0.02458	-0.0239376	-0.0231001	-0.0228438	-0.0222989	-0.0216742	0.0001257	0.00430393	0.00199503	0.00152753	0.000747157	-0.000276067	-0.00137356	-0.00215079
0.0001258	-0.00818056	-0.00807061	-0.00809544	-0.00811201	-0.00806857	-0.00807182	-0.00806323	0.0001258	-0.0204642	-0.0175582	-0.0161558	-0.0147443	-0.0142493	-0.0132231	-0.0122215	0.0001258	0.0144796	0.0127686	0.0123572	0.0117233	0.0108198	0.00988621	0.00922585
0.0001259	-0.0071533	-0.00709451	-0.00714593	-0.00720674	-0.00719793	-0.00721089	-0.00719035	0.0001259	-0.0118564	-0.00720192	-0.00534789	-0.00365252	-0.00299989	-0.00169882	-0.000541153	0.0001259	0.0216695	0.0209132	0.020655	0.0202867	0.0196807	0.0191204	0.0186953
0.000126	-0.0057446	-0.00571584	-0.00578747	-0.00591092	-0.00595793	-0.0059666	-0.00594372	0.000126	-0.00108776	0.00438504	0.00640373	0.00799129	0.00869802	0.0100517	0.0111637	0.000126	0.0245073	0.0248069	0.0247241	0.0247062	0.0245309	0.0244065	0.0243564
0.0001261	-0.00397358	-0.00400947	-0.0041109	-0.00427337	-0.00436607	-0.0043712	-0.00434924	0.0001261	0.00974916	0.0150475	0.0167981	0.0180143	0.0186482	0.0197559	0.0206086	0.0001261	0.0224488	0.0237572	0.023899	0.0241973	0.0244639	0.0248428	0.0251007
0.0001262	-0.00198266	-0.002062	-0.00216886	-0.00236804	-0.00250402	-0.00250342	-0.00249459	0.0001262	0.0186413	0.0227151	0.0238155	0.0244489	0.0248644	0.0255464	0.0259688	0.0001262	0.0160932	0.0181321	0.0184412	0.0190171	0.0196751	0.0204439	0.0209833
0.0001263	0.000257627	0.000136725	6.39696e-06	-0.000227544	-0.000364236	-0.000397134	-0.000364214	0.0001263	0.0239049	0.0259604	0.0262499	0.0261833	0.0262957	0.0264228	0.0263601	0.0001263	0.00687057	0.00919934	0.00961001	0.0103265	0.0112317	0.0122277	0.0129425
0.0001264	0.0024471	0.00227966	0.00214538	0.00191577	0.00173204	0.00170844	0.00174082	0.0001264	0.0245674	0.0242699	0.023689	0.0229212	0.0227594	0.0223009	0.0217565	0.0001264	-0.00337818	-0.00121106	-0.000762221	-4.6703e-05	0.000913791	0.0019425	0.0026843
0.0001265	0.00454067	0.00436509	0.00423536	0.00400422	0.00380271	0.00380469	0.00379856	0.0001265	0.0206597	0.0180938	0.016728	0.0154426	0.0150214	0.0140823	0.0131825	0.0001265	-0.0126538	-0.0110461	-0.0106632	-0.0100956	-0.00924186	-0.00837721	-0.00775747
0.0001266	0.00643254	0.00623961	0.00612411	0.00590735	0.00570429	0.00569784	0.00570446	0.0001266	0.0129662	0.0086297	0.00676692	0.0052596	0.00461225	0.00339612	0.00232882	0.0001266	-0.0191406	-0.0184416	-0.0181866	-0.0178758	-0.0173196	-0.0167886	-0.0164089
0.0001267	0.00802387	0.00781334	0.00771284	0.00754347	0.00735088	0.00734627	0.0073418	0.0001267	0.00307809	-0.00214598	-0.00410892	-0.00564531	-0.00626426	-0.00760135	-0.00867485	0.0001267	-0.021651	-0.021962	-0.0218917	-0.0218735	-0.0217213	-0.0216625	-0.0215696
0.0001268	0.0091967	0.00901231	0.00892184	0.0087921	0.00860111	0.0086335	0.00861655	0.0001268	-0.0070957	-0.0122389	-0.0139863	-0.0152161	-0.0157746	-0.0169163	-0.0177307	0.0001268	-0.0196511	-0.0209123	-0.0210596	-0.0213578	-0.0216504	-0.0220065	-0.0222552
0.0001269	0.00989262	0.00972453	0.00967748	0.0095958	0.00944366	0.00946226	0.00944549	0.0001269	-0.0156557	-0.0197069	-0.0209	-0.021583	-0.0219908	-0.022691	-0.0230946	0.0001269	-0.0137473	-0.0157078	-0.0160112	-0.0165554	-0.0172237	-0.017953	-0.0184717
0.000127	0.0100467	0.00990789	0.00989754	0.0098872	0.00977283	0.00978118	0.00977103	0.000127	-0.0210023	-0.0231696	-0.0235911	-0.0236157	-0.0237435	-0.0239023	-0.0238377	0.000127	-0.005193	-0.00742642	-0.0078426	-0.00850752	-0.00941909	-0.0103748	-0.0110495
0.0001271	0.009627	0.00953415	0.00953822	0.00960425	0.00953323	0.00955533	0.00953741	0.0001271	-0.0221349	-0.0220316	-0.0216162	-0.0209966	-0.0208199	-0.0204139	-0.0198621	0.0001271	0.00423936	0.00215927	0.00171822	0.00105283	9.3562e-05	-0.000890384	-0.00158538
0.0001272	0.00866322	0.00862086	0.00865592	0.00879612	0.0087669	0.0088012	0.0087577	0.0001272	-0.0189598	-0.0166406	-0.0154566	-0.0143331	-0.0139084	-0.0129943	-0.0120775	0.0001272	0.0126676	0.0111879	0.0107934	0.0102696	0.00943381	0.00861852	0.00803492
0.0001273	0.00718826	0.00720989	0.00728116	0.00746768	0.0074796	0.00751228	0.00747902	0.0001273	-0.0122072	-0.0080773	-0.006433	-0.0050144	-0.00440253	-0.00315752	-0.00206435	0.0001273	0.0183727	0.0177761	0.0175395	0.017231	0.0167071	0.0162306	0.0158648
0.0001274	0.00530994	0.00535077	0.00542967	0.00568907	0.00574053	0.00578367	0.00575473	0.0001274	-0.00327902	0.00180388	0.0036436	0.00509774	0.00576487	0.00709745	0.00819725	0.0001274	0.0202692	0.0206687	0.0206079	0.0206118	0.0204893	0.0204102	0.020359
0.0001275	0.00308239	0.00317396	0.00326713	0.00356611	0.00369701	0.00371887	0.00365602	0.0001275	0.00605098	0.0111366	0.0128009	0.0139899	0.0146149	0.0157652	0.0166464	0.0001275	0.018029	0.0193373	0.0194786	0.0197595	0.0200518	0.0204247	0.0206636
0.0001276	0.000654305	0.000787978	0.000902101	0.00121342	0.00136225	0.00137359	0.00134218	0.0001276	0.014035	0.0181732	0.0193473	0.020045	0.0204996	0.0212862	0.0217834	0.0001276	0.0122627	0.0141827	0.0144868	0.0149784	0.0156472	0.016357	0.0168577
0.0001277	-0.00179319	-0.00165148	-0.00155726	-0.0012153	-0.00105567	-0.00104208	-0.00108074	0.0001277	0.0191667	0.0215656	0.0220321	0.0221412	0.0223396	0.0225812	0.0226155	0.0001277	0.00420936	0.00634591	0.00675272	0.00735774	0.00823933	0.00912519	0.00978274
0.0001278	-0.00416443	-0.00403184	-0.00392665	-0.00360567	-0.00343606	-0.00341187	-0.00346053	0.0001278	0.0205679	0.0208222	0.0204703	0.0199591	0.0198916	0.0195339	0.0190869	0.0001278	-0.00449648	-0.00255374	-0.00211373	-0.00153282	-0.000601448	0.000318429	0.000984794
0.0001279	-0.00634366	-0.00620941	-0.006098	-0.00583892	-0.00566466	-0.00565106	-0.00566125	0.0001279	0.0180338	0.0160858	0.0150075	0.0139596	0.0135805	0.012766	0.0119366	0.0001279	-0.0121316	-0.0107377	-0.0104113	-0.00994493	-0.00913535	-0.00840294	-0.00782874
0.000128	-0.00816249	-0.00805249	-0.0079792	-0.00771777	-0.007581	-0.0075726	-0.00757451	0.000128	0.0121396	0.00837786	0.00680881	0.00547029	0.00485354	0.0037141	0.00269118	0.000128	-0.0172504	-0.0167298	-0.0164961	-0.0162784	-0.0157717	-0.0153279	-0.0149774
0.0001281	-0.0095423	-0.00947541	-0.00940272	-0.00921697	-0.0091104	-0.00908999	-0.00908913	0.0001281	0.00404134	-0.000772554	-0.00256915	-0.00398624	-0.00463527	-0.0059156	-0.00698412	0.0001281	-0.0189195	-0.0193095	-0.0192544	-0.0192972	-0.0191571	-0.0191197	-0.0190706
0.0001282	-0.0104375	-0.0103869	-0.0103341	-0.0102244	-0.010155	-0.0101366	-0.0101075	0.0001282	-0.00462558	-0.00964027	-0.0113341	-0.0125582	-0.0131749	-0.0143503	-0.0152111	0.0001282	-0.0168743	-0.0181115	-0.0182548	-0.0185458	-0.0188338	-0.0191845	-0.0194064
0.0001283	-0.0107421	-0.010718	-0.0107069	-0.0106573	-0.0106073	-0.010597	-0.0105709	0.0001283	-0.0123405	-0.016599	-0.0178747	-0.0186924	-0.0191567	-0.0199876	-0.0204938	0.0001283	-0.0116474	-0.0134786	-0.0137622	-0.0142486	-0.0148768	-0.0155442	-0.0160206
0.0001284	-0.0104834	-0.0104752	-0.0105165	-0.0105149	-0.0105117	-0.0105164	-0.0104694	0.0001284	-0.0176271	-0.0203332	-0.0209645	-0.0212291	-0.0214753	-0.0217765	-0.0218325	0.0001284	-0.00436973	-0.00639052	-0.00679478	-0.00737084	-0.00821517	-0.00907577	-0.0096823
0.0001285	-0.00966432	-0.00966855	-0.00973862	-0.00980811	-0.00984423	-0.00985407	-0.00980758	0.0001285	-0.0195705	-0.020242	-0.020101	-0.0198097	-0.0197396	-0.0194698	-0.0190452	0.0001285	0.00349254	0.00165225	0.00123331	0.000691892	-0.000210484	-0.00106383	-0.00169855
0.0001286	-0.00831346	-0.00835446	-0.00844253	-0.00859138	-0.00863525	-0.00864614	-0.00862238	0.0001286	-0.017821	-0.0163493	-0.0155024	-0.0147216	-0.0143268	-0.0136057	-0.012803	0.0001286	0.0103383	0.00905875	0.00869068	0.00825917	0.00750433	0.006827	0.00629238
0.0001287	-0.00652596	-0.00659081	-0.00671915	-0.00690795	-0.0069753	-0.00700827	-0.0069663	0.0001287	-0.012837	-0.00955058	-0.00819008	-0.00702465	-0.00646055	-0.00534123	-0.0043122	0.0001287	0.0148604	0.01438	0.014147	0.0139075	0.0134579	0.0130381	0.0127209
0.0001288	-0.00441314	-0.00448696	-0.00463141	-0.00484027	-0.0049565	-0.00500359	-0.00496275	0.0001288	-0.00571434	-0.00130671	0.000327482	0.00162252	0.00229359	0.0035865	0.00467321	0.0001288	0.0161484	0.0165632	0.0165109	0.0165225	0.016422	0.0163991	0.0163374
0.0001289	-0.00207252	-0.00217036	-0.00230191	-0.00257683	-0.0027065	-0.0027259	-0.0027022	0.0001289	0.00214153	0.00688823	0.00847632	0.00966427	0.0103267	0.0115389	0.0124645	0.0001289	0.0141218	0.0153241	0.0154426	0.015682	0.0159742	0.0163015	0.0165207
0.000129	0.000375737	0.000263649	0.000119148	-0.000153887	-0.000316048	-0.000332462	-0.000313944	0.000129	0.00926411	0.0134734	0.0147068	0.0155869	0.0161219	0.0170218	0.0176066	0.000129	0.0093538	0.0110514	0.0113188	0.0117292	0.0123295	0.0129472	0.0133743
0.0001291	0.00278102	0.00265062	0.00251533	0.00225653	0.00207469	0.00205685	0.00206884	0.0001291	0.0143997	0.0173203	0.0179812	0.0183911	0.0186997	0.0191081	0.0192894	0.0001291	0.00292222	0.00476323	0.00512811	0.00560761	0.00639214	0.00714858	0.0077152
0.0001292	0.00501953	0.00490043	0.0047711	0.00453304	0.00432323	0.00432475	0.0043343	0.0001292	0.0166866	0.0177834	0.0177513	0.0176267	0.017692	0.0175529	0.0172755	0.0001292	-0.00378738	-0.00213735	-0.00178543	-0.00131893	-0.000527467	0.000227173	0.000807555
0.0001293	0.00698846	0.00688042	0.00677897	0.00657608	0.00635685	0.00635592	0.00636345	0.0001293	0.0158874	0.0149448	0.0142843	0.0136752	0.0134341	0.0128241	0.0121319	0.0001293	-0.00937514	-0.00831209	-0.00799778	-0.00764248	-0.00698874	-0.00642037	-0.00593663
0.0001294	0.0085849	0.0084864	0.0083923	0.00824016	0.00803091	0.00806435	0.00804796	0.0001294	0.0121505	0.0094793	0.00828535	0.00730529	0.00683893	0.00582803	0.00489419	0.0001294	-0.0128432	-0.0124995	-0.0123141	-0.0121426	-0.0117667	-0.0114507	-0.0111528
0.0001295	0.00970034	0.00962527	0.00955787	0.00945448	0.00931224	0.00931004	0.009275	0.0001295	0.00640616	0.00255592	0.00102133	-0.000151356	-0.000753157	-0.00194559	-0.00293266	0.0001295	-0.013553	-0.0139946	-0.0139779	-0.0140111	-0.0139617	-0.0139842	-0.0139303
0.0001296	0.0103083	0.010244	0.0102234	0.0101922	0.0100506	0.0100484	0.0100178	0.0001296	-0.000268788	-0.00463825	-0.00618702	-0.00731768	-0.00793148	-0.0091066	-0.00995412	0.0001296	-0.0114609	-0.0125883	-0.0127178	-0.0129509	-0.0132615	-0.0135913	-0.0137759
0.0001297	0.010333	0.0103028	0.0103032	0.0103462	0.0102265	0.0102751	0.0102252	0.0001297	-0.00665433	-0.0106971	-0.0119724	-0.0128727	-0.0133928	-0.0142834	-0.0148604	0.0001297	-0.0071089	-0.00868624	-0.0089478	-0.00930292	-0.00990222	-0.0104907	-0.0108692
0.0001298	0.00978335	0.00978555	0.00981633	0.00993661	0.00988258	0.00991242	0.00985432	0.0001298	-0.0115885	-0.01451	-0.015323	-0.0158243	-0.0161382	-0.0165644	-0.0167531	0.0001298	-0.00137893	-0.0030721	-0.00341918	-0.00385333	-0.00459781	-0.00529238	-0.00580311
0.0001299	0.008697	0.00870491	0.00878519	0.00897098	0.0089598	0.00899486	0.00893267	0.0001299	-0.0141594	-0.0154289	-0.0156209	-0.0156339	-0.0156431	-0.015599	-0.0153011	0.0001299	0.00450875	0.00302147	0.00268401	0.00225753	0.00148492	0.000799421	0.000284347
0.00013	0.0070855	0.00713304	0.00723681	0.00747425	0.00750345	0.0075593	0.00750616	0.00013	-0.0138982	-0.0133095	-0.0128376	-0.0123863	-0.0121103	-0.0115629	-0.0109	0.00013	0.00939606	0.00843501	0.00811981	0.00781578	0.00720489	0.00665357	0.00622391
0.0001301	0.00496053	0.00505287	0.00515607	0.0054756	0.00556561	0.00559319	0.00554451	0.0001301	-0.011006	-0.00870836	-0.00768677	-0.00682631	-0.00635312	-0.00538476	-0.0044594	0.0001301	0.0123456	0.0120565	0.0118649	0.0117193	0.0113581	0.0110774	0.0108178
0.0001302	0.00262839	0.00272714	0.00286093	0.00320484	0.00332148	0.00336181	0.00330999	0.0001302	-0.00611616	-0.00254281	-0.00118807	-0.00010321	0.000522159	0.0017206	0.0027384	0.0001302	0.0127388	0.0131935	0.013153	0.0131832	0.0131672	0.01319	0.0131546
0.0001303	0.00012056	0.000246504	0.000377156	0.000729858	0.000885638	0.000913903	0.000881869	0.0001303	-0.000240188	0.00394458	0.00536352	0.00650916	0.00717565	0.00836534	0.00926759	0.0001303	0.0105713	0.0116558	0.011772	0.0119847	0.0122957	0.0126271	0.0127979
0.0001304	-0.00241642	-0.00227672	-0.00215743	-0.00179757	-0.00162728	-0.00161372	-0.00162867	0.0001304	0.00553454	0.00955719	0.0108106	0.0117828	0.012358	0.0133375	0.0139668	0.0001304	0.00633668	0.00781933	0.00807756	0.00840187	0.00899297	0.00950974	0.00989156
0.0001305	-0.00484604	-0.00471495	-0.00459654	-0.00426312	-0.00408574	-0.00407255	-0.00409221	0.0001305	0.0101135	0.0132213	0.0140616	0.014706	0.0150627	0.0156515	0.0159161	0.0001305	0.00092571	0.00251931	0.0028227	0.0032211	0.00394094	0.00460708	0.00507552
0.0001306	-0.00705849	-0.00693412	-0.00682338	-0.00653142	-0.00634688	-0.00635303	-0.00635197	0.0001306	0.0126919	0.0143512	0.0146337	0.0148031	0.014928	0.0150138	0.01484	0.0001306	-0.00454175	-0.00317515	-0.00284472	-0.00249002	-0.00177197	-0.00112335	-0.000665006
0.0001307	-0.00891579	-0.00880479	-0.00871673	-0.008482	-0.0083129	-0.00831372	-0.00831913	0.0001307	0.0128462	0.0127755	0.0124604	0.01216	0.0119762	0.0115289	0.0109776	0.0001307	-0.00892993	-0.0080649	-0.00778375	-0.00752591	-0.00695845	-0.00646282	-0.00607307
0.0001308	-0.0102919	-0.01023	-0.0101732	-0.00999699	-0.00986322	-0.00986352	-0.00985064	0.0001308	0.0106743	0.00892284	0.00803742	0.00729772	0.00687523	0.00599902	0.00516085	0.0001308	-0.0114693	-0.0112409	-0.011075	-0.0109647	-0.0106561	-0.0104122	-0.0101765
0.0001309	-0.0111745	-0.0111538	-0.0111184	-0.0110054	-0.0109173	-0.0109032	-0.0108856	0.0001309	0.00660615	0.00351858	0.00224773	0.00118386	0.000595251	-0.000517554	-0.00146706	0.0001309	-0.0116253	-0.0120859	-0.0120662	-0.0121364	-0.0121433	-0.0121751	-0.0121457
0.000131	-0.0114797	-0.0114958	-0.0114938	-0.0114686	-0.0114281	-0.0114101	-0.0113693	0.000131	0.0014679	-0.00237996	-0.00379126	-0.00497304	-0.00562417	-0.00678435	-0.00767179	0.000131	-0.0095275	-0.0105647	-0.0106716	-0.0108957	-0.011227	-0.011553	-0.0117077
0.0001311	-0.0111816	-0.0112395	-0.0112745	-0.0113245	-0.0112976	-0.0113139	-0.0112664	0.0001311	-0.00380608	-0.00769026	-0.00901791	-0.010116	-0.0106805	-0.0116795	-0.0123464	0.0001311	-0.00567497	-0.00703653	-0.00727757	-0.00759052	-0.00815824	-0.00867571	-0.00901881
0.0001312	-0.010319	-0.0104124	-0.0104896	-0.0105938	-0.0106343	-0.0106369	-0.0105938	0.0001312	-0.00824672	-0.0114634	-0.0124584	-0.0132633	-0.0136782	-0.0143208	-0.0145586	0.0001312	-0.000893685	-0.00230744	-0.00262665	-0.00298809	-0.00368767	-0.00430622	-0.00471093
0.0001313	-0.00884704	-0.00896639	-0.00908103	-0.00927107	-0.00932132	-0.00934488	-0.00929621	0.0001313	-0.0110537	-0.013017	-0.0134865	-0.0139062	-0.0140287	-0.0141789	-0.0140342	0.0001313	0.00381564	0.00261702	0.00230751	0.00196032	0.00127365	0.000705173	0.000297727
0.0001314	-0.00695266	-0.00711126	-0.00722644	-0.00748867	-0.00758362	-0.00762372	-0.00758925	0.0001314	-0.0117788	-0.0121809	-0.0120747	-0.0120068	-0.0118366	-0.011485	-0.0109817	0.0001314	0.00750411	0.00678446	0.00651639	0.00625684	0.0057436	0.00528801	0.0049509
0.0001315	-0.00469997	-0.00487377	-0.00502673	-0.00532223	-0.00547462	-0.00550044	-0.00545941	0.0001315	-0.0103517	-0.00914952	-0.00852173	-0.00795393	-0.00756804	-0.0067807	-0.00597335	0.0001315	0.00956889	0.00941841	0.00924907	0.00912579	0.00884209	0.00863062	0.0084314
0.0001316	-0.00218712	-0.00237687	-0.00254428	-0.00287091	-0.00304061	-0.00308069	-0.00305504	0.0001316	-0.00714188	-0.00460423	-0.00356562	-0.00265721	-0.00208453	-0.00102143	-6.8414e-05	0.0001316	0.00961039	0.0100719	0.0100185	0.0100411	0.0100605	0.0100936	0.0100777
0.0001317	0.000450679	0.000267644	9.03246e-05	-0.000236226	-0.000468237	-0.000492583	-0.000472298	0.0001317	-0.00276771	0.000602512	0.00185375	0.00295318	0.00361578	0.00477083	0.00565222	0.0001317	0.00777368	0.00870038	0.00877645	0.00893415	0.00923709	0.00952102	0.00966187
0.0001318	0.00308114	0.0029062	0.00273408	0.00242724	0.00215434	0.00214805	0.00215618	0.0001318	0.00189788	0.00549486	0.00670806	0.00783092	0.00846456	0.00943818	0.0101475	0.0001318	0.00445837	0.00565785	0.00586677	0.00611624	0.006624	0.00707016	0.00736239
0.0001319	0.00559067	0.00543757	0.00527628	0.00499269	0.00472926	0.00472422	0.00471508	0.0001319	0.00608413	0.009242	0.0102061	0.0111252	0.0115945	0.0122621	0.0126539	0.0001319	0.000384471	0.00164256	0.00186474	0.00217995	0.00281253	0.00331294	0.00369011
0.000132	0.00786507	0.00772337	0.00758544	0.007346	0.00709194	0.00707137	0.00705705	0.000132	0.00896408	0.0111335	0.0116802	0.0122318	0.0124438	0.0126964	0.0126886	0.000132	-0.00356334	-0.00255542	-0.00228708	-0.00200756	-0.00139939	-0.000893867	-0.000535576
0.0001321	0.00972016	0.00963	0.00952304	0.00934767	0.00910357	0.00909587	0.00906118	0.0001321	0.0101302	0.0109561	0.010984	0.011076	0.0110182	0.0107742	0.0103892	0.0001321	-0.00667995	-0.00607042	-0.00584645	-0.00562724	-0.00515678	-0.00478942	-0.00449841
0.0001322	0.0110859	0.0110627	0.0109793	0.0108753	0.0106659	0.0106852	0.0106175	0.0001322	0.00942787	0.0087778	0.00827583	0.00789206	0.0075719	0.00691177	0.00622652	0.0001322	-0.00832398	-0.00823615	-0.00810296	-0.00798919	-0.00774608	-0.00756643	-0.00740234
0.0001323	0.0118962	0.0118921	0.0118676	0.011835	0.0116893	0.011705	0.0116368	0.0001323	0.00704627	0.00510016	0.00417259	0.00336594	0.00284579	0.00189797	0.00104686	0.0001323	-0.0082249	-0.0086779	-0.00865591	-0.00868331	-0.00869975	-0.00875611	-0.00873398
0.0001324	0.0120773	0.0121227	0.0121305	0.0122021	0.0120857	0.0121145	0.0120475	0.0001324	0.00344196	0.000604099	-0.00057559	-0.00167523	-0.0022397	-0.00332368	-0.00417564	0.0001324	-0.00647084	-0.00737061	-0.00744356	-0.00758528	-0.00787301	-0.00813951	-0.0082824
0.0001325	0.0116147	0.0117299	0.0117605	0.0119206	0.0118749	0.0118901	0.0118225	0.0001325	-0.000651803	-0.00384913	-0.00508001	-0.00624178	-0.00681321	-0.00777366	-0.00845327	0.0001325	-0.00351763	-0.00462841	-0.00481038	-0.00502948	-0.00551774	-0.0059324	-0.00618882
0.0001326	0.0105808	0.010706	0.0107918	0.0110205	0.0110398	0.0110555	0.0109986	0.0001326	-0.00448159	-0.00746323	-0.00848847	-0.00949678	-0.00993936	-0.010637	-0.010999	0.0001326	9.6262e-05	-0.00104786	-0.00127713	-0.00154152	-0.00212736	-0.00262583	-0.00294387
0.0001327	0.00901352	0.00914148	0.00926725	0.00955866	0.00961452	0.00965392	0.00961033	0.0001327	-0.00738721	-0.00958474	-0.0102563	-0.0109426	-0.0111251	-0.0114166	-0.0114244	0.0001327	0.00353161	0.00261414	0.0023577	0.00210742	0.00153573	0.00107303	0.000758829
0.0001328	0.00699605	0.00714551	0.00728341	0.00762637	0.00774947	0.00777183	0.00773852	0.0001328	-0.00883732	-0.00984812	-0.0100396	-0.010277	-0.0102064	-0.010012	-0.00966404	0.0001328	0.00617748	0.00564118	0.00542154	0.00522537	0.00478892	0.00444076	0.00418827
0.0001329	0.004674	0.0048188	0.00498226	0.00534326	0.00550319	0.00552721	0.00550792	0.0001329	-0.00862437	-0.00829473	-0.00798106	-0.00771528	-0.0073753	-0.00679021	-0.00610678	0.0001329	0.00753455	0.00747265	0.00732706	0.00722715	0.00697877	0.00682788	0.00667975
0.000133	0.00218191	0.00231623	0.00249078	0.00285632	0.00302256	0.00306701	0.0030568	0.000133	-0.00678632	-0.00519833	-0.00445836	-0.00374226	-0.00320394	-0.00230568	-0.00146774	0.000133	0.00737935	0.00779645	0.00773993	0.00773993	0.0077569	0.00779272	0.00777953
0.0001331	-0.000377317	-0.000234838	-7.04845e-05	0.000293878	0.000505945	0.000541379	0.000525333	0.0001331	-0.003782	-0.00128142	-0.000227539	0.000825757	0.00142868	0.00249463	0.00337185	0.0001331	0.00580226	0.00657367	0.00662252	0.00671549	0.00697119	0.00720534	0.00732358
0.0001332	-0.00281606	-0.00267593	-0.00253013	-0.00218906	-0.0019674	-0.00196825	-0.00194971	0.0001332	-0.00010877	0.00287576	0.00400956	0.00517476	0.00578855	0.00677599	0.00753154	0.0001332	0.00308706	0.00408913	0.00424524	0.00440991	0.00481192	0.00520726	0.0054373
0.0001333	-0.00502611	-0.00490546	-0.00477672	-0.00449504	-0.00427202	-0.0042689	-0.00424123	0.0001333	0.0034824	0.00637086	0.0073886	0.00845964	0.00895452	0.00970642	0.0101592	0.0001333	-8.909e-05	0.000923483	0.00111612	0.00132752	0.0018405	0.00225948	0.00254499
0.0001334	-0.00692872	-0.00681709	-0.00671468	-0.00647618	-0.00625661	-0.00626139	-0.00624086	0.0001334	0.00634529	0.00862965	0.00932471	0.0101214	0.0103964	0.0107507	0.0108678	0.0001334	-0.00316076	-0.00235652	-0.00213092	-0.00193147	-0.00145097	-0.00103432	-0.000754549
0.0001335	-0.00842476	-0.00833763	-0.00826447	-0.00806417	-0.00786793	-0.00788921	-0.00786543	0.0001335	0.00795851	0.00923812	0.00949807	0.00983438	0.00983474	0.009756	0.00951179	0.0001335	-0.00551899	-0.00504898	-0.0048547	-0.00469682	-0.00432943	-0.00403158	-0.00379515
0.0001336	-0.00944477	-0.00940317	-0.00936051	-0.00923874	-0.00907111	-0.0090862	-0.00904622	0.0001336	0.00807931	0.00813139	0.00789957	0.00771423	0.00747451	0.00698291	0.00642568	0.0001336	-0.00674052	-0.00669109	-0.00657228	-0.00649401	-0.00630883	-0.00616427	-0.00602393
0.0001337	-0.0099857	-0.00996821	-0.00997453	-0.0099214	-0.00979275	-0.00980035	-0.00975006	0.0001337	0.00666531	0.0055158	0.00484274	0.00417718	0.00372987	0.00291381	0.00216004	0.0001337	-0.00658269	-0.00699476	-0.00692193	-0.00694936	-0.00699435	-0.00705517	-0.0070319
0.0001338	-0.0100171	-0.010036	-0.0100549	-0.0100784	-0.00998745	-0.0100251	-0.00998893	0.0001338	0.00405706	0.0019623	0.0009483	-7.3579e-05	-0.000624396	-0.00165341	-0.00241211	0.0001338	-0.00518797	-0.00589364	-0.00597849	-0.00609106	-0.00633209	-0.00655359	-0.00665614
0.0001339	-0.00952258	-0.00959449	-0.00965243	-0.00974178	-0.00970178	-0.00973418	-0.00968872	0.0001339	0.000757113	-0.0018844	-0.00303296	-0.00422247	-0.00482082	-0.00575931	-0.00641612	0.0001339	-0.00279629	-0.00371916	-0.00384757	-0.00403507	-0.00444345	-0.00478615	-0.00497679
0.000134	-0.00852114	-0.00865157	-0.00874158	-0.00890283	-0.00893976	-0.00895411	-0.00890691	0.000134	-0.00262007	-0.00532244	-0.00637814	-0.00752384	-0.00799803	-0.00871898	-0.00915489	0.000134	2.1531e-05	-0.000894786	-0.00107582	-0.00129668	-0.00177104	-0.00218632	-0.0024438
0.0001341	-0.00708313	-0.00725526	-0.00737392	-0.00759474	-0.00773604	-0.00772824	-0.00767039	0.0001341	-0.00540102	-0.0076502	-0.00845494	-0.00934503	-0.00959151	-0.00997499	-0.0100953	0.0001341	0.0027443	0.00199869	0.00179931	0.00158113	0.00113384	0.000746064	0.00049934
0.0001342	-0.00526653	-0.0054788	-0.00562455	-0.00588448	-0.0060825	-0.00608637	-0.00604352	0.0001342	-0.00713259	-0.00854789	-0.0089461	-0.00937884	-0.00939421	-0.00935012	-0.00911999	0.0001342	0.00482276	0.00439871	0.0042158	0.00403842	0.00371439	0.00341599	0.003212
0.0001343	-0.00313209	-0.00337897	-0.00354672	-0.00385828	-0.00408185	-0.00408477	-0.00408632	0.0001343	-0.00748388	-0.00783553	-0.0077351	-0.0076782	-0.00742769	-0.00697489	-0.00645182	0.0001343	0.00588052	0.00585082	0.00572206	0.00561711	0.00544985	0.00532742	0.00519668
0.0001344	-0.000794418	-0.00108099	-0.00126315	-0.00157304	-0.00187348	-0.00186232	-0.00187626	0.0001344	-0.0064645	-0.00570419	-0.00517237	-0.00462792	-0.00414711	-0.00334993	-0.00264251	0.0001344	0.00574143	0.00609898	0.00602639	0.00602311	0.00608145	0.0060915	0.00609708
0.0001345	0.0015831	0.0013325	0.00113934	0.00081751	0.000490044	0.000517485	0.000483859	0.0001345	-0.00425213	-0.00258072	-0.00168472	-0.000706755	-0.000125381	0.000813086	0.00163879	0.0001345	0.00446049	0.00510971	0.00513101	0.00520294	0.00545218	0.00563017	0.00571746
0.0001346	0.0039281	0.00368732	0.00350823	0.0032026	0.00287242	0.00286751	0.00282083	0.0001346	-0.00137747	0.000934549	0.00198651	0.00318244	0.00378446	0.00471479	0.00543501	0.0001346	0.00235958	0.00316343	0.00325434	0.00339716	0.00377633	0.00407404	0.00425089
0.0001347	0.00606534	0.00585658	0.00569572	0.00544073	0.00510262	0.00512577	0.00505904	0.0001347	0.00170106	0.00421649	0.00524847	0.006432	0.00692757	0.00769	0.00818996	0.0001347	-0.000145448	0.000648391	0.00079521	0.000969018	0.00142049	0.00176962	0.00197401
0.0001348	0.00790262	0.00774595	0.00762061	0.00742161	0.00709376	0.00711884	0.0070441	0.0001348	0.00438345	0.00664028	0.00744924	0.0084148	0.00872215	0.0091641	0.0093705	0.0001348	-0.0025246	-0.0018969	-0.00172507	-0.00153124	-0.00112564	-0.000798561	-0.000578703
0.0001349	0.00930928	0.00922782	0.00912685	0.00900477	0.00870896	0.00873103	0.00866541	0.0001349	0.0062248	0.00783414	0.00826079	0.00881159	0.00887034	0.00891044	0.00878414	0.0001349	-0.00435959	-0.00399828	-0.00385695	-0.00369622	-0.00338707	-0.00313791	-0.002964
0.000135	0.0101841	0.0101829	0.0101279	0.0100962	0.00986108	0.00989091	0.00981999	0.000135	0.00684219	0.0075182	0.00750908	0.00752286	0.00733086	0.00699174	0.00656445	0.000135	-0.00526651	-0.00526405	-0.0051565	-0.00506266	-0.00490014	-0.00478647	-0.00468006
0.0001351	0.0105017	0.0105708	0.0105543	0.0106228	0.010482	0.010478	0.010412	0.0001351	0.00615113	0.00583175	0.00533973	0.00481851	0.00445335	0.00378952	0.00312434	0.0001351	-0.00521002	-0.0055468	-0.00548388	-0.00544923	-0.00551223	-0.00551915	-0.00550197
0.0001352	0.0101871	0.0103057	0.010361	0.0105112	0.0104131	0.0104569	0.0103739	0.0001352	0.00431807	0.00307671	0.00220771	0.00127119	0.000764951	-7.2242e-05	-0.000802457	0.0001352	-0.00409116	-0.00468769	-0.0047299	-0.00477033	-0.00497585	-0.00517392	-0.00523594
0.0001353	0.00926965	0.00946193	0.00955498	0.00978151	0.00977438	0.00981324	0.00975987	0.0001353	0.00168734	-0.00022719	-0.00128001	-0.00243893	-0.0029979	-0.00387508	-0.00452804	0.0001353	-0.00225128	-0.00298414	-0.00309467	-0.00321187	-0.00356539	-0.00385687	-0.0039694
0.0001354	0.00785374	0.0080743	0.00819605	0.00848955	0.00858895	0.00860324	0.00857076	0.0001354	-0.00118574	-0.00336389	-0.00442986	-0.00561704	-0.00608651	-0.00682276	-0.00729978	0.0001354	-8.357e-06	-0.000750976	-0.000903514	-0.00106844	-0.00148143	-0.00181587	-0.00199809
0.0001355	0.00598356	0.00622702	0.00637727	0.00672547	0.00688758	0.0069248	0.00689268	0.0001355	-0.0037464	-0.0057804	-0.00667077	-0.00766835	-0.00795713	-0.00838782	-0.00859145	0.0001355	0.00222189	0.00161732	0.0014281	0.00124986	0.000862453	0.000514808	0.000345662
0.0001356	0.00380907	0.00404005	0.00422675	0.00459302	0.00481225	0.00484052	0.00484243	0.0001356	-0.00547193	-0.00700643	-0.00753691	-0.00816189	-0.00820658	-0.00829428	-0.00815939	0.0001356	0.00403215	0.0036555	0.00349544	0.00332197	0.00300017	0.00275643	0.00259558
0.0001357	0.00144519	0.00166929	0.00184326	0.00222206	0.00247977	0.00252544	0.00254051	0.0001357	-0.0061362	-0.00686256	-0.00697916	-0.00706937	-0.00687565	-0.0065986	-0.00619431	0.0001357	0.00506121	0.00502346	0.0048675	0.00473392	0.00457534	0.00443782	0.00432897
0.0001358	-0.000940666	-0.000744761	-0.000578613	-0.000202627	7.74855e-05	0.000103255	0.00014383	0.0001358	-0.00546806	-0.00531598	-0.00499878	-0.00456577	-0.0041725	-0.00356669	-0.00293893	0.0001358	0.0051117	0.00537724	0.00529732	0.00523973	0.00524461	0.00523762	0.00521423
0.0001359	-0.00322891	-0.00306684	-0.00290509	-0.00257084	-0.00227471	-0.00226498	-0.0022248	0.0001359	-0.00376351	-0.00279618	-0.00207479	-0.0012245	-0.000711094	0.000101322	0.000833552	0.0001359	0.00421774	0.00473018	0.00472076	0.00475581	0.00490176	0.00505552	0.00508731
0.000136	-0.00529739	-0.00517961	-0.00504446	-0.00474659	-0.00445563	-0.00445339	-0.00440495	0.000136	-0.0013184	0.000307167	0.00124766	0.00233778	0.00289967	0.00376984	0.00444023	0.000136	0.00253749	0.00319805	0.00326026	0.00335114	0.00362793	0.00387047	0.00398769
0.0001361	-0.0070432	-0.00696866	-0.00686289	-0.00662152	-0.00635743	-0.00635452	-0.00629693	0.0001361	0.00136979	0.0033133	0.0042896	0.00544592	0.00594044	0.00667415	0.00719199	0.0001361	0.000466344	0.00109763	0.00123762	0.00137979	0.0017199	0.00201609	0.00216718
0.0001362	-0.00840145	-0.00836245	-0.00829941	-0.00810934	-0.00787841	-0.00788624	-0.00784227	0.0001362	0.00378908	0.00569035	0.00653778	0.00751197	0.00782947	0.00830543	0.00857154	0.0001362	-0.00162171	-0.00110463	-0.00093732	-0.000773147	-0.00045622	-0.000168704	-1.672e-06
0.0001363	-0.00937576	-0.00935377	-0.00932706	-0.00920623	-0.00900838	-0.00902566	-0.00898171	0.0001363	0.00548543	0.00699765	0.00752587	0.00810168	0.00819127	0.00836049	0.00830742	0.0001363	-0.00327922	-0.00299592	-0.00283942	-0.0026695	-0.00242751	-0.00221469	-0.00207134
0.0001364	-0.00984807	-0.00986206	-0.0098441	-0.00979861	-0.00964672	-0.00967406	-0.00962749	0.0001364	0.00613147	0.00696871	0.00706031	0.00719621	0.00706146	0.00681656	0.00650718	0.0001364	-0.0042095	-0.00424678	-0.0040995	-0.00401315	-0.00388652	-0.00376337	-0.00368341
0.0001365	-0.00988215	-0.00989389	-0.00992926	-0.00994628	-0.00985511	-0.00986676	-0.00982024	0.0001365	0.00558691	0.00564143	0.00527958	0.00492249	0.00458024	0.00401866	0.0034934	0.0001365	-0.00428503	-0.00457117	-0.00450122	-0.0044474	-0.00449595	-0.00450299	-0.00447532
0.0001366	-0.00947481	-0.00950741	-0.00956627	-0.00965817	-0.00962893	-0.00964448	-0.0095801	0.0001366	0.00398049	0.00324706	0.00253141	0.00172452	0.00125675	0.000510292	-0.000109787	0.0001366	-0.00347455	-0.0040149	-0.00400486	-0.00402254	-0.0041949	-0.00431917	-0.00438377
0.0001367	-0.00865253	-0.00874204	-0.00882542	-0.00897161	-0.0089876	-0.0090123	-0.00896619	0.0001367	0.00166739	0.000299446	-0.000639675	-0.00170611	-0.00222118	-0.0030048	-0.00361888	0.0001367	-0.00199314	-0.00264337	-0.0026952	-0.00279263	-0.00308789	-0.00331404	-0.00341309
0.0001368	-0.00747066	-0.00757891	-0.00771457	-0.00791151	-0.00797596	-0.00798951	-0.00795724	0.0001368	-0.000924034	-0.00263667	-0.00364352	-0.00475825	-0.00521103	-0.00588855	-0.00635659	0.0001368	-0.000131007	-0.00077142	-0.000892957	-0.00103239	-0.00136669	-0.00164175	-0.00179134
0.0001369	-0.00596154	-0.00610394	-0.00625402	-0.00650846	-0.00667439	-0.00667051	-0.0066331	0.0001369	-0.00327435	-0.00499484	-0.00585075	-0.00681788	-0.00711747	-0.00755705	-0.00779004	0.0001369	0.00175257	0.00123978	0.00110114	0.000922042	0.00060736	0.000332812	0.000195234
0.000137	-0.00412305	-0.00435683	-0.00453012	-0.00479974	-0.00502803	-0.00504843	-0.00504554	0.000137	-0.00494993	-0.00636806	-0.0068889	-0.00756198	-0.00761576	-0.00778158	-0.0077255	0.000137	0.00328792	0.00303205	0.00286373	0.0026999	0.00242634	0.00220476	0.00210349
0.0001371	-0.00209285	-0.00236561	-0.00256845	-0.00284814	-0.00314401	-0.00315771	-0.00317737	0.0001371	-0.00558228	-0.00643175	-0.00658315	-0.00678321	-0.00663056	-0.00641296	-0.00605658	0.0001371	0.00414229	0.00414917	0.00400855	0.0038825	0.00378319	0.00363184	0.00357868
0.0001372	5.67966e-05	-0.000238631	-0.000433557	-0.000737521	-0.00109822	-0.00109959	-0.00114388	0.0001372	-0.00513747	-0.00530173	-0.00503923	-0.00472125	-0.00439671	-0.00385696	-0.00330509	0.0001372	0.00415184	0.00445541	0.00436766	0.00428392	0.00429334	0.00431024	0.00430816
0.0001373	0.00226477	0.00195548	0.00174348	0.00146275	0.00105941	0.00107668	0.00099636	0.0001373	-0.00371187	-0.00317384	-0.00254769	-0.00181295	-0.00131985	-0.000611223	3.9567e-05	0.0001373	0.00325018	0.0037902	0.00377037	0.00376541	0.00392822	0.00403483	0.00410856
0.0001374	0.00440462	0.00409738	0.00391721	0.00365737	0.00319213	0.00323645	0.00313581	0.0001374	-0.0016532	-0.000527595	0.000310564	0.00132737	0.00186552	0.00265831	0.00329345	0.0001374	0.00164809	0.00231344	0.00235992	0.00242485	0.0026845	0.00290129	0.00302636
0.0001375	0.00633056	0.00608937	0.00592437	0.00572047	0.00526484	0.00531366	0.0051875	0.0001375	0.000610814	0.00210919	0.00302569	0.00412271	0.00459061	0.00527882	0.00580207	0.0001375	-0.000369307	0.000289979	0.000393034	0.000509175	0.000831031	0.00108019	0.00124927
0.0001376	0.00797295	0.00778646	0.00765313	0.00749731	0.00711782	0.00714185	0.00701948	0.0001376	0.00258218	0.00419491	0.00498866	0.00592756	0.00629564	0.00676662	0.00703991	0.0001376	-0.00238656	-0.00184648	-0.00172587	-0.0015568	-0.00126916	-0.00100457	-0.000855692
0.0001377	0.00920067	0.00909	0.00901231	0.00891717	0.00857594	0.0086261	0.00851728	0.0001377	0.00394238	0.00533302	0.00586787	0.00645008	0.00662038	0.00681603	0.00681301	0.0001377	-0.00401263	-0.00374182	-0.00359212	-0.00344415	-0.00320802	-0.00301888	-0.00288336
0.0001378	0.00990596	0.00990385	0.0098709	0.009877	0.00959737	0.00965405	0.00954993	0.0001378	0.00438484	0.00532011	0.0054503	0.00566095	0.00556663	0.0054029	0.00514064	0.0001378	-0.00490598	-0.00491388	-0.00480229	-0.00469251	-0.00457778	-0.00448116	-0.00439858
0.0001379	0.0100726	0.010168	0.0101658	0.0102635	0.0101206	0.0101448	0.0100529	0.0001379	0.00380519	0.00415396	0.00386604	0.00361837	0.00332068	0.00287168	0.00239798	0.0001379	-0.00494068	-0.00523827	-0.00518953	-0.00511545	-0.00514306	-0.00516438	-0.00515215
0.000138	0.00964817	0.0098126	0.00988551	0.0100647	0.0100369	0.0100367	0.00999023	0.000138	0.00238178	0.00209586	0.00148806	0.000812758	0.000399647	-0.00026779	-0.00082838	0.000138	-0.00409048	-0.00462916	-0.00462286	-0.00464177	-0.0047894	-0.0049119	-0.00497789
0.0001381	0.0086468	0.00889766	0.0090064	0.00926236	0.00934618	0.00934795	0.00933126	0.0001381	0.00039066	-0.000421757	-0.00127346	-0.00220465	-0.00268717	-0.00340632	-0.00397126	0.0001381	-0.0025239	-0.0031896	-0.00326332	-0.00333158	-0.00359418	-0.00380486	-0.00392773
0.0001382	0.00713766	0.00744333	0.00758433	0.00792322	0.00810902	0.00809965	0.0080977	0.0001382	-0.00171035	-0.00284034	-0.00378768	-0.0048008	-0.00524761	-0.00587272	-0.00633	0.0001382	-0.000551178	-0.00120543	-0.0013261	-0.00146176	-0.00174988	-0.00200235	-0.00218533
0.0001383	0.00524692	0.00557647	0.00575522	0.00611391	0.00637727	0.00639696	0.00641266	0.0001383	-0.00351511	-0.0047762	-0.00555725	-0.00646887	-0.00679657	-0.00723936	-0.0074697	0.0001383	0.00152276	0.000963511	0.00080358	0.000640019	0.000348913	9.8146e-05	-5.9868e-05
0.0001384	0.00308145	0.00340829	0.00360524	0.00397686	0.00431676	0.00433053	0.004362	0.0001384	-0.00458213	-0.00566358	-0.00616845	-0.00680876	-0.00694259	-0.00711786	-0.00709584	0.0001384	0.00321598	0.00287909	0.00274527	0.00258159	0.00235026	0.00216099	0.00200323
0.0001385	0.0007957	0.00109421	0.00129369	0.00166173	0.00204603	0.00204198	0.00210233	0.0001385	-0.00469002	-0.00542987	-0.00561465	-0.00586384	-0.00578833	-0.00560517	-0.00534255	0.0001385	0.00426923	0.00423059	0.00409047	0.00395977	0.00387233	0.00374683	0.00365683
0.0001386	-0.00144096	-0.00120902	-0.00102639	-0.000666506	-0.000293157	-0.00029967	-0.000214832	0.0001386	-0.00382607	-0.00410932	-0.0039251	-0.00375948	-0.00348781	-0.00303408	-0.00256491	0.0001386	0.00443188	0.00468207	0.00459932	0.00452721	0.00454352	0.0045324	0.00451876
0.0001387	-0.00351771	-0.00334415	-0.00319418	-0.00288321	-0.00250979	-0.00251422	-0.00242596	0.0001387	-0.00224176	-0.00202276	-0.00150164	-0.000969783	-0.000543735	9.2496e-05	0.000659995	0.0001387	0.00366243	0.00414852	0.00413281	0.00413305	0.00428864	0.00438661	0.00443746
0.0001388	-0.00531456	-0.00523289	-0.00508695	-0.00483264	-0.00448552	-0.00449344	-0.00442281	0.0001388	-0.00021112	0.000427385	0.00115856	0.00195979	0.00244998	0.0031726	0.00374735	0.0001388	0.00209433	0.00271788	0.00278178	0.00284568	0.0030811	0.00326567	0.00339481
0.0001389	-0.00673402	-0.00670261	-0.00660476	-0.00642765	-0.00609752	-0.00614619	-0.00607696	0.0001389	0.00179416	0.00273684	0.00351246	0.00441965	0.00485885	0.00553087	0.00601009	0.0001389	7.8225e-05	0.000697417	0.000799004	0.000953148	0.00121394	0.00145335	0.00160797
0.000139	-0.00774842	-0.00776116	-0.00770672	-0.00758912	-0.00734752	-0.00736523	-0.00729667	0.000139	0.00339687	0.00448617	0.00513564	0.00593908	0.0063045	0.00676402	0.00703379	0.000139	-0.00203577	-0.00150499	-0.00137333	-0.00123632	-0.000949454	-0.000742987	-0.000561803
0.0001391	-0.00831757	-0.00838153	-0.00835087	-0.00830317	-0.00811801	-0.00813547	-0.00807058	0.0001391	0.00427925	0.00524041	0.0056995	0.00627876	0.00648544	0.00661276	0.006664	0.0001391	-0.00367719	-0.00342456	-0.00328058	-0.00313898	-0.00296283	-0.00278237	-0.00264187
0.0001392	-0.00846876	-0.00855382	-0.00856328	-0.00856975	-0.00843902	-0.00847894	-0.00843898	0.0001392	0.00428692	0.00494909	0.00510049	0.00533263	0.0053186	0.00517906	0.00497785	0.0001392	-0.00458787	-0.00462838	-0.00453826	-0.00441507	-0.00434546	-0.00427695	-0.00418741
0.0001393	-0.00826189	-0.00834206	-0.00839111	-0.00844353	-0.0083844	-0.00840454	-0.00837974	0.0001393	0.0034362	0.00372214	0.00350548	0.00334694	0.00313341	0.00273458	0.00233884	0.0001393	-0.004529	-0.00486657	-0.00483045	-0.00478172	-0.00485239	-0.00488847	-0.0048759
0.0001394	-0.00769847	-0.00778398	-0.00785351	-0.00796957	-0.0079815	-0.00800034	-0.00796294	0.0001394	0.00187235	0.0017166	0.00121481	0.000727329	0.000368287	-0.000251932	-0.000748386	0.0001394	-0.00349818	-0.00409091	-0.00410328	-0.0041532	-0.00434231	-0.00448506	-0.00455763
0.0001395	-0.00682731	-0.00693288	-0.00703199	-0.00718786	-0.00728585	-0.00728051	-0.00727558	0.0001395	-6.4653e-05	-0.000561391	-0.00124777	-0.0019863	-0.00241583	-0.00306642	-0.00359448	0.0001395	-0.0017122	-0.002399	-0.00250338	-0.00261737	-0.00290331	-0.00312736	-0.00325706
0.0001396	-0.0057052	-0.00585076	-0.00597652	-0.00616053	-0.0062956	-0.00629332	-0.00632949	0.0001396	-0.0019709	-0.00266932	-0.00343355	-0.00424129	-0.00470261	-0.00525748	-0.00565751	0.0001396	0.000506318	-0.000171373	-0.000318869	-0.000471491	-0.000801265	-0.0010702	-0.00124643
0.0001397	-0.00438818	-0.00454921	-0.00470058	-0.00491934	-0.00510629	-0.00512795	-0.00515512	0.0001397	-0.0033423	-0.00411764	-0.00479126	-0.00552133	-0.00585608	-0.00630243	-0.00649596	0.0001397	0.00271773	0.0021892	0.00203143	0.00182043	0.00151264	0.00127839	0.00110863
0.0001398	-0.00287502	-0.00307657	-0.00324474	-0.00348084	-0.00376619	-0.00377183	-0.00380531	0.0001398	-0.00397083	-0.00462796	-0.00506877	-0.00559594	-0.00576168	-0.00591066	-0.00590163	0.0001398	0.00446393	0.00421373	0.00405643	0.00387139	0.00365737	0.00346808	0.00332419
0.0001399	-0.00121455	-0.00145829	-0.00165147	-0.00189575	-0.00226911	-0.00224427	-0.00230005	0.0001399	-0.00360453	-0.00403433	-0.00416857	-0.00439988	-0.00438509	-0.00423442	-0.00400026	0.0001399	0.00541955	0.00546557	0.00536201	0.00522571	0.00512121	0.00503658	0.00496567
0.00014	0.000527433	0.000249701	4.37651e-05	-0.000185017	-0.000604317	-0.000566629	-0.000688964	0.00014	-0.00239611	-0.00252469	-0.00235442	-0.00223771	-0.00202926	-0.00163103	-0.00122026	0.00014	0.0053552	0.00572945	0.00567888	0.00561458	0.00564847	0.00567691	0.00568634
0.0001401	0.00240027	0.00209295	0.00188613	0.00166285	0.00118324	0.00122896	0.00112445	0.0001401	-0.000569438	-0.000382836	2.8001e-05	0.00044179	0.000803621	0.00139199	0.0019079	0.0001401	0.00422966	0.00485425	0.00487626	0.00491019	0.00507416	0.00520712	0.00530616
0.0001402	0.00414732	0.00384685	0.00365092	0.00345336	0.00292972	0.0029897	0.00287631	0.0001402	0.0014364	0.0018726	0.00244427	0.00303017	0.00347543	0.00415471	0.00468857	0.0001402	0.00226204	0.00299845	0.00310695	0.00321	0.00346683	0.00369367	0.00385669
0.0001403	0.00575259	0.00549068	0.00533136	0.00516357	0.00464569	0.00471473	0.0045785	0.0001403	0.00317721	0.00373158	0.00433812	0.00503401	0.00548313	0.00607159	0.00650302	0.0001403	-0.000257797	0.000469113	0.000612818	0.000809275	0.00110688	0.00135851	0.00155401
0.0001404	0.00713506	0.00691543	0.00679507	0.00668305	0.00621794	0.00628145	0.00613799	0.0001404	0.00421782	0.0047767	0.00528602	0.00595099	0.00634052	0.00675232	0.00698982	0.0001404	-0.0027791	-0.00221594	-0.00205201	-0.00184342	-0.00156956	-0.00135005	-0.00110849
0.0001405	0.00816663	0.00802464	0.00794254	0.00789903	0.00750358	0.00757848	0.00744499	0.0001405	0.00435132	0.00480831	0.00512172	0.00563147	0.00585409	0.0060022	0.00603776	0.0001405	-0.00479672	-0.00453437	-0.00438289	-0.0041962	-0.00400923	-0.00383635	-0.00367493
0.0001406	0.0087544	0.00871877	0.00869068	0.0087235	0.00843819	0.00849644	0.00838062	0.0001406	0.00358581	0.0038781	0.00392536	0.00415648	0.00419118	0.00407044	0.00388671	0.0001406	-0.00589312	-0.00598076	-0.00589596	-0.00575456	-0.0056839	-0.00563357	-0.00553286
0.0001407	0.00883135	0.00892556	0.00895953	0.00905548	0.00889258	0.00896093	0.00887331	0.0001407	0.00205127	0.00212332	0.00189859	0.00182186	0.00169059	0.00132523	0.000958944	0.0001407	-0.00580087	-0.00625299	-0.00623621	-0.0061876	-0.00626139	-0.00633077	-0.00633363
0.0001408	0.00840963	0.00860552	0.00868424	0.0088666	0.00887421	0.00890293	0.00885268	0.0001408	0.000116537	-4.652e-05	-0.000470701	-0.000821364	-0.00109869	-0.00165638	-0.00211595	0.0001408	-0.00452763	-0.00524499	-0.00532275	-0.00537419	-0.00557545	-0.00575966	-0.00586687
0.0001409	0.00745508	0.00775638	0.00788478	0.00813871	0.00827455	0.0082887	0.00827327	0.0001409	-0.00188135	-0.00216613	-0.00273873	-0.00331685	-0.00371516	-0.00430639	-0.00478884	0.0001409	-0.00234084	-0.00318658	-0.00332533	-0.00347047	-0.00376277	-0.00404174	-0.00420695
0.000141	0.0060547	0.00641402	0.00659559	0.00689973	0.00715238	0.00716134	0.00719772	0.000141	-0.00347698	-0.00384647	-0.00444895	-0.00508396	-0.00549518	-0.00608281	-0.00645107	0.000141	0.000339058	-0.000489342	-0.00066783	-0.000876927	-0.00118695	-0.0014711	-0.00171235
0.0001411	0.00430633	0.0046984	0.00489403	0.0052389	0.00560729	0.005588	0.00566591	0.0001411	-0.00441071	-0.00475703	-0.00527211	-0.00589282	-0.00623059	-0.00661974	-0.00683959	0.0001411	0.00296776	0.00236219	0.0021509	0.00192477	0.0016424	0.00138229	0.00115902
0.0001412	0.00229842	0.00270252	0.00291321	0.0032846	0.0036874	0.00367641	0.00378345	0.0001412	-0.00441058	-0.00465602	-0.0049906	-0.00548503	-0.00568779	-0.00582673	-0.00584264	0.0001412	0.00501478	0.00472559	0.00455465	0.00434423	0.00416973	0.00398313	0.00380369
0.0001413	0.000146708	0.000492132	0.000696309	0.00105102	0.00153307	0.00148932	0.0016181	0.0001413	-0.00350449	-0.00359172	-0.00368583	-0.00395917	-0.00398348	-0.00386342	-0.00366535	0.0001413	0.00610169	0.00618001	0.0060709	0.0059244	0.00587111	0.0058162	0.00571814
0.0001414	-0.00185425	-0.00158996	-0.00140649	-0.00108541	-0.000610319	-0.000647158	-0.000530599	0.0001414	-0.00178636	-0.00171404	-0.00157732	-0.00158725	-0.00145045	-0.00107529	-0.000703604	0.0001414	0.00596718	0.00641477	0.00638561	0.00633619	0.00642344	0.00649228	0.00649934
0.0001415	-0.00368036	-0.00349689	-0.00333221	-0.00306965	-0.00262778	-0.00265154	-0.00253689	0.0001415	0.000342895	0.000522285	0.000874385	0.00110508	0.00138323	0.00193356	0.00243291	0.0001415	0.00462084	0.00534461	0.00540743	0.00545769	0.00568069	0.00586077	0.00597768
0.0001416	-0.0051796	-0.00509531	-0.00497614	-0.00477029	-0.00437694	-0.00441247	-0.00428312	0.0001416	0.00246527	0.00267068	0.00315215	0.00356565	0.00398096	0.00455043	0.00505067	0.0001416	0.00226215	0.00311275	0.00324753	0.00339461	0.00369271	0.00397665	0.00416756
0.0001417	-0.00630046	-0.00631203	-0.00623127	-0.00609471	-0.00578048	-0.00580357	-0.00570991	0.0001417	0.00407728	0.00429959	0.00473172	0.00523031	0.00568358	0.00622922	0.0066152	0.0001417	-0.000663525	0.000158558	0.00034268	0.000568194	0.000898695	0.00119639	0.00142757
0.0001418	-0.00702167	-0.00710295	-0.0070553	-0.00698886	-0.00672836	-0.00676161	-0.00668725	0.0001418	0.00476144	0.0048778	0.00521328	0.00573292	0.00610336	0.00650132	0.0067504	0.0001418	-0.00358336	-0.00297731	-0.00278339	-0.00253667	-0.00225809	-0.0019966	-0.00174975
0.0001419	-0.00731304	-0.00743366	-0.00743935	-0.00741765	-0.00727151	-0.00730091	-0.00722583	0.0001419	0.00435394	0.00433057	0.00452733	0.00494816	0.00519361	0.00535531	0.00541846	0.0001419	-0.00588182	-0.00561291	-0.00546665	-0.0052423	-0.0050802	-0.00490269	-0.00472208
0.000142	-0.00724251	-0.00738353	-0.00742538	-0.00744442	-0.00738853	-0.00741505	-0.00735765	0.000142	0.00290741	0.00276194	0.00278292	0.00302369	0.00312954	0.00302904	0.00289329	0.000142	-0.00707471	-0.00724087	-0.0071553	-0.00700708	-0.0069936	-0.00695109	-0.00685917
0.0001421	-0.0068493	-0.00699163	-0.00705202	-0.00712982	-0.00713139	-0.00715238	-0.00713068	0.0001421	0.000756875	0.000532905	0.000367623	0.000435929	0.000347791	3.0968e-05	-0.000272503	0.0001421	-0.00683278	-0.0074303	-0.00743207	-0.00740793	-0.00754868	-0.00766253	-0.00768667
0.0001422	-0.00618264	-0.00632614	-0.0064114	-0.00651962	-0.00662139	-0.00663705	-0.00662679	0.0001422	-0.00170366	-0.00190738	-0.00223265	-0.0023493	-0.00259448	-0.0030725	-0.00346519	0.0001422	-0.00521698	-0.0060989	-0.00620099	-0.00629584	-0.00657913	-0.00682883	-0.00697959
0.0001423	-0.00533361	-0.00546784	-0.00558597	-0.00571357	-0.00588015	-0.00589463	-0.00588463	0.0001423	-0.00386563	-0.00396628	-0.00433598	-0.00464828	-0.00499398	-0.00550455	-0.00589979	0.0001423	-0.00246188	-0.00348299	-0.00369402	-0.00389276	-0.00425519	-0.00460305	-0.0048332
0.0001424	-0.00431247	-0.00447144	-0.00458918	-0.00473911	-0.00496806	-0.00497199	-0.00500685	0.0001424	-0.00532561	-0.00528226	-0.00560815	-0.00600523	-0.00637011	-0.00685975	-0.00716908	0.0001424	0.000882144	-9.5534e-05	-0.000318217	-0.000607411	-0.000987991	-0.00136143	-0.00164495
0.0001425	-0.00317396	-0.00332962	-0.00346973	-0.00364663	-0.00392152	-0.00392062	-0.00397048	0.0001425	-0.00571158	-0.00545808	-0.00570887	-0.00610505	-0.0064281	-0.00674888	-0.00693418	0.0001425	0.00409382	0.00338134	0.00315567	0.00286268	0.00253606	0.00221572	0.00194471
0.0001426	-0.00191332	-0.00210143	-0.00225284	-0.00244206	-0.0027742	-0.00276735	-0.00283667	0.0001426	-0.00492844	-0.00447566	-0.00460097	-0.004943	-0.00515359	-0.00525906	-0.00525406	0.0001426	0.00658132	0.00627256	0.00609879	0.00584626	0.00564526	0.00542965	0.00523103
0.0001427	-0.000568023	-0.000774913	-0.000943924	-0.00112816	-0.00152529	-0.00151115	-0.00159921	0.0001427	-0.00307266	-0.00253754	-0.00247838	-0.00269309	-0.00277172	-0.00264392	-0.00244192	0.0001427	0.007788	0.00794858	0.00786295	0.00770198	0.00765193	0.00762397	0.00752285
0.0001428	0.000832929	0.000611571	0.000435075	0.000241306	-0.000198236	-0.000153624	-0.000263176	0.0001428	-0.000546172	4.4018e-05	0.000203079	0.000133213	0.000232641	0.000580447	0.000900716	0.0001428	0.00749877	0.00809465	0.00809281	0.00807465	0.00820932	0.00830165	0.00836692
0.0001429	0.00227025	0.00201747	0.00185518	0.00166538	0.00122217	0.00125974	0.00112692	0.0001429	0.0021881	0.00267163	0.00291591	0.00300629	0.00327808	0.00376503	0.0041736	0.0001429	0.0056763	0.00659444	0.00671553	0.00682365	0.00708049	0.0073605	0.00752068
0.000143	0.00365244	0.00339467	0.00323473	0.00309052	0.00261285	0.00266602	0.00252916	0.000143	0.00457501	0.00483629	0.0050837	0.00531996	0.00566551	0.00620696	0.0066479	0.000143	0.00270512	0.00378184	0.00397099	0.00419211	0.00453445	0.00489127	0.00515384
0.0001431	0.00488436	0.00466906	0.00453485	0.00441989	0.00394376	0.00401901	0.00388589	0.0001431	0.00607776	0.00605427	0.00626135	0.00657249	0.0069503	0.00743618	0.00778459	0.0001431	-0.000870204	0.000119441	0.000351495	0.000655037	0.00101012	0.00138978	0.00170903
0.0001432	0.00592585	0.00576178	0.00565789	0.00558398	0.00518653	0.00525031	0.00511379	0.0001432	0.0063792	0.00604521	0.00617394	0.00649795	0.00684168	0.00717029	0.00738732	0.0001432	-0.00440868	-0.00366091	-0.00343459	-0.00312998	-0.00282998	-0.00251094	-0.00219978
0.0001433	0.00664826	0.0065634	0.00649733	0.00649038	0.00619457	0.0062485	0.00611949	0.0001433	0.00533636	0.0047747	0.00475918	0.00504456	0.00528722	0.00539376	0.00544246	0.0001433	-0.00722303	-0.0068723	-0.00672444	-0.00643177	-0.00627474	-0.00606046	-0.00582906
0.0001434	0.00701325	0.0070115	0.00700569	0.00706687	0.0068533	0.00688887	0.00681343	0.0001434	0.0031567	0.00246524	0.00230476	0.00248956	0.00261501	0.00248844	0.00234953	0.0001434	-0.00876311	-0.00890337	-0.0088266	-0.00866539	-0.0086374	-0.00859962	-0.00847983
0.0001435	0.00692209	0.00703504	0.00707944	0.00720098	0.00713217	0.00714273	0.00711665	0.0001435	0.000200191	-0.00050183	-0.000726016	-0.000703034	-0.000734293	-0.00107518	-0.00135865	0.0001435	-0.00865996	-0.00929	-0.00931428	-0.009308	-0.00946623	-0.00961728	-0.00959625
0.0001436	0.00639494	0.0066078	0.00670303	0.00689672	0.00695702	0.00697547	0.00697019	0.0001436	-0.00291475	-0.00345565	-0.00371305	-0.00382248	-0.00400572	-0.00449344	-0.00486687	0.0001436	-0.00693537	-0.00792145	-0.00807894	-0.00818097	-0.00847986	-0.00879215	-0.00895907
0.0001437	0.00543972	0.00573866	0.00588315	0.00612553	0.00635432	0.00632922	0.00636822	0.0001437	-0.0055832	-0.00584813	-0.00611294	-0.00631329	-0.00662323	-0.00713343	-0.00751899	0.0001437	-0.0038166	-0.00498147	-0.00520499	-0.00549208	-0.00586009	-0.00626999	-0.00654691
0.0001438	0.00408589	0.00445369	0.00462484	0.00490599	0.00525798	0.00522198	0.00531136	0.0001438	-0.00721019	-0.00709997	-0.00731083	-0.00758002	-0.00792503	-0.00839262	-0.00870764	0.0001438	5.8914e-05	-0.00104361	-0.00132624	-0.00169856	-0.00208041	-0.00252194	-0.00287636
0.0001439	0.00242208	0.00283547	0.00303362	0.00334274	0.00377021	0.00372662	0.00384953	0.0001439	-0.00746589	-0.00697181	-0.00707781	-0.0073712	-0.00768108	-0.00798688	-0.00816696	0.0001439	0.00397114	0.00312962	0.00286344	0.00248288	0.00217089	0.00176465	0.00143908
0.000144	0.000589317	0.000993102	0.00119037	0.00150336	0.00199177	0.00194741	0.00208589	0.000144	-0.00619829	-0.00539001	-0.0053939	-0.0056652	-0.00588325	-0.00596259	-0.00598257	0.000144	0.00711911	0.00672173	0.00653015	0.00618893	0.00600654	0.00574332	0.00548309
0.0001441	-0.00129458	-0.000944483	-0.000750208	-0.000465705	4.53101e-05	8.06975e-06	0.000163827	0.0001441	-0.0036699	-0.00272329	-0.00263519	-0.0028047	-0.0028963	-0.0027667	-0.00261545	0.0001441	0.00884579	0.00899024	0.00889192	0.00869788	0.0086802	0.00861526	0.00846525
0.0001442	-0.00307672	-0.00280671	-0.00264513	-0.00238751	-0.00189169	-0.00193194	-0.00178648	0.0001442	-0.000335838	0.000550322	0.000719776	0.000611977	0.000662229	0.00101906	0.00135734	0.0001442	0.00875328	0.00940674	0.00943515	0.00938645	0.00956286	0.00970685	0.00975377
0.0001443	-0.00464154	-0.00446646	-0.00433606	-0.00414074	-0.00372205	-0.00375516	-0.00361455	0.0001443	0.00307402	0.00371662	0.00391134	0.00390317	0.00411234	0.00457779	0.00497163	0.0001443	0.00686502	0.00789642	0.00805534	0.00819038	0.00850006	0.00881349	0.00899503
0.0001444	-0.00586065	-0.00580573	-0.00570189	-0.00558373	-0.00522045	-0.00526472	-0.00514085	0.0001444	0.00588264	0.00613173	0.00625206	0.00635014	0.00665735	0.00715966	0.00755375	0.0001444	0.00351523	0.00472734	0.00496179	0.00525767	0.00565818	0.00609087	0.00640083
0.0001445	-0.00666176	-0.00672527	-0.00668234	-0.0065958	-0.00632361	-0.0063688	-0.00629097	0.0001445	0.0075371	0.00729155	0.00733767	0.00748333	0.00783334	0.00828596	0.00862267	0.0001445	-0.000592535	0.000543312	0.000832206	0.00119802	0.0015972	0.0020665	0.0024386
0.0001446	-0.00705511	-0.00718676	-0.00719695	-0.0071838	-0.00704082	-0.00704221	-0.0070013	0.0001446	0.00764356	0.00691869	0.00687255	0.00706082	0.00739467	0.00768972	0.00789471	0.0001446	-0.00468119	-0.00384292	-0.00358224	-0.00318444	-0.00287779	-0.00245928	-0.00211066
0.0001447	-0.00701915	-0.00722438	-0.00725914	-0.00730961	-0.0072681	-0.00727162	-0.0072449	0.0001447	0.00616619	0.00510051	0.00494074	0.00513185	0.00537765	0.00548281	0.00550743	0.0001447	-0.0079825	-0.00760252	-0.00740357	-0.00707156	-0.00689352	-0.0066292	-0.00634347
0.0001448	-0.00663154	-0.00686724	-0.00694811	-0.00702448	-0.0070803	-0.00708787	-0.00709443	0.0001448	0.00334287	0.00210361	0.0018848	0.00205804	0.00214074	0.00206169	0.00190512	0.0001448	-0.00981387	-0.009996	-0.00989424	-0.0096856	-0.00971054	-0.00962856	-0.00948798
0.0001449	-0.00596087	-0.00620271	-0.00631302	-0.0064186	-0.00657446	-0.00655836	-0.00659956	0.0001449	-0.000283597	-0.00139928	-0.00161598	-0.00153866	-0.00158548	-0.00187167	-0.00211901	0.0001449	-0.00979724	-0.0104639	-0.0105308	-0.0104939	-0.01068	-0.010823	-0.0108564
0.000145	-0.00507072	-0.00531684	-0.00543591	-0.00556678	-0.00577305	-0.00574399	-0.00582226	0.000145	-0.00403768	-0.00482933	-0.00501099	-0.0050122	-0.00514219	-0.00556653	-0.00589578	0.000145	-0.00791264	-0.00899179	-0.00916262	-0.00932172	-0.00963126	-0.00997115	-0.0101496
0.0001451	-0.00398022	-0.00421398	-0.00434397	-0.00451594	-0.00480054	-0.00476374	-0.00483832	0.0001451	-0.00711571	-0.00739598	-0.0075184	-0.0075543	-0.00779686	-0.00824696	-0.00858794	0.0001451	-0.00452522	-0.005781	-0.00605281	-0.00637122	-0.00676466	-0.00724097	-0.00754162
0.0001452	-0.0028473	-0.00305301	-0.00319193	-0.00336116	-0.00369806	-0.00365542	-0.00375496	0.0001452	-0.0089282	-0.00860261	-0.00860565	-0.00869467	-0.00897733	-0.0093567	-0.00961544	0.0001452	-0.000256185	-0.00143611	-0.00175852	-0.0021784	-0.00256708	-0.0030774	-0.00346002
0.0001453	-0.00161801	-0.0018027	-0.00195345	-0.00211977	-0.00246694	-0.00245229	-0.00256692	0.0001453	-0.00900445	-0.00810055	-0.00800432	-0.00811443	-0.00835143	-0.00857787	-0.00871324	0.0001453	0.00409583	0.00319816	0.00288654	0.00245614	0.00214628	0.00168033	0.00132298
0.0001454	-0.000302305	-0.000481096	-0.000641411	-0.000818494	-0.00121397	-0.00117492	-0.00129814	0.0001454	-0.00733031	-0.00596706	-0.00580864	-0.00588916	-0.00607855	-0.00611043	-0.0060874	0.0001454	0.00770819	0.00727986	0.00706215	0.00667737	0.00650368	0.00619855	0.00588834
0.0001455	0.0010414	0.000863706	0.000707954	0.00054232	0.000105888	0.000144485	3.41062e-05	0.0001455	-0.00410295	-0.00255729	-0.00237974	-0.00241461	-0.00247101	-0.00232385	-0.00214005	0.0001455	0.00982251	0.00996993	0.00984923	0.00962592	0.00962112	0.00951492	0.00936774
0.0001456	0.00237332	0.00221698	0.00205686	0.00191498	0.00145902	0.00150046	0.00137335	0.0001456	1.1635e-05	0.00143573	0.0016381	0.00162789	0.0016744	0.00202727	0.00233563	0.0001456	0.0100537	0.0107531	0.0107845	0.0107235	0.0109012	0.0110254	0.0110461
0.0001457	0.00367932	0.00351124	0.00336344	0.00323881	0.00280324	0.00284774	0.00271008	0.0001457	0.0041941	0.00522004	0.00536967	0.00537084	0.00555056	0.00598014	0.00635974	0.0001457	0.00832476	0.00940814	0.00957508	0.00972637	0.0100265	0.0103613	0.0105471
0.0001458	0.00484942	0.0047039	0.00457931	0.00448427	0.00408353	0.00411292	0.00398378	0.0001458	0.00763407	0.00805487	0.00807532	0.00810728	0.00837177	0.00881985	0.00918731	0.0001458	0.00494602	0.00623069	0.00650183	0.00682206	0.00720652	0.00767442	0.00800382
0.0001459	0.00583471	0.00571583	0.00561596	0.00556341	0.00519642	0.00525036	0.00513086	0.0001459	0.00961335	0.00931765	0.00921593	0.00927239	0.00955415	0.0099402	0.0102313	0.0001459	0.00058824	0.00181721	0.00214373	0.00257303	0.00293107	0.00345554	0.00385758
0.000146	0.00655611	0.00646333	0.0064083	0.00640637	0.00610955	0.00616265	0.0060733	0.000146	0.00974979	0.00877841	0.00857452	0.00860138	0.00887575	0.00908531	0.00926117	0.000146	-0.00392482	-0.00298036	-0.00269198	-0.00222773	-0.00192909	-0.00145201	-0.00107426
0.0001461	0.00693133	0.00692503	0.00690348	0.00694476	0.00675727	0.00681008	0.00672573	0.0001461	0.00788614	0.00647101	0.00617786	0.00614597	0.00636144	0.00640311	0.00639908	0.0001461	-0.00775461	-0.00729315	-0.00705543	-0.00666372	-0.00651116	-0.0061916	-0.00585382
0.0001462	0.00693263	0.00700341	0.00704003	0.00713461	0.00707295	0.00711121	0.00705417	0.0001462	0.00449168	0.00281769	0.00249222	0.00250869	0.00258411	0.0024126	0.00226815	0.0001462	-0.0101367	-0.0102433	-0.0101173	-0.00985852	-0.00988752	-0.00976616	-0.0095863
0.0001463	0.00652256	0.00666622	0.00675735	0.00693318	0.0069996	0.00701207	0.00700599	0.0001463	9.512e-05	-0.00145411	-0.00176416	-0.001782	-0.0018163	-0.00215626	-0.00241958	0.0001463	-0.0106046	-0.0112361	-0.0112827	-0.0112111	-0.0113876	-0.0115068	-0.0114923
0.0001464	0.00572434	0.00596837	0.00610004	0.00630238	0.00647104	0.0065059	0.00652513	0.0001464	-0.00440517	-0.00555293	-0.00576892	-0.00581698	-0.00595642	-0.00637852	-0.00671624	0.0001464	-0.00908299	-0.0101513	-0.0103146	-0.0104607	-0.0107671	-0.0110962	-0.0112598
0.0001465	0.00455796	0.00488893	0.00505025	0.00530329	0.00560443	0.00560422	0.00566199	0.0001465	-0.00822474	-0.00871793	-0.00879771	-0.0088419	-0.0090588	-0.00948649	-0.00981772	0.0001465	-0.00582315	-0.00709772	-0.00738371	-0.0077244	-0.0080902	-0.008582	-0.00887375
0.0001466	0.0031176	0.00350198	0.00367924	0.00396257	0.00436514	0.00433529	0.00443405	0.0001466	-0.0105571	-0.0102567	-0.0101979	-0.0102371	-0.0104627	-0.0108038	-0.0110524	0.0001466	-0.00149497	-0.00272754	-0.00306987	-0.00352011	-0.00388433	-0.0044377	-0.00482026
0.0001467	0.00147898	0.00186231	0.00205739	0.00235105	0.00279604	0.00278238	0.0029112	0.0001467	-0.0109209	-0.0099011	-0.00966123	-0.00969982	-0.00989952	-0.0100537	-0.010171	0.0001467	0.00315212	0.00218767	0.00184331	0.001358	0.00105578	0.000572304	0.000173896
0.0001468	-0.000290437	8.5547e-05	0.000273249	0.000570796	0.00103445	0.000996931	0.00116198	0.0001468	-0.0092068	-0.00758569	-0.00724931	-0.0072234	-0.00738422	-0.00733582	-0.00727582	0.0001468	0.00717455	0.00667365	0.00640607	0.00595067	0.00580056	0.00544772	0.00510946
0.0001469	-0.00203686	-0.00170937	-0.00155399	-0.00128821	-0.000794719	-0.000839013	-0.000690066	0.0001469	-0.00566608	-0.00373048	-0.00337802	-0.0033102	-0.00331788	-0.0030932	-0.00287545	0.0001469	0.00984051	0.00989152	0.00975315	0.00945641	0.00946432	0.00929978	0.00911419
0.000147	-0.00361178	-0.00339337	-0.00327301	-0.00305354	-0.00259896	-0.00264157	-0.00248193	0.000147	-0.000952782	0.000894845	0.00121389	0.00130204	0.00140456	0.00178683	0.00211635	0.000147	0.0106106	0.0112147	0.0112183	0.0111124	0.0112667	0.0113651	0.0113364
0.0001471	-0.0049549	-0.00483982	-0.00474361	-0.00459109	-0.00418636	-0.00424312	-0.00410102	0.0001471	0.00404442	0.00543729	0.0056505	0.00573851	0.00593542	0.00639236	0.00677911	0.0001471	0.00932252	0.0103762	0.0105223	0.0106269	0.0109109	0.0112434	0.0113834
0.0001472	-0.00590636	-0.00589176	-0.00586101	-0.00576138	-0.00547512	-0.00551212	-0.00541295	0.0001472	0.00829869	0.00898728	0.00903543	0.00909296	0.0093516	0.00980279	0.0101692	0.0001472	0.00624796	0.00751059	0.00778592	0.00808852	0.00843399	0.00891352	0.00920561
0.0001473	-0.00642606	-0.00653031	-0.0065318	-0.00650471	-0.00634728	-0.0063782	-0.00628749	0.0001473	0.011037	0.0108523	0.0107282	0.0107257	0.0109814	0.0113262	0.0116072	0.0001473	0.00196642	0.00324366	0.00356772	0.0039948	0.00432	0.00488017	0.00526653
0.0001474	-0.00651616	-0.00668851	-0.00674975	-0.00677802	-0.00671915	-0.00673172	-0.0067015	0.0001474	0.0116615	0.0106177	0.0102969	0.0102369	0.0104773	0.0106246	0.0107556	0.0001474	-0.00267535	-0.0016757	-0.00136105	-0.000841846	-0.000608688	-7.9483e-05	0.000291866
0.0001475	-0.00614627	-0.00639295	-0.00647518	-0.00657168	-0.00662919	-0.0066399	-0.00663676	0.0001475	0.0100396	0.00835077	0.00791274	0.00780556	0.00796286	0.00790038	0.00786556	0.0001475	-0.00680574	-0.00624436	-0.00597579	-0.0055685	-0.00542356	-0.0050384	-0.00470348
0.0001476	-0.00540815	-0.00569693	-0.00579884	-0.00592879	-0.00612691	-0.00612826	-0.00614099	0.0001476	0.00642933	0.00443282	0.0039579	0.00379587	0.00381785	0.0035888	0.00339341	0.0001476	-0.00961144	-0.0095903	-0.00946052	-0.00916096	-0.00915919	-0.00899349	-0.00879669
0.0001477	-0.00438425	-0.00467853	-0.00482869	-0.00494882	-0.0052394	-0.00521284	-0.00525488	0.0001477	0.00162253	-0.000328215	-0.000753673	-0.000948551	-0.00103876	-0.00141307	-0.00170991	0.0001477	-0.0106132	-0.0111283	-0.0111405	-0.0110302	-0.0111687	-0.0112414	-0.011205
0.0001478	-0.00316279	-0.00345688	-0.00360466	-0.00375935	-0.00406425	-0.00405335	-0.00414128	0.0001478	-0.00355646	-0.00507701	-0.005393	-0.00555334	-0.00572238	-0.00618479	-0.00653542	0.0001478	-0.00961772	-0.0105654	-0.0107055	-0.0108222	-0.0110583	-0.0113708	-0.0114912
0.0001479	-0.00185342	-0.00211773	-0.00226125	-0.00241632	-0.0027604	-0.00276213	-0.00285768	0.0001479	-0.00811826	-0.0088965	-0.00902962	-0.00914832	-0.00939756	-0.00981761	-0.0101442	0.0001479	-0.00686451	-0.00804606	-0.008304	-0.00861501	-0.00889534	-0.00936685	-0.00963775
0.000148	-0.000486659	-0.0007175	-0.000876106	-0.00101036	-0.00141731	-0.00137451	-0.00147158	0.000148	-0.0112376	-0.0110855	-0.0110525	-0.0111012	-0.0113291	-0.0116497	-0.0118611	0.000148	-0.00289602	-0.00404745	-0.0044088	-0.00482135	-0.00508614	-0.00565388	-0.00600226
0.0001481	0.000885991	0.000679808	0.000534794	0.000397742	-1.46989e-05	2.6617e-05	-8.45419e-05	0.0001481	-0.012235	-0.011246	-0.010987	-0.0109297	-0.0110782	-0.0112313	-0.0113156	0.0001481	0.0015794	0.000608499	0.000287176	-0.000222816	-0.000416827	-0.000958712	-0.00132747
0.0001482	0.00222076	0.00205569	0.00191853	0.00177824	0.0013865	0.00143768	0.00130013	0.0001482	-0.010938	-0.00921086	-0.00880041	-0.00866343	-0.0087361	-0.00865229	-0.00856878	0.0001482	0.00569879	0.00514404	0.00485621	0.00440627	0.00430013	0.00390711	0.00358482
0.0001483	0.00350401	0.0033775	0.00324855	0.00311134	0.00272266	0.00279949	0.00265747	0.0001483	-0.00753326	-0.00542674	-0.00493533	-0.00472858	-0.00469413	-0.00440201	-0.00415301	0.0001483	0.00874089	0.00866206	0.00849084	0.00815556	0.00818132	0.00797256	0.0077609
0.0001484	0.00467333	0.0045816	0.0044705	0.00435875	0.00398329	0.00405169	0.00391558	0.0001484	-0.00262594	-0.000511819	-6.2274e-05	0.000209778	0.000341264	0.000781897	0.00114325	0.0001484	0.0101446	0.0105658	0.0105287	0.0103823	0.0105136	0.010549	0.0104715
0.0001485	0.005686	0.00562387	0.00553985	0.0054586	0.00510748	0.0051769	0.00506844	0.0001485	0.00285372	0.00457918	0.00491949	0.00517596	0.00540732	0.00590353	0.00631602	0.0001485	0.00964539	0.0104734	0.0105865	0.0106524	0.010867	0.0111171	0.0112124
0.0001486	0.00645482	0.0064308	0.00637425	0.00632652	0.0060674	0.006124	0.00600983	0.0001486	0.00793675	0.00891901	0.00909164	0.00925944	0.00953885	0.00999358	0.0103898	0.0001486	0.00736969	0.00843416	0.00868923	0.00894452	0.00920094	0.00964176	0.00985028
0.0001487	0.00693476	0.00693561	0.00691013	0.00692444	0.00675067	0.00677543	0.00670127	0.0001487	0.0115814	0.011648	0.0115691	0.0116467	0.0119034	0.0122146	0.0124961	0.0001487	0.0037486	0.0048869	0.00515893	0.00559211	0.00582774	0.00634343	0.00665774
0.0001488	0.0070692	0.0071087	0.00713234	0.00721264	0.00710918	0.00711719	0.00708107	0.0001488	0.0131663	0.0122176	0.0119099	0.0118651	0.0120407	0.0121991	0.0122925	0.0001488	-0.000539035	0.00040159	0.000743297	0.00121411	0.0013983	0.00190063	0.0022542
0.0001489	0.00678338	0.00688963	0.00693785	0.00707248	0.00706828	0.00708922	0.00707358	0.0001489	0.0122466	0.0104658	0.0100049	0.00981701	0.00989271	0.00980917	0.00973181	0.0001489	-0.0046154	-0.00402169	-0.0037386	-0.00328142	-0.00320258	-0.00279204	-0.00247718
0.000149	0.00610518	0.00626041	0.00634267	0.00653823	0.00666241	0.00665635	0.00667133	0.000149	0.00906436	0.00682757	0.00625419	0.00593463	0.00589006	0.00559307	0.00536321	0.000149	-0.00778155	-0.00761039	-0.00744924	-0.0070969	-0.00711614	-0.00690199	-0.00667095
0.0001491	0.00501917	0.00524536	0.00537119	0.00560881	0.00582488	0.00579705	0.00584854	0.0001491	0.00417421	0.00188464	0.00129902	0.000918149	0.000778101	0.00033472	-1.346e-05	0.0001491	-0.00940033	-0.00971005	-0.00966537	-0.00949857	-0.00960708	-0.00961262	-0.00952009
0.0001492	0.00357488	0.00385822	0.00399736	0.00429002	0.00456825	0.00455434	0.00462896	0.0001492	-0.00144856	-0.00339887	-0.00389172	-0.00425445	-0.00446967	-0.00498469	-0.00536266	0.0001492	-0.00923381	-0.00992038	-0.0100188	-0.0100731	-0.0102615	-0.0104957	-0.0105219
0.0001493	0.00187056	0.002185	0.00236979	0.00265487	0.00300777	0.00297897	0.00309318	0.0001493	-0.00685193	-0.00805687	-0.00836963	-0.00868147	-0.00892331	-0.00938402	-0.00972008	0.0001493	-0.00733215	-0.00824236	-0.00848449	-0.0087317	-0.00892235	-0.00931686	-0.00950593
[truncated: 508 more rows]
