# Supplementary material for: Corrosion assessment in aluminum pipe based on nonlinear ultrasonic technique using macro fiber composite transducers
Source: PLoS One. 2026 Jul 10;21(7):e0353469. doi: 10.1371/journal.pone.0353469 (PMC13353980; doi:10.1371/journal.pone.0353469)
Supplement: S3 Data — (XLSX) [file pone.0353469.s003.xlsx]

## Sheet: Sheet1
corrosion area
specimen1								specimen2								specimen3
time	0	1	2	3	4	5	6	time	0	1	2	3	4	5	6	time	0	1	2	3	4	5	6
0	0.000194067	0.000505706	0.000334637	0.000271859	0.00039254	0.000285219	0.000512408	0	0	1.0842e-19	0	-5.42101e-20	0	1.0842e-19	0	0	0.000194067	0.000505706	0.000334637	0.000271859	0.00039254	0.000285219	0.000512408
1e-07	0.000153213	0.000498305	0.000319878	0.000235318	0.000364303	0.000318767	0.000485528	1e-07	-0.000178422	8.42335e-05	0.00028527	-0.00037151	4.51968e-05	2.58477e-05	0.00012073	1e-07	0.000153213	0.000498305	0.000319878	0.000235318	0.000364303	0.000318767	0.000485528
2e-07	-3.1734e-05	0.000355964	0.000155361	7.8622e-05	0.000332108	0.000106137	0.000535498	2e-07	-0.000162341	6.36959e-05	0.000219102	-0.000401568	2.363e-06	-1.00787e-05	5.1602e-06	2e-07	-3.1734e-05	0.000355964	0.000155361	7.8622e-05	0.000332108	0.000106137	0.000535498
3e-07	-0.000168584	0.000187991	-3.698e-06	-5.3086e-05	0.000321723	-4.8474e-05	0.000459739	3e-07	-5.70432e-05	-2.8513e-06	0.000221771	-0.000378048	-8.02031e-05	7.0077e-06	-7.56727e-05	3e-07	-0.000168584	0.000187991	-3.698e-06	-5.3086e-05	0.000321723	-4.8474e-05	0.000459739
4e-07	9.363e-05	0.000449401	0.000288739	0.000184088	0.000448667	0.000226766	0.000595728	4e-07	-0.000102945	2.45846e-05	0.000187866	-0.000264336	-4.63964e-05	-4.17836e-05	8.25954e-05	4e-07	9.363e-05	0.000449401	0.000288739	0.000184088	0.000448667	0.000226766	0.000595728
5e-07	0.000611181	0.000946471	0.000774003	0.000692659	0.00064679	0.000719185	0.000811413	5e-07	-0.000119905	9.2152e-05	0.000267801	-0.000358996	1.00459e-05	-1.5046e-06	0.000144111	5e-07	0.000611181	0.000946471	0.000774003	0.000692659	0.00064679	0.000719185	0.000811413
6e-07	0.00100366	0.00132513	0.00120857	0.00110399	0.00079511	0.00110308	0.000974347	6e-07	-0.000129455	7.20059e-05	0.000274967	-0.000381026	3.68032e-05	2.77032e-05	0.00012265	6e-07	0.00100366	0.00132513	0.00120857	0.00110399	0.00079511	0.00110308	0.000974347
7e-07	0.000996115	0.00130078	0.0011246	0.00106983	0.000742221	0.0011283	0.000886306	7e-07	-0.000157633	8.06476e-05	0.000261651	-0.000366388	4.36477e-05	-7.714e-06	0.000123249	7e-07	0.000996115	0.00130078	0.0011246	0.00106983	0.000742221	0.0011283	0.000886306
8e-07	0.000574682	0.000918906	0.000765971	0.000655676	0.000545782	0.000691394	0.000677117	8e-07	-0.000164672	8.9319e-05	0.000238958	-0.000391916	9.69686e-05	-3.14849e-05	5.44136e-05	8e-07	0.000574682	0.000918906	0.000765971	0.000655676	0.000545782	0.000691394	0.000677117
9e-07	2.2656e-05	0.000349046	0.00019601	0.000120803	0.000278776	0.000151914	0.00042258	9e-07	-0.000154754	8.30665e-05	0.000228489	-0.000455624	0.00017528	4.98993e-05	0.000154763	9e-07	2.2656e-05	0.000349046	0.00019601	0.000120803	0.000278776	0.000151914	0.00042258
1e-06	-0.00036456	-2.0991e-05	-0.000191349	-0.000244196	0.000114109	-0.000212689	0.000238911	1e-06	-0.000205531	0.000100489	0.00031758	-0.000424621	5.51038e-05	1.59533e-05	0.000126521	1e-06	-0.00036456	-2.0991e-05	-0.000191349	-0.000244196	0.000114109	-0.000212689	0.000238911
1.1e-06	-0.000440219	-8.7772e-05	-0.00024511	-0.00034728	5.3512e-05	-0.000299875	0.000172724	1.1e-06	-0.000179123	9.49692e-05	0.000307255	-0.000422049	-1.19928e-05	4.95735e-05	5.93893e-05	1.1e-06	-0.000440219	-8.7772e-05	-0.00024511	-0.00034728	5.3512e-05	-0.000299875	0.000172724
1.2e-06	-0.0003248	5.511e-06	-0.000162926	-0.000228232	8.3009e-05	-0.000198944	0.000217387	1.2e-06	-0.000143503	4.58361e-05	0.000258834	-0.000435376	-1.04374e-05	3.94056e-05	5.91805e-05	1.2e-06	-0.0003248	5.511e-06	-0.000162926	-0.000228232	8.3009e-05	-0.000198944	0.000217387
1.3e-06	-0.000258714	9.0718e-05	-7.5788e-05	-0.000139751	0.00013137	-0.000103643	0.000274357	1.3e-06	-0.000141755	3.97681e-05	0.00027646	-0.000332991	4.35707e-05	2.73398e-05	8.53687e-05	1.3e-06	-0.000258714	9.0718e-05	-7.5788e-05	-0.000139751	0.00013137	-0.000103643	0.000274357
1.4e-06	-0.000278471	1.083e-06	-0.000171897	-0.00022043	0.000125678	-0.000168386	0.000296105	1.4e-06	-0.000113567	3.31591e-05	0.000352246	-0.000281455	9.02266e-05	6.30632e-05	5.96884e-05	1.4e-06	-0.000278471	1.083e-06	-0.000171897	-0.00022043	0.000125678	-0.000168386	0.000296105
1.5e-06	-0.000401845	-9.5172e-05	-0.000240205	-0.000309446	0.000156256	-0.000255604	0.000318439	1.5e-06	-0.000116503	0.000101354	0.000286878	-0.000334779	2.00808e-05	0.000128371	0.000106423	1.5e-06	-0.000401845	-9.5172e-05	-0.000240205	-0.000309446	0.000156256	-0.000255604	0.000318439
1.6e-06	-0.000283949	3.8681e-05	-0.00012995	-0.000199228	0.000254469	-0.000148733	0.000385306	1.6e-06	-7.69441e-05	0.000111309	0.000195661	-0.000373406	4.78923e-05	0.000134725	0.000168252	1.6e-06	-0.000283949	3.8681e-05	-0.00012995	-0.000199228	0.000254469	-0.000148733	0.000385306
1.7e-06	0.000120857	0.000423916	0.00025487	0.000197707	0.000492903	0.000248066	0.000641071	1.7e-06	-8.94228e-05	-9.95e-08	0.000223148	-0.000461929	0.000141717	5.71615e-05	7.91135e-05	1.7e-06	0.000120857	0.000423916	0.00025487	0.000197707	0.000492903	0.000248066	0.000641071
1.8e-06	0.000732455	0.00108706	0.000907963	0.000818022	0.000782298	0.000835614	0.000949676	1.8e-06	-0.000150844	4.7095e-05	0.000227138	-0.000394594	0.000113039	3.2598e-06	7.60036e-05	1.8e-06	0.000732455	0.00108706	0.000907963	0.000818022	0.000782298	0.000835614	0.000949676
1.9e-06	0.00133182	0.00166764	0.0014695	0.0014234	0.00104515	0.00142224	0.00120298	1.9e-06	-0.000173884	4.72591e-05	0.000239638	-0.000355743	4.94709e-05	1.11765e-05	7.26012e-05	1.9e-06	0.00133182	0.00166764	0.0014695	0.0014234	0.00104515	0.00142224	0.00120298
2e-06	0.00163989	0.00199323	0.00180568	0.0017289	0.00116305	0.00170988	0.00134959	2e-06	-0.000177852	6.95643e-05	0.000297895	-0.000361102	-8.5499e-06	2.48132e-05	0.000118585	2e-06	0.00163989	0.00199323	0.00180568	0.0017289	0.00116305	0.00170988	0.00134959
2.1e-06	0.00148908	0.00180822	0.00162686	0.00155509	0.00103241	0.00154028	0.00125862	2.1e-06	-0.000214053	0.000117014	0.000263837	-0.000317611	4.60692e-05	-1.43698e-05	0.000270221	2.1e-06	0.00148908	0.00180822	0.00162686	0.00155509	0.00103241	0.00154028	0.00125862
2.2e-06	0.00101854	0.00134369	0.00116456	0.00110868	0.000774564	0.00110206	0.000936696	2.2e-06	-0.000179589	6.57277e-05	0.000242354	-0.000337686	7.91091e-05	-9.77749e-05	0.000211712	2.2e-06	0.00101854	0.00134369	0.00116456	0.00110868	0.000774564	0.00110206	0.000936696
2.3e-06	0.000426103	0.000729289	0.000583819	0.000517333	0.000432572	0.000544033	0.0005778	2.3e-06	-0.000131537	5.18719e-05	0.00029575	-0.0003308	1.87864e-05	-5.11865e-05	0.000239171	2.3e-06	0.000426103	0.000729289	0.000583819	0.000517333	0.000432572	0.000544033	0.0005778
2.4e-06	-0.000176454	0.000160565	-4.4838e-05	-9.4714e-05	9.0078e-05	-6.2638e-05	0.000215415	2.4e-06	-8.08602e-05	7.64443e-05	0.000310996	-0.000403892	-7.7831e-06	5.08494e-05	0.000213111	2.4e-06	-0.000176454	0.000160565	-4.4838e-05	-9.4714e-05	9.0078e-05	-6.2638e-05	0.000215415
2.5e-06	-0.00073905	-0.000395074	-0.000570023	-0.000648127	-0.000215495	-0.000610849	-8.6626e-05	2.5e-06	-0.000145166	6.81526e-05	0.000252158	-0.000367586	3.15196e-05	4.01776e-05	9.23209e-05	2.5e-06	-0.00073905	-0.000395074	-0.000570023	-0.000648127	-0.000215495	-0.000610849	-8.6626e-05
2.6e-06	-0.00120527	-0.000849523	-0.00107901	-0.0011148	-0.000416178	-0.00107397	-0.000314264	2.6e-06	-0.000185317	6.89194e-05	0.000257387	-0.000357407	6.30005e-05	7.353e-07	7.57344e-05	2.6e-06	-0.00120527	-0.000849523	-0.00107901	-0.0011148	-0.000416178	-0.00107397	-0.000314264
2.7e-06	-0.00157022	-0.00120565	-0.00145702	-0.00147943	-0.000547246	-0.00145791	-0.000445673	2.7e-06	-0.000176016	5.81916e-05	0.000317643	-0.000328312	0.000100905	1.09409e-05	0.000120919	2.7e-06	-0.00157022	-0.00120565	-0.00145702	-0.00147943	-0.000547246	-0.00145791	-0.000445673
2.8e-06	-0.0016571	-0.00130389	-0.00153546	-0.00153491	-0.000522699	-0.00154698	-0.000405707	2.8e-06	-0.000132549	1.86834e-05	0.00034021	-0.000319658	0.000166906	0.000106705	0.000185425	2.8e-06	-0.0016571	-0.00130389	-0.00153546	-0.00153491	-0.000522699	-0.00154698	-0.000405707
2.9e-06	-0.00131925	-0.000996158	-0.00118118	-0.00122229	-0.000248168	-0.00118229	-0.000127054	2.9e-06	-8.47967e-05	-5.333e-06	0.00030907	-0.000276386	3.03448e-05	0.000125956	6.32668e-05	2.9e-06	-0.00131925	-0.000996158	-0.00118118	-0.00122229	-0.000248168	-0.00118229	-0.000127054
3e-06	-0.000663919	-0.000341735	-0.000524355	-0.000572514	0.000135781	-0.000544189	0.000250546	3e-06	-0.000149204	1.55385e-05	0.000269192	-0.000367805	2.2144e-06	6.4807e-05	4.10147e-05	3e-06	-0.000663919	-0.000341735	-0.000524355	-0.000572514	0.000135781	-0.000544189	0.000250546
3.1e-06	0.00042573	0.000749964	0.000565785	0.000510565	0.000697012	0.000552051	0.000849895	3.1e-06	-0.000139422	6.76946e-05	0.000275622	-0.000386039	3.31071e-05	6.0658e-05	7.69626e-05	3.1e-06	0.00042573	0.000749964	0.000565785	0.000510565	0.000697012	0.000552051	0.000849895
3.2e-06	0.00154239	0.00189024	0.0017147	0.00165491	0.00125964	0.00167953	0.00143726	3.2e-06	-0.000158396	7.57054e-05	0.000293634	-0.000381078	1.64341e-05	5.94468e-05	7.72528e-05	3.2e-06	0.00154239	0.00189024	0.0017147	0.00165491	0.00125964	0.00167953	0.00143726
3.3e-06	0.0024401	0.00275877	0.00257784	0.00251065	0.00167673	0.00252206	0.00186755	3.3e-06	-0.000159332	9.64665e-05	0.000257464	-0.000460672	6.52911e-05	1.97132e-05	2.34762e-05	3.3e-06	0.0024401	0.00275877	0.00257784	0.00251065	0.00167673	0.00252206	0.00186755
3.4e-06	0.00288608	0.00324063	0.00303818	0.00299344	0.00186185	0.00295189	0.0020886	3.4e-06	-0.000120238	0.000169729	0.000285771	-0.000431391	0.000137263	7.67037e-05	0.000186655	3.4e-06	0.00288608	0.00324063	0.00303818	0.00299344	0.00186185	0.00295189	0.0020886
3.5e-06	0.00272366	0.00306136	0.00290507	0.00282612	0.00175643	0.00282755	0.00193395	3.5e-06	-0.000149972	6.18141e-05	0.000271145	-0.000389958	9.661e-07	-3.4765e-05	0.000172754	3.5e-06	0.00272366	0.00306136	0.00290507	0.00282612	0.00175643	0.00282755	0.00193395
3.6e-06	0.00218962	0.00252644	0.00233433	0.00228235	0.00138248	0.00228869	0.00155687	3.6e-06	-0.000125054	2.84896e-05	0.000285466	-0.000375943	2.43816e-05	1.64068e-05	3.12986e-05	3.6e-06	0.00218962	0.00252644	0.00233433	0.00228235	0.00138248	0.00228869	0.00155687
3.7e-06	0.00119496	0.00152519	0.00139406	0.00128383	0.000772313	0.0013069	0.000932481	3.7e-06	-0.00013147	8.25485e-05	0.000255087	-0.000336399	4.5162e-06	2.13156e-05	9.65463e-05	3.7e-06	0.00119496	0.00152519	0.00139406	0.00128383	0.000772313	0.0013069	0.000932481
3.8e-06	-2.295e-06	0.000332828	0.000154094	6.5678e-05	9.789e-05	0.000114534	0.000224536	3.8e-06	-0.000162878	3.20023e-05	0.000278351	-0.00037961	1.3175e-06	4.25704e-05	7.21551e-05	3.8e-06	-2.295e-06	0.000332828	0.000154094	6.5678e-05	9.789e-05	0.000114534	0.000224536
3.9e-06	-0.00136923	-0.00106853	-0.00118764	-0.00128425	-0.000669516	-0.00124885	-0.000574885	3.9e-06	-0.000157925	-9.3277e-06	0.000274269	-0.000464172	4.77809e-05	6.25248e-05	3.31735e-05	3.9e-06	-0.00136923	-0.00106853	-0.00118764	-0.00128425	-0.000669516	-0.00124885	-0.000574885
4e-06	-0.00248034	-0.00219879	-0.002347	-0.00241429	-0.00122072	-0.0023466	-0.00111916	4e-06	-9.12761e-05	6.53994e-05	0.000235334	-0.000373543	-3.19584e-05	7.26205e-05	0.000100614	4e-06	-0.00248034	-0.00219879	-0.002347	-0.00241429	-0.00122072	-0.0023466	-0.00111916
4.1e-06	-0.00342981	-0.00312106	-0.0032765	-0.00333993	-0.00165298	-0.00324068	-0.00158249	4.1e-06	-9.34458e-05	1.5363e-06	0.000221205	-0.000253119	-4.87203e-05	5.79157e-05	7.78905e-05	4.1e-06	-0.00342981	-0.00312106	-0.0032765	-0.00333993	-0.00165298	-0.00324068	-0.00158249
4.2e-06	-0.00339254	-0.00307702	-0.00323686	-0.00329386	-0.00146444	-0.00321581	-0.00139689	4.2e-06	-0.000114039	5.33237e-05	0.000177362	-0.00033992	1.34914e-05	7.77878e-05	2.51115e-05	4.2e-06	-0.00339254	-0.00307702	-0.00323686	-0.00329386	-0.00146444	-0.00321581	-0.00139689
4.3e-06	-0.00277514	-0.00246728	-0.00265133	-0.00268745	-0.00106445	-0.00262056	-0.000968013	4.3e-06	-0.000127412	0.000110165	0.000215854	-0.000426057	-2.33627e-05	4.09943e-05	0.000119234	4.3e-06	-0.00277514	-0.00246728	-0.00265133	-0.00268745	-0.00106445	-0.00262056	-0.000968013
4.4e-06	-0.00137512	-0.0010567	-0.00121463	-0.00128612	-0.000207676	-0.00121005	-8.8155e-05	4.4e-06	-0.000161718	7.74115e-05	0.000267213	-0.000413049	4.9495e-05	8.0449e-06	0.000122321	4.4e-06	-0.00137512	-0.0010567	-0.00121463	-0.00128612	-0.000207676	-0.00121005	-8.8155e-05
4.5e-06	0.000424494	0.000771774	0.000581804	0.000523171	0.000739895	0.000504206	0.000886692	4.5e-06	-0.000124942	2.15837e-05	0.000311341	-0.000342382	8.45392e-05	2.787e-06	-6.8651e-06	4.5e-06	0.000424494	0.000771774	0.000581804	0.000523171	0.000739895	0.000504206	0.000886692
4.6e-06	0.00223545	0.00258878	0.00241901	0.00235422	0.00171542	0.00234096	0.00190528	4.6e-06	-9.87289e-05	1.20467e-05	0.00027774	-0.000352041	7.33142e-05	2.72033e-05	-3.74454e-05	4.6e-06	0.00223545	0.00258878	0.00241901	0.00235422	0.00171542	0.00234096	0.00190528
4.7e-06	0.0035706	0.00390044	0.00375873	0.00365564	0.00232711	0.00367014	0.00257139	4.7e-06	-0.000103516	-3.69528e-05	0.000213334	-0.000347886	0.000104997	7.3911e-06	0.000119077	4.7e-06	0.0035706	0.00390044	0.00375873	0.00365564	0.00232711	0.00367014	0.00257139
4.8e-06	0.00415599	0.00452721	0.00433884	0.00424936	0.00258929	0.00426309	0.00280205	4.8e-06	-0.000158743	5.7574e-06	0.00028223	-0.000473818	6.09905e-05	-3.01e-05	0.000113499	4.8e-06	0.00415599	0.00452721	0.00433884	0.00424936	0.00258929	0.00426309	0.00280205
4.9e-06	0.00429724	0.00464169	0.00450542	0.0044149	0.00264891	0.0043588	0.00286505	4.9e-06	-0.000149231	1.93545e-05	0.000287468	-0.000498316	3.06454e-05	-4.48962e-05	8.09982e-05	4.9e-06	0.00429724	0.00464169	0.00450542	0.0044149	0.00264891	0.0043588	0.00286505
5e-06	0.00367388	0.00398062	0.00381364	0.00373791	0.00216283	0.00374531	0.00238529	5e-06	-0.000165567	4.57997e-05	0.000234501	-0.00035969	4.05917e-05	2.24759e-05	4.40828e-05	5e-06	0.00367388	0.00398062	0.00381364	0.00373791	0.00216283	0.00374531	0.00238529
5.1e-06	0.00226274	0.00263481	0.00245959	0.00237141	0.00134756	0.00235611	0.00151818	5.1e-06	-0.000141925	7.65796e-05	0.000292022	-0.000308366	2.3672e-06	5.69939e-05	0.000118004	5.1e-06	0.00226274	0.00263481	0.00245959	0.00237141	0.00134756	0.00235611	0.00151818
5.2e-06	0.000405432	0.00073161	0.000571444	0.000508486	0.0002496	0.00047481	0.000416094	5.2e-06	-0.000135568	4.27604e-05	0.000348962	-0.000426741	-3.15591e-05	-4.1519e-06	0.000111367	5.2e-06	0.000405432	0.00073161	0.000571444	0.000508486	0.0002496	0.00047481	0.000416094
5.3e-06	-0.00176732	-0.00143896	-0.00164444	-0.00169577	-0.00090406	-0.00165867	-0.000776743	5.3e-06	-0.000143467	6.9549e-05	0.000258794	-0.000610324	0.000113694	-8.69691e-05	-8.5695e-06	5.3e-06	-0.00176732	-0.00143896	-0.00164444	-0.00169577	-0.00090406	-0.00165867	-0.000776743
5.4e-06	-0.00350329	-0.00318469	-0.00337214	-0.00342444	-0.00179538	-0.0033522	-0.00170554	5.4e-06	-0.000213713	0.000127088	0.000262121	-0.000432147	0.000110068	-1.88583e-05	9.3805e-05	5.4e-06	-0.00350329	-0.00318469	-0.00337214	-0.00342444	-0.00179538	-0.0033522	-0.00170554
5.5e-06	-0.00407607	-0.00376095	-0.00393086	-0.00397838	-0.00172348	-0.00391089	-0.00168103	5.5e-06	-0.000199154	5.68459e-05	0.000259408	-0.000280323	1.77071e-05	3.48333e-05	8.61285e-05	5.5e-06	-0.00407607	-0.00376095	-0.00393086	-0.00397838	-0.00172348	-0.00391089	-0.00168103
5.6e-06	-0.0050519	-0.00474427	-0.00491397	-0.00496447	-0.00238928	-0.00487267	-0.00233351	5.6e-06	-0.000148515	4.81484e-05	0.000272955	-0.000332286	8.7591e-06	3.81602e-05	7.50707e-05	5.6e-06	-0.0050519	-0.00474427	-0.00491397	-0.00496447	-0.00238928	-0.00487267	-0.00233351
5.7e-06	-0.00405919	-0.00373343	-0.00394189	-0.00398579	-0.00166106	-0.00386928	-0.0016072	5.7e-06	-0.000143215	0.000101401	0.000257162	-0.000471502	-3.8403e-05	2.58958e-05	0.000119444	5.7e-06	-0.00405919	-0.00373343	-0.00394189	-0.00398579	-0.00166106	-0.00386928	-0.0016072
5.8e-06	-0.00240765	-0.00208309	-0.00224899	-0.00230494	-0.00078796	-0.00227375	-0.000674729	5.8e-06	-0.000176149	6.14805e-05	0.000246258	-0.000500584	-5.0596e-05	3.19933e-05	0.000185451	5.8e-06	-0.00240765	-0.00208309	-0.00224899	-0.00230494	-0.00078796	-0.00227375	-0.000674729
5.9e-06	0.000144924	0.000527464	0.000295178	0.000242882	0.000649695	0.000242153	0.000789038	5.9e-06	-0.000204735	0.000183118	0.000229192	-0.000426939	9.2473e-06	7.78856e-05	0.000354664	5.9e-06	0.000144924	0.000527464	0.000295178	0.000242882	0.000649695	0.000242153	0.000789038
6e-06	0.0023211	0.00270688	0.00244871	0.00240335	0.0016359	0.00240814	0.00186567	6e-06	-0.000127741	0.000115714	0.000257153	-0.000385758	5.339e-07	0.000116008	0.000170776	6e-06	0.0023211	0.00270688	0.00244871	0.00240335	0.0016359	0.00240814	0.00186567
6.1e-06	0.00431114	0.00472883	0.0045005	0.00443276	0.00276104	0.00437567	0.00304213	6.1e-06	-0.000165296	4.14337e-05	0.000292868	-0.000385343	4.32817e-05	9.11001e-05	9.83803e-05	6.1e-06	0.00431114	0.00472883	0.0045005	0.00443276	0.00276104	0.00437567	0.00304213
6.2e-06	0.00510121	0.00548745	0.0052823	0.00520016	0.00311418	0.00516662	0.00337426	6.2e-06	-0.000133413	3.40277e-05	0.000258716	-0.000382014	2.82547e-05	3.36554e-05	2.10655e-05	6.2e-06	0.00510121	0.00548745	0.0052823	0.00520016	0.00311418	0.00516662	0.00337426
6.3e-06	0.00549335	0.00583526	0.00568411	0.00558798	0.00332225	0.00555096	0.00358602	6.3e-06	-0.000172119	0.000126191	0.000246704	-0.000364887	6.81035e-05	-1.8398e-06	0.000141975	6.3e-06	0.00549335	0.00583526	0.00568411	0.00558798	0.00332225	0.00555096	0.00358602
6.4e-06	0.00522143	0.00553616	0.00537363	0.00528842	0.0033098	0.00527942	0.0035373	6.4e-06	-0.000163667	0.000109842	0.000270727	-0.000296599	0.000114396	-7.434e-07	0.000128056	6.4e-06	0.00522143	0.00553616	0.00537363	0.00528842	0.0033098	0.00527942	0.0035373
6.5e-06	0.00300342	0.00332776	0.00319463	0.00309706	0.00171448	0.00309861	0.00189536	6.5e-06	-0.000138567	3.41995e-05	0.000207837	-0.000343534	9.1086e-06	3.08961e-05	-2.05441e-05	6.5e-06	0.00300342	0.00332776	0.00319463	0.00309706	0.00171448	0.00309861	0.00189536
6.6e-06	0.00164978	0.00190858	0.00178776	0.00172642	0.00121267	0.00175889	0.00133639	6.6e-06	-4.92109e-05	3.04973e-05	0.000218967	-0.000389244	-0.000129388	8.22942e-05	0.000107829	6.6e-06	0.00164978	0.00190858	0.00178776	0.00172642	0.00121267	0.00175889	0.00133639
6.7e-06	-0.00172277	-0.00135592	-0.00159576	-0.00164243	-0.000960418	-0.00158668	-0.000875756	6.7e-06	-0.000105365	0.000133113	0.000223384	-0.000339172	-3.2625e-06	5.8988e-06	0.000144934	6.7e-06	-0.00172277	-0.00135592	-0.00159576	-0.00164243	-0.000960418	-0.00158668	-0.000875756
6.8e-06	-0.00363997	-0.00331571	-0.00349877	-0.00352693	-0.00188228	-0.00348019	-0.00179975	6.8e-06	-0.000190448	0.000109932	0.000269979	-0.000298677	4.61479e-05	3.06631e-05	0.000103318	6.8e-06	-0.00363997	-0.00331571	-0.00349877	-0.00352693	-0.00188228	-0.00348019	-0.00179975
6.9e-06	-0.00513245	-0.00482417	-0.00499298	-0.00502606	-0.00254382	-0.00490389	-0.00249952	6.9e-06	-0.000158592	5.32194e-05	0.000272685	-0.000331874	4.84156e-05	3.33818e-05	0.000102687	6.9e-06	-0.00513245	-0.00482417	-0.00499298	-0.00502606	-0.00254382	-0.00490389	-0.00249952
7e-06	-0.00569133	-0.00541368	-0.00557492	-0.00561471	-0.00265924	-0.00550294	-0.00261545	7e-06	-0.000151285	1.84044e-05	0.000273813	-0.000416348	1.23807e-05	4.1545e-05	4.03677e-05	7e-06	-0.00569133	-0.00541368	-0.00557492	-0.00561471	-0.00265924	-0.00550294	-0.00261545
7.1e-06	-0.00471731	-0.00442864	-0.00457639	-0.00463125	-0.00189383	-0.00453307	-0.00186343	7.1e-06	-0.000163033	4.77335e-05	0.00022584	-0.000413491	-6.97238e-05	3.40452e-05	0.000130343	7.1e-06	-0.00471731	-0.00442864	-0.00457639	-0.00463125	-0.00189383	-0.00453307	-0.00186343
7.2e-06	-0.00293196	-0.00266701	-0.00278441	-0.00284864	-0.00100934	-0.00276075	-0.000885676	7.2e-06	-0.000134906	6.33475e-05	0.000271419	-0.000315028	-0.000110631	3.47706e-05	0.000174694	7.2e-06	-0.00293196	-0.00266701	-0.00278441	-0.00284864	-0.00100934	-0.00276075	-0.000885676
7.3e-06	-0.000159021	0.000183613	-1.471e-05	-9.4418e-05	0.00051665	-2.1787e-05	0.000606951	7.3e-06	-5.55011e-05	6.76503e-05	0.000279358	-0.000342332	1.61263e-05	6.76828e-05	-2.53135e-05	7.3e-06	-0.000159021	0.000183613	-1.471e-05	-9.4418e-05	0.00051665	-2.1787e-05	0.000606951
7.4e-06	0.00239651	0.00273792	0.00254082	0.00248464	0.00175124	0.00248807	0.00191989	7.4e-06	-0.000106339	4.14759e-05	0.000276248	-0.000439919	-4.4119e-06	9.54395e-05	-1.98647e-05	7.4e-06	0.00239651	0.00273792	0.00254082	0.00248464	0.00175124	0.00248807	0.00191989
7.5e-06	0.00434663	0.00474597	0.00454336	0.00447223	0.00277023	0.00444153	0.00297272	7.5e-06	-0.000164745	3.01419e-05	0.000273776	-0.000437194	3.07464e-05	3.55782e-05	3.2998e-05	7.5e-06	0.00434663	0.00474597	0.00454336	0.00447223	0.00277023	0.00444153	0.00297272
7.6e-06	0.00538811	0.00575871	0.0055522	0.00547015	0.00327634	0.00545291	0.00353467	7.6e-06	-0.000144835	0.000105793	0.000281762	-0.000291898	1.83625e-05	1.35895e-05	0.000142674	7.6e-06	0.00538811	0.00575871	0.0055522	0.00547015	0.00327634	0.00545291	0.00353467
7.7e-06	0.00572902	0.00607653	0.00591798	0.005825	0.00349043	0.00577273	0.00374473	7.7e-06	-0.000113346	8.4626e-05	0.000260373	-0.000346285	-2.77733e-05	5.92314e-05	0.000142449	7.7e-06	0.00572902	0.00607653	0.00591798	0.005825	0.00349043	0.00577273	0.00374473
7.8e-06	0.00426831	0.00465508	0.00448233	0.00436808	0.00243521	0.00438866	0.00269212	7.8e-06	-0.000164281	5.2096e-05	0.000287816	-0.000473473	1.86606e-05	0.000110619	6.37021e-05	7.8e-06	0.00426831	0.00465508	0.00448233	0.00436808	0.00243521	0.00438866	0.00269212
7.9e-06	0.0029719	0.00329306	0.00311263	0.00304387	0.00148426	0.0030276	0.00167194	7.9e-06	-0.000183872	8.58193e-05	0.000197103	-0.00052314	9.8228e-06	4.89483e-05	9.11043e-05	7.9e-06	0.0029719	0.00329306	0.00311263	0.00304387	0.00148426	0.0030276	0.00167194
8e-06	0.00138268	0.0017292	0.00157038	0.00150198	0.000965089	0.00149649	0.00112568	8e-06	-0.000187362	7.25425e-05	0.000209143	-0.000440564	-6.5247e-06	5.5259e-06	0.000145651	8e-06	0.00138268	0.0017292	0.00157038	0.00150198	0.000965089	0.00149649	0.00112568
8.1e-06	-0.00101471	-0.000724713	-0.000873086	-0.00094199	-0.00052658	-0.000913594	-0.000373058	8.1e-06	-0.000130801	5.55463e-05	0.000266986	-0.000382601	6.73609e-05	1.77664e-05	7.65937e-05	8.1e-06	-0.00101471	-0.000724713	-0.000873086	-0.00094199	-0.00052658	-0.000913594	-0.000373058
8.2e-06	-0.00314038	-0.00285979	-0.00300222	-0.00304758	-0.00156473	-0.0029923	-0.0014873	8.2e-06	-0.000170332	4.81343e-05	0.000306125	-0.000417294	3.25744e-05	8.70244e-05	4.32087e-05	8.2e-06	-0.00314038	-0.00285979	-0.00300222	-0.00304758	-0.00156473	-0.0029923	-0.0014873
8.3e-06	-0.00472383	-0.00444634	-0.00461731	-0.00467632	-0.00235393	-0.00456214	-0.00229866	8.3e-06	-0.00019704	0.000116322	0.000319536	-0.000500634	-3.43404e-05	0.000107664	0.00017912	8.3e-06	-0.00472383	-0.00444634	-0.00461731	-0.00467632	-0.00235393	-0.00456214	-0.00229866
8.4e-06	-0.00605004	-0.00571462	-0.00591061	-0.00598106	-0.00308945	-0.00583385	-0.00305391	8.4e-06	-0.00021672	5.19331e-05	0.000244941	-0.000437977	0.000106156	4.13285e-05	1.38209e-05	8.4e-06	-0.00605004	-0.00571462	-0.00591061	-0.00598106	-0.00308945	-0.00583385	-0.00305391
8.5e-06	-0.00502233	-0.00471113	-0.00489275	-0.0049715	-0.00231769	-0.00487503	-0.00221116	8.5e-06	-0.000217114	4.23396e-05	0.000173887	-0.00040003	2.68223e-05	-5.20676e-05	-8.85162e-05	8.5e-06	-0.00502233	-0.00471113	-0.00489275	-0.0049715	-0.00231769	-0.00487503	-0.00221116
8.6e-06	-0.00346176	-0.00308974	-0.0033531	-0.00337083	-0.00138123	-0.0033241	-0.00127628	8.6e-06	-0.000182564	3.26734e-05	0.000243303	-0.000368099	2.15404e-05	3.09141e-05	-1.7502e-05	8.6e-06	-0.00346176	-0.00308974	-0.0033531	-0.00337083	-0.00138123	-0.0033241	-0.00127628
8.7e-06	-0.000888228	-0.000574152	-0.000757679	-0.000799956	-0.000124719	-0.000798833	2.2283e-05	8.7e-06	-0.000149387	3.12031e-05	0.000287722	-0.000340191	3.2568e-06	3.80025e-05	2.84055e-05	8.7e-06	-0.000888228	-0.000574152	-0.000757679	-0.000799956	-0.000124719	-0.000798833	2.2283e-05
8.8e-06	0.00183995	0.00219912	0.00198273	0.00193565	0.00138271	0.0019536	0.00157248	8.8e-06	-0.000165737	2.58892e-05	0.000229457	-0.000313818	3.8976e-05	1.00075e-05	7.58817e-05	8.8e-06	0.00183995	0.00219912	0.00198273	0.00193565	0.00138271	0.0019536	0.00157248
8.9e-06	0.00375256	0.00412357	0.00392415	0.00385267	0.00240773	0.00383536	0.00262372	8.9e-06	-0.000198002	2.5777e-06	0.000259455	-0.000360594	0.000111447	3.65108e-05	2.48446e-05	8.9e-06	0.00375256	0.00412357	0.00392415	0.00385267	0.00240773	0.00383536	0.00262372
9e-06	0.00470328	0.00507449	0.00487277	0.00479658	0.00290801	0.00479892	0.00312692	9e-06	-0.000188082	1.2706e-05	0.000258644	-0.000322865	0.000142616	3.69227e-05	-5.5134e-05	9e-06	0.00470328	0.00507449	0.00487277	0.00479658	0.00290801	0.00479892	0.00312692
9.1e-06	0.00501483	0.00540167	0.00517602	0.00510868	0.00313221	0.00506318	0.00335131	9.1e-06	-7.89531e-05	8.58681e-05	0.000244583	-0.000238138	1.143e-05	1.52674e-05	-4.34348e-05	9.1e-06	0.00501483	0.00540167	0.00517602	0.00510868	0.00313221	0.00506318	0.00335131
9.2e-06	0.00349762	0.00389667	0.00371537	0.00362587	0.0018893	0.00356012	0.0021388	9.2e-06	-8.6216e-05	3.74577e-05	0.000367914	-0.000342771	-5.40658e-05	0.000102983	-3.72063e-05	9.2e-06	0.00349762	0.00389667	0.00371537	0.00362587	0.0018893	0.00356012	0.0021388
9.3e-06	0.00349804	0.00383796	0.00360434	0.00360205	0.00221764	0.003528	0.00248073	9.3e-06	-0.000131704	8.87833e-05	0.000287986	-0.000349339	-2.00419e-05	1.92335e-05	5.37088e-05	9.3e-06	0.00349804	0.00383796	0.00360434	0.00360205	0.00221764	0.003528	0.00248073
9.4e-06	0.00119507	0.00154514	0.0013783	0.001326	0.000696668	0.0012984	0.000881662	9.4e-06	-0.000151265	7.00664e-05	0.000242504	-0.000355573	-1.33868e-05	-7.4809e-06	0.000114994	9.4e-06	0.00119507	0.00154514	0.0013783	0.001326	0.000696668	0.0012984	0.000881662
9.5e-06	-0.000429908	-7.9435e-05	-0.000266357	-0.000319148	-2.3954e-05	-0.000308373	0.000120669	9.5e-06	-0.000139828	6.29059e-05	0.000242923	-0.000320692	1.48204e-05	3.37623e-05	5.23403e-05	9.5e-06	-0.000429908	-7.9435e-05	-0.000266357	-0.000319148	-2.3954e-05	-0.000308373	0.000120669
9.6e-06	-0.00228402	-0.00200212	-0.00214797	-0.00219357	-0.00105709	-0.0021476	-0.000975588	9.6e-06	-0.000104116	8.039e-06	0.000308014	-0.000410681	-2.68108e-05	-2.54169e-05	-7.10611e-05	9.6e-06	-0.00228402	-0.00200212	-0.00214797	-0.00219357	-0.00105709	-0.0021476	-0.000975588
9.7e-06	-0.00359421	-0.00329873	-0.00346906	-0.00352921	-0.00164295	-0.00342273	-0.0015903	9.7e-06	-0.000126268	-1.63e-06	0.000402082	-0.000403565	-3.8446e-05	-6.2223e-05	4.78126e-05	9.7e-06	-0.00359421	-0.00329873	-0.00346906	-0.00352921	-0.00164295	-0.00342273	-0.0015903
9.8e-06	-0.00477353	-0.00440837	-0.0045841	-0.00467387	-0.00240139	-0.00458559	-0.00238689	9.8e-06	-0.000206567	6.15308e-05	0.000390606	-0.000376188	8.8712e-06	-3.5714e-06	5.89937e-05	9.8e-06	-0.00477353	-0.00440837	-0.0045841	-0.00467387	-0.00240139	-0.00458559	-0.00238689
9.9e-06	-0.00402573	-0.00368146	-0.00383015	-0.00387775	-0.0017718	-0.00381873	-0.0017266	9.9e-06	-0.000157211	6.8745e-05	0.000242797	-0.000337805	4.75729e-05	7.2002e-06	6.90706e-05	9.9e-06	-0.00402573	-0.00368146	-0.00383015	-0.00387775	-0.0017718	-0.00381873	-0.0017266
1e-05	-0.00278443	-0.00243466	-0.00263786	-0.00265499	-0.00109096	-0.00258881	-0.00103426	1e-05	-0.000128565	7.11526e-05	0.000255467	-0.000424004	-1.35425e-05	2.68735e-05	0.000101464	1e-05	-0.00278443	-0.00243466	-0.00263786	-0.00265499	-0.00109096	-0.00258881	-0.00103426
1.01e-05	-0.000891998	-0.000542037	-0.00073935	-0.000778582	-0.000152778	-0.00075968	-2.5183e-05	1.01e-05	-0.000167957	4.7622e-05	0.000287544	-0.000353164	7.24025e-05	2.06409e-05	6.45915e-05	1.01e-05	-0.000891998	-0.000542037	-0.00073935	-0.000778582	-0.000152778	-0.00075968	-2.5183e-05
1.02e-05	0.00112042	0.00148816	0.00128565	0.0012294	0.000937716	0.00124615	0.00110183	1.02e-05	-0.000215433	8.89001e-05	0.000254219	-0.000305541	9.66042e-05	-6.3753e-06	5.44482e-05	1.02e-05	0.00112042	0.00148816	0.00128565	0.0012294	0.000937716	0.00124615	0.00110183
1.03e-05	0.00265251	0.00296883	0.00280589	0.00272556	0.00176412	0.00273481	0.00194078	1.03e-05	-0.000207046	7.431e-05	0.000198353	-0.000273717	0.000166653	3.2181e-05	6.84828e-05	1.03e-05	0.00265251	0.00296883	0.00280589	0.00272556	0.00176412	0.00273481	0.00194078
1.04e-05	0.00334113	0.00370853	0.00354604	0.00342891	0.00215048	0.00344163	0.00233463	1.04e-05	-0.000131836	3.38521e-05	0.000217891	-0.000369767	0.000119566	2.16057e-05	6.61586e-05	1.04e-05	0.00334113	0.00370853	0.00354604	0.00342891	0.00215048	0.00344163	0.00233463
1.05e-05	0.0035324	0.00391657	0.00372338	0.00360908	0.00225623	0.00362673	0.00247272	1.05e-05	-0.000125201	5.34857e-05	0.000250951	-0.000352176	0.000141712	2.51235e-05	8.88615e-05	1.05e-05	0.0035324	0.00391657	0.00372338	0.00360908	0.00225623	0.00362673	0.00247272
1.06e-05	0.00312691	0.00346589	0.00333902	0.0032244	0.00209704	0.00326379	0.00221917	1.06e-05	-0.000162583	5.81417e-05	0.00028493	-0.000380271	3.05625e-05	4.58966e-05	7.76828e-05	1.06e-05	0.00312691	0.00346589	0.00333902	0.0032244	0.00209704	0.00326379	0.00221917
1.07e-05	0.00232599	0.00267116	0.00249415	0.00241732	0.00152318	0.00243409	0.00168934	1.07e-05	-0.000160522	2.64378e-05	0.000307075	-0.000386719	-2.04938e-05	5.18591e-05	1.70731e-05	1.07e-05	0.00232599	0.00267116	0.00249415	0.00241732	0.00152318	0.00243409	0.00168934
1.08e-05	0.00129955	0.00168377	0.00149543	0.0014147	0.000993292	0.00141583	0.00113339	1.08e-05	-0.000215449	3.489e-05	0.000253656	-0.000333076	-5.40875e-05	5.48465e-05	2.54596e-05	1.08e-05	0.00129955	0.00168377	0.00149543	0.0014147	0.000993292	0.00141583	0.00113339
1.09e-05	-2.6122e-05	0.000294472	0.000129506	5.9041e-05	0.000208554	0.000112308	0.000381795	1.09e-05	-0.000288055	2.5095e-06	0.000253717	-0.000426875	1.90078e-05	0.000118245	6.11539e-05	1.09e-05	-2.6122e-05	0.000294472	0.000129506	5.9041e-05	0.000208554	0.000112308	0.000381795
1.1e-05	-0.00131694	-0.00099017	-0.00118321	-0.00124826	-0.000447522	-0.0012094	-0.000329007	1.1e-05	-0.00024841	-4.6077e-05	0.000279269	-0.000430819	-1.45457e-05	4.67878e-05	2.41994e-05	1.1e-05	-0.00131694	-0.00099017	-0.00118321	-0.00124826	-0.000447522	-0.0012094	-0.000329007
1.11e-05	-0.00224743	-0.00196226	-0.00210454	-0.00218784	-0.000937116	-0.00211003	-0.000837488	1.11e-05	-0.000207229	2.4731e-06	0.000308108	-0.000378099	3.42537e-05	2.05871e-05	5.95418e-05	1.11e-05	-0.00224743	-0.00196226	-0.00210454	-0.00218784	-0.000937116	-0.00211003	-0.000837488
1.12e-05	-0.00270015	-0.00239415	-0.00253311	-0.00261453	-0.00113828	-0.00255934	-0.00102243	1.12e-05	-0.000155502	6.13864e-05	0.000259111	-0.000358459	3.73199e-05	-1.2316e-06	7.83385e-05	1.12e-05	-0.00270015	-0.00239415	-0.00253311	-0.00261453	-0.00113828	-0.00255934	-0.00102243
1.13e-05	-0.00250114	-0.00220972	-0.002335	-0.00242375	-0.00105115	-0.00234171	-0.000963608	1.13e-05	-0.000116418	9.81891e-05	0.000208394	-0.000372554	2.42323e-05	8.1472e-06	0.000129402	1.13e-05	-0.00250114	-0.00220972	-0.002335	-0.00242375	-0.00105115	-0.00234171	-0.000963608
1.14e-05	-0.0015768	-0.00123702	-0.00140378	-0.0014787	-0.00053504	-0.00144549	-0.000417916	1.14e-05	-0.00012539	0.000118887	0.000268506	-0.000394091	1.32068e-05	5.10913e-05	0.000106172	1.14e-05	-0.0015768	-0.00123702	-0.00140378	-0.0014787	-0.00053504	-0.00144549	-0.000417916
1.15e-05	-0.000491694	-0.000171971	-0.000338814	-0.000417384	-1.3221e-05	-0.000370388	0.000125367	1.15e-05	-0.000152852	0.000172405	0.000395527	-0.00034231	5.57304e-05	0.00014735	0.000127315	1.15e-05	-0.000491694	-0.000171971	-0.000338814	-0.000417384	-1.3221e-05	-0.000370388	0.000125367
1.16e-05	0.000621123	0.000980014	0.000793757	0.000712729	0.000590482	0.000725632	0.000788236	1.16e-05	-0.00019546	0.000115406	0.000316903	-0.000239082	0.000205913	0.000144264	0.0001064	1.16e-05	0.000621123	0.000980014	0.000793757	0.000712729	0.000590482	0.000725632	0.000788236
1.17e-05	0.00143233	0.00176301	0.00154187	0.00150396	0.00104614	0.00148843	0.00121413	1.17e-05	-0.000172827	-4.8913e-05	0.000298126	-0.000426545	0.000134771	6.90945e-05	-3.79878e-05	1.17e-05	0.00143233	0.00176301	0.00154187	0.00150396	0.00104614	0.00148843	0.00121413
1.18e-05	0.00186773	0.0022189	0.00204418	0.00196687	0.00128745	0.00197176	0.00152469	1.18e-05	-0.000145477	-2.71226e-05	0.000252074	-0.000389128	3.83427e-05	3.35548e-05	1.00003e-05	1.18e-05	0.00186773	0.0022189	0.00204418	0.00196687	0.00128745	0.00197176	0.00152469
1.19e-05	0.00197038	0.00233373	0.00212852	0.00207372	0.00134155	0.00206456	0.00158551	1.19e-05	-0.000154355	8.23519e-05	0.000274022	-0.000355481	3.82449e-05	4.3731e-06	0.000102214	1.19e-05	0.00197038	0.00233373	0.00212852	0.00207372	0.00134155	0.00206456	0.00158551
1.2e-05	0.00177486	0.00215015	0.00193524	0.0019016	0.00127315	0.00187066	0.00143604	1.2e-05	-0.000150205	2.72348e-05	0.000294619	-0.000373225	5.5762e-05	8.3511e-06	4.01899e-05	1.2e-05	0.00177486	0.00215015	0.00193524	0.0019016	0.00127315	0.00187066	0.00143604
1.21e-05	0.00137034	0.00172096	0.0015287	0.00146901	0.0010412	0.00149869	0.00125833	1.21e-05	-0.000155294	-1.11787e-05	0.000301484	-0.000336877	1.91916e-05	7.97657e-05	4.05502e-05	1.21e-05	0.00137034	0.00172096	0.0015287	0.00146901	0.0010412	0.00149869	0.00125833
1.22e-05	0.000857679	0.00119726	0.00100391	0.000937371	0.000765097	0.000982729	0.00091855	1.22e-05	-0.000149013	5.63012e-05	0.000264418	-0.000264938	2.01929e-05	0.000132613	0.000241742	1.22e-05	0.000857679	0.00119726	0.00100391	0.000937371	0.000765097	0.000982729	0.00091855
1.23e-05	0.000156399	0.000505468	0.000326919	0.00026134	0.000406092	0.000282853	0.000532984	1.23e-05	-0.00013971	0.000107038	0.000294981	-0.000436238	5.00715e-05	0.000145774	0.00020896	1.23e-05	0.000156399	0.000505468	0.000326919	0.00026134	0.000406092	0.000282853	0.000532984
1.24e-05	-0.000496222	-0.000156038	-0.000398494	-0.000461487	5.6916e-05	-0.000366652	0.000184635	1.24e-05	-0.000151276	6.40256e-05	0.00026275	-0.000397166	1.70868e-05	6.52486e-05	0.000114784	1.24e-05	-0.000496222	-0.000156038	-0.000398494	-0.000461487	5.6916e-05	-0.000366652	0.000184635
1.25e-05	-0.00104388	-0.000737339	-0.000899105	-0.000958829	-0.000260929	-0.000903825	-7.36e-05	1.25e-05	-0.000172758	5.47458e-05	0.000253673	-0.000426036	1.90443e-05	2.58213e-05	1.44601e-05	1.25e-05	-0.00104388	-0.000737339	-0.000899105	-0.000958829	-0.000260929	-0.000903825	-7.36e-05
1.26e-05	-0.00122288	-0.00085788	-0.00108996	-0.00111356	-0.000337364	-0.00109778	-0.00021692	1.26e-05	-0.000143533	2.43082e-05	0.000305431	-0.000400837	-2.85889e-05	3.54637e-05	6.19156e-05	1.26e-05	-0.00122288	-0.00085788	-0.00108996	-0.00111356	-0.000337364	-0.00109778	-0.00021692
1.27e-05	-0.00101269	-0.000679326	-0.00085658	-0.000914139	-0.000264282	-0.000877733	-0.000145905	1.27e-05	-0.000199542	8.66156e-05	0.000276363	-0.000278264	1.12576e-05	1.10519e-05	0.00014905	1.27e-05	-0.00101269	-0.000679326	-0.00085658	-0.000914139	-0.000264282	-0.000877733	-0.000145905
1.28e-05	-0.000574799	-0.000249304	-0.000421325	-0.000485807	-6.2313e-05	-0.000436154	9.1825e-05	1.28e-05	-0.000279097	0.000126489	0.000217097	-0.000268141	0.000111397	-0.000100212	3.2257e-05	1.28e-05	-0.000574799	-0.000249304	-0.000421325	-0.000485807	-6.2313e-05	-0.000436154	9.1825e-05
1.29e-05	-6.4028e-05	0.000242177	7.9792e-05	-8.41e-07	0.000193842	4.4539e-05	0.000344143	1.29e-05	-0.000144601	0.00011121	0.000174	-0.000341873	7.1834e-05	-6.18608e-05	-3.50847e-05	1.29e-05	-6.4028e-05	0.000242177	7.9792e-05	-8.41e-07	0.000193842	4.4539e-05	0.000344143
1.3e-05	0.000332	0.00065989	0.000478365	0.000399895	0.000433822	0.000474042	0.000569818	1.3e-05	-8.56882e-05	7.55777e-05	0.000257454	-0.000360034	-3.7407e-06	-1.03817e-05	8.56855e-05	1.3e-05	0.000332	0.00065989	0.000478365	0.000399895	0.000433822	0.000474042	0.000569818
1.31e-05	0.000635407	0.000955637	0.000790287	0.000688964	0.000608419	0.000786129	0.000751212	1.31e-05	-0.000168836	7.20791e-05	0.000262207	-0.000356916	2.3513e-06	3.07553e-05	0.000126384	1.31e-05	0.000635407	0.000955637	0.000790287	0.000688964	0.000608419	0.000786129	0.000751212
1.32e-05	0.000762075	0.00111756	0.000933101	0.000872437	0.000738686	0.000890412	0.000854288	1.32e-05	-0.000204775	0.000141897	0.000271906	-0.000419765	6.69705e-05	1.86148e-05	0.000105365	1.32e-05	0.000762075	0.00111756	0.000933101	0.000872437	0.000738686	0.000890412	0.000854288
1.33e-05	0.000851607	0.00118649	0.000984182	0.00092963	0.000790228	0.000956472	0.00093091	1.33e-05	-0.000229888	9.24862e-05	0.000205889	-0.000469851	-4.5626e-06	1.39806e-05	9.13024e-05	1.33e-05	0.000851607	0.00118649	0.000984182	0.00092963	0.000790228	0.000956472	0.00093091
1.34e-05	0.000814354	0.00116288	0.000982504	0.000931844	0.00074063	0.000954294	0.000908337	1.34e-05	-0.000301427	-2.86339e-05	0.000296744	-0.000491466	-8.63075e-05	5.72337e-05	9.49787e-05	1.34e-05	0.000814354	0.00116288	0.000982504	0.000931844	0.00074063	0.000954294	0.000908337
1.35e-05	0.000713324	0.00102107	0.000874463	0.000812937	0.000685753	0.000829159	0.000855189	1.35e-05	-0.00021548	0.000114763	0.000274937	-0.000380699	-5.2803e-05	0.000102517	0.000232792	1.35e-05	0.000713324	0.00102107	0.000874463	0.000812937	0.000685753	0.000829159	0.000855189
1.36e-05	0.000504843	0.000824051	0.000649656	0.000592586	0.000566653	0.000630236	0.000726074	1.36e-05	-0.000168184	0.000129697	0.000293803	-0.00034867	-3.13115e-05	2.46641e-05	0.000160371	1.36e-05	0.000504843	0.000824051	0.000649656	0.000592586	0.000566653	0.000630236	0.000726074
1.37e-05	0.000222892	0.000510068	0.000396305	0.000323002	0.000450929	0.000386941	0.000607908	1.37e-05	-0.00015415	6.31827e-05	0.000287553	-0.000371029	5.28978e-05	2.10214e-05	5.6612e-05	1.37e-05	0.000222892	0.000510068	0.000396305	0.000323002	0.000450929	0.000386941	0.000607908
1.38e-05	-5.8321e-05	0.000280678	0.000124723	2.2834e-05	0.000311877	5.6093e-05	0.000438634	1.38e-05	-0.00013739	7.04288e-05	0.000279563	-0.000374179	4.12097e-05	3.55488e-05	9.3736e-05	1.38e-05	-5.8321e-05	0.000280678	0.000124723	2.2834e-05	0.000311877	5.6093e-05	0.000438634
1.39e-05	-0.000277847	5.3681e-05	-9.6489e-05	-0.00015989	0.000200556	-0.000155947	0.000282809	1.39e-05	-0.000126811	7.32003e-05	0.000272299	-0.000349645	5.38304e-05	5.80557e-05	6.32167e-05	1.39e-05	-0.000277847	5.3681e-05	-9.6489e-05	-0.00015989	0.000200556	-0.000155947	0.000282809
1.4e-05	-0.000329108	2.488e-05	-0.000176049	-0.000215688	0.000147114	-0.00019307	0.00027064	1.4e-05	-0.000156272	-3.35183e-05	0.000271137	-0.000337155	4.39856e-05	2.43775e-05	-0.000116006	1.4e-05	-0.000329108	2.488e-05	-0.000176049	-0.000215688	0.000147114	-0.00019307	0.00027064
1.41e-05	-0.000260154	7.5776e-05	-0.000110932	-0.000159211	0.000153426	-0.000132234	0.000277924	1.41e-05	-0.000131637	-0.00013106	0.00021534	-0.00024698	0.000215453	-4.28004e-05	-6.41742e-05	1.41e-05	-0.000260154	7.5776e-05	-0.000110932	-0.000159211	0.000153426	-0.000132234	0.000277924
1.42e-05	-0.000159458	0.000194657	2.599e-06	-5.5796e-05	0.000192027	-2.8516e-05	0.000342763	1.42e-05	-0.000190557	-4.29686e-05	0.000222564	-0.000398745	0.000153108	-2.15358e-05	-6.7777e-06	1.42e-05	-0.000159458	0.000194657	2.599e-06	-5.5796e-05	0.000192027	-2.8516e-05	0.000342763
1.43e-05	-2.86e-07	0.000308606	0.000114062	7.0871e-05	0.000269976	0.00013109	0.000408263	1.43e-05	-0.000199736	2.65995e-05	0.000248476	-0.00042865	1.82752e-05	2.66334e-05	6.38576e-05	1.43e-05	-2.86e-07	0.000308606	0.000114062	7.0871e-05	0.000269976	0.00013109	0.000408263
1.44e-05	5.3743e-05	0.000380881	0.000157394	0.000110546	0.000294093	0.000162156	0.000460372	1.44e-05	-0.000169847	4.40045e-05	0.000266036	-0.00035553	-2.51614e-05	2.56751e-05	6.20105e-05	1.44e-05	5.3743e-05	0.000380881	0.000157394	0.000110546	0.000294093	0.000162156	0.000460372
1.45e-05	0.000371514	0.000699912	0.000531791	0.000447765	0.000443436	0.000449027	0.000594495	1.45e-05	-0.000140594	6.3737e-05	0.000280139	-0.000381078	2.67917e-05	5.44074e-05	5.84385e-05	1.45e-05	0.000371514	0.000699912	0.000531791	0.000447765	0.000443436	0.000449027	0.000594495
1.46e-05	0.000656546	0.00100956	0.000833982	0.000761919	0.000615501	0.000777956	0.00074714	1.46e-05	-0.00012843	8.78845e-05	0.000243087	-0.000410397	1.57596e-05	7.10227e-05	5.59691e-05	1.46e-05	0.000656546	0.00100956	0.000833982	0.000761919	0.000615501	0.000777956	0.00074714
1.47e-05	0.000486506	0.000815044	0.000645094	0.000580433	0.000528691	0.000608196	0.0006484	1.47e-05	-0.000141227	8.9177e-05	0.000228333	-0.000357266	-5.94194e-05	5.98285e-05	0.000122108	1.47e-05	0.000486506	0.000815044	0.000645094	0.000580433	0.000528691	0.000608196	0.0006484
1.48e-05	0.000130373	0.000466356	0.000271901	0.000213257	0.000376054	0.000234045	0.000521491	1.48e-05	-0.000112862	2.49e-06	0.000254689	-0.000388625	-2.23649e-05	4.75715e-05	3.55013e-05	1.48e-05	0.000130373	0.000466356	0.000271901	0.000213257	0.000376054	0.000234045	0.000521491
1.49e-05	-0.000179366	0.000151803	-2.6169e-05	-7.8691e-05	0.000246287	-4.7023e-05	0.000398755	1.49e-05	-0.000171136	2.57036e-05	0.000268763	-0.000396545	2.78113e-05	3.08022e-05	3.51204e-05	1.49e-05	-0.000179366	0.000151803	-2.6169e-05	-7.8691e-05	0.000246287	-4.7023e-05	0.000398755
1.5e-05	-0.000179319	0.000177809	-6.3605e-05	-8.2207e-05	0.000267858	-4.6583e-05	0.000422868	1.5e-05	-0.000162609	-4.8042e-06	0.000257947	-0.000345681	4.82708e-05	1.10051e-05	-1.73322e-05	1.5e-05	-0.000179319	0.000177809	-6.3605e-05	-8.2207e-05	0.000267858	-4.6583e-05	0.000422868
1.51e-05	9.4581e-05	0.000432631	0.000247382	0.000191026	0.000310009	0.000156635	0.000496585	1.51e-05	-0.000178684	7.48845e-05	0.000258587	-0.000387261	-1.76134e-05	2.27569e-05	7.20714e-05	1.51e-05	9.4581e-05	0.000432631	0.000247382	0.000191026	0.000310009	0.000156635	0.000496585
1.52e-05	0.000424702	0.000779464	0.0005839	0.000536038	0.000484794	0.00051997	0.000663221	1.52e-05	-0.000171271	0.000116078	0.000254396	-0.000490988	-3.86676e-05	1.9353e-05	0.000216213	1.52e-05	0.000424702	0.000779464	0.0005839	0.000536038	0.000484794	0.00051997	0.000663221
1.53e-05	0.000492865	0.000839737	0.000652733	0.000603942	0.000519204	0.000621491	0.00068302	1.53e-05	-4.87391e-05	9.10882e-05	0.000293588	-0.000648724	-1.0978e-05	3.08251e-05	0.000275527	1.53e-05	0.000492865	0.000839737	0.000652733	0.000603942	0.000519204	0.000621491	0.00068302
1.54e-05	0.000353163	0.000663808	0.000484621	0.000425516	0.000460766	0.000434053	0.000613758	1.54e-05	-0.00010022	5.21557e-05	0.000268063	-0.000469246	-4.6378e-06	1.74644e-05	0.000115373	1.54e-05	0.000353163	0.000663808	0.000484621	0.000425516	0.000460766	0.000434053	0.000613758
1.55e-05	5.0629e-05	0.000380217	0.00020551	0.00014428	0.000361631	0.000180795	0.00048072	1.55e-05	-0.000189061	7.09133e-05	0.000227619	-0.000313876	2.00329e-05	2.62045e-05	0.000102545	1.55e-05	5.0629e-05	0.000380217	0.00020551	0.00014428	0.000361631	0.000180795	0.00048072
1.56e-05	-0.000118045	0.000210739	2.2487e-05	-1.1823e-05	0.000277191	9.33e-07	0.000438312	1.56e-05	-0.000161868	6.42654e-05	0.000275177	-0.000358658	3.6762e-06	7.5935e-06	8.72331e-05	1.56e-05	-0.000118045	0.000210739	2.2487e-05	-1.1823e-05	0.000277191	9.33e-07	0.000438312
1.57e-05	-2.3362e-05	0.000321825	0.00011412	4.3948e-05	0.000318329	5.4297e-05	0.000445108	1.57e-05	-0.000115051	2.43856e-05	0.000304612	-0.000413634	4.0061e-05	2.42901e-05	7.71676e-05	1.57e-05	-2.3362e-05	0.000321825	0.00011412	4.3948e-05	0.000318329	5.4297e-05	0.000445108
1.58e-05	0.000186462	0.000563983	0.000353655	0.000315073	0.00039507	0.000313471	0.000539592	1.58e-05	-0.000115709	-5.95122e-05	0.000286235	-0.000244722	2.484e-06	3.3996e-06	4.7993e-05	1.58e-05	0.000186462	0.000563983	0.000353655	0.000315073	0.00039507	0.000313471	0.000539592
1.59e-05	0.000383362	0.000741008	0.000550125	0.000486408	0.00047073	0.000532559	0.000632952	1.59e-05	-0.000171385	-6.72179e-05	0.000357831	-0.000203526	0.000108909	-7.72465e-05	-2.82824e-05	1.59e-05	0.000383362	0.000741008	0.000550125	0.000486408	0.00047073	0.000532559	0.000632952
1.6e-05	0.000399166	0.000732155	0.000540218	0.000471822	0.000478534	0.00051011	0.000628844	1.6e-05	-0.000259578	5.934e-07	0.000339524	-0.000225218	8.80212e-05	-6.1504e-05	-0.000161034	1.6e-05	0.000399166	0.000732155	0.000540218	0.000471822	0.000478534	0.00051011	0.000628844
1.61e-05	0.000232442	0.00053905	0.000365129	0.000315103	0.000422646	0.000344463	0.000551948	1.61e-05	-0.000228084	5.85715e-05	0.000298031	-0.000377041	-4.14245e-05	-1.49026e-05	-1.52934e-05	1.61e-05	0.000232442	0.00053905	0.000365129	0.000315103	0.000422646	0.000344463	0.000551948
1.62e-05	3.9236e-05	0.000353922	0.000194489	0.000103949	0.000360589	0.000167981	0.000494685	1.62e-05	-0.000179847	3.97074e-05	0.000276968	-0.000396336	6.6846e-06	3.20554e-05	5.48714e-05	1.62e-05	3.9236e-05	0.000353922	0.000194489	0.000103949	0.000360589	0.000167981	0.000494685
1.63e-05	-1.17e-07	0.00031539	0.000178249	4.808e-05	0.00031084	0.000104127	0.000428647	1.63e-05	-0.000134943	6.41901e-05	0.000276959	-0.000354778	5.57198e-05	4.18204e-05	5.34139e-05	1.63e-05	-1.17e-07	0.00031539	0.000178249	4.808e-05	0.00031084	0.000104127	0.000428647
1.64e-05	8.4987e-05	0.000425516	0.000257505	0.000155257	0.000384791	0.000234592	0.000501582	1.64e-05	-0.000135489	8.80781e-05	0.000307999	-0.000326405	1.2376e-06	3.51686e-05	8.08924e-05	1.64e-05	8.4987e-05	0.000425516	0.000257505	0.000155257	0.000384791	0.000234592	0.000501582
1.65e-05	0.000257329	0.000626882	0.000451519	0.000376498	0.000439105	0.000416192	0.000579345	1.65e-05	-0.000174745	0.000110111	0.000350949	-0.00032332	4.93246e-05	-7.00288e-05	0.000107036	1.65e-05	0.000257329	0.000626882	0.000451519	0.000376498	0.000439105	0.000416192	0.000579345
1.66e-05	0.000365505	0.000713666	0.000530066	0.000456141	0.000484589	0.000493477	0.000627546	1.66e-05	-8.64016e-05	0.000109779	0.00029373	-0.000330079	1.1751e-06	-7.32094e-05	0.000156285	1.66e-05	0.000365505	0.000713666	0.000530066	0.000456141	0.000484589	0.000493477	0.000627546
1.67e-05	0.000301524	0.000649107	0.000459208	0.000412312	0.000450095	0.00042707	0.000594543	1.67e-05	-0.000100882	2.84353e-05	0.000283712	-0.000416594	4.25566e-05	-7.85548e-05	2.79271e-05	1.67e-05	0.000301524	0.000649107	0.000459208	0.000412312	0.000450095	0.00042707	0.000594543
1.68e-05	0.000152815	0.000447794	0.000288915	0.000224527	0.000400668	0.000264832	0.000540422	1.68e-05	-0.000118425	7.11593e-05	0.000270789	-0.000439191	6.04028e-05	3.16635e-05	1.571e-05	1.68e-05	0.000152815	0.000447794	0.000288915	0.000224527	0.000400668	0.000264832	0.000540422
1.69e-05	4.299e-05	0.000363695	0.000191286	0.000110019	0.000379793	0.000145295	0.000507456	1.69e-05	-0.000142521	7.42788e-05	0.000282782	-0.000366813	2.35038e-05	2.44307e-05	5.44251e-05	1.69e-05	4.299e-05	0.000363695	0.000191286	0.000110019	0.000379793	0.000145295	0.000507456
1.7e-05	5.8017e-05	0.000324068	0.000188033	9.2442e-05	0.000353384	0.00016627	0.000467535	1.7e-05	-0.000137013	3.81051e-05	0.000288408	-0.000358761	5.0859e-06	1.99857e-05	4.56803e-05	1.7e-05	5.8017e-05	0.000324068	0.000188033	9.2442e-05	0.000353384	0.00016627	0.000467535
1.71e-05	0.000157218	0.000483644	0.000337984	0.000224976	0.000414883	0.000303234	0.000527349	1.71e-05	-0.000144751	4.29157e-05	0.000295683	-0.000451839	6.94392e-05	1.94662e-05	4.64687e-05	1.71e-05	0.000157218	0.000483644	0.000337984	0.000224976	0.000414883	0.000303234	0.000527349
1.72e-05	0.000252443	0.00061828	0.000427463	0.000366091	0.000450917	0.000383826	0.000581792	1.72e-05	-0.000193462	6.18237e-05	0.000222915	-0.000456424	2.26462e-05	2.21805e-05	0.000161081	1.72e-05	0.000252443	0.00061828	0.000427463	0.000366091	0.000450917	0.000383826	0.000581792
1.73e-05	0.000303485	0.000662038	0.00045845	0.000384613	0.000456581	0.000418334	0.000589788	1.73e-05	-0.000277868	2.26522e-05	0.000233766	-0.000403552	-2.474e-06	-3.48442e-05	0.000144402	1.73e-05	0.000303485	0.000662038	0.00045845	0.000384613	0.000456581	0.000418334	0.000589788
1.74e-05	0.000229583	0.000566137	0.000362599	0.000321806	0.000410657	0.000348532	0.000555157	1.74e-05	-0.000223175	8.18975e-05	0.000297268	-0.000310096	3.55776e-05	1.42126e-05	0.000111906	1.74e-05	0.000229583	0.000566137	0.000362599	0.000321806	0.000410657	0.000348532	0.000555157
1.75e-05	0.000104392	0.000463841	0.000240584	0.000201044	0.000361943	0.000210471	0.000511701	1.75e-05	-0.000184482	3.12942e-05	0.000246319	-0.00030883	2.47762e-05	2.92173e-05	6.82888e-05	1.75e-05	0.000104392	0.000463841	0.000240584	0.000201044	0.000361943	0.000210471	0.000511701
1.76e-05	7.4348e-05	0.000400462	0.000208481	0.000162647	0.000348814	0.00019251	0.000535539	1.76e-05	-0.000172265	3.39787e-05	0.000274633	-0.000395596	1.08389e-05	6.0394e-06	4.57519e-05	1.76e-05	7.4348e-05	0.000400462	0.000208481	0.000162647	0.000348814	0.00019251	0.000535539
1.77e-05	0.000122451	0.000426606	0.000281334	0.000217955	0.000342808	0.000261972	0.0005322	1.77e-05	-0.000234363	9.47653e-05	0.000350358	-0.00039596	6.97007e-05	5.35573e-05	3.97097e-05	1.77e-05	0.000122451	0.000426606	0.000281334	0.000217955	0.000342808	0.000261972	0.0005322
1.78e-05	0.000197952	0.00056539	0.000406053	0.000313236	0.0004171	0.000345904	0.000581795	1.78e-05	-0.000225507	6.23125e-05	0.000265691	-0.000400096	-7.37361e-05	5.08361e-05	0.000163518	1.78e-05	0.000197952	0.00056539	0.000406053	0.000313236	0.0004171	0.000345904	0.000581795
1.79e-05	0.000260373	0.000642544	0.000465957	0.000371658	0.000412955	0.000389249	0.000589464	1.79e-05	-0.000163534	5.93721e-05	0.00016516	-0.000379023	-0.000143813	4.50311e-05	0.000159334	1.79e-05	0.000260373	0.000642544	0.000465957	0.000371658	0.000412955	0.000389249	0.000589464
1.8e-05	0.000267554	0.000590619	0.000424904	0.000361886	0.00043325	0.000391632	0.000588131	1.8e-05	-0.00011679	5.61732e-05	0.000249234	-0.000332521	-6.18859e-05	3.35472e-05	6.95038e-05	1.8e-05	0.000267554	0.000590619	0.000424904	0.000361886	0.00043325	0.000391632	0.000588131
1.81e-05	0.000163057	0.00051516	0.00032299	0.000279336	0.00038229	0.000271327	0.000539776	1.81e-05	-0.000182151	6.42228e-05	0.0002889	-0.000388133	9.4944e-06	3.22196e-05	7.58123e-05	1.81e-05	0.000163057	0.00051516	0.00032299	0.000279336	0.00038229	0.000271327	0.000539776
1.82e-05	0.000108677	0.000437159	0.000246188	0.0002063	0.000354054	0.000197123	0.000506797	1.82e-05	-0.000192704	-2.91562e-05	0.000271771	-0.000403871	4.96564e-05	2.83433e-05	4.83729e-05	1.82e-05	0.000108677	0.000437159	0.000246188	0.0002063	0.000354054	0.000197123	0.000506797
1.83e-05	9.326e-05	0.000448234	0.000208363	0.000198904	0.000357229	0.000247641	0.000508674	1.83e-05	-0.000161849	1.3779e-06	0.000291906	-0.000388506	3.92047e-05	3.39748e-05	0.000101649	1.83e-05	9.326e-05	0.000448234	0.000208363	0.000198904	0.000357229	0.000247641	0.000508674
1.84e-05	0.000139174	0.000488555	0.000292391	0.000210965	0.00038381	0.000269904	0.000545259	1.84e-05	-8.01338e-05	4.41595e-05	0.000309872	-0.00042408	3.95906e-05	1.18316e-05	6.36396e-05	1.84e-05	0.000139174	0.000488555	0.000292391	0.000210965	0.00038381	0.000269904	0.000545259
1.85e-05	0.00023251	0.000592824	0.000375558	0.00030391	0.000418039	0.000315709	0.000582111	1.85e-05	-0.000142193	7.54989e-05	0.000263304	-0.0004415	8.56259e-05	1.07444e-05	9.33422e-05	1.85e-05	0.00023251	0.000592824	0.000375558	0.00030391	0.000418039	0.000315709	0.000582111
1.86e-05	0.00024311	0.000595188	0.000400647	0.000328925	0.000411421	0.000361667	0.000587082	1.86e-05	-0.000201036	9.95694e-05	0.000290937	-0.000410876	3.57544e-05	-2.69828e-05	0.000160828	1.86e-05	0.00024311	0.000595188	0.000400647	0.000328925	0.000411421	0.000361667	0.000587082
1.87e-05	0.000220231	0.000549241	0.000348462	0.000302115	0.000413445	0.000304843	0.000551471	1.87e-05	-0.000151306	6.08625e-05	0.000299005	-0.000370301	7.349e-06	-9.7179e-06	8.08125e-05	1.87e-05	0.000220231	0.000549241	0.000348462	0.000302115	0.000413445	0.000304843	0.000551471
1.88e-05	0.000133715	0.000487687	0.000285633	0.000227851	0.000363743	0.000240764	0.000530754	1.88e-05	-0.00015123	7.61894e-05	0.000282992	-0.00033278	-3.5998e-06	1.45039e-05	8.79198e-05	1.88e-05	0.000133715	0.000487687	0.000285633	0.000227851	0.000363743	0.000240764	0.000530754
1.89e-05	9.9167e-05	0.000475117	0.00025864	0.000180904	0.00034469	0.000225742	0.000493243	1.89e-05	-0.000150204	6.20988e-05	0.000215342	-0.00038575	3.87608e-05	3.12503e-05	0.000168267	1.89e-05	9.9167e-05	0.000475117	0.00025864	0.000180904	0.00034469	0.000225742	0.000493243
1.9e-05	0.000116738	0.000458799	0.000256267	0.000200986	0.000375401	0.000226514	0.000463938	1.9e-05	-0.000237236	-3.31644e-05	0.00031508	-0.000366932	-7.61048e-05	-6.2363e-05	4.11022e-05	1.9e-05	0.000116738	0.000458799	0.000256267	0.000200986	0.000375401	0.000226514	0.000463938
1.91e-05	0.000171277	0.000551417	0.000320451	0.00026446	0.000381009	0.00028732	0.000508778	1.91e-05	-0.000156207	1.87132e-05	0.000392443	-0.000420474	-0.000158546	-1.42838e-05	-0.000156603	1.91e-05	0.000171277	0.000551417	0.000320451	0.00026446	0.000381009	0.00028732	0.000508778
1.92e-05	0.000223063	0.000572549	0.000403518	0.000324311	0.000406143	0.000331011	0.000566468	1.92e-05	-0.00011665	3.93876e-05	0.000322845	-0.000365448	-4.02605e-05	7.73456e-05	-3.88182e-05	1.92e-05	0.000223063	0.000572549	0.000403518	0.000324311	0.000406143	0.000331011	0.000566468
1.93e-05	0.0002368	0.000571464	0.000384743	0.00032064	0.000431064	0.000337254	0.000570099	1.93e-05	-0.000180281	5.97968e-05	0.000245142	-0.000360817	5.12714e-05	6.38376e-05	-1.57486e-05	1.93e-05	0.0002368	0.000571464	0.000384743	0.00032064	0.000431064	0.000337254	0.000570099
1.94e-05	0.000196059	0.000508472	0.000348737	0.000291229	0.000405928	0.00028889	0.000545015	1.94e-05	-0.000213894	7.17039e-05	0.000250608	-0.000343993	5.06271e-05	3.63053e-05	4.94382e-05	1.94e-05	0.000196059	0.000508472	0.000348737	0.000291229	0.000405928	0.00028889	0.000545015
1.95e-05	0.000149796	0.00046533	0.000302893	0.000218131	0.000387685	0.000260462	0.000569947	1.95e-05	-0.000112705	7.79813e-05	0.000279087	-0.000359661	-2.73343e-05	-6.0518e-06	0.000126129	1.95e-05	0.000149796	0.00046533	0.000302893	0.000218131	0.000387685	0.000260462	0.000569947
1.96e-05	0.00014935	0.000465707	0.000315504	0.000219344	0.000368552	0.000260724	0.000533067	1.96e-05	-0.00011873	8.97531e-05	0.000320614	-0.000300887	1.42174e-05	5.36723e-05	4.36708e-05	1.96e-05	0.00014935	0.000465707	0.000315504	0.000219344	0.000368552	0.000260724	0.000533067
1.97e-05	0.000166828	0.000490082	0.000291667	0.000259686	0.00040893	0.000266661	0.000539269	1.97e-05	-0.000248964	0.000143847	0.000285367	-0.000421218	9.10675e-05	0.000105154	5.50851e-05	1.97e-05	0.000166828	0.000490082	0.000291667	0.000259686	0.00040893	0.000266661	0.000539269
1.98e-05	0.000193728	0.000553997	0.000367253	0.000302527	0.000406616	0.000312289	0.000539098	1.98e-05	-0.000234299	0.000102535	0.000227035	-0.000425631	6.9056e-05	2.8925e-06	5.50005e-05	1.98e-05	0.000193728	0.000553997	0.000367253	0.000302527	0.000406616	0.000312289	0.000539098
1.99e-05	0.000231455	0.000544363	0.00038246	0.000323949	0.000427746	0.000348135	0.000547185	1.99e-05	0.000236807	-0.000266884	0.00025085	0.000242084	0.000210007	0.000467056	0.000603833	1.99e-05	0.000231455	0.000544363	0.00038246	0.000323949	0.000427746	0.000348135	0.000547185
2e-05	0.000216235	0.000544063	0.000359499	0.000314102	0.000438073	0.000319969	0.000567285	2e-05	-0.000153534	-1.08955e-05	0.000315035	-5.62122e-05	0.000166721	0.000189593	0.00045828	2e-05	0.000216235	0.000544063	0.000359499	0.000314102	0.000438073	0.000319969	0.000567285
2.01e-05	0.000169253	0.000464214	0.000298833	0.000246207	0.00042346	0.000293371	0.000533087	2.01e-05	-7.22692e-05	4.77227e-05	0.000393673	-0.000267324	-6.44207e-05	0.000309073	3.54315e-05	2.01e-05	0.000169253	0.000464214	0.000298833	0.000246207	0.00042346	0.000293371	0.000533087
2.02e-05	0.000137828	0.000450022	0.000297015	0.000236772	0.000405709	0.000299691	0.000531168	2.02e-05	0.000333228	0.000274264	0.000341799	-0.000581391	-6.45499e-05	0.000514051	0.000363318	2.02e-05	0.000137828	0.000450022	0.000297015	0.000236772	0.000405709	0.000299691	0.000531168
2.03e-05	0.000125259	0.000464021	0.000282675	0.000200996	0.000380217	0.000251092	0.000549265	2.03e-05	0.000338818	0.000298401	0.000375708	-0.000572557	4.87793e-05	0.000373519	0.000688047	2.03e-05	0.000125259	0.000464021	0.000282675	0.000200996	0.000380217	0.000251092	0.000549265
2.04e-05	0.000160053	0.000496854	0.000324242	0.000242467	0.000427022	0.000281891	0.000538808	2.04e-05	-5.80699e-05	0.000156042	0.000456927	-0.000114695	0.000206815	8.10596e-05	0.000347554	2.04e-05	0.000160053	0.000496854	0.000324242	0.000242467	0.000427022	0.000281891	0.000538808
2.05e-05	0.000180109	0.000524031	0.000340495	0.000257351	0.000413083	0.00032793	0.000546703	2.05e-05	-0.000159811	0.000133078	0.000393233	-6.27498e-05	0.000240856	4.74477e-05	0.00014556	2.05e-05	0.000180109	0.000524031	0.000340495	0.000257351	0.000413083	0.00032793	0.000546703
2.06e-05	0.000196389	0.000537968	0.000354967	0.000282618	0.000422773	0.000322467	0.000539091	2.06e-05	-8.78707e-05	9.8166e-05	0.000374015	-0.000287474	0.000108546	0.00010249	0.000166172	2.06e-05	0.000196389	0.000537968	0.000354967	0.000282618	0.000422773	0.000322467	0.000539091
2.07e-05	0.000184088	0.000506256	0.000314551	0.000260472	0.000390028	0.000304244	0.000526427	2.07e-05	-0.000104356	4.93111e-05	0.000364981	-0.000422239	-3.01676e-05	-1.04751e-05	0.000129689	2.07e-05	0.000184088	0.000506256	0.000314551	0.000260472	0.000390028	0.000304244	0.000526427
2.08e-05	0.000142428	0.000479476	0.000293562	0.000245813	0.000378614	0.000307326	0.000521765	2.08e-05	-0.000332596	-8.99081e-05	0.000177709	-0.000473829	4.27245e-05	-0.000159437	-0.000126089	2.08e-05	0.000142428	0.000479476	0.000293562	0.000245813	0.000378614	0.000307326	0.000521765
2.09e-05	0.000139188	0.000487013	0.000275261	0.000215643	0.00044225	0.000253403	0.000556695	2.09e-05	-0.000555057	-0.000176053	1.40046e-05	-0.000515901	-6.64396e-05	-8.26705e-05	-0.000181854	2.09e-05	0.000139188	0.000487013	0.000275261	0.000215643	0.00044225	0.000253403	0.000556695
2.1e-05	0.000169303	0.000513276	0.000339161	0.000262639	0.000395523	0.000267637	0.000529279	2.1e-05	-0.000364822	-0.00015528	-1.00612e-05	-0.000723057	-0.000297319	-4.62539e-05	-0.000130303	2.1e-05	0.000169303	0.000513276	0.000339161	0.000262639	0.000395523	0.000267637	0.000529279
2.11e-05	0.000210883	0.000534793	0.000381611	0.000271906	0.000412645	0.000329179	0.000555796	2.11e-05	-0.000262423	-6.99732e-05	5.49494e-05	-0.000594089	-0.000217934	-0.000117738	-6.08646e-05	2.11e-05	0.000210883	0.000534793	0.000381611	0.000271906	0.000412645	0.000329179	0.000555796
2.12e-05	0.000205311	0.000569652	0.000400637	0.000298157	0.000410246	0.000327875	0.000584963	2.12e-05	-0.000259899	-2.22606e-05	0.000110923	-0.000422994	-6.62691e-05	-7.28272e-05	-2.18036e-05	2.12e-05	0.000205311	0.000569652	0.000400637	0.000298157	0.000410246	0.000327875	0.000584963
2.13e-05	0.00021828	0.000550476	0.000394561	0.000308024	0.000417014	0.000327837	0.000552181	2.13e-05	-0.000215191	2.84815e-05	0.000172222	-0.000371261	-4.03775e-05	3.50711e-05	3.72866e-05	2.13e-05	0.00021828	0.000550476	0.000394561	0.000308024	0.000417014	0.000327837	0.000552181
2.14e-05	0.000185729	0.000529423	0.0003516	0.000287193	0.000370284	0.000328808	0.000545564	2.14e-05	-0.000113702	0.000118529	0.000203728	-0.000338452	-1.7649e-05	0.000112728	8.98445e-05	2.14e-05	0.000185729	0.000529423	0.0003516	0.000287193	0.000370284	0.000328808	0.000545564
2.15e-05	0.000158254	0.000507727	0.000291989	0.000241447	0.000373316	0.000294316	0.00052108	2.15e-05	1.26641e-05	0.000196955	0.000300301	-0.000296073	4.2664e-05	0.000223013	0.000182919	2.15e-05	0.000158254	0.000507727	0.000291989	0.000241447	0.000373316	0.000294316	0.00052108
2.16e-05	0.000159823	0.000518014	0.000308568	0.000261005	0.000430769	0.000268041	0.000547111	2.16e-05	0.000161512	0.000255	0.000423029	-0.000170704	0.000209861	0.000177148	0.00019563	2.16e-05	0.000159823	0.000518014	0.000308568	0.000261005	0.000430769	0.000268041	0.000547111
2.17e-05	0.000172716	0.000523925	0.000334508	0.000250311	0.000387012	0.000311446	0.000560513	2.17e-05	0.00018456	0.000342051	0.000513628	-9.85432e-05	0.00031479	0.000270522	0.00029844	2.17e-05	0.000172716	0.000523925	0.000334508	0.000250311	0.000387012	0.000311446	0.000560513
2.18e-05	0.000181054	0.000529638	0.000361053	0.000263141	0.000409745	0.000289532	0.000534114	2.18e-05	0.000141974	0.000307278	0.000575365	-6.10141e-05	0.000251658	0.000325938	0.000298158	2.18e-05	0.000181054	0.000529638	0.000361053	0.000263141	0.000409745	0.000289532	0.000534114
2.19e-05	0.000184258	0.000523639	0.000348045	0.000260753	0.000400312	0.000282175	0.000555485	2.19e-05	5.41713e-05	0.000296053	0.0005216	-0.000126951	0.000289874	0.000274064	0.000260929	2.19e-05	0.000184258	0.000523639	0.000348045	0.000260753	0.000400312	0.000282175	0.000555485
2.2e-05	0.000152146	0.000507186	0.000329378	0.00024683	0.000384453	0.000285769	0.000545416	2.2e-05	-0.000142711	0.000239474	0.000487936	-0.000310232	0.000207278	3.54883e-05	0.000283551	2.2e-05	0.000152146	0.000507186	0.000329378	0.00024683	0.000384453	0.000285769	0.000545416
2.21e-05	0.00014368	0.000473616	0.000307268	0.000227883	0.000372517	0.000266031	0.000531095	2.21e-05	-0.000174443	8.89461e-05	0.000335476	-0.000332869	5.59122e-05	-4.37335e-05	0.000146687	2.21e-05	0.00014368	0.000473616	0.000307268	0.000227883	0.000372517	0.000266031	0.000531095
2.22e-05	0.00013306	0.000511009	0.000303024	0.000198851	0.000368146	0.000214824	0.000486962	2.22e-05	-0.000381373	-9.4105e-06	0.000345183	-0.000470681	-0.000225324	-0.000168203	-7.66313e-05	2.22e-05	0.00013306	0.000511009	0.000303024	0.000198851	0.000368146	0.000214824	0.000486962
2.23e-05	0.000148714	0.000496081	0.000300146	0.000258559	0.000372369	0.000285121	0.000495095	2.23e-05	-0.000586633	-0.000156784	8.37398e-05	-0.000640498	-0.000342902	-0.000259652	-0.000130688	2.23e-05	0.000148714	0.000496081	0.000300146	0.000258559	0.000372369	0.000285121	0.000495095
2.24e-05	0.000167169	0.000541816	0.000338459	0.000265643	0.000378193	0.000309053	0.000535768	2.24e-05	-0.000564875	-0.000285133	-5.25253e-05	-0.000745185	-0.000369674	-0.000303238	-0.000216347	2.24e-05	0.000167169	0.000541816	0.000338459	0.000265643	0.000378193	0.000309053	0.000535768
2.25e-05	0.000196099	0.000532831	0.000351247	0.000292004	0.000398041	0.000305061	0.000551511	2.25e-05	-0.00056439	-0.000366544	-9.43535e-05	-0.000818605	-0.000413714	-0.000393746	-0.000417119	2.25e-05	0.000196099	0.000532831	0.000351247	0.000292004	0.000398041	0.000305061	0.000551511
2.26e-05	0.000200207	0.000545465	0.000352635	0.000292466	0.000401088	0.000325413	0.000547522	2.26e-05	-0.000487636	-0.000290441	-0.000107198	-0.000698119	-0.000403207	-0.000277978	-0.000279055	2.26e-05	0.000200207	0.000545465	0.000352635	0.000292466	0.000401088	0.000325413	0.000547522
2.27e-05	0.000188858	0.000507963	0.000371524	0.000295247	0.000389859	0.000321982	0.000539656	2.27e-05	-0.000375766	-0.000107246	-3.01326e-05	-0.000583769	-0.000156206	-0.000156077	-0.000110546	2.27e-05	0.000188858	0.000507963	0.000371524	0.000295247	0.000389859	0.000321982	0.000539656
2.28e-05	0.000220462	0.000498204	0.000360959	0.000259795	0.00040253	0.00031043	0.000568084	2.28e-05	-5.44366e-05	5.82936e-05	0.000102952	-0.000437267	-4.25573e-05	2.24439e-05	4.87321e-05	2.28e-05	0.000220462	0.000498204	0.000360959	0.000259795	0.00040253	0.00031043	0.000568084
2.29e-05	0.000197446	0.00052306	0.000339507	0.000251332	0.000363405	0.000309782	0.000549523	2.29e-05	0.000174062	0.000200288	0.000266389	-0.000247085	0.000145627	0.000286344	0.000200435	2.29e-05	0.000197446	0.00052306	0.000339507	0.000251332	0.000363405	0.000309782	0.000549523
2.3e-05	0.000209789	0.000517755	0.000363622	0.000284743	0.000387512	0.000314077	0.000522342	2.3e-05	0.000290874	0.000414921	0.00048043	2.87099e-05	0.000415155	0.000507511	0.000394131	2.3e-05	0.000209789	0.000517755	0.000363622	0.000284743	0.000387512	0.000314077	0.000522342
2.31e-05	0.000201661	0.000525632	0.000360532	0.000284181	0.000389077	0.000308644	0.000551968	2.31e-05	0.000415166	0.000580619	0.000648388	0.000201494	0.00054997	0.000595499	0.000588066	2.31e-05	0.000201661	0.000525632	0.000360532	0.000284181	0.000389077	0.000308644	0.000551968
2.32e-05	0.000200214	0.000524508	0.000345757	0.000287548	0.000393077	0.000286972	0.000529446	2.32e-05	0.000469344	0.000632345	0.000805064	0.000181052	0.000564103	0.000672018	0.000633828	2.32e-05	0.000200214	0.000524508	0.000345757	0.000287548	0.000393077	0.000286972	0.000529446
2.33e-05	0.000187266	0.000508823	0.000333143	0.000269103	0.00041549	0.000305097	0.00056643	2.33e-05	0.000346644	0.000674561	0.000859536	0.000163273	0.000624431	0.000527038	0.000653926	2.33e-05	0.000187266	0.000508823	0.000333143	0.000269103	0.00041549	0.000305097	0.00056643
2.34e-05	0.000150338	0.000471738	0.000312362	0.000247663	0.000385378	0.000254572	0.00050357	2.34e-05	-2.41108e-05	0.000180556	0.000782327	0.000409236	0.000291196	3.2011e-05	0.000180733	2.34e-05	0.000150338	0.000471738	0.000312362	0.000247663	0.000385378	0.000254572	0.00050357
2.35e-05	0.000133989	0.000446971	0.000279181	0.000232191	0.000411355	0.000242174	0.000555189	2.35e-05	-0.000238799	0.000207482	0.00050758	-6.62446e-05	0.000465385	-0.000114145	0.000438129	2.35e-05	0.000133989	0.000446971	0.000279181	0.000232191	0.000411355	0.000242174	0.000555189
2.36e-05	0.000144073	0.000479996	0.00030739	0.000232893	0.000393267	0.000278112	0.000558821	2.36e-05	-0.000450102	-0.000131726	0.000248338	-0.000506836	0.000155757	-0.000271971	-7.36808e-05	2.36e-05	0.000144073	0.000479996	0.00030739	0.000232893	0.000393267	0.000278112	0.000558821
2.37e-05	0.000167551	0.000473815	0.000318602	0.000249433	0.000395637	0.000263368	0.000539835	2.37e-05	-0.00076599	-0.000419804	7.6548e-06	-0.000824697	-0.00034277	-0.000583466	-0.000450814	2.37e-05	0.000167551	0.000473815	0.000318602	0.000249433	0.000395637	0.000263368	0.000539835
2.38e-05	0.000164773	0.000522298	0.000337902	0.000263591	0.000402853	0.000293269	0.000534584	2.38e-05	-0.000898311	-0.000589034	-0.000248225	-0.00112897	-0.000647782	-0.000719335	-0.000564074	2.38e-05	0.000164773	0.000522298	0.000337902	0.000263591	0.000402853	0.000293269	0.000534584
2.39e-05	0.000184442	0.00052238	0.000347912	0.000294822	0.000399716	0.000305357	0.000544649	2.39e-05	-0.0010496	-0.000581324	-0.000424095	-0.00102279	-0.000743617	-0.000898008	-0.000545555	2.39e-05	0.000184442	0.00052238	0.000347912	0.000294822	0.000399716	0.000305357	0.000544649
2.4e-05	0.000205852	0.000543142	0.000322105	0.00028805	0.000428266	0.000321116	0.00054777	2.4e-05	-0.000842923	-0.000736053	-0.000500592	-0.000979285	-0.000625851	-0.000800117	-0.000526876	2.4e-05	0.000205852	0.000543142	0.000322105	0.00028805	0.000428266	0.000321116	0.00054777
2.41e-05	0.000193071	0.000507111	0.000320025	0.000273565	0.000451741	0.000310771	0.000550946	2.41e-05	-0.000733729	-0.000358327	-0.000461525	-0.000590154	-0.000268356	-0.000718725	-0.000154218	2.41e-05	0.000193071	0.000507111	0.000320025	0.000273565	0.000451741	0.000310771	0.000550946
2.42e-05	0.000164614	0.000548767	0.000299953	0.000280206	0.000459348	0.000353574	0.000532937	2.42e-05	-0.000367573	-0.000314051	-0.00030038	-0.000192805	-0.000138378	-0.000140893	-0.000511039	2.42e-05	0.000164614	0.000548767	0.000299953	0.000280206	0.000459348	0.000353574	0.000532937
2.43e-05	0.000202462	0.000530736	0.00034104	0.000285472	0.000412834	0.000299775	0.000565289	2.43e-05	0.00019612	0.000211151	0.000131763	-7.02346e-05	0.00016469	0.00043042	3.47018e-05	2.43e-05	0.000202462	0.000530736	0.00034104	0.000285472	0.000412834	0.000299775	0.000565289
2.44e-05	0.000228419	0.000538203	0.000343044	0.000272886	0.000399685	0.000291334	0.000548998	2.44e-05	0.000574876	0.000616886	0.000563937	0.000192198	0.000387162	0.000737492	0.000580055	2.44e-05	0.000228419	0.000538203	0.000343044	0.000272886	0.000399685	0.000291334	0.000548998
2.45e-05	0.000213338	0.000543504	0.000362329	0.000301633	0.000403552	0.000323262	0.000563426	2.45e-05	0.000662246	0.000825489	0.000899097	0.000513253	0.000690577	0.000898317	0.000822921	2.45e-05	0.000213338	0.000543504	0.000362329	0.000301633	0.000403552	0.000323262	0.000563426
2.46e-05	0.000197846	0.000536278	0.000349872	0.00028201	0.0003868	0.000289418	0.000526595	2.46e-05	0.000505248	0.00094069	0.00111119	0.000524782	0.000904319	0.000768245	0.000908526	2.46e-05	0.000197846	0.000536278	0.000349872	0.00028201	0.0003868	0.000289418	0.000526595
2.47e-05	0.000212726	0.000522371	0.000338176	0.00027353	0.000380698	0.000292188	0.000560781	2.47e-05	0.00092127	0.00111667	0.00106333	0.000546454	0.00117593	0.00126613	0.00113859	2.47e-05	0.000212726	0.000522371	0.000338176	0.00027353	0.000380698	0.000292188	0.000560781
2.48e-05	0.000165122	0.00051056	0.000296979	0.000255866	0.000377986	0.000306252	0.000531858	2.48e-05	-0.00070809	0.000315636	0.00124464	0.00124247	1.22139e-05	-0.000404646	-0.000282117	2.48e-05	0.000165122	0.00051056	0.000296979	0.000255866	0.000377986	0.000306252	0.000531858
2.49e-05	0.000141021	0.000505702	0.000309048	0.00023867	0.00042308	0.000284124	0.000522705	2.49e-05	-0.000545357	1.25872e-05	0.000803432	0.000212235	0.000832896	-0.000287119	-4.1079e-05	2.49e-05	0.000141021	0.000505702	0.000309048	0.00023867	0.00042308	0.000284124	0.000522705
2.5e-05	0.000145127	0.000503246	0.000308797	0.000229791	0.000394104	0.000257786	0.000527533	2.5e-05	-0.000318353	-8.46251e-05	0.000433569	-0.00073145	0.000111964	-0.00015147	-5.51493e-05	2.5e-05	0.000145127	0.000503246	0.000308797	0.000229791	0.000394104	0.000257786	0.000527533
2.51e-05	0.000147619	0.000495573	0.000324283	0.00024521	0.00038395	0.000269877	0.000503648	2.51e-05	-0.000880214	-0.000476298	4.61738e-05	-0.000920799	-0.000414799	-0.000713738	-0.000406709	2.51e-05	0.000147619	0.000495573	0.000324283	0.00024521	0.00038395	0.000269877	0.000503648
2.52e-05	0.000140288	0.000495592	0.000327168	0.000253225	0.000398461	0.000273868	0.000535068	2.52e-05	-0.0014617	-0.000878305	-0.000430272	-0.00107591	-0.000578439	-0.0012825	-0.000719197	2.52e-05	0.000140288	0.000495592	0.000327168	0.000253225	0.000398461	0.000273868	0.000535068
2.53e-05	0.000159802	0.00051749	0.000354095	0.000253846	0.000353834	0.000267403	0.000505054	2.53e-05	-0.000924173	-0.00115956	-0.000856763	-0.00137561	-0.000562678	-0.000639297	-0.00103046	2.53e-05	0.000159802	0.00051749	0.000354095	0.000253846	0.000353834	0.000267403	0.000505054
2.54e-05	0.000180613	0.000497323	0.000345571	0.000263913	0.000347637	0.000319447	0.0005308	2.54e-05	-0.00168773	-0.00142328	-0.000523055	-0.00106845	-0.00118474	-0.001364	-0.00198097	2.54e-05	0.000180613	0.000497323	0.000345571	0.000263913	0.000347637	0.000319447	0.0005308
2.55e-05	0.000180506	0.000526833	0.000343548	0.000261791	0.000361172	0.0002828	0.00052508	2.55e-05	-0.00133904	-0.000593953	-0.000785372	-0.000765272	-0.000813815	-0.00108108	-0.000969185	2.55e-05	0.000180506	0.000526833	0.000343548	0.000261791	0.000361172	0.0002828	0.00052508
2.56e-05	0.000173217	0.000533845	0.000334204	0.000276397	0.00039179	0.000280264	0.000535452	2.56e-05	-0.000312383	-0.000425153	-0.000431954	-0.000827556	-0.00052043	-0.000119951	-0.000368794	2.56e-05	0.000173217	0.000533845	0.000334204	0.000276397	0.00039179	0.000280264	0.000535452
2.57e-05	0.00019691	0.000544753	0.000359086	0.000275931	0.000389851	0.000319066	0.000545681	2.57e-05	0.000161058	9.90565e-05	-1.56833e-05	-0.000289539	-0.000106281	0.000374743	8.80214e-05	2.57e-05	0.00019691	0.000544753	0.000359086	0.000275931	0.000389851	0.000319066	0.000545681
2.58e-05	0.00019058	0.000530366	0.000356805	0.000279756	0.000401127	0.000317029	0.000540514	2.58e-05	0.000352182	0.000484074	0.000501164	0.000485808	0.000302037	0.000573193	0.000404543	2.58e-05	0.00019058	0.000530366	0.000356805	0.000279756	0.000401127	0.000317029	0.000540514
2.59e-05	0.000190073	0.000531894	0.000349949	0.000263549	0.000421904	0.000327198	0.000536278	2.59e-05	0.000838224	0.000967483	0.000834607	0.000715311	0.00101761	0.00110631	0.000948766	2.59e-05	0.000190073	0.000531894	0.000349949	0.000263549	0.000421904	0.000327198	0.000536278
2.6e-05	0.00020372	0.000488768	0.00034387	0.000259485	0.000405774	0.00033889	0.000551809	2.6e-05	0.00108939	0.00127871	0.0013083	0.000796077	0.00118822	0.00140289	0.00125705	2.6e-05	0.00020372	0.000488768	0.00034387	0.000259485	0.000405774	0.00033889	0.000551809
2.61e-05	0.000189208	0.000478326	0.000352188	0.000255734	0.000385502	0.00034504	0.000519879	2.61e-05	0.00133218	0.00157768	0.00140957	0.000891461	0.000927938	0.00160715	0.00147171	2.61e-05	0.000189208	0.000478326	0.000352188	0.000255734	0.000385502	0.00034504	0.000519879
2.62e-05	0.000168243	0.000502607	0.000323295	0.000249237	0.000393568	0.000280814	0.000525205	2.62e-05	0.000372036	0.000115957	0.00160233	0.0013255	0.000712873	0.000445741	-1.04984e-05	2.62e-05	0.000168243	0.000502607	0.000323295	0.000249237	0.000393568	0.000280814	0.000525205
2.63e-05	0.000172872	0.000490157	0.000318876	0.000248814	0.000356684	0.000282018	0.000524823	2.63e-05	0.000533963	0.000968237	0.0012372	-0.000426595	0.000343882	0.000793021	0.00084769	2.63e-05	0.000172872	0.000490157	0.000318876	0.000248814	0.000356684	0.000282018	0.000524823
2.64e-05	0.000173711	0.000498373	0.000326501	0.000247614	0.000378064	0.000296087	0.000531879	2.64e-05	0.000262884	0.000884985	0.000974754	-0.00143829	-0.000729806	0.000534106	0.000739635	2.64e-05	0.000173711	0.000498373	0.000326501	0.000247614	0.000378064	0.000296087	0.000531879
2.65e-05	0.00016294	0.000496339	0.000327099	0.000250164	0.000388459	0.000262588	0.000528544	2.65e-05	-0.000643595	-0.000317989	0.000287975	-0.000938157	-0.000617206	-0.000757631	6.8897e-05	2.65e-05	0.00016294	0.000496339	0.000327099	0.000250164	0.000388459	0.000262588	0.000528544
2.66e-05	0.000161213	0.000495715	0.00030628	0.000236868	0.0004058	0.000284834	0.000543326	2.66e-05	-0.00173704	-0.000983907	-0.000491063	-0.000856085	-0.000591529	-0.00185665	-0.000303004	2.66e-05	0.000161213	0.000495715	0.00030628	0.000236868	0.0004058	0.000284834	0.000543326
2.67e-05	0.000149931	0.000503587	0.000357671	0.000268673	0.000391161	0.00031255	0.000534877	2.67e-05	-0.00158195	-0.00111539	-0.000970433	-0.0016947	-0.000738517	-0.00131892	-0.000813112	2.67e-05	0.000149931	0.000503587	0.000357671	0.000268673	0.000391161	0.00031255	0.000534877
2.68e-05	0.000128145	0.000482781	0.000334007	0.000245597	0.000408763	0.000295462	0.000544995	2.68e-05	-0.00138396	-0.00119915	-0.000952402	-0.00196975	-0.000695525	-0.00116525	-0.000948245	2.68e-05	0.000128145	0.000482781	0.000334007	0.000245597	0.000408763	0.000295462	0.000544995
2.69e-05	0.000158325	0.0005281	0.000345784	0.000249847	0.00037592	0.000280132	0.000571099	2.69e-05	-0.000989017	-0.00100715	-0.00103754	-0.000920066	-0.00124715	-0.000886551	-0.00110512	2.69e-05	0.000158325	0.0005281	0.000345784	0.000249847	0.00037592	0.000280132	0.000571099
2.7e-05	0.00017863	0.000477688	0.000340976	0.00025752	0.000377373	0.000307665	0.000515324	2.7e-05	-0.000694092	-0.000649234	-0.000500994	-0.000885136	-0.00105627	-0.000444331	-0.000909367	2.7e-05	0.00017863	0.000477688	0.000340976	0.00025752	0.000377373	0.000307665	0.000515324
2.71e-05	0.000166329	0.000537481	0.00034313	0.00026776	0.000405039	0.000314171	0.000555387	2.71e-05	0.000226845	0.000115421	-0.000181982	-0.000735826	-0.000450482	0.00055052	-0.000244554	2.71e-05	0.000166329	0.000537481	0.00034313	0.00026776	0.000405039	0.000314171	0.000555387
2.72e-05	0.000190732	0.000516597	0.000329759	0.000274496	0.000400758	0.000302494	0.000539718	2.72e-05	0.000960553	0.000549203	0.000578769	-0.000165123	4.57966e-05	0.00115698	0.000281593	2.72e-05	0.000190732	0.000516597	0.000329759	0.000274496	0.000400758	0.000302494	0.000539718
2.73e-05	0.000203645	0.000543994	0.000344314	0.000285332	0.000442956	0.00034803	0.000558135	2.73e-05	0.00103268	0.00113004	0.000931365	0.000610998	0.000646964	0.00113426	0.00124191	2.73e-05	0.000203645	0.000543994	0.000344314	0.000285332	0.000442956	0.00034803	0.000558135
2.74e-05	0.000198223	0.000536672	0.00032386	0.000286754	0.000410018	0.000306108	0.000549797	2.74e-05	0.00110985	0.0011587	0.00126988	0.000882753	0.00125654	0.00128731	0.00126539	2.74e-05	0.000198223	0.000536672	0.00032386	0.000286754	0.000410018	0.000306108	0.000549797
2.75e-05	0.00017544	0.000551431	0.000331242	0.000272241	0.000425131	0.000272685	0.000569154	2.75e-05	0.00132106	0.00112271	0.00149964	0.00119498	0.00105686	0.00149548	0.000971915	2.75e-05	0.00017544	0.000551431	0.000331242	0.000272241	0.000425131	0.000272685	0.000569154
2.76e-05	0.000183496	0.000519779	0.000312427	0.000283932	0.000418693	0.000317107	0.00054537	2.76e-05	0.00158147	0.000671269	0.00167863	3.94572e-05	0.00133989	0.00174601	0.00103729	2.76e-05	0.000183496	0.000519779	0.000312427	0.000283932	0.000418693	0.000317107	0.00054537
2.77e-05	0.00018871	0.000509806	0.000316242	0.000267814	0.000387161	0.000282497	0.000542955	2.77e-05	5.39096e-05	0.000933853	0.00135093	3.52024e-05	0.000386661	0.000642221	8.17132e-05	2.77e-05	0.00018871	0.000509806	0.000316242	0.000267814	0.000387161	0.000282497	0.000542955
2.78e-05	0.000168267	0.000527529	0.000325444	0.000262903	0.000395232	0.0002756	0.000538081	2.78e-05	-0.00057284	0.000415297	0.000973143	-0.000674037	-0.000120961	-6.98896e-05	-0.000784593	2.78e-05	0.000168267	0.000527529	0.000325444	0.000262903	0.000395232	0.0002756	0.000538081
2.79e-05	0.000178391	0.000517669	0.000314819	0.000251632	0.00037701	0.00028426	0.000535157	2.79e-05	-0.000137109	2.33912e-05	0.000259422	-0.00146837	-0.000336969	-6.39522e-05	6.62505e-05	2.79e-05	0.000178391	0.000517669	0.000314819	0.000251632	0.00037701	0.00028426	0.000535157
2.8e-05	0.000185214	0.000535359	0.000301487	0.000251897	0.000398003	0.00028379	0.000563052	2.8e-05	-0.00087266	-0.000502266	-0.000128013	-0.00146527	-0.00084563	-0.000811901	-0.000294347	2.8e-05	0.000185214	0.000535359	0.000301487	0.000251897	0.000398003	0.00028379	0.000563052
2.81e-05	0.000202075	0.000531589	0.000331527	0.000245629	0.000412818	0.00025343	0.000571632	2.81e-05	-0.00154518	-0.000930944	-0.000615974	-0.00141717	-0.00104247	-0.00131337	-0.000992206	2.81e-05	0.000202075	0.000531589	0.000331527	0.000245629	0.000412818	0.00025343	0.000571632
2.82e-05	0.000160114	0.000557548	0.000317322	0.000249055	0.000423759	0.000289408	0.000534128	2.82e-05	-0.00157395	-0.000785499	-0.000925271	-0.00171028	-0.000938205	-0.0013784	-0.000804583	2.82e-05	0.000160114	0.000557548	0.000317322	0.000249055	0.000423759	0.000289408	0.000534128
2.83e-05	0.000177198	0.000535947	0.000336088	0.000263491	0.000393625	0.000282932	0.0005529	2.83e-05	-0.000888357	-0.00125757	-0.00103729	-0.00105074	-0.000951205	-0.000663763	-0.00121302	2.83e-05	0.000177198	0.000535947	0.000336088	0.000263491	0.000393625	0.000282932	0.0005529
2.84e-05	0.00017571	0.000509195	0.000346433	0.000255678	0.000384702	0.000275057	0.000522493	2.84e-05	-0.00140448	-0.00137795	-0.000537406	-3.96008e-05	-0.000538261	-0.00122936	-0.00149619	2.84e-05	0.00017571	0.000509195	0.000346433	0.000255678	0.000384702	0.000275057	0.000522493
2.85e-05	0.000153279	0.000502428	0.000340344	0.000246644	0.000374519	0.000313644	0.000524432	2.85e-05	-0.000588924	-0.000413331	-0.000342552	-6.07866e-05	-3.40507e-05	-0.000365377	-0.000800422	2.85e-05	0.000153279	0.000502428	0.000340344	0.000246644	0.000374519	0.000313644	0.000524432
2.86e-05	0.000171968	0.000487916	0.000359519	0.000263013	0.00034885	0.00029056	0.000521756	2.86e-05	0.000425801	0.000272078	0.000188451	-7.57042e-05	0.000353458	0.000655582	7.33384e-05	2.86e-05	0.000171968	0.000487916	0.000359519	0.000263013	0.00034885	0.00029056	0.000521756
2.87e-05	0.000195442	0.000499593	0.000361114	0.000262433	0.000373393	0.000286482	0.000525592	2.87e-05	0.000756205	0.000715814	0.000679165	0.000375907	0.000571199	0.000941377	0.000683793	2.87e-05	0.000195442	0.000499593	0.000361114	0.000262433	0.000373393	0.000286482	0.000525592
2.88e-05	0.000179152	0.000519558	0.000308319	0.00028008	0.000410636	0.000327133	0.00054388	2.88e-05	0.000915084	0.0010417	0.00106136	0.000757071	0.00100244	0.00103653	0.0010385	2.88e-05	0.000179152	0.000519558	0.000308319	0.00028008	0.000410636	0.000327133	0.00054388
2.89e-05	0.00017287	0.00053788	0.000319545	0.000271471	0.000390795	0.000317826	0.000538081	2.89e-05	0.00129917	0.00102267	0.00129952	0.000890709	0.00118625	0.00140239	0.00084798	2.89e-05	0.00017287	0.00053788	0.000319545	0.000271471	0.000390795	0.000317826	0.000538081
2.9e-05	0.000174762	0.000526578	0.000327092	0.000282222	0.000396641	0.000299892	0.000562198	2.9e-05	-7.41976e-05	0.00131262	0.00153757	-0.000163901	0.00115677	0.000264231	0.00106634	2.9e-05	0.000174762	0.000526578	0.000327092	0.000282222	0.000396641	0.000299892	0.000562198
2.91e-05	0.000177209	0.000518104	0.000323715	0.000260605	0.000386632	0.000313495	0.0005487	2.91e-05	-0.00126712	-0.000394245	0.000771051	0.00188898	0.00228439	-0.00114712	-0.000414134	2.91e-05	0.000177209	0.000518104	0.000323715	0.000260605	0.000386632	0.000313495	0.0005487
2.92e-05	0.000163486	0.000506409	0.00034005	0.000264088	0.000379566	0.000276652	0.000534864	2.92e-05	-0.00086736	-0.000305595	0.000635598	0.000726016	0.00116375	-0.000701704	-0.000167472	2.92e-05	0.000163486	0.000506409	0.00034005	0.000264088	0.000379566	0.000276652	0.000534864
2.93e-05	0.00017378	0.000496501	0.000349028	0.000246593	0.000383033	0.000272383	0.00051958	2.93e-05	-0.000603772	-8.028e-06	0.000332938	-0.000672795	-6.79503e-05	-0.000378457	-0.00011419	2.93e-05	0.00017378	0.000496501	0.000349028	0.000246593	0.000383033	0.000272383	0.00051958
2.94e-05	0.000171103	0.000461899	0.000336925	0.000250417	0.00038024	0.000291472	0.000531843	2.94e-05	-0.000817093	-0.000424894	1.9672e-05	-0.00104443	-0.000445145	-0.000577563	-0.000434386	2.94e-05	0.000171103	0.000461899	0.000336925	0.000250417	0.00038024	0.000291472	0.000531843
2.95e-05	0.000175769	0.000496134	0.000339771	0.000260394	0.000380629	0.000297719	0.000528236	2.95e-05	-0.00113833	-0.000860897	-0.000341934	-0.00102403	-0.000601197	-0.00102669	-0.000707641	2.95e-05	0.000175769	0.000496134	0.000339771	0.000260394	0.000380629	0.000297719	0.000528236
2.96e-05	0.000166711	0.000498739	0.000326379	0.000268442	0.000376151	0.000294926	0.000547189	2.96e-05	-0.00154455	-0.000590012	-0.000637518	-0.00128786	-0.000807024	-0.00129017	-0.000597699	2.96e-05	0.000166711	0.000498739	0.000326379	0.000268442	0.000376151	0.000294926	0.000547189
2.97e-05	0.000170073	0.000509733	0.000329368	0.000262873	0.000396805	0.000297608	0.00054239	2.97e-05	-0.00121867	-0.00114168	-0.000756934	-0.00094852	-0.000695911	-0.000799698	-0.00151793	2.97e-05	0.000170073	0.000509733	0.000329368	0.000262873	0.000396805	0.000297608	0.00054239
2.98e-05	0.000169502	0.000503823	0.000326202	0.000256946	0.000398075	0.0002824	0.000537917	2.98e-05	-0.00047619	-0.000624149	-0.000548761	-0.00108113	-0.000727302	-0.00019541	-0.000799373	2.98e-05	0.000169502	0.000503823	0.000326202	0.000256946	0.000398075	0.0002824	0.000537917
2.99e-05	0.00013507	0.000504233	0.000316843	0.000248684	0.000418207	0.000268193	0.00054032	2.99e-05	-0.000134789	-0.000119626	-0.000333965	-0.000783995	-0.000660953	5.26954e-05	-5.77902e-05	2.99e-05	0.00013507	0.000504233	0.000316843	0.000248684	0.000418207	0.000268193	0.00054032
3e-05	0.000160578	0.000511838	0.000352446	0.000252479	0.000422362	0.000279913	0.000558323	3e-05	9.3787e-05	0.000162489	8.73762e-05	-0.000224295	-2.41705e-05	0.000272977	0.000181683	3e-05	0.000160578	0.000511838	0.000352446	0.000252479	0.000422362	0.000279913	0.000558323
3.01e-05	0.000166999	0.000473128	0.000348067	0.000252776	0.000405252	0.000298312	0.000515291	3.01e-05	0.000414733	0.000417378	0.00044063	0.000232542	0.000389749	0.000616039	0.000321173	3.01e-05	0.000166999	0.000473128	0.000348067	0.000252776	0.000405252	0.000298312	0.000515291
3.02e-05	0.00016434	0.000535729	0.000319035	0.00026335	0.000381458	0.000285974	0.000549166	3.02e-05	0.000740058	0.000775655	0.000834753	0.000175253	0.000575706	0.000966817	0.000737467	3.02e-05	0.00016434	0.000535729	0.000319035	0.00026335	0.000381458	0.000285974	0.000549166
3.03e-05	0.00016748	0.000495537	0.000319871	0.000260057	0.000390758	0.000287031	0.000518298	3.03e-05	0.000963734	0.000678043	0.00108365	0.00032549	0.000592303	0.00103038	0.000722167	3.03e-05	0.00016748	0.000495537	0.000319871	0.000260057	0.000390758	0.000287031	0.000518298
3.04e-05	0.000157617	0.000523882	0.000329493	0.000257499	0.000385613	0.000304	0.000556886	3.04e-05	0.00017813	0.000658517	0.00104475	0.000499439	0.000799559	8.07978e-05	0.000810626	3.04e-05	0.000157617	0.000523882	0.000329493	0.000257499	0.000385613	0.000304	0.000556886
3.05e-05	0.000178323	0.000498481	0.000331788	0.000277121	0.00041207	0.000290596	0.000523856	3.05e-05	0.00053845	0.000789459	0.000731967	1.42008e-05	0.000646527	0.000585571	0.000942668	3.05e-05	0.000178323	0.000498481	0.000331788	0.000277121	0.00041207	0.000290596	0.000523856
3.06e-05	0.000156949	0.000505701	0.000338909	0.000246659	0.000420548	0.000288004	0.000535341	3.06e-05	7.06452e-05	0.000308631	0.00079148	-0.000158083	0.000422328	0.000238706	0.000326451	3.06e-05	0.000156949	0.000505701	0.000338909	0.000246659	0.000420548	0.000288004	0.000535341
3.07e-05	0.000167355	0.000500975	0.000289751	0.000251167	0.000445394	0.000331322	0.000556962	3.07e-05	-0.000314019	-5.84111e-05	0.000412239	-0.000331422	8.75676e-05	-0.000185099	-7.19497e-05	3.07e-05	0.000167355	0.000500975	0.000289751	0.000251167	0.000445394	0.000331322	0.000556962
3.08e-05	0.0001648	0.000523838	0.000336195	0.000261875	0.000405893	0.000300686	0.000553293	3.08e-05	-0.00046576	-0.000111461	9.88126e-05	-0.000778141	-0.000283893	-0.000325487	-0.000130972	3.08e-05	0.0001648	0.000523838	0.000336195	0.000261875	0.000405893	0.000300686	0.000553293
3.09e-05	0.000175198	0.000510638	0.000333156	0.00026454	0.000394438	0.00028941	0.000542601	3.09e-05	-0.000422808	-0.000330605	-1.5014e-05	-0.000788947	-0.000487618	-0.000186855	-0.00030626	3.09e-05	0.000175198	0.000510638	0.000333156	0.00026454	0.000394438	0.00028941	0.000542601
3.1e-05	0.000179724	0.00052234	0.000331301	0.000269424	0.000394963	0.000293854	0.000560611	3.1e-05	-0.000774333	-0.000593657	-0.000104577	-0.000689969	-0.000557118	-0.000589712	-0.00054225	3.1e-05	0.000179724	0.00052234	0.000331301	0.000269424	0.000394963	0.000293854	0.000560611
3.11e-05	0.00018215	0.000528133	0.000338646	0.000258589	0.000378044	0.000277219	0.000549719	3.11e-05	-0.000732285	-0.000545786	-0.000299378	-0.000810061	-0.000466245	-0.0005802	-0.000565844	3.11e-05	0.00018215	0.000528133	0.000338646	0.000258589	0.000378044	0.000277219	0.000549719
3.12e-05	0.00019843	0.000533189	0.000335343	0.00026786	0.000424179	0.000272719	0.000550542	3.12e-05	-0.00058221	-0.00034557	-0.000250283	-0.000768183	-0.000386727	-0.000376362	-0.00040824	3.12e-05	0.00019843	0.000533189	0.000335343	0.00026786	0.000424179	0.000272719	0.000550542
3.13e-05	0.000169897	0.000523031	0.000311501	0.000264731	0.000395892	0.000328966	0.000547408	3.13e-05	-0.000334643	-0.000219503	-9.08169e-05	-0.000604673	-0.000391608	-0.000109805	-0.000206542	3.13e-05	0.000169897	0.000523031	0.000311501	0.000264731	0.000395892	0.000328966	0.000547408
3.14e-05	0.000174922	0.000576871	0.000365861	0.000280918	0.000421261	0.00029299	0.000527002	3.14e-05	-0.000112767	2.63522e-05	6.2951e-05	-0.000307449	-6.27019e-05	0.000143735	8.82696e-05	3.14e-05	0.000174922	0.000576871	0.000365861	0.000280918	0.000421261	0.00029299	0.000527002
3.15e-05	0.000181318	0.000527188	0.000339945	0.000248062	0.00041005	0.000296756	0.000527184	3.15e-05	4.01941e-05	0.000333215	0.000358153	-0.000112016	0.000131148	0.00034744	0.000416406	3.15e-05	0.000181318	0.000527188	0.000339945	0.000248062	0.00041005	0.000296756	0.000527184
3.16e-05	0.00017967	0.000531593	0.000344942	0.000259702	0.000381459	0.000309801	0.000556483	3.16e-05	8.64357e-05	0.000390712	0.000564954	6.63437e-05	0.000353249	0.00034068	0.000468922	3.16e-05	0.00017967	0.000531593	0.000344942	0.000259702	0.000381459	0.000309801	0.000556483
3.17e-05	0.00018748	0.000524613	0.00034413	0.00025756	0.000391919	0.00029843	0.000524694	3.17e-05	0.000257306	0.000500052	0.000636706	1.4543e-05	0.000513115	0.000461028	0.000483479	3.17e-05	0.00018748	0.000524613	0.00034413	0.00025756	0.000391919	0.00029843	0.000524694
3.18e-05	0.000175796	0.000519696	0.000350209	0.000253795	0.00039232	0.000307543	0.000528733	3.18e-05	0.000239856	0.000501865	0.000667591	6.2194e-06	0.000479172	0.000403779	0.000493282	3.18e-05	0.000175796	0.000519696	0.000350209	0.000253795	0.00039232	0.000307543	0.000528733
3.19e-05	0.000201567	0.000506141	0.000321575	0.000274083	0.000381069	0.000327801	0.000539743	3.19e-05	0.000113771	0.000375117	0.000660228	-0.000113329	0.000341567	0.000320674	0.000373923	3.19e-05	0.000201567	0.000506141	0.000321575	0.000274083	0.000381069	0.000327801	0.000539743
3.2e-05	0.000189376	0.000542282	0.00034096	0.000251896	0.00040274	0.000282121	0.000555593	3.2e-05	-0.000101913	0.000264887	0.000566866	-0.000181862	0.000301494	0.000179093	0.000259628	3.2e-05	0.000189376	0.000542282	0.00034096	0.000251896	0.00040274	0.000282121	0.000555593
3.21e-05	0.00017451	0.000551421	0.000321332	0.000289316	0.000418802	0.000296704	0.000516916	3.21e-05	-0.000232742	9.37915e-05	0.000475588	-0.000397769	0.000177654	-1.447e-06	0.000120924	3.21e-05	0.00017451	0.000551421	0.000321332	0.000289316	0.000418802	0.000296704	0.000516916
3.22e-05	0.000186212	0.000537715	0.000335836	0.00025664	0.000400295	0.000314075	0.000556975	3.22e-05	-0.000338324	1.37864e-05	0.000256296	-0.000628602	5.50276e-05	-3.93012e-05	2.7477e-06	3.22e-05	0.000186212	0.000537715	0.000335836	0.00025664	0.000400295	0.000314075	0.000556975
3.23e-05	0.000171564	0.000522477	0.000341601	0.000274931	0.000392708	0.000305457	0.000558478	3.23e-05	-0.000397446	-0.000105671	8.75481e-05	-0.000718717	-0.000124044	-0.000129467	-0.000185551	3.23e-05	0.000171564	0.000522477	0.000341601	0.000274931	0.000392708	0.000305457	0.000558478
3.24e-05	0.000178457	0.000511357	0.000341902	0.000254323	0.000397658	0.00029377	0.000542771	3.24e-05	-0.000392363	-0.00020545	1.63106e-05	-0.000614033	-0.000282821	-0.000230123	-0.000216799	3.24e-05	0.000178457	0.000511357	0.000341902	0.000254323	0.000397658	0.00029377	0.000542771
3.25e-05	0.000184297	0.000494774	0.000358314	0.000275211	0.000375224	0.00033616	0.000547091	3.25e-05	-0.000408515	-0.000223483	9.11e-08	-0.000597491	-0.000226837	-0.00026599	-0.00027215	3.25e-05	0.000184297	0.000494774	0.000358314	0.000275211	0.000375224	0.00033616	0.000547091
3.26e-05	0.000176081	0.000504425	0.000333913	0.000270277	0.000369499	0.000328436	0.000543708	3.26e-05	-0.000333806	-0.000118269	7.6841e-06	-0.000522358	-0.000164142	-0.000124966	-0.000147862	3.26e-05	0.000176081	0.000504425	0.000333913	0.000270277	0.000369499	0.000328436	0.000543708
3.27e-05	0.000181336	0.000505732	0.000331501	0.00026056	0.000400401	0.000288435	0.000518256	3.27e-05	-0.000242122	4.37272e-05	2.59867e-05	-0.000410673	-0.000142796	-2.03586e-05	-2.9939e-06	3.27e-05	0.000181336	0.000505732	0.000331501	0.00026056	0.000400401	0.000288435	0.000518256
3.28e-05	0.000184827	0.000518269	0.000324997	0.000269551	0.000383175	0.000299136	0.000557139	3.28e-05	-0.000176717	9.44265e-05	0.000100614	-0.000351819	2.7177e-05	5.65605e-05	-2.32774e-05	3.28e-05	0.000184827	0.000518269	0.000324997	0.000269551	0.000383175	0.000299136	0.000557139
3.29e-05	0.000189984	0.000526478	0.000333401	0.000259093	0.000399656	0.000314788	0.000556579	3.29e-05	-0.000172703	0.000116275	0.000240082	-0.000260413	0.000101978	6.21767e-05	8.21374e-05	3.29e-05	0.000189984	0.000526478	0.000333401	0.000259093	0.000399656	0.000314788	0.000556579
3.3e-05	0.00017322	0.000500357	0.000347858	0.000262448	0.000381175	0.000280859	0.000547703	3.3e-05	-0.000112253	0.000142435	0.000392564	-0.000218887	0.000118371	0.00013753	0.000154875	3.3e-05	0.00017322	0.000500357	0.000347858	0.000262448	0.000381175	0.000280859	0.000547703
3.31e-05	0.000179674	0.000506023	0.000341369	0.000264255	0.000404333	0.000320252	0.000545481	3.31e-05	9.653e-07	0.000192632	0.000441186	-0.000201707	0.000195048	0.000202127	0.000225235	3.31e-05	0.000179674	0.000506023	0.000341369	0.000264255	0.000404333	0.000320252	0.000545481
3.32e-05	0.000165597	0.000465189	0.000329882	0.000263582	0.000385757	0.000301367	0.000566406	3.32e-05	-1.56733e-05	0.000228367	0.000413572	-0.000250713	0.000141297	0.00018832	0.000183622	3.32e-05	0.000165597	0.000465189	0.000329882	0.000263582	0.000385757	0.000301367	0.000566406
3.33e-05	0.000174514	0.000494422	0.000346826	0.000267547	0.000361468	0.000268199	0.000526652	3.33e-05	-0.000108079	0.000108283	0.00038501	-0.00019706	0.000139805	7.37137e-05	0.000138989	3.33e-05	0.000174514	0.000494422	0.000346826	0.000267547	0.000361468	0.000268199	0.000526652
3.34e-05	0.00017846	0.00048012	0.000346089	0.000248691	0.000374311	0.000287055	0.000508416	3.34e-05	-0.000190656	3.48684e-05	0.000358845	-0.000142088	0.000215261	2.82671e-05	8.61497e-05	3.34e-05	0.00017846	0.00048012	0.000346089	0.000248691	0.000374311	0.000287055	0.000508416
3.35e-05	0.000165354	0.000499953	0.000316819	0.000272135	0.000365048	0.000306266	0.000542792	3.35e-05	-0.000148819	1.87858e-05	0.00035898	-0.000244698	-2.0272e-06	8.67876e-05	0.000136563	3.35e-05	0.000165354	0.000499953	0.000316819	0.000272135	0.000365048	0.000306266	0.000542792
3.36e-05	0.000191762	0.000510998	0.000329957	0.00025292	0.000391985	0.000284224	0.000547559	3.36e-05	-0.000167862	1.93424e-05	0.000349099	-0.000396368	-6.12421e-05	1.60822e-05	5.19908e-05	3.36e-05	0.000191762	0.000510998	0.000329957	0.00025292	0.000391985	0.000284224	0.000547559
3.37e-05	0.000173318	0.000514157	0.000332151	0.000265113	0.000382819	0.000297205	0.000542653	3.37e-05	-0.000254468	1.61621e-05	0.000234167	-0.000458227	-3.4399e-06	-4.17742e-05	-1.8227e-05	3.37e-05	0.000173318	0.000514157	0.000332151	0.000265113	0.000382819	0.000297205	0.000542653
3.38e-05	0.000192019	0.000515285	0.000324563	0.000275417	0.00040544	0.000322848	0.000522889	3.38e-05	-0.000291499	-4.23154e-05	0.000190791	-0.000478136	-5.0865e-05	-5.22328e-05	-5.55019e-05	3.38e-05	0.000192019	0.000515285	0.000324563	0.000275417	0.00040544	0.000322848	0.000522889
3.39e-05	0.000198023	0.000512926	0.000319811	0.000264818	0.000386522	0.000246987	0.000585847	3.39e-05	-0.00024375	-7.23481e-05	0.000239632	-0.000492066	-0.000111918	-9.84788e-05	-3.2067e-05	3.39e-05	0.000198023	0.000512926	0.000319811	0.000264818	0.000386522	0.000246987	0.000585847
3.4e-05	0.0001652	0.000524782	0.000326364	0.000264272	0.000402329	0.000294993	0.000548161	3.4e-05	-0.000273628	6.60826e-05	0.000173732	-0.000405115	1.76597e-05	-8.78399e-05	-7.7672e-06	3.4e-05	0.0001652	0.000524782	0.000326364	0.000264272	0.000402329	0.000294993	0.000548161
3.41e-05	0.000154182	0.00050925	0.000327323	0.000275553	0.000428026	0.000306532	0.000525667	3.41e-05	-0.000172406	0.000109757	0.000101065	-0.000268503	7.73957e-05	-5.22632e-05	0.000147717	3.41e-05	0.000154182	0.00050925	0.000327323	0.000275553	0.000428026	0.000306532	0.000525667
3.42e-05	0.000174337	0.000511818	0.000310055	0.00027511	0.000389087	0.000297537	0.000551275	3.42e-05	-0.00132493	6.29775e-05	0.000153234	-0.000269878	0.000155906	-0.00139126	-1.35e-07	3.42e-05	0.000174337	0.000511818	0.000310055	0.00027511	0.000389087	0.000297537	0.000551275
3.43e-05	0.000167104	0.000521867	0.000325016	0.000262393	0.000407838	0.000285952	0.000534924	3.43e-05	-0.00112185	-4.21399e-05	-3.916e-07	0.000197537	0.000141288	-0.0010334	-0.000267436	3.43e-05	0.000167104	0.000521867	0.000325016	0.000262393	0.000407838	0.000285952	0.000534924
3.44e-05	0.00017725	0.000516091	0.000323743	0.000263563	0.000411678	0.000312169	0.000545973	3.44e-05	-0.000320536	0.000235481	0.000248266	-0.000321793	-9.43684e-05	-0.00019825	0.000123706	3.44e-05	0.00017725	0.000516091	0.000323743	0.000263563	0.000411678	0.000312169	0.000545973
3.45e-05	0.00018779	0.000551749	0.000307772	0.000274262	0.000390884	0.000278475	0.000515687	3.45e-05	-0.000222622	0.000311781	0.000355242	-0.000430062	-0.000210814	-8.40436e-05	0.000326924	3.45e-05	0.00018779	0.000551749	0.000307772	0.000274262	0.000390884	0.000278475	0.000515687
3.46e-05	0.000158138	0.00050897	0.000324394	0.000270574	0.000403603	0.000268573	0.000519948	3.46e-05	-0.000420936	9.55379e-05	0.00021319	-0.00018347	0.000144049	-0.000339951	0.000367584	3.46e-05	0.000158138	0.00050897	0.000324394	0.000270574	0.000403603	0.000268573	0.000519948
3.47e-05	0.000153026	0.000546423	0.000330297	0.000265752	0.000410248	0.000303643	0.000517178	3.47e-05	-0.000520128	-0.000118415	0.000160355	-0.000102766	0.000320715	-0.000374764	0.000177723	3.47e-05	0.000153026	0.000546423	0.000330297	0.000265752	0.000410248	0.000303643	0.000517178
3.48e-05	0.000170116	0.00052164	0.000313466	0.000251117	0.000395262	0.000291958	0.000533372	3.48e-05	-0.000320144	2.50135e-05	0.000370416	-0.000433819	1.11613e-05	-2.49078e-05	-1.60423e-05	3.48e-05	0.000170116	0.00052164	0.000313466	0.000251117	0.000395262	0.000291958	0.000533372
3.49e-05	0.000181805	0.000520603	0.00032464	0.000257647	0.00037185	0.000293797	0.000528944	3.49e-05	-0.000168847	0.000175892	0.000378373	-0.000476624	-0.000107663	9.84813e-05	2.8215e-05	3.49e-05	0.000181805	0.000520603	0.00032464	0.000257647	0.00037185	0.000293797	0.000528944
3.5e-05	0.000173157	0.000503422	0.000324219	0.000248763	0.000390612	0.000297843	0.00052082	3.5e-05	-0.000176682	8.585e-05	0.00027048	-0.000378258	-5.66034e-05	2.32336e-05	4.71565e-05	3.5e-05	0.000173157	0.000503422	0.000324219	0.000248763	0.000390612	0.000297843	0.00052082
3.51e-05	0.000186565	0.000503944	0.000331401	0.000264708	0.00038143	0.000288179	0.000538861	3.51e-05	-0.000207399	2.12385e-05	0.000263824	-0.000318981	5.89123e-05	-1.9362e-06	1.47761e-05	3.51e-05	0.000186565	0.000503944	0.000331401	0.000264708	0.00038143	0.000288179	0.000538861
3.52e-05	0.000170614	0.000517657	0.000311963	0.000282103	0.000383409	0.000263294	0.000516908	3.52e-05	-0.000138601	0.000125515	0.00028646	-0.0003005	-5.9249e-06	4.71173e-05	0.000141708	3.52e-05	0.000170614	0.000517657	0.000311963	0.000282103	0.000383409	0.000263294	0.000516908
3.53e-05	0.000191826	0.000507644	0.000326866	0.000261945	0.000393483	0.000280595	0.000532393	3.53e-05	-0.000113801	0.000133694	0.000438786	-0.000465472	3.77811e-05	9.81847e-05	0.000151896	3.53e-05	0.000191826	0.000507644	0.000326866	0.000261945	0.000393483	0.000280595	0.000532393
3.54e-05	0.000163313	0.000509574	0.000329768	0.000283691	0.000400616	0.000299572	0.000538625	3.54e-05	-0.000100499	0.00012399	0.000319908	-0.000441869	-1.5566e-06	7.89174e-05	0.000128007	3.54e-05	0.000163313	0.000509574	0.000329768	0.000283691	0.000400616	0.000299572	0.000538625
3.55e-05	0.0001801	0.000529382	0.000338041	0.000263691	0.000413117	0.000298059	0.000545391	3.55e-05	-0.000159904	6.63629e-05	0.000272832	-0.000397929	-4.7244e-05	4.9024e-06	4.38996e-05	3.55e-05	0.0001801	0.000529382	0.000338041	0.000263691	0.000413117	0.000298059	0.000545391
3.56e-05	0.000185598	0.00049693	0.000326685	0.000256381	0.000380257	0.000299938	0.000572086	3.56e-05	-0.000213528	2.64853e-05	0.000244605	-0.000394082	-5.4714e-06	9.31e-08	7.4862e-06	3.56e-05	0.000185598	0.00049693	0.000326685	0.000256381	0.000380257	0.000299938	0.000572086
3.57e-05	0.000187479	0.0004936	0.000360463	0.000272565	0.000411296	0.00030299	0.000521628	3.57e-05	-0.000105876	7.22532e-05	0.000223915	-0.000380905	-1.13707e-05	3.95993e-05	2.1427e-05	3.57e-05	0.000187479	0.0004936	0.000360463	0.000272565	0.000411296	0.00030299	0.000521628
3.58e-05	0.000190174	0.000512567	0.000345168	0.000264895	0.000413589	0.000312357	0.000534852	3.58e-05	-7.4623e-05	6.26651e-05	0.00027964	-0.000326764	-8.26371e-05	-2.8172e-06	7.68527e-05	3.58e-05	0.000190174	0.000512567	0.000345168	0.000264895	0.000413589	0.000312357	0.000534852
3.59e-05	0.000192975	0.000527363	0.000342469	0.000291536	0.000394376	0.000347204	0.000534356	3.59e-05	-0.000166043	-8.107e-07	0.00031708	-0.000408812	-9.47133e-05	-5.03115e-05	-3.58863e-05	3.59e-05	0.000192975	0.000527363	0.000342469	0.000291536	0.000394376	0.000347204	0.000534356
3.6e-05	0.000210612	0.000542226	0.000377279	0.00028785	0.000440952	0.000346097	0.000596626	3.6e-05	-0.00017123	3.35766e-05	0.0002193	-0.000298842	9.64696e-05	-2.13008e-05	1.06044e-05	3.6e-05	0.000210612	0.000542226	0.000377279	0.00028785	0.000440952	0.000346097	0.000596626
3.61e-05	0.000225875	0.000580424	0.000393977	0.000336812	0.000457112	0.000348464	0.000591455	3.61e-05	-0.000163808	5.03815e-05	0.00027146	-0.000346758	6.5943e-06	1.9495e-05	9.8473e-06	3.61e-05	0.000225875	0.000580424	0.000393977	0.000336812	0.000457112	0.000348464	0.000591455
3.62e-05	0.000255965	0.00060572	0.000418476	0.00033035	0.000486414	0.000386046	0.000634389	3.62e-05	-0.000165855	5.07341e-05	0.000252806	-0.000377344	2.77387e-05	1.08126e-05	7.0873e-06	3.62e-05	0.000255965	0.00060572	0.000418476	0.00033035	0.000486414	0.000386046	0.000634389
3.63e-05	0.000294065	0.000614539	0.000460297	0.000383172	0.00050261	0.000398651	0.000681334	3.63e-05	-0.000211311	3.27144e-05	0.000240582	-0.000408989	1.7184e-05	-2.60725e-05	1.28953e-05	3.63e-05	0.000294065	0.000614539	0.000460297	0.000383172	0.00050261	0.000398651	0.000681334
3.64e-05	0.0003208	0.000644054	0.000490864	0.000406185	0.000555541	0.000422741	0.000698696	3.64e-05	-0.000265801	1.97361e-05	0.000242314	-0.000364785	3.29507e-05	-2.37259e-05	2.279e-06	3.64e-05	0.0003208	0.000644054	0.000490864	0.000406185	0.000555541	0.000422741	0.000698696
3.65e-05	0.000362212	0.000695947	0.000555289	0.000431343	0.000617341	0.00049017	0.000715539	3.65e-05	-0.000252908	0.000140611	0.000201994	-0.000306804	9.54409e-05	7.32963e-05	0.000152363	3.65e-05	0.000362212	0.000695947	0.000555289	0.000431343	0.000617341	0.00049017	0.000715539
3.66e-05	0.000386277	0.000714158	0.000569753	0.000485538	0.000616122	0.000553688	0.000778101	3.66e-05	-0.000166762	0.000141884	0.0001964	-0.00032022	0.000123618	0.000168613	0.000147009	3.66e-05	0.000386277	0.000714158	0.000569753	0.000485538	0.000616122	0.000553688	0.000778101
3.67e-05	0.000442515	0.000778714	0.000594536	0.000525089	0.00066161	0.000548414	0.000797168	3.67e-05	-0.000163301	0.000139159	0.000347493	-0.000301845	7.20462e-05	0.000136251	0.000116312	3.67e-05	0.000442515	0.000778714	0.000594536	0.000525089	0.00066161	0.000548414	0.000797168
3.68e-05	0.000459871	0.000804504	0.000612079	0.000550682	0.000684334	0.000596604	0.000829878	3.68e-05	-0.000238787	0.000128673	0.000311035	-0.000398106	5.80074e-05	1.84576e-05	8.02237e-05	3.68e-05	0.000459871	0.000804504	0.000612079	0.000550682	0.000684334	0.000596604	0.000829878
3.69e-05	0.000483139	0.000818831	0.000625508	0.000536763	0.000692289	0.000594702	0.00084378	3.69e-05	-0.000186807	4.5719e-05	0.000291951	-0.000336722	-7.0912e-06	3.25225e-05	1.282e-07	3.69e-05	0.000483139	0.000818831	0.000625508	0.000536763	0.000692289	0.000594702	0.00084378
3.7e-05	0.000463619	0.000784823	0.000597551	0.000521008	0.000641701	0.000550735	0.000827288	3.7e-05	-0.00017112	3.77222e-05	0.000284823	-0.000349952	-3.12306e-05	4.7917e-05	-7.7178e-06	3.7e-05	0.000463619	0.000784823	0.000597551	0.000521008	0.000641701	0.000550735	0.000827288
3.71e-05	0.000409333	0.000720334	0.000546013	0.000449965	0.000595598	0.000492916	0.00074703	3.71e-05	-0.000234968	0.000196141	0.000279546	-0.000358259	-6.23209e-05	9.69257e-05	0.000135182	3.71e-05	0.000409333	0.000720334	0.000546013	0.000449965	0.000595598	0.000492916	0.00074703
3.72e-05	0.000297455	0.000596182	0.000439883	0.000351743	0.000484262	0.000408053	0.000668247	3.72e-05	-0.000247259	0.000331139	0.000264246	-0.00045088	-0.000115758	6.02834e-05	0.000150027	3.72e-05	0.000297455	0.000596182	0.000439883	0.000351743	0.000484262	0.000408053	0.000668247
3.73e-05	0.000141644	0.000475371	0.000278082	0.000220005	0.000349062	0.000269367	0.000497435	3.73e-05	-0.000165839	5.93282e-05	0.000311649	-0.000350947	-4.52642e-05	-3.76238e-05	-3.6825e-05	3.73e-05	0.000141644	0.000475371	0.000278082	0.000220005	0.000349062	0.000269367	0.000497435
3.74e-05	-1.6293e-05	0.000299674	0.000118408	5.2707e-05	0.00020287	8.9279e-05	0.00030415	3.74e-05	-0.000164071	4.71558e-05	0.000272693	-0.000333126	8.04938e-05	-5.47096e-05	4.33e-07	3.74e-05	-1.6293e-05	0.000299674	0.000118408	5.2707e-05	0.00020287	8.9279e-05	0.00030415
3.75e-05	-0.000184259	0.000127859	-5.5721e-05	-0.000103905	1.0046e-05	-6.6483e-05	0.000155585	3.75e-05	-0.000177332	9.23524e-05	0.000269048	-0.000299584	1.63781e-05	4.32651e-05	0.00010259	3.75e-05	-0.000184259	0.000127859	-5.5721e-05	-0.000103905	1.0046e-05	-6.6483e-05	0.000155585
3.76e-05	-0.000327113	-1.8075e-05	-0.000213922	-0.00027032	-0.000132659	-0.000251694	-3.6631e-05	3.76e-05	-0.000128017	5.49298e-05	0.000254381	-0.000328573	-8.8597e-06	-4.0094e-06	7.43429e-05	3.76e-05	-0.000327113	-1.8075e-05	-0.000213922	-0.00027032	-0.000132659	-0.000251694	-3.6631e-05
3.77e-05	-0.000469678	-0.000131496	-0.000331282	-0.000395205	-0.000257562	-0.000368434	-0.000147322	3.77e-05	-0.000176688	-1.30802e-05	0.000221963	-0.000311234	8.06174e-05	-2.04853e-05	8.5271e-06	3.77e-05	-0.000469678	-0.000131496	-0.000331282	-0.000395205	-0.000257562	-0.000368434	-0.000147322
3.78e-05	-0.000543846	-0.000180515	-0.000413319	-0.000439476	-0.000331914	-0.000371343	-0.000251478	3.78e-05	-0.000168876	6.90674e-05	0.000278257	-0.000320312	0.000200541	3.58851e-05	3.84114e-05	3.78e-05	-0.000543846	-0.000180515	-0.000413319	-0.000439476	-0.000331914	-0.000371343	-0.000251478
3.79e-05	-0.000501373	-0.000156636	-0.0003622	-0.00042293	-0.000298941	-0.000399196	-0.000163816	3.79e-05	-0.000186507	7.96701e-05	0.000247472	-0.000274242	9.15336e-05	2.58102e-05	3.70736e-05	3.79e-05	-0.000501373	-0.000156636	-0.0003622	-0.00042293	-0.000298941	-0.000399196	-0.000163816
3.8e-05	-0.000435961	-3.8456e-05	-0.000252301	-0.000339566	-0.00018026	-0.000275742	-5.4697e-05	3.8e-05	-0.000200603	7.74782e-05	0.00024198	-0.000321848	4.60152e-05	1.69493e-05	-1.15892e-05	3.8e-05	-0.000435961	-3.8456e-05	-0.000252301	-0.000339566	-0.00018026	-0.000275742	-5.4697e-05
3.81e-05	-0.000244473	0.000148552	-6.191e-05	-0.000126767	2.5e-08	-8.3798e-05	0.000137125	3.81e-05	-0.000204654	6.47317e-05	0.000278559	-0.000359195	4.07574e-05	5.45704e-05	2.58805e-05	3.81e-05	-0.000244473	0.000148552	-6.191e-05	-0.000126767	2.5e-08	-8.3798e-05	0.000137125
3.82e-05	6.509e-06	0.000385966	0.000189599	9.8899e-05	0.000233313	0.000157858	0.000402605	3.82e-05	-0.000126	7.82867e-05	0.000301176	-0.000325444	8.97356e-05	-1.78403e-05	8.77173e-05	3.82e-05	6.509e-06	0.000385966	0.000189599	9.8899e-05	0.000233313	0.000157858	0.000402605
3.83e-05	0.000263571	0.000654654	0.000445248	0.000369788	0.000513136	0.000395215	0.000673433	3.83e-05	-0.000157529	8.0539e-05	0.000258824	-0.000282807	7.539e-05	-5.37452e-05	-3.90688e-05	3.83e-05	0.000263571	0.000654654	0.000445248	0.000369788	0.000513136	0.000395215	0.000673433
3.84e-05	0.000486099	0.000890319	0.000669945	0.000608607	0.000730851	0.000668487	0.000914202	3.84e-05	-0.000166404	5.24545e-05	0.000208575	-0.000355167	-2.88613e-05	1.32018e-05	-0.000194711	3.84e-05	0.000486099	0.000890319	0.000669945	0.000608607	0.000730851	0.000668487	0.000914202
3.85e-05	0.000673872	0.00105734	0.000868277	0.000782523	0.000926678	0.000802597	0.00106672	3.85e-05	-0.000164146	-7.7499e-06	0.000233993	-0.000339227	-7.48624e-05	8.86277e-05	-9.92018e-05	3.85e-05	0.000673872	0.00105734	0.000868277	0.000782523	0.000926678	0.000802597	0.00106672
3.86e-05	0.000766707	0.00113066	0.0009182	0.000855203	0.00100752	0.00085113	0.00115333	3.86e-05	-0.000199746	-2.34344e-05	0.000261235	-0.000342133	-8.6709e-06	9.71493e-05	-1.84463e-05	3.86e-05	0.000766707	0.00113066	0.0009182	0.000855203	0.00100752	0.00085113	0.00115333
3.87e-05	0.000737513	0.0010875	0.00089511	0.000829201	0.000980358	0.000853122	0.00114281	3.87e-05	-0.000178062	4.8086e-05	0.000327226	-0.000332654	2.14191e-05	4.9634e-05	3.12249e-05	3.87e-05	0.000737513	0.0010875	0.00089511	0.000829201	0.000980358	0.000853122	0.00114281
3.88e-05	0.000600778	0.000959388	0.000749543	0.00070093	0.000876639	0.000695821	0.000998918	3.88e-05	-0.000194621	0.000107718	0.000262479	-0.000389221	3.15702e-05	1.95091e-05	2.48204e-05	3.88e-05	0.000600778	0.000959388	0.000749543	0.00070093	0.000876639	0.000695821	0.000998918
3.89e-05	0.000406632	0.000709439	0.000530759	0.000461425	0.000623788	0.000461806	0.000784964	3.89e-05	-0.000189175	4.59267e-05	0.000192718	-0.000531958	-1.12354e-05	5.64692e-05	-7.99449e-05	3.89e-05	0.000406632	0.000709439	0.000530759	0.000461425	0.000623788	0.000461806	0.000784964
3.9e-05	0.000124426	0.000430161	0.000247966	0.000205616	0.000358927	0.000224477	0.000477939	3.9e-05	-5.30813e-05	1.78092e-05	0.000264712	-0.000427526	-3.17428e-05	8.59343e-05	-8.6142e-05	3.9e-05	0.000124426	0.000430161	0.000247966	0.000205616	0.000358927	0.000224477	0.000477939
3.91e-05	-0.000182173	0.00011853	-6.369e-05	-0.000105455	6.8041e-05	-7.5784e-05	0.000178017	3.91e-05	-5.11756e-05	3.8955e-06	0.000242764	-0.00033863	-5.971e-05	-2.4636e-05	-3.99316e-05	3.91e-05	-0.000182173	0.00011853	-6.369e-05	-0.000105455	6.8041e-05	-7.5784e-05	0.000178017
3.92e-05	-0.000452977	-0.000175224	-0.000334182	-0.000360163	-0.000248368	-0.000363539	-0.000135247	3.92e-05	-0.000127404	8.11602e-05	0.000259354	-0.00034443	-5.28661e-05	-1.27816e-05	4.60346e-05	3.92e-05	-0.000452977	-0.000175224	-0.000334182	-0.000360163	-0.000248368	-0.000363539	-0.000135247
3.93e-05	-0.000668865	-0.000388165	-0.000551233	-0.000603756	-0.000485929	-0.000570849	-0.00037453	3.93e-05	-0.000140566	6.67997e-05	0.00029054	-0.000341294	-1.99428e-05	-1.6203e-05	3.54712e-05	3.93e-05	-0.000668865	-0.000388165	-0.000551233	-0.000603756	-0.000485929	-0.000570849	-0.00037453
3.94e-05	-0.00083221	-0.00050274	-0.000679452	-0.000731026	-0.000629771	-0.00069586	-0.000489536	3.94e-05	-0.000149768	6.80526e-05	0.000279496	-0.000324234	6.5257e-05	3.61574e-05	3.82335e-05	3.94e-05	-0.00083221	-0.00050274	-0.000679452	-0.000731026	-0.000629771	-0.00069586	-0.000489536
3.95e-05	-0.00083939	-0.000534786	-0.000687642	-0.000750843	-0.000636086	-0.000718239	-0.000526193	3.95e-05	-0.000177504	2.72257e-05	0.000275347	-0.000302563	4.83861e-05	5.57445e-05	6.44569e-05	3.95e-05	-0.00083939	-0.000534786	-0.000687642	-0.000750843	-0.000636086	-0.000718239	-0.000526193
3.96e-05	-0.000695764	-0.000367422	-0.000538924	-0.000631534	-0.000532701	-0.000589373	-0.000377001	3.96e-05	-0.00023315	9.95667e-05	0.000310445	-0.000338964	4.68176e-05	9.4539e-05	0.000139065	3.96e-05	-0.000695764	-0.000367422	-0.000538924	-0.000631534	-0.000532701	-0.000589373	-0.000377001
3.97e-05	-0.000455203	-0.000117359	-0.000282576	-0.000374179	-0.000237363	-0.000306187	-0.000110571	3.97e-05	-0.000317923	0.000112554	0.000330569	-0.000429107	4.14525e-05	0.000166084	6.69202e-05	3.97e-05	-0.000455203	-0.000117359	-0.000282576	-0.000374179	-0.000237363	-0.000306187	-0.000110571
3.98e-05	-5.0426e-05	0.000286656	0.000165972	3.6786e-05	0.000169557	5.4052e-05	0.000294263	3.98e-05	-0.000200571	3.82565e-05	0.000273684	-0.000265612	5.05758e-05	8.97853e-05	-8.92024e-05	3.98e-05	-5.0426e-05	0.000286656	0.000165972	3.6786e-05	0.000169557	5.4052e-05	0.000294263
3.99e-05	0.000448954	0.000824209	0.000665351	0.000567392	0.000660064	0.000612744	0.000844927	3.99e-05	-9.66532e-05	2.81048e-05	0.000238418	-0.000263022	2.13123e-05	4.2884e-06	-4.59789e-05	3.99e-05	0.000448954	0.000824209	0.000665351	0.000567392	0.000660064	0.000612744	0.000844927
4e-05	0.000985682	0.00140942	0.00119635	0.00111114	0.00123336	0.00115777	0.00141222	4e-05	-0.000186073	5.11659e-05	0.000270486	-0.000348841	2.12454e-05	-1.394e-05	3.83138e-05	4e-05	0.000985682	0.00140942	0.00119635	0.00111114	0.00123336	0.00115777	0.00141222
4.01e-05	0.00150321	0.00194103	0.00173674	0.00162526	0.00175867	0.00163704	0.00193477	4.01e-05	-0.000151434	2.41839e-05	0.000287211	-0.000383647	-5.4257e-06	2.65093e-05	2.1562e-06	4.01e-05	0.00150321	0.00194103	0.00173674	0.00162526	0.00175867	0.00163704	0.00193477
4.02e-05	0.00189562	0.0023366	0.00209535	0.00199363	0.00217578	0.00204345	0.00235453	4.02e-05	-0.000100537	2.05574e-05	0.00025872	-0.000321087	2.16486e-05	1.45612e-05	-7.90994e-05	4.02e-05	0.00189562	0.0023366	0.00209535	0.00199363	0.00217578	0.00204345	0.00235453
4.03e-05	0.00211185	0.00249584	0.00226549	0.00214982	0.00235673	0.00220972	0.00255422	4.03e-05	-9.49449e-05	-5.49211e-05	0.000278794	-0.000377686	-3.90025e-05	2.05159e-05	-0.00017074	4.03e-05	0.00211185	0.00249584	0.00226549	0.00214982	0.00235673	0.00220972	0.00255422
4.04e-05	0.00205273	0.00240297	0.00218651	0.00209474	0.00231909	0.00210426	0.00247683	4.04e-05	-0.00016736	2.44702e-05	0.000286932	-0.000421766	4.04689e-05	2.37541e-05	-7.63282e-05	4.04e-05	0.00205273	0.00240297	0.00218651	0.00209474	0.00231909	0.00210426	0.00247683
4.05e-05	0.00172841	0.00202659	0.00185671	0.00178341	0.00197885	0.00177584	0.00209621	4.05e-05	-0.00020526	7.96552e-05	0.000253832	-0.00041733	4.6943e-06	8.05074e-05	4.19034e-05	4.05e-05	0.00172841	0.00202659	0.00185671	0.00178341	0.00197885	0.00177584	0.00209621
4.06e-05	0.00117497	0.00145663	0.00127045	0.00122089	0.00142581	0.00125323	0.00152715	4.06e-05	-0.000170479	6.48643e-05	0.000237818	-0.000379937	2.8197e-05	3.41452e-05	-1.09523e-05	4.06e-05	0.00117497	0.00145663	0.00127045	0.00122089	0.00142581	0.00125323	0.00152715
4.07e-05	0.000508793	0.000730827	0.000565178	0.000530387	0.00069456	0.000546628	0.000803481	4.07e-05	-0.000156822	7.96474e-05	0.000257329	-0.00038678	2.0758e-06	3.17387e-05	3.72303e-05	4.07e-05	0.000508793	0.000730827	0.000565178	0.000530387	0.00069456	0.000546628	0.000803481
4.08e-05	-0.00023798	-9.144e-06	-0.000167157	-0.000196801	-6.1427e-05	-0.00018855	3.0129e-05	4.08e-05	-9.45245e-05	0.000150377	0.000260426	-0.000486257	2.03219e-05	3.09457e-05	0.000242457	4.08e-05	-0.00023798	-9.144e-06	-0.000167157	-0.000196801	-6.1427e-05	-0.00018855	3.0129e-05
4.09e-05	-0.000872947	-0.000699401	-0.000824455	-0.000820909	-0.000753228	-0.000802842	-0.000673224	4.09e-05	-0.000154109	0.000274284	0.000323985	-0.000403236	-2.16455e-05	0.000100667	0.000467559	4.09e-05	-0.000872947	-0.000699401	-0.000824455	-0.000820909	-0.000753228	-0.000802842	-0.000673224
4.1e-05	-0.00136167	-0.00113953	-0.00130158	-0.00131296	-0.00127184	-0.00130778	-0.00116508	4.1e-05	-0.000185467	0.000124939	0.000321786	-0.000216654	8.21207e-05	4.2585e-06	0.000125753	4.1e-05	-0.00136167	-0.00113953	-0.00130158	-0.00131296	-0.00127184	-0.00130778	-0.00116508
4.11e-05	-0.00158456	-0.0013304	-0.00150368	-0.00151841	-0.00149121	-0.00148324	-0.00137703	4.11e-05	-0.000210697	3.13661e-05	0.000291054	-0.000240554	7.35397e-05	-1.04714e-05	-6.05463e-05	4.11e-05	-0.00158456	-0.0013304	-0.00150368	-0.00151841	-0.00149121	-0.00148324	-0.00137703
4.12e-05	-0.00146515	-0.00118468	-0.00132463	-0.00139495	-0.00137534	-0.00133818	-0.00124792	4.12e-05	-0.000140138	4.09338e-05	0.000276501	-0.000401297	6.88266e-05	2.22938e-05	5.2612e-06	4.12e-05	-0.00146515	-0.00118468	-0.00132463	-0.00139495	-0.00137534	-0.00133818	-0.00124792
4.13e-05	-0.00102916	-0.000663408	-0.000842901	-0.000910856	-0.00089122	-0.00082799	-0.000736989	4.13e-05	-0.000174253	7.55095e-05	0.000280282	-0.000327629	3.2557e-06	5.46934e-05	4.33679e-05	4.13e-05	-0.00102916	-0.000663408	-0.000842901	-0.000910856	-0.00089122	-0.00082799	-0.000736989
4.14e-05	-0.000265305	0.000178683	-9.434e-06	-0.000120708	-0.000100817	-4.8261e-05	9.4881e-05	4.14e-05	-0.000172554	0.000100762	0.000277584	-0.000262285	0.000112672	4.7112e-06	4.25361e-05	4.14e-05	-0.000265305	0.000178683	-9.434e-06	-0.000120708	-0.000100817	-4.8261e-05	9.4881e-05
4.15e-05	0.000710833	0.0012094	0.00101952	0.000879699	0.000932215	0.000973166	0.00115961	4.15e-05	-0.000159289	9.69092e-05	0.000317442	-0.000147809	0.000133448	-5.27687e-05	2.92558e-05	4.15e-05	0.000710833	0.0012094	0.00101952	0.000879699	0.000932215	0.000973166	0.00115961
4.16e-05	0.00177564	0.00229037	0.00207258	0.00192712	0.00204355	0.00200267	0.00227763	4.16e-05	-5.09866e-05	4.39744e-05	0.000268057	-0.000335922	3.66672e-05	7.9249e-05	-2.5611e-05	4.16e-05	0.00177564	0.00229037	0.00207258	0.00192712	0.00204355	0.00200267	0.00227763
4.17e-05	0.00267386	0.00320208	0.00296437	0.00282291	0.00300732	0.00286316	0.00319599	4.17e-05	-0.000149531	0.000119094	0.000303145	-0.000436883	-4.41964e-05	4.02465e-05	6.88283e-05	4.17e-05	0.00267386	0.00320208	0.00296437	0.00282291	0.00300732	0.00286316	0.00319599
4.18e-05	0.00329113	0.00377503	0.00355603	0.0034012	0.00359804	0.00342599	0.00379621	4.18e-05	-0.000130879	6.62867e-05	0.000304458	-0.000315261	-3.49154e-05	1.66026e-05	2.37963e-05	4.18e-05	0.00329113	0.00377503	0.00355603	0.0034012	0.00359804	0.00342599	0.00379621
4.19e-05	0.00337432	0.00378322	0.00356612	0.00344705	0.00367928	0.00346293	0.00386015	4.19e-05	-0.000167757	1.95208e-05	0.000244871	-0.000338368	1.1745e-06	-5.5255e-06	-1.08231e-05	4.19e-05	0.00337432	0.00378322	0.00356612	0.00344705	0.00367928	0.00346293	0.00386015
4.2e-05	0.00287407	0.0031905	0.00298404	0.00291536	0.003176	0.00289509	0.00331294	4.2e-05	-0.000204807	9.31701e-05	0.000324345	-0.000421644	3.87276e-05	3.65267e-05	1.58071e-05	4.2e-05	0.00287407	0.0031905	0.00298404	0.00291536	0.003176	0.00289509	0.00331294
4.21e-05	0.00179225	0.00197246	0.00184819	0.00179089	0.00206147	0.00176789	0.0021278	4.21e-05	-0.000216159	0.000192485	0.000299789	-0.000402601	9.1759e-05	1.0545e-06	8.96212e-05	4.21e-05	0.00179225	0.00197246	0.00184819	0.00179089	0.00206147	0.00176789	0.0021278
4.22e-05	0.000263172	0.000330355	0.000196578	0.000217536	0.000458562	0.000168586	0.000496531	4.22e-05	-0.000209235	0.000109725	0.000147552	-0.000371159	8.49438e-05	-4.27714e-05	0.000142746	4.22e-05	0.000263172	0.000330355	0.000196578	0.000217536	0.000458562	0.000168586	0.000496531
4.23e-05	-0.00151476	-0.00156923	-0.00163312	-0.00158471	-0.00138046	-0.00164188	-0.00139064	4.23e-05	-0.000123948	-7.9552e-06	0.000149162	-0.00024484	-1.55819e-05	-5.21528e-05	4.13055e-05	4.23e-05	-0.00151476	-0.00156923	-0.00163312	-0.00158471	-0.00138046	-0.00164188	-0.00139064
4.24e-05	-0.0032448	-0.00334746	-0.00334389	-0.00329664	-0.0031756	-0.00332007	-0.00322149	4.24e-05	-0.000102582	4.25532e-05	0.000237105	-0.000197655	8.6693e-06	4.23549e-05	-4.04138e-05	4.24e-05	-0.0032448	-0.00334746	-0.00334389	-0.00329664	-0.0031756	-0.00332007	-0.00322149
4.25e-05	-0.00463037	-0.00466967	-0.00467941	-0.00464289	-0.00460926	-0.00461593	-0.00460881	4.25e-05	-0.000190703	8.14708e-05	0.000222564	-0.000363466	6.56343e-05	6.42465e-05	5.72397e-05	4.25e-05	-0.00463037	-0.00466967	-0.00467941	-0.00464289	-0.00460926	-0.00461593	-0.00460881
4.26e-05	-0.00539043	-0.00529912	-0.00536713	-0.00533617	-0.00537091	-0.00527318	-0.0053447	4.26e-05	-0.000174589	6.81511e-05	0.000289096	-0.000358683	9.3522e-06	5.4763e-06	6.12237e-05	4.26e-05	-0.00539043	-0.00529912	-0.00536713	-0.00533617	-0.00537091	-0.00527318	-0.0053447
4.27e-05	-0.00536324	-0.00512088	-0.00521274	-0.00524138	-0.00531504	-0.00515962	-0.00519777	4.27e-05	-0.000122116	4.75524e-05	0.000307085	-0.000182195	-2.57461e-05	6.98236e-05	7.164e-06	4.27e-05	-0.00536324	-0.00512088	-0.00521274	-0.00524138	-0.00531504	-0.00515962	-0.00519777
4.28e-05	-0.00447352	-0.00404975	-0.00419026	-0.00428111	-0.0043397	-0.00415495	-0.00417528	4.28e-05	-0.000168201	-3.98298e-05	0.000308821	-0.000138512	2.18431e-05	9.03137e-05	-1.32996e-05	4.28e-05	-0.00447352	-0.00404975	-0.00419026	-0.00428111	-0.0043397	-0.00415495	-0.00417528
4.29e-05	-0.00274799	-0.00213213	-0.00236142	-0.00253393	-0.00256443	-0.00238292	-0.00234284	4.29e-05	-0.000294614	-1.97252e-05	0.000329102	-0.000288851	7.87152e-05	4.48502e-05	3.72648e-05	4.29e-05	-0.00274799	-0.00213213	-0.00236142	-0.00253393	-0.00256443	-0.00238292	-0.00234284
4.3e-05	-0.000495629	0.000259792	8.077e-06	-0.000221381	-0.000169871	-6.0182e-05	0.000153504	4.3e-05	-0.000229436	6.43927e-05	0.000318904	-0.000373375	8.79146e-05	3.73659e-05	7.90491e-05	4.3e-05	-0.000495629	0.000259792	8.077e-06	-0.000221381	-0.000169871	-6.0182e-05	0.000153504
4.31e-05	0.00197583	0.00283717	0.0025237	0.00227246	0.00242768	0.00243466	0.00273566	4.31e-05	-0.000186567	6.55995e-05	0.000290012	-0.000386002	4.28127e-05	3.80711e-05	2.72539e-05	4.31e-05	0.00197583	0.00283717	0.0025237	0.00227246	0.00242768	0.00243466	0.00273566
4.32e-05	0.00422271	0.00505741	0.00471868	0.00448829	0.00473125	0.0045624	0.00502327	4.32e-05	-0.000158471	6.30631e-05	0.000252661	-0.000399045	5.07125e-05	2.58114e-05	6.1375e-06	4.32e-05	0.00422271	0.00505741	0.00471868	0.00448829	0.00473125	0.0045624	0.00502327
4.33e-05	0.0057354	0.00651238	0.00616873	0.0059629	0.00627175	0.00603545	0.00654999	4.33e-05	-0.000117439	7.62834e-05	0.000221156	-0.000384951	-6.22174e-05	4.04213e-05	1.43512e-05	4.33e-05	0.0057354	0.00651238	0.00616873	0.0059629	0.00627175	0.00603545	0.00654999
4.34e-05	0.00634547	0.00693154	0.00662903	0.00645306	0.00684214	0.00643447	0.00705558	4.34e-05	-0.000164762	0.000130769	0.00028916	-0.000320447	-0.000108732	4.05152e-05	2.58272e-05	4.34e-05	0.00634547	0.00693154	0.00662903	0.00645306	0.00684214	0.00643447	0.00705558
4.35e-05	0.00581122	0.00620976	0.0059214	0.0058218	0.00628648	0.00578974	0.0064303	4.35e-05	-0.000221866	0.000109571	0.000310272	-0.000320382	-3.67484e-05	-1.40392e-05	0.000135231	4.35e-05	0.00581122	0.00620976	0.0059214	0.0058218	0.00628648	0.00578974	0.0064303
4.36e-05	0.00423147	0.00435522	0.00413595	0.00409953	0.00456239	0.00404727	0.00463194	4.36e-05	-0.000211054	5.53691e-05	0.000299919	-0.000305069	2.7242e-06	-5.9225e-06	4.51449e-05	4.36e-05	0.00423147	0.00435522	0.00413595	0.00409953	0.00456239	0.00404727	0.00463194
4.37e-05	0.00171962	0.00166791	0.00150933	0.0015303	0.00197748	0.00147143	0.00193792	4.37e-05	-0.000196628	6.43681e-05	0.000299421	-0.000348987	-9.7437e-06	2.30527e-05	4.79226e-05	4.37e-05	0.00171962	0.00166791	0.00150933	0.0015303	0.00197748	0.00147143	0.00193792
4.38e-05	-0.00119742	-0.00143724	-0.00150797	-0.00142351	-0.00108962	-0.00149263	-0.00118745	4.38e-05	-0.000157817	6.67974e-05	0.000282371	-0.00037562	-3.1335e-06	3.6443e-05	1.60595e-05	4.38e-05	-0.00119742	-0.00143724	-0.00150797	-0.00142351	-0.00108962	-0.00149263	-0.00118745
4.39e-05	-0.00404391	-0.00428843	-0.00434041	-0.00421558	-0.00403165	-0.00427216	-0.00412716	4.39e-05	-0.00015837	2.22074e-05	0.000306429	-0.000320083	4.24363e-05	-1.18882e-05	1.86309e-05	4.39e-05	-0.00404391	-0.00428843	-0.00434041	-0.00421558	-0.00403165	-0.00427216	-0.00412716
4.4e-05	-0.00620739	-0.00639215	-0.00641768	-0.00632	-0.00627579	-0.00629884	-0.00634092	4.4e-05	-0.000179241	1.86243e-05	0.000293042	-0.000404077	0.000124543	-4.57892e-05	1.59577e-05	4.4e-05	-0.00620739	-0.00639215	-0.00641768	-0.00632	-0.00627579	-0.00629884	-0.00634092
4.41e-05	-0.0073354	-0.00733724	-0.00738842	-0.00733466	-0.00743623	-0.00730351	-0.00742861	4.41e-05	-8.77677e-05	4.94029e-05	0.000302175	-0.000405093	0.00019397	-2.13755e-05	9.12747e-05	4.41e-05	-0.0073354	-0.00733724	-0.00738842	-0.00733466	-0.00743623	-0.00730351	-0.00742861
4.42e-05	-0.00722066	-0.00698872	-0.0070523	-0.00705295	-0.00724549	-0.00693225	-0.00717116	4.42e-05	-7.31615e-05	0.000102447	0.000237251	-0.00036872	0.000156029	-7.21521e-05	0.000119597	4.42e-05	-0.00722066	-0.00698872	-0.0070523	-0.00705295	-0.00724549	-0.00693225	-0.00717116
4.43e-05	-0.00570408	-0.00519646	-0.00537039	-0.00545111	-0.0057248	-0.0052517	-0.00546298	4.43e-05	-0.000124072	4.62187e-05	0.000242484	-0.000324767	1.4597e-05	-3.86008e-05	1.28687e-05	4.43e-05	-0.00570408	-0.00519646	-0.00537039	-0.00545111	-0.0057248	-0.0052517	-0.00546298
4.44e-05	-0.00299248	-0.00220518	-0.00243776	-0.00263027	-0.00287379	-0.00243042	-0.00257517	4.44e-05	-0.000169237	4.8893e-05	0.000243186	-0.000339085	3.68098e-05	1.33341e-05	2.6669e-05	4.44e-05	-0.00299248	-0.00220518	-0.00243776	-0.00263027	-0.00287379	-0.00243042	-0.00257517
4.45e-05	0.000556492	0.00155541	0.00125435	0.000987271	0.00080294	0.00117675	0.00118505	4.45e-05	-0.000192057	1.7867e-05	0.000257095	-0.000372547	1.09236e-05	3.25244e-05	2.9028e-06	4.45e-05	0.000556492	0.00155541	0.00125435	0.000987271	0.00080294	0.00117675	0.00118505
4.46e-05	0.00430688	0.00534633	0.00500877	0.00469096	0.00467057	0.00486595	0.0050988	4.46e-05	-0.000135021	-5.0266e-06	0.000227846	-0.000327205	7.7007e-06	1.32565e-05	-5.85156e-05	4.46e-05	0.00430688	0.00534633	0.00500877	0.00469096	0.00467057	0.00486595	0.0050988
4.47e-05	0.00742676	0.00841783	0.00807315	0.00777855	0.00788446	0.00783149	0.00830054	4.47e-05	-8.57049e-05	-1.20927e-05	0.000206205	-0.000368005	-5.2047e-05	-7.51232e-05	-4.02036e-05	4.47e-05	0.00742676	0.00841783	0.00807315	0.00777855	0.00788446	0.00783149	0.00830054
4.48e-05	0.00944657	0.0101961	0.00986968	0.00966354	0.00995377	0.00964409	0.0102673	4.48e-05	-0.000146772	0.000114242	0.000270837	-0.000444602	-1.47175e-05	-5.00113e-05	6.86816e-05	4.48e-05	0.00944657	0.0101961	0.00986968	0.00966354	0.00995377	0.00964409	0.0102673
4.49e-05	0.0100353	0.0105572	0.0102349	0.0100926	0.0104701	0.0100657	0.0107548	4.49e-05	-0.00021094	8.44556e-05	0.000291803	-0.000427284	5.20478e-05	-2.02886e-05	-1.12705e-05	4.49e-05	0.0100353	0.0105572	0.0102349	0.0100926	0.0104701	0.0100657	0.0107548
4.5e-05	0.00910453	0.0092375	0.00902011	0.00897195	0.00946739	0.00883114	0.00959809	4.5e-05	-0.000188461	5.5797e-05	0.000288531	-0.000341021	-3.1308e-06	4.34741e-05	1.43811e-05	4.5e-05	0.00910453	0.0092375	0.00902011	0.00897195	0.00946739	0.00883114	0.00959809
4.51e-05	0.00662859	0.00651332	0.00633252	0.00637693	0.00693062	0.00617519	0.00693632	4.51e-05	-0.000181677	9.44619e-05	0.000251662	-0.000354136	2.36397e-05	3.42887e-05	8.22449e-05	4.51e-05	0.00662859	0.00651332	0.00633252	0.00637693	0.00693062	0.00617519	0.00693632
4.52e-05	0.00295144	0.0025648	0.00247936	0.0025961	0.00308847	0.00241868	0.00298657	4.52e-05	-0.000170711	0.000101527	0.000265187	-0.000370473	7.35314e-05	9.8945e-06	1.58463e-05	4.52e-05	0.00295144	0.0025648	0.00247936	0.0025961	0.00308847	0.00241868	0.00298657
4.53e-05	-0.00130455	-0.00183267	-0.00186873	-0.00165916	-0.00127807	-0.00184375	-0.00148624	4.53e-05	-0.000184612	0.000105775	0.000288732	-0.000210904	2.79468e-05	7.22007e-05	3.56799e-05	4.53e-05	-0.00130455	-0.00183267	-0.00186873	-0.00165916	-0.00127807	-0.00184375	-0.00148624
4.54e-05	-0.00528401	-0.00576916	-0.00573504	-0.00552428	-0.0053589	-0.00564012	-0.00552869	4.54e-05	-0.000221983	0.000115824	0.000395499	-0.00036679	-2.20878e-05	0.000110217	4.8825e-06	4.54e-05	-0.00528401	-0.00576916	-0.00573504	-0.00552428	-0.0053589	-0.00564012	-0.00552869
4.55e-05	-0.00813351	-0.00850092	-0.00843438	-0.00828389	-0.00830551	-0.00827357	-0.0084279	4.55e-05	-0.000212353	6.96363e-05	0.000295916	-0.000431189	-1.348e-07	5.95953e-05	2.01392e-05	4.55e-05	-0.00813351	-0.00850092	-0.00843438	-0.00828389	-0.00830551	-0.00827357	-0.0084279
4.56e-05	-0.00953757	-0.00963766	-0.009538	-0.00946373	-0.0097045	-0.00940758	-0.00970407	4.56e-05	-0.000154376	5.50583e-05	0.000269527	-0.000341225	2.14308e-05	5.01197e-05	1.77656e-05	4.56e-05	-0.00953757	-0.00963766	-0.009538	-0.00946373	-0.0097045	-0.00940758	-0.00970407
4.57e-05	-0.00919464	-0.00897236	-0.00895255	-0.00897542	-0.00933709	-0.00884112	-0.00925049	4.57e-05	-0.000151326	5.65499e-05	0.00028885	-0.000369999	4.32756e-05	3.51252e-05	-1.95973e-05	4.57e-05	-0.00919464	-0.00897236	-0.00895255	-0.00897542	-0.00933709	-0.00884112	-0.00925049
4.58e-05	-0.00723212	-0.00663622	-0.00666574	-0.00681831	-0.00729269	-0.00661539	-0.00704271	4.58e-05	-0.000166159	4.121e-05	0.000334514	-0.000350179	4.60693e-05	9.81925e-05	1.19138e-05	4.58e-05	-0.00723212	-0.00663622	-0.00666574	-0.00681831	-0.00729269	-0.00661539	-0.00704271
4.59e-05	-0.00377818	-0.00286356	-0.00298731	-0.00325042	-0.00370238	-0.00299833	-0.00333344	4.59e-05	-0.000188966	9.06107e-05	0.000290468	-0.000389538	0.000119035	0.000122477	2.00879e-05	4.59e-05	-0.00377818	-0.00286356	-0.00298731	-0.00325042	-0.00370238	-0.00299833	-0.00333344
4.6e-05	0.000552407	0.00165166	0.00143569	0.00109377	0.000760133	0.00130746	0.00119595	4.6e-05	-0.000260184	0.000149179	0.000250091	-0.00035784	-3.13335e-05	5.9626e-05	6.85938e-05	4.6e-05	0.000552407	0.00165166	0.00143569	0.00109377	0.000760133	0.00130746	0.00119595
4.61e-05	0.00482286	0.00593115	0.00565351	0.00528205	0.00514499	0.00547972	0.00562268	4.61e-05	-0.00021434	0.000108295	0.000246329	-0.00029299	-0.000110939	2.4967e-06	0.000105968	4.61e-05	0.00482286	0.00593115	0.00565351	0.00528205	0.00514499	0.00547972	0.00562268
4.62e-05	0.00818596	0.00906556	0.00875067	0.00844407	0.00854348	0.00855662	0.0089667	4.62e-05	-0.0001659	5.75342e-05	0.000280859	-0.000332046	1.55131e-05	3.3687e-06	7.36795e-05	4.62e-05	0.00818596	0.00906556	0.00875067	0.00844407	0.00854348	0.00855662	0.0089667
4.63e-05	0.0100308	0.0106331	0.0103235	0.0100849	0.010407	0.0100616	0.0107122	4.63e-05	-0.000177651	6.1627e-06	0.000278111	-0.000430448	9.84627e-05	-1.03254e-05	-2.68749e-05	4.63e-05	0.0100308	0.0106331	0.0103235	0.0100849	0.010407	0.0100616	0.0107122
4.64e-05	0.0100972	0.0104273	0.0101073	0.0100339	0.0105632	0.00994105	0.0107193	4.64e-05	-0.00019627	2.40662e-05	0.000241	-0.000341	8.685e-07	-8.5648e-06	-6.8818e-06	4.64e-05	0.0100972	0.0104273	0.0101073	0.0100339	0.0105632	0.00994105	0.0107193
4.65e-05	0.00851604	0.00849702	0.00823211	0.00822536	0.00890015	0.0080666	0.00891365	4.65e-05	-0.0001001	8.83495e-05	0.000246659	-0.000441531	-7.94268e-05	-1.78799e-05	0.000166533	4.65e-05	0.00851604	0.00849702	0.00823211	0.00822536	0.00890015	0.0080666	0.00891365
4.66e-05	0.00526407	0.00497681	0.00476484	0.00486202	0.00556362	0.00466752	0.00547378	4.66e-05	-1.52624e-05	0.000176328	0.000134449	-0.000405747	-5.23029e-05	-8.39381e-05	0.000161593	4.66e-05	0.00526407	0.00497681	0.00476484	0.00486202	0.00556362	0.00466752	0.00547378
4.67e-05	0.000889827	0.000394823	0.000220213	0.000428973	0.00110252	0.000255829	0.000891697	4.67e-05	-5.51909e-05	0.000126637	0.000100933	-0.000337232	-3.54893e-05	-5.52915e-05	0.000109531	4.67e-05	0.000889827	0.000394823	0.000220213	0.000428973	0.00110252	0.000255829	0.000891697
4.68e-05	-0.00382147	-0.00433841	-0.00439354	-0.00418646	-0.00368697	-0.00428929	-0.00395286	4.68e-05	-0.000187921	6.41698e-05	0.000251135	-0.000378509	3.36209e-05	-1.8769e-05	3.00767e-05	4.68e-05	-0.00382147	-0.00433841	-0.00439354	-0.00418646	-0.00368697	-0.00428929	-0.00395286
4.69e-05	-0.00770348	-0.00810804	-0.00812945	-0.00798324	-0.00772846	-0.008012	-0.00794311	4.69e-05	-0.000194673	7.82147e-05	0.000275214	-0.00032407	-3.5784e-06	-1.17431e-05	4.73838e-05	4.69e-05	-0.00770348	-0.00810804	-0.00812945	-0.00798324	-0.00772846	-0.008012	-0.00794311
4.7e-05	-0.0102741	-0.0103384	-0.0103629	-0.0103056	-0.0102709	-0.0101915	-0.0103561	4.7e-05	-0.000223181	9.98626e-05	0.000250626	-0.000309672	3.3919e-06	4.78926e-05	6.17493e-05	4.7e-05	-0.0102741	-0.0103384	-0.0103629	-0.0103056	-0.0102709	-0.0101915	-0.0103561
4.71e-05	-0.0110742	-0.0108868	-0.0108673	-0.0109024	-0.0110518	-0.0106799	-0.0110592	4.71e-05	-0.000172336	0.000107047	0.000311521	-0.000402283	4.60937e-05	8.24881e-05	9.0035e-05	4.71e-05	-0.0110742	-0.0108868	-0.0108673	-0.0109024	-0.0110518	-0.0106799	-0.0110592
4.72e-05	-0.0101013	-0.00955362	-0.00960368	-0.00972841	-0.0100505	-0.00944876	-0.00989218	4.72e-05	-0.00016054	0.000121847	0.000279451	-0.000389246	0.000136714	4.28472e-05	0.000130543	4.72e-05	-0.0101013	-0.00955362	-0.00960368	-0.00972841	-0.0100505	-0.00944876	-0.00989218
4.73e-05	-0.00747583	-0.00655889	-0.00667037	-0.00692679	-0.0073315	-0.00656137	-0.00702316	4.73e-05	-0.000105989	-4.27484e-05	0.000244822	-0.000370678	-8.7193e-06	5.3523e-05	-2.90046e-05	4.73e-05	-0.00747583	-0.00655889	-0.00667037	-0.00692679	-0.0073315	-0.00656137	-0.00702316
4.74e-05	-0.00344766	-0.00229985	-0.00245318	-0.00279865	-0.00319881	-0.00246624	-0.00273466	4.74e-05	-0.000166809	-1.39976e-05	0.000252907	-0.000411601	-7.4836e-05	2.78692e-05	-2.75875e-05	4.74e-05	-0.00344766	-0.00229985	-0.00245318	-0.00279865	-0.00319881	-0.00246624	-0.00273466
4.75e-05	0.0012161	0.00244353	0.00217196	0.00182662	0.00151792	0.00203543	0.00206471	4.75e-05	-0.000148667	4.62424e-05	0.000254344	-0.000309785	-4.23406e-05	3.27621e-05	-2.41923e-05	4.75e-05	0.0012161	0.00244353	0.00217196	0.00182662	0.00151792	0.00203543	0.00206471
4.76e-05	0.00553909	0.0065835	0.00628852	0.00594642	0.00583071	0.00606776	0.00633087	4.76e-05	-0.000168065	8.274e-05	0.000214719	-0.000367357	3.92719e-05	3.22182e-05	5.22808e-05	4.76e-05	0.00553909	0.0065835	0.00628852	0.00594642	0.00583071	0.00606776	0.00633087
4.77e-05	0.00860324	0.0093828	0.00906711	0.00880177	0.00895227	0.00883689	0.00933354	4.77e-05	-0.0001302	6.02866e-05	0.000259055	-0.000363845	3.57978e-05	-7.167e-06	2.88145e-05	4.77e-05	0.00860324	0.0093828	0.00906711	0.00880177	0.00895227	0.00883689	0.00933354
4.78e-05	0.0100544	0.0105714	0.0102294	0.0100722	0.010404	0.00999593	0.0106683	4.78e-05	-7.82137e-05	0.000102211	0.000192333	-0.000296076	1.36926e-05	-2.1936e-06	2.12717e-05	4.78e-05	0.0100544	0.0105714	0.0102294	0.0100722	0.010404	0.00999593	0.0106683
4.79e-05	0.00985031	0.0100168	0.00969633	0.00961703	0.0102055	0.00944526	0.0103181	4.79e-05	-0.000182382	3.70464e-05	0.000295099	-0.000385237	2.31004e-05	2.52079e-05	-3.2874e-06	4.79e-05	0.00985031	0.0100168	0.00969633	0.00961703	0.0102055	0.00944526	0.0103181
4.8e-05	0.00794027	0.00787842	0.00755026	0.0075759	0.00828144	0.00740719	0.00830935	4.8e-05	-0.000170348	2.24802e-05	0.000294232	-0.000363491	7.91678e-05	2.25578e-05	5.9518e-06	4.8e-05	0.00794027	0.00787842	0.00755026	0.0075759	0.00828144	0.00740719	0.00830935
4.81e-05	0.00467175	0.00438205	0.00407751	0.00419282	0.00501076	0.00399053	0.00491205	4.81e-05	-0.00014684	5.19036e-05	0.000278166	-0.000340561	3.46374e-05	6.04196e-05	4.46433e-05	4.81e-05	0.00467175	0.00438205	0.00407751	0.00419282	0.00501076	0.00399053	0.00491205
4.82e-05	0.00051217	0.00016728	-6.8449e-05	9.1025e-05	0.000816732	-6.1557e-05	0.000689251	4.82e-05	-0.00017322	2.21723e-05	0.000285871	-0.000442931	3.4771e-06	3.77087e-05	-3.67731e-05	4.82e-05	0.00051217	0.00016728	-6.8449e-05	9.1025e-05	0.000816732	-6.1557e-05	0.000689251
4.83e-05	-0.00352631	-0.00379277	-0.00396664	-0.00382535	-0.00322669	-0.00383205	-0.00339068	4.83e-05	-0.000190489	4.14997e-05	0.000284122	-0.000441513	-2.2782e-06	-1.4905e-06	-3.24057e-05	4.83e-05	-0.00352631	-0.00379277	-0.00396664	-0.00382535	-0.00322669	-0.00383205	-0.00339068
4.84e-05	-0.00669765	-0.00668664	-0.00683561	-0.00675813	-0.00640368	-0.00667576	-0.00655926	4.84e-05	-0.000171933	0.000104921	0.000253034	-0.000289483	3.11127e-05	6.9318e-05	0.000118231	4.84e-05	-0.00669765	-0.00668664	-0.00683561	-0.00675813	-0.00640368	-0.00667576	-0.00655926
4.85e-05	-0.00842012	-0.00813614	-0.00819432	-0.00822135	-0.00812735	-0.00806688	-0.00815122	4.85e-05	-0.000114103	1.00541e-05	0.000246553	-0.000255801	-4.95765e-05	9.11531e-05	7.59024e-05	4.85e-05	-0.00842012	-0.00813614	-0.00819432	-0.00822135	-0.00812735	-0.00806688	-0.00815122
4.86e-05	-0.00850687	-0.00793485	-0.00804774	-0.00812672	-0.00823883	-0.00788224	-0.00815749	4.86e-05	-0.000158525	9.25977e-05	0.00024544	-0.000216808	1.82095e-05	4.7837e-05	4.8515e-05	4.86e-05	-0.00850687	-0.00793485	-0.00804774	-0.00812672	-0.00823883	-0.00788224	-0.00815749
4.87e-05	-0.00709589	-0.00626527	-0.00630867	-0.00651867	-0.00682242	-0.00624874	-0.00655168	4.87e-05	-0.000184592	0.000100371	0.000279071	-0.00030782	1.54433e-05	4.76576e-05	2.5737e-05	4.87e-05	-0.00709589	-0.00626527	-0.00630867	-0.00651867	-0.00682242	-0.00624874	-0.00655168
4.88e-05	-0.00433428	-0.0033834	-0.0034286	-0.00367856	-0.00411445	-0.00345518	-0.00376811	4.88e-05	-0.000179134	6.36137e-05	0.000325802	-0.000402399	6.10183e-05	1.4294e-05	6.26464e-05	4.88e-05	-0.00433428	-0.0033834	-0.0034286	-0.00367856	-0.00411445	-0.00345518	-0.00376811
4.89e-05	-0.000762328	0.000167906	0.000112718	-0.00016749	-0.000675643	5.709e-06	-0.000212	4.89e-05	-0.000184879	7.97023e-05	0.000258876	-0.000420327	5.86238e-05	1.97263e-05	0.000100981	4.89e-05	-0.000762328	0.000167906	0.000112718	-0.00016749	-0.000675643	5.709e-06	-0.000212
4.9e-05	0.00287047	0.00363283	0.00356649	0.00333469	0.0028746	0.00341162	0.00330941	4.9e-05	-3.12058e-05	5.1244e-05	0.000176454	-0.000368754	-4.73133e-05	9.04292e-05	5.812e-05	4.9e-05	0.00287047	0.00363283	0.00356649	0.00333469	0.0028746	0.00341162	0.00330941
4.91e-05	0.0059051	0.00636801	0.00627987	0.0061137	0.0057933	0.00606571	0.00618568	4.91e-05	-5.9278e-06	-3.49879e-05	0.000113892	-0.000367127	4.1149e-06	0.000101541	-3.4288e-05	4.91e-05	0.0059051	0.00636801	0.00627987	0.0061137	0.0057933	0.00606571	0.00618568
4.92e-05	0.00779667	0.00797126	0.00786597	0.00777611	0.00757004	0.00761204	0.00788813	4.92e-05	-0.000127723	5.07065e-05	0.000223788	-0.000379196	0.000120578	1.34683e-05	-8.7547e-06	4.92e-05	0.00779667	0.00797126	0.00786597	0.00777611	0.00757004	0.00761204	0.00788813
4.93e-05	0.00835748	0.00826349	0.00809159	0.00808357	0.00815253	0.00787835	0.00833142	4.93e-05	-0.000142382	6.97577e-05	0.000342488	-0.000345709	5.25346e-05	4.0844e-06	-1.90422e-05	4.93e-05	0.00835748	0.00826349	0.00809159	0.00808357	0.00815253	0.00787835	0.00833142
4.94e-05	0.00751526	0.0072703	0.00706529	0.00710954	0.007358	0.00686245	0.00747662	4.94e-05	-0.000181407	5.13701e-05	0.000282319	-0.000298307	-7.787e-07	1.75013e-05	-2.44632e-05	4.94e-05	0.00751526	0.0072703	0.00706529	0.00710954	0.007358	0.00686245	0.00747662
4.95e-05	0.00550432	0.00514662	0.00486475	0.00500436	0.00548553	0.004781	0.00544909	4.95e-05	-0.000141146	3.27193e-05	0.000231157	-0.000319057	-4.82937e-05	3.10935e-05	2.48408e-05	4.95e-05	0.00550432	0.00514662	0.00486475	0.00500436	0.00548553	0.004781	0.00544909
4.96e-05	0.00261753	0.00234857	0.00203018	0.00214594	0.00276362	0.00202813	0.00270557	4.96e-05	-0.000123863	5.87974e-05	0.000358415	-0.000359264	2.73662e-05	-2.76373e-05	6.61381e-05	4.96e-05	0.00261753	0.00234857	0.00203018	0.00214594	0.00276362	0.00202813	0.00270557
4.97e-05	-0.000527664	-0.000586197	-0.000913866	-0.000828658	-0.000139863	-0.000859668	-0.00025707	4.97e-05	-0.000167246	0.000132445	0.000420788	-0.000293496	3.82149e-05	-0.000116733	0.000107123	4.97e-05	-0.000527664	-0.000586197	-0.000913866	-0.000828658	-0.000139863	-0.000859668	-0.00025707
4.98e-05	-0.00327297	-0.00301921	-0.00335762	-0.00336524	-0.00271541	-0.00323261	-0.00276967	4.98e-05	-0.000166321	1.09053e-05	0.000281381	-0.000298766	2.45077e-05	-0.000116009	-5.60882e-05	4.98e-05	-0.00327297	-0.00301921	-0.00335762	-0.00336524	-0.00271541	-0.00323261	-0.00276967
4.99e-05	-0.00513034	-0.00452635	-0.00483092	-0.00495891	-0.00442069	-0.00468613	-0.00442042	4.99e-05	-0.000134157	-4.26601e-05	0.000272324	-0.000380383	1.03924e-05	2.11157e-05	-9.90355e-05	4.99e-05	-0.00513034	-0.00452635	-0.00483092	-0.00495891	-0.00442069	-0.00468613	-0.00442042
5e-05	-0.00581193	-0.00492307	-0.0052273	-0.00540896	-0.00505766	-0.00510096	-0.00498145	5e-05	-0.000181164	3.27514e-05	0.000246518	-0.000390013	2.32679e-05	6.19672e-05	-9.6748e-06	5e-05	-0.00581193	-0.00492307	-0.0052273	-0.00540896	-0.00505766	-0.00510096	-0.00498145
5.01e-05	-0.00539922	-0.00438744	-0.00454764	-0.00479699	-0.00468068	-0.00447733	-0.00451867	5.01e-05	-0.00017299	7.22084e-05	0.000263942	-0.000331543	1.41972e-05	9.8223e-06	3.79157e-05	5.01e-05	-0.00539922	-0.00438744	-0.00454764	-0.00479699	-0.00468068	-0.00447733	-0.00451867
5.02e-05	-0.00397278	-0.00299316	-0.00309906	-0.00338065	-0.00347383	-0.00304651	-0.00323628	5.02e-05	-0.000115537	7.73059e-05	0.000260374	-0.000330899	7.7435e-06	-9.7901e-06	4.22566e-05	5.02e-05	-0.00397278	-0.00299316	-0.00309906	-0.00338065	-0.00347383	-0.00304651	-0.00323628
5.03e-05	-0.00195072	-0.00117991	-0.00116745	-0.00139728	-0.00173921	-0.00122866	-0.0014471	5.03e-05	-0.000182531	0.000130072	0.00014074	-0.000402096	-2.23206e-05	3.5767e-06	0.000125089	5.03e-05	-0.00195072	-0.00117991	-0.00116745	-0.00139728	-0.00173921	-0.00122866	-0.0014471
5.04e-05	0.00021818	0.000648154	0.00076695	0.000632834	0.000104473	0.000626751	0.000410496	5.04e-05	-0.000151871	0.000102813	0.000205973	-0.00046627	2.30863e-05	2.61285e-05	6.75676e-05	5.04e-05	0.00021818	0.000648154	0.00076695	0.000632834	0.000104473	0.000626751	0.000410496
5.05e-05	0.00217582	0.00217119	0.00236876	0.00231184	0.00168297	0.002186	0.00198648	5.05e-05	-0.00012495	9.60034e-05	0.000284822	-0.000386583	5.23558e-05	-8.668e-06	5.1793e-05	5.05e-05	0.00217582	0.00217119	0.00236876	0.00231184	0.00168297	0.002186	0.00198648
5.06e-05	0.00351254	0.0031695	0.00338133	0.00342754	0.00277398	0.00314304	0.00305034	5.06e-05	-0.0001654	7.61587e-05	0.000275067	-0.000377377	2.33095e-05	1.56173e-05	3.74281e-05	5.06e-05	0.00351254	0.0031695	0.00338133	0.00342754	0.00277398	0.00314304	0.00305034
5.07e-05	0.00407699	0.00348425	0.00363642	0.00375525	0.00322461	0.00342344	0.00345445	5.07e-05	-0.000169592	6.56289e-05	0.000260377	-0.000397532	6.03596e-05	2.56112e-05	3.26298e-05	5.07e-05	0.00407699	0.00348425	0.00363642	0.00375525	0.00322461	0.00342344	0.00345445
5.08e-05	0.0037638	0.00310515	0.003132	0.00333063	0.0030114	0.00300285	0.00317219	5.08e-05	-9.44809e-05	4.81342e-05	0.000260258	-0.000414527	0.000140567	1.79525e-05	7.8442e-06	5.08e-05	0.0037638	0.00310515	0.003132	0.00333063	0.0030114	0.00300285	0.00317219
5.09e-05	0.00273986	0.00219885	0.00207966	0.00224496	0.0022518	0.00199703	0.00231733	5.09e-05	-0.000102932	8.40457e-05	0.000221119	-0.000409314	2.81783e-05	-9.9625e-06	-4.78908e-05	5.09e-05	0.00273986	0.00219885	0.00207966	0.00224496	0.0022518	0.00199703	0.00231733
5.1e-05	0.00121957	0.000991364	0.000684225	0.000776081	0.00116872	0.000666661	0.00119983	5.1e-05	-0.000139428	0.000101918	0.000257498	-0.000313835	2.33901e-05	4.59359e-05	-3.37318e-05	5.1e-05	0.00121957	0.000991364	0.000684225	0.000776081	0.00116872	0.000666661	0.00119983
5.11e-05	-0.000441499	-0.000175282	-0.00067174	-0.000684872	3.9561e-05	-0.00059728	3.8281e-05	5.11e-05	-0.000161754	8.04844e-05	0.00027781	-0.000310219	-2.60515e-05	7.08342e-05	-2.4017e-06	5.11e-05	-0.000441499	-0.000175282	-0.00067174	-0.000684872	3.9561e-05	-0.00059728	3.8281e-05
5.12e-05	-0.00181993	-0.00104935	-0.00167083	-0.00184127	-0.000831954	-0.00156511	-0.000812533	5.12e-05	-0.00020322	5.6992e-05	0.000272729	-0.00032588	-8.2542e-06	4.87386e-05	3.20815e-05	5.12e-05	-0.00181993	-0.00104935	-0.00167083	-0.00184127	-0.000831954	-0.00156511	-0.000812533
5.13e-05	-0.00268525	-0.00139738	-0.00210983	-0.00240576	-0.00127559	-0.00197019	-0.00121309	5.13e-05	-0.000151324	5.55944e-05	0.000265265	-0.000346837	1.189e-07	-2.9426e-06	9.6098e-06	5.13e-05	-0.00268525	-0.00139738	-0.00210983	-0.00240576	-0.00127559	-0.00197019	-0.00121309
5.14e-05	-0.00282966	-0.00123408	-0.00198637	-0.00234203	-0.00124033	-0.00178588	-0.00106604	5.14e-05	-0.000150864	3.7816e-05	0.000262193	-0.000451838	2.9762e-05	-2.4412e-06	-2.44666e-05	5.14e-05	-0.00282966	-0.00123408	-0.00198637	-0.00234203	-0.00124033	-0.00178588	-0.00106604
5.15e-05	-0.0023981	-0.000730301	-0.00130954	-0.00171263	-0.000778299	-0.00123815	-0.000612743	5.15e-05	-0.000194791	-5.8618e-06	0.000227492	-0.000485343	-9.4512e-06	5.38205e-05	2.60329e-05	5.15e-05	-0.0023981	-0.000730301	-0.00130954	-0.00171263	-0.000778299	-0.00123815	-0.000612743
5.16e-05	-0.00148302	4.432e-06	-0.000395497	-0.000804473	-0.000165213	-0.000398222	3.6178e-05	5.16e-05	-0.000165459	-9.34733e-05	0.000205895	-0.000404612	5.5659e-06	1.56084e-05	1.23997e-05	5.16e-05	-0.00148302	4.432e-06	-0.000395497	-0.000804473	-0.000165213	-0.000398222	3.6178e-05
5.17e-05	-0.000409235	0.000662842	0.000473247	0.000191043	0.000448411	0.000449292	0.000667515	5.17e-05	-0.000171136	2.42564e-05	0.000176275	-0.000323088	-9.8024e-06	-0.000120315	7.2223e-05	5.17e-05	-0.000409235	0.000662842	0.000473247	0.000191043	0.000448411	0.000449292	0.000667515
5.18e-05	0.000598658	0.00110278	0.00116103	0.00101751	0.000825647	0.00102951	0.00103948	5.18e-05	-0.000156627	7.02415e-05	0.000212874	-0.000268644	-5.37007e-05	-2.0451e-05	4.85196e-05	5.18e-05	0.000598658	0.00110278	0.00116103	0.00101751	0.000825647	0.00102951	0.00103948
5.19e-05	0.00132343	0.0011862	0.00146199	0.00148079	0.000945772	0.00129393	0.00110441	5.19e-05	-0.000177914	4.39066e-05	0.000280827	-0.000361772	8.7125e-06	1.59944e-05	-9.5077e-06	5.19e-05	0.00132343	0.0011862	0.00146199	0.00148079	0.000945772	0.00129393	0.00110441
5.2e-05	0.00166564	0.00103034	0.00139409	0.00154017	0.000731993	0.00123898	0.000884074	5.2e-05	-0.000192778	9.08789e-05	0.000275723	-0.00037203	4.2083e-06	4.29145e-05	0.000111671	5.2e-05	0.00166564	0.00103034	0.00139409	0.00154017	0.000731993	0.00123898	0.000884074
5.21e-05	0.00155355	0.000513056	0.000955744	0.00118618	0.000313603	0.000761443	0.000477657	5.21e-05	-0.000152117	9.40077e-05	0.000235019	-0.000377903	-3.40199e-05	3.45854e-05	0.000159912	5.21e-05	0.00155355	0.000513056	0.000955744	0.00118618	0.000313603	0.000761443	0.000477657
5.22e-05	0.00110545	-2.2565e-05	0.000332604	0.000602532	-0.000145156	0.000179225	-5.8182e-05	5.22e-05	-0.000212845	0.000107858	0.000297041	-0.0002074	-3.44892e-05	6.68841e-05	0.000129389	5.22e-05	0.00110545	-2.2565e-05	0.000332604	0.000602532	-0.000145156	0.000179225	-5.8182e-05
5.23e-05	0.000404449	-0.000466701	-0.00033732	-0.000116209	-0.000589811	-0.00040074	-0.000460917	5.23e-05	-0.000195517	0.000174358	0.00030614	-0.000329165	7.25447e-05	1.40003e-05	0.000104582	5.23e-05	0.000404449	-0.000466701	-0.00033732	-0.000116209	-0.000589811	-0.00040074	-0.000460917
5.24e-05	-0.000296121	-0.000657498	-0.000833246	-0.000735264	-0.000716677	-0.000847228	-0.000638079	5.24e-05	-0.000211663	0.000140363	0.000297109	-0.000367222	8.37218e-05	-1.28113e-05	7.53008e-05	5.24e-05	-0.000296121	-0.000657498	-0.000833246	-0.000735264	-0.000716677	-0.000847228	-0.000638079
5.25e-05	-0.000809776	-0.000476242	-0.000948915	-0.00104919	-0.000545019	-0.000926608	-0.000407831	5.25e-05	-0.000177512	3.6267e-05	0.000300835	-0.0003925	6.1325e-05	-2.97264e-05	-2.28622e-05	5.25e-05	-0.000809776	-0.000476242	-0.000948915	-0.00104919	-0.000545019	-0.000926608	-0.000407831
5.26e-05	-0.000926407	0.000183767	-0.00063146	-0.000908095	0.000108779	-0.00052777	0.000240173	5.26e-05	-0.000155706	5.48501e-05	0.000267204	-0.000364893	4.27157e-05	1.82446e-05	2.51625e-05	5.26e-05	-0.000926407	0.000183767	-0.00063146	-0.000908095	0.000108779	-0.00052777	0.000240173
5.27e-05	-0.000581265	0.00117672	0.000154189	-0.000288127	0.00105559	0.000241527	0.00125197	5.27e-05	-0.000190573	6.16049e-05	0.000232874	-0.000338742	9.91881e-05	9.2555e-06	7.91416e-05	5.27e-05	-0.000581265	0.00117672	0.000154189	-0.000288127	0.00105559	0.000241527	0.00125197
5.28e-05	0.000136891	0.00229064	0.00123705	0.000675065	0.00218307	0.00130115	0.00238112	5.28e-05	-0.000195078	3.02456e-05	0.000204117	-0.000415725	2.92964e-05	-8.97324e-05	9.9184e-05	5.28e-05	0.000136891	0.00229064	0.00123705	0.000675065	0.00218307	0.00130115	0.00238112
5.29e-05	0.00112001	0.00327932	0.00233974	0.00177352	0.00318342	0.0024206	0.00340798	5.29e-05	-0.000168339	4.91194e-05	0.000256349	-0.000392874	-2.49501e-05	8.0182e-06	9.79546e-05	5.29e-05	0.00112001	0.00327932	0.00233974	0.00177352	0.00318342	0.0024206	0.00340798
5.3e-05	0.0020569	0.00391278	0.00321648	0.00273675	0.00378781	0.00324622	0.00402313	5.3e-05	-0.000159943	3.44993e-05	0.000301643	-0.000369201	6.02166e-05	4.92756e-05	-5.44662e-05	5.3e-05	0.0020569	0.00391278	0.00321648	0.00273675	0.00378781	0.00324622	0.00402313
5.31e-05	0.00272295	0.00396303	0.00362855	0.00330496	0.00385746	0.0035702	0.00405286	5.31e-05	-0.000164169	7.01478e-05	0.000274424	-0.000373457	4.4042e-05	2.36078e-05	1.14417e-05	5.31e-05	0.00272295	0.00396303	0.00362855	0.00330496	0.00385746	0.0035702	0.00405286
5.32e-05	0.00292216	0.00336756	0.00341448	0.00329877	0.00321908	0.00331132	0.00339376	5.32e-05	-0.000207049	7.78971e-05	0.000270443	-0.000353313	-2.10177e-05	5.21351e-05	8.47525e-05	5.32e-05	0.00292216	0.00336756	0.00341448	0.00329877	0.00321908	0.00331132	0.00339376
5.33e-05	0.00258598	0.00221959	0.00262394	0.00269329	0.00201198	0.00245019	0.00212388	5.33e-05	-0.000195945	4.64327e-05	0.000266116	-0.000311227	-6.59148e-05	0.000111895	5.61531e-05	5.33e-05	0.00258598	0.00221959	0.00262394	0.00269329	0.00201198	0.00245019	0.00212388
5.34e-05	0.00177359	0.000679523	0.00134568	0.00164302	0.000442723	0.0011017	0.000519194	5.34e-05	-0.000123058	8.04251e-05	0.00030296	-0.000304285	1.82052e-05	0.00011086	0.000141592	5.34e-05	0.00177359	0.000679523	0.00134568	0.00164302	0.000442723	0.0011017	0.000519194
5.35e-05	0.000633014	-0.000962521	-0.000158846	0.000249777	-0.00120021	-0.00032471	-0.00112797	5.35e-05	-0.000142246	8.6062e-05	0.000278327	-0.0003122	8.3662e-05	6.7214e-06	7.16589e-05	5.35e-05	0.000633014	-0.000962521	-0.000158846	0.000249777	-0.00120021	-0.00032471	-0.00112797
5.36e-05	-0.000564722	-0.00236615	-0.00156503	-0.00111201	-0.00260383	-0.00169011	-0.00252529	5.36e-05	-0.000209403	0.000103219	0.00024684	-0.000349337	8.38636e-05	2.8978e-06	4.33626e-05	5.36e-05	-0.000564722	-0.00236615	-0.00156503	-0.00111201	-0.00260383	-0.00169011	-0.00252529
5.37e-05	-0.00165688	-0.00316175	-0.00261378	-0.0022253	-0.003397	-0.00269855	-0.00333251	5.37e-05	-0.00016707	7.49953e-05	0.000230139	-0.000368676	-2.84963e-05	1.63101e-05	3.42383e-05	5.37e-05	-0.00165688	-0.00316175	-0.00261378	-0.0022253	-0.003397	-0.00269855	-0.00333251
5.38e-05	-0.00232862	-0.00325974	-0.00304787	-0.00280807	-0.00345194	-0.00304635	-0.00333777	5.38e-05	-0.000196676	6.77666e-05	0.000295029	-0.000356122	-1.6741e-06	6.3695e-05	9.69628e-05	5.38e-05	-0.00232862	-0.00325974	-0.00304787	-0.00280807	-0.00345194	-0.00304635	-0.00333777
5.39e-05	-0.00242758	-0.00252432	-0.00272558	-0.00270748	-0.00270348	-0.00268376	-0.0025539	5.39e-05	-0.000246961	6.31879e-05	0.000329529	-0.000340224	9.54401e-05	9.85161e-05	2.69388e-05	5.39e-05	-0.00242758	-0.00252432	-0.00272558	-0.00270748	-0.00270348	-0.00268376	-0.0025539
5.4e-05	-0.00194711	-0.00107846	-0.00175047	-0.00199254	-0.00127751	-0.00169206	-0.00108932	5.4e-05	-0.000192464	8.9311e-05	0.000368636	-0.000389237	0.000152546	5.51442e-05	6.50407e-05	5.4e-05	-0.00194711	-0.00107846	-0.00175047	-0.00199254	-0.00127751	-0.00169206	-0.00108932
5.41e-05	-0.000881841	0.00074718	-0.000258107	-0.000647957	0.00059876	-0.000150904	0.000820853	5.41e-05	-8.18216e-05	-3.31469e-05	0.00025177	-0.000220667	0.000175103	1.24944e-05	-4.65354e-05	5.41e-05	-0.000881841	0.00074718	-0.000258107	-0.000647957	0.00059876	-0.000150904	0.000820853
5.42e-05	0.000450315	0.00261333	0.00147802	0.000917995	0.00249398	0.00155579	0.00275798	5.42e-05	-0.000115385	-1.87412e-05	0.000241292	-0.000302784	7.7221e-05	8.37252e-05	-7.73821e-05	5.42e-05	0.000450315	0.00261333	0.00147802	0.000917995	0.00249398	0.00155579	0.00275798
5.43e-05	0.00183206	0.00409459	0.00298819	0.00240838	0.00402276	0.00304768	0.00427706	5.43e-05	-0.000186122	4.48484e-05	0.000310284	-0.000312414	-2.52196e-05	5.70958e-05	-1.3949e-05	5.43e-05	0.00183206	0.00409459	0.00298819	0.00240838	0.00402276	0.00304768	0.00427706
5.44e-05	0.00287592	0.00491515	0.00403472	0.00350621	0.00488889	0.0040113	0.00507613	5.44e-05	-0.000166998	5.47792e-05	0.000284315	-0.000331579	3.7315e-05	-3.2263e-06	1.20819e-05	5.44e-05	0.00287592	0.00491515	0.00403472	0.00350621	0.00488889	0.0040113	0.00507613
5.45e-05	0.00341649	0.00483407	0.00433821	0.00397148	0.00481144	0.00425463	0.00497895	5.45e-05	-0.000134865	3.45169e-05	0.000247085	-0.000389455	7.9883e-05	1.5022e-06	-2.20767e-05	5.45e-05	0.00341649	0.00483407	0.00433821	0.00397148	0.00481144	0.00425463	0.00497895
5.46e-05	0.00328476	0.00389314	0.00381335	0.00364729	0.00382653	0.0036617	0.00398772	5.46e-05	-0.000117394	7.63876e-05	0.000265593	-0.000347196	-6.55452e-05	4.32488e-05	-1.32988e-05	5.46e-05	0.00328476	0.00389314	0.00381335	0.00364729	0.00382653	0.0036617	0.00398772
5.47e-05	0.00244868	0.00217971	0.00252667	0.00262986	0.00206032	0.002357	0.00217394	5.47e-05	-0.000152875	0.000242909	0.000278508	-0.000362381	-0.000129079	5.04811e-05	8.20975e-05	5.47e-05	0.00244868	0.00217971	0.00252667	0.00262986	0.00206032	0.002357	0.00217394
5.48e-05	0.00108245	-1.9342e-05	0.000721519	0.00103517	-0.000111203	0.000572522	-9.8098e-05	5.48e-05	-0.000223102	0.000221216	0.000291354	-0.000284276	-4.58657e-05	-9.731e-06	0.000173092	5.48e-05	0.00108245	-1.9342e-05	0.000721519	0.00103517	-0.000111203	0.000572522	-9.8098e-05
5.49e-05	-0.000626795	-0.0022529	-0.00131951	-0.000877217	-0.00242855	-0.00145904	-0.00238486	5.49e-05	-0.000222369	7.96263e-05	0.000286386	-0.000190823	2.72027e-05	-6.31565e-05	7.63471e-05	5.49e-05	-0.000626795	-0.0022529	-0.00131951	-0.000877217	-0.00242855	-0.00145904	-0.00238486
5.5e-05	-0.00232411	-0.00411662	-0.0032202	-0.00270767	-0.00428241	-0.00332102	-0.00425603	5.5e-05	-0.000175602	8.23191e-05	0.000298053	-0.000296871	4.43798e-05	-1.11806e-05	4.3828e-06	5.5e-05	-0.00232411	-0.00411662	-0.0032202	-0.00270767	-0.00428241	-0.00332102	-0.00425603
5.51e-05	-0.00373991	-0.00526352	-0.00458458	-0.00414965	-0.00542084	-0.0046267	-0.00539721	5.51e-05	-0.0001695	5.92906e-05	0.000256102	-0.0003341	-1.46206e-05	3.33373e-05	1.88613e-05	5.51e-05	-0.00373991	-0.00526352	-0.00458458	-0.00414965	-0.00542084	-0.0046267	-0.00539721
5.52e-05	-0.0045648	-0.00550116	-0.00520971	-0.00491482	-0.00562822	-0.00519226	-0.00556054	5.52e-05	-0.000159613	2.99498e-05	0.00027011	-0.000269267	-2.20259e-05	2.79608e-05	1.51933e-05	5.52e-05	-0.0045648	-0.00550116	-0.00520971	-0.00491482	-0.00562822	-0.00519226	-0.00556054
5.53e-05	-0.00465744	-0.00473156	-0.00491045	-0.00483857	-0.00486606	-0.00489718	-0.00475846	5.53e-05	-0.000113673	5.25013e-05	0.000289285	-0.000320855	-6.0145e-06	2.66833e-05	-6.01077e-05	5.53e-05	-0.00465744	-0.00473156	-0.00491045	-0.00483857	-0.00486606	-0.00489718	-0.00475846
5.54e-05	-0.00396672	-0.00312899	-0.00381702	-0.00399218	-0.00320982	-0.00368219	-0.00299059	5.54e-05	-0.000169932	0.000129617	0.000267529	-0.000450305	5.25104e-05	5.59129e-05	0.000127969	5.54e-05	-0.00396672	-0.00312899	-0.00381702	-0.00399218	-0.00320982	-0.00368219	-0.00299059
5.55e-05	-0.00258691	-0.000917144	-0.00201148	-0.0024256	-0.000934158	-0.00186977	-0.000719963	5.55e-05	-0.000204147	8.98139e-05	0.000294739	-0.000420932	6.53068e-05	2.11694e-05	0.000102478	5.55e-05	-0.00258691	-0.000917144	-0.00201148	-0.0024256	-0.000934158	-0.00186977	-0.000719963
5.56e-05	-0.000850598	0.00144843	0.000105236	-0.000488573	0.00142358	0.000216337	0.00167021	5.56e-05	-0.000165782	6.67689e-05	0.000261935	-0.000336022	1.98445e-05	3.40682e-05	3.96258e-05	5.56e-05	-0.000850598	0.00144843	0.000105236	-0.000488573	0.00142358	0.000216337	0.00167021
5.57e-05	0.000966908	0.00349109	0.00209841	0.00145294	0.00355009	0.00222425	0.00375674	5.57e-05	-0.000200035	7.99168e-05	0.000270708	-0.000408343	1.76148e-05	2.99086e-05	-1.88244e-05	5.57e-05	0.000966908	0.00349109	0.00209841	0.00145294	0.00355009	0.00222425	0.00375674
5.58e-05	0.00250292	0.00487732	0.00364586	0.00302673	0.00488845	0.00369112	0.00510714	5.58e-05	-0.000200584	3.48282e-05	0.000374375	-0.00039374	5.83299e-05	2.88989e-05	-0.000121003	5.58e-05	0.00250292	0.00487732	0.00364586	0.00302673	0.00488845	0.00369112	0.00510714
5.59e-05	0.00350975	0.00535569	0.00449117	0.003969	0.00533676	0.00446616	0.00547693	5.59e-05	-9.01444e-05	1.10883e-05	0.000330219	-0.000472344	0.000130703	-2.97362e-05	-8.00209e-05	5.59e-05	0.00350975	0.00535569	0.00449117	0.003969	0.00533676	0.00446616	0.00547693
5.6e-05	0.00382977	0.00493283	0.00451376	0.00421071	0.00480387	0.00444538	0.00493602	5.6e-05	-0.000197792	4.95809e-05	0.00022321	-0.00026598	-3.40909e-05	4.23996e-05	2.93687e-05	5.6e-05	0.00382977	0.00493283	0.00451376	0.00421071	0.00480387	0.00444538	0.00493602
5.61e-05	0.00344321	0.00369815	0.00378386	0.00369397	0.00353563	0.0036675	0.00364553	5.61e-05	-0.000162132	3.81269e-05	0.000279036	-0.000218364	3.5289e-05	7.27464e-05	5.9888e-06	5.61e-05	0.00344321	0.00369815	0.00378386	0.00369397	0.00353563	0.0036675	0.00364553
5.62e-05	0.00255385	0.00198628	0.00247732	0.00262646	0.00173574	0.00233342	0.00181276	5.62e-05	-6.73276e-05	0.000118141	0.000300151	-0.000222973	7.99029e-05	9.59047e-05	8.71298e-05	5.62e-05	0.00255385	0.00198628	0.00247732	0.00262646	0.00173574	0.00233342	0.00181276
5.63e-05	0.00129831	0.000128375	0.000912246	0.0012037	-0.000187545	0.000752055	-9.7885e-05	5.63e-05	-4.36798e-05	0.000147164	0.000350874	-0.000284241	0.000120798	0.000145732	0.000104732	5.63e-05	0.00129831	0.000128375	0.000912246	0.0012037	-0.000187545	0.000752055	-9.7885e-05
5.64e-05	-3.5266e-05	-0.00146062	-0.000593421	-0.000225349	-0.00179467	-0.000725767	-0.00172069	5.64e-05	-3.01987e-05	0.000123685	0.000383556	-0.000151693	0.000137783	0.000241153	4.2568e-05	5.64e-05	-3.5266e-05	-0.00146062	-0.000593421	-0.000225349	-0.00179467	-0.000725767	-0.00172069
5.65e-05	-0.00115219	-0.00248432	-0.00176269	-0.00140563	-0.00282049	-0.0018691	-0.00270514	5.65e-05	-7.19643e-05	0.000158239	0.000383822	-5.42381e-05	0.000110778	0.000208747	8.65275e-05	5.65e-05	-0.00115219	-0.00248432	-0.00176269	-0.00140563	-0.00282049	-0.0018691	-0.00270514
5.66e-05	-0.00187944	-0.00275614	-0.00234531	-0.00210497	-0.00301383	-0.00238763	-0.00287811	5.66e-05	1.97034e-05	0.000326509	0.000462824	1.0846e-05	0.000194181	0.000124453	0.000125405	5.66e-05	-0.00187944	-0.00275614	-0.00234531	-0.00210497	-0.00301383	-0.00238763	-0.00287811
5.67e-05	-0.0019828	-0.00220681	-0.00221511	-0.00213538	-0.00241952	-0.00221175	-0.0022458	5.67e-05	0.000193056	0.000464294	0.000531493	-9.2458e-05	0.000381182	0.000275768	0.000311349	5.67e-05	-0.0019828	-0.00220681	-0.00221511	-0.00213538	-0.00241952	-0.00221175	-0.0022458
5.68e-05	-0.00154466	-0.00101894	-0.00149934	-0.00160599	-0.00111637	-0.00144985	-0.000904555	5.68e-05	0.000245478	0.000478536	0.00058712	-2.5364e-05	0.000407878	0.000384042	0.000432972	5.68e-05	-0.00154466	-0.00101894	-0.00149934	-0.00160599	-0.00111637	-0.00144985	-0.000904555
5.69e-05	-0.000621672	0.000571156	-0.000296925	-0.000576435	0.000578666	-0.000227614	0.000785289	5.69e-05	0.000220343	0.000442262	0.000639908	0.000112933	0.000373235	0.000425059	0.000421271	5.69e-05	-0.000621672	0.000571156	-0.000296925	-0.000576435	0.000578666	-0.000227614	0.000785289
5.7e-05	0.000496587	0.00219916	0.00107425	0.000665592	0.00230357	0.00116055	0.00251981	5.7e-05	0.000203976	0.000449911	0.000667461	9.29308e-05	0.000446491	0.00041295	0.000383619	5.7e-05	0.000496587	0.00219916	0.00107425	0.000665592	0.00230357	0.00116055	0.00251981
5.71e-05	0.00158998	0.00350554	0.002304	0.00185737	0.00366673	0.00238305	0.00383789	5.71e-05	0.000179159	0.000455703	0.00065197	2.38561e-05	0.000510952	0.000350026	0.000387966	5.71e-05	0.00158998	0.00350554	0.002304	0.00185737	0.00366673	0.00238305	0.00383789
5.72e-05	0.00243623	0.00421736	0.00318231	0.00273061	0.00434915	0.00317958	0.00449551	5.72e-05	0.000140809	0.000449733	0.000669135	-0.000106829	0.000412059	0.000279888	0.00031838	5.72e-05	0.00243623	0.00421736	0.00318231	0.00273061	0.00434915	0.00317958	0.00449551
5.73e-05	0.00288269	0.0042665	0.00353784	0.00314458	0.00435342	0.00352751	0.00443017	5.73e-05	3.04594e-05	0.000308311	0.00059803	-0.000131963	0.00023467	0.000172474	0.000240326	5.73e-05	0.00288269	0.0042665	0.00353784	0.00314458	0.00435342	0.00352751	0.00443017
5.74e-05	0.00288415	0.00369169	0.00332172	0.00309906	0.00359515	0.00325432	0.00373723	5.74e-05	-0.000199197	0.000154759	0.000448921	-0.000366778	5.71896e-05	-2.17188e-05	0.000139117	5.74e-05	0.00288415	0.00369169	0.00332172	0.00309906	0.00359515	0.00325432	0.00373723
5.75e-05	0.00246902	0.00260775	0.00271122	0.002653	0.00236004	0.00256598	0.00247405	5.75e-05	-0.000411879	-3.50184e-05	0.000259698	-0.000566272	-6.43422e-05	-0.00024904	-0.00011795	5.75e-05	0.00246902	0.00260775	0.00271122	0.002653	0.00236004	0.00256598	0.00247405
5.76e-05	0.00180095	0.00129998	0.00180246	0.00191565	0.000875154	0.00164481	0.00101368	5.76e-05	-0.000649391	-0.000316705	0.000111409	-0.000757069	-0.00029098	-0.000453806	-0.000372286	5.76e-05	0.00180095	0.00129998	0.00180246	0.00191565	0.000875154	0.00164481	0.00101368
5.77e-05	0.00103117	3.9113e-05	0.00082936	0.00104418	-0.000463989	0.000618856	-0.000348619	5.77e-05	-0.000883835	-0.000570352	-0.00010645	-0.000929959	-0.000535443	-0.000629458	-0.000618728	5.77e-05	0.00103117	3.9113e-05	0.00082936	0.00104418	-0.000463989	0.000618856	-0.000348619
5.78e-05	0.000227816	-0.000961569	-5.8452e-05	0.00019782	-0.00151668	-0.000270925	-0.00137174	5.78e-05	-0.00100405	-0.000742202	-0.000327211	-0.00103962	-0.000672182	-0.00076615	-0.000864876	5.78e-05	0.000227816	-0.000961569	-5.8452e-05	0.00019782	-0.00151668	-0.000270925	-0.00137174
5.79e-05	-0.000375878	-0.00155502	-0.000748716	-0.000460143	-0.0020759	-0.00087305	-0.00191058	5.79e-05	-0.000985905	-0.000732614	-0.000587769	-0.0010827	-0.000845181	-0.000875887	-0.000782747	5.79e-05	-0.000375878	-0.00155502	-0.000748716	-0.000460143	-0.0020759	-0.00087305	-0.00191058
5.8e-05	-0.000809532	-0.00168231	-0.00111719	-0.000889748	-0.00206996	-0.00121944	-0.00189113	5.8e-05	-0.000978723	-0.000726183	-0.000609734	-0.00115608	-0.000887541	-0.000821256	-0.000742981	5.8e-05	-0.000809532	-0.00168231	-0.00111719	-0.000889748	-0.00206996	-0.00121944	-0.00189113
5.81e-05	-0.000947731	-0.0013218	-0.00114079	-0.00104178	-0.00155932	-0.00121507	-0.00136977	5.81e-05	-0.00081647	-0.000650481	-0.000556084	-0.00105484	-0.000748703	-0.000623017	-0.000699199	5.81e-05	-0.000947731	-0.0013218	-0.00114079	-0.00104178	-0.00155932	-0.00121507	-0.00136977
5.82e-05	-0.000866169	-0.000659344	-0.000871045	-0.000920229	-0.000703538	-0.000888651	-0.000513082	5.82e-05	-0.000534511	-0.00040319	-0.00038313	-0.000790135	-0.000494915	-0.00033659	-0.000530024	5.82e-05	-0.000866169	-0.000659344	-0.000871045	-0.000920229	-0.000703538	-0.000888651	-0.000513082
5.83e-05	-0.000620343	0.000154228	-0.000476986	-0.000639305	0.000292452	-0.000453896	0.000462021	5.83e-05	-0.000253816	-2.86961e-05	-0.000154211	-0.000443714	-0.000148013	1.98448e-05	-0.000163306	5.83e-05	-0.000620343	0.000154228	-0.000476986	-0.000639305	0.000292452	-0.000453896	0.000462021
5.84e-05	-0.000317949	0.000877036	-5.3911e-05	-0.000317297	0.00118607	2.0302e-05	0.00131368	5.84e-05	-2.48954e-05	0.000222739	0.000120199	-1.4935e-06	0.000125686	0.00039139	0.000119237	5.84e-05	-0.000317949	0.000877036	-5.3911e-05	-0.000317297	0.00118607	2.0302e-05	0.00131368
5.85e-05	-0.00011356	0.00131891	0.000243942	-5.3101e-05	0.00169868	0.000364653	0.00180123	5.85e-05	0.000268381	0.000468214	0.000484766	0.000205399	0.000420887	0.000663966	0.000401853	5.85e-05	-0.00011356	0.00131891	0.000243942	-5.3101e-05	0.00169868	0.000364653	0.00180123
5.86e-05	-7.6469e-05	0.00137237	0.000343328	3.9927e-05	0.00174414	0.000431625	0.00182943	5.86e-05	0.000486957	0.000613241	0.000795691	0.000250215	0.000594687	0.000662757	0.000569028	5.86e-05	-7.6469e-05	0.00137237	0.000343328	3.9927e-05	0.00174414	0.000431625	0.00182943
5.87e-05	-0.00018145	0.00104914	0.000227828	-6.7508e-05	0.00133652	0.000254854	0.00140784	5.87e-05	0.000383682	0.000631294	0.000889995	0.000288589	0.000604495	0.000529333	0.000608902	5.87e-05	-0.00018145	0.00104914	0.000227828	-6.7508e-05	0.00133652	0.000254854	0.00140784
5.88e-05	-0.000426505	0.000396098	-0.000109308	-0.000299933	0.000515775	-4.5204e-05	0.000568512	5.88e-05	6.08679e-05	0.000501364	0.000827392	4.36595e-05	0.00052241	0.000346573	0.000493876	5.88e-05	-0.000426505	0.000396098	-0.000109308	-0.000299933	0.000515775	-4.5204e-05	0.000568512
5.89e-05	-0.000738765	-0.000322513	-0.000447839	-0.000560657	-0.000457998	-0.000486107	-0.000374929	5.89e-05	-0.00034867	0.000183202	0.000589606	-0.000397331	0.00025309	-3.66759e-05	0.000147379	5.89e-05	-0.000738765	-0.000322513	-0.000447839	-0.000560657	-0.000457998	-0.000486107	-0.000374929
5.9e-05	-0.000958439	-0.000945779	-0.000780423	-0.000798552	-0.00133191	-0.00082732	-0.00119588	5.9e-05	-0.000798108	-0.000280631	0.000186207	-0.000926333	-0.000209649	-0.000546103	-0.000272371	5.9e-05	-0.000958439	-0.000945779	-0.000780423	-0.000798552	-0.00133191	-0.00082732	-0.00119588
5.91e-05	-0.00101278	-0.00131587	-0.00090117	-0.00084812	-0.00187703	-0.0009585	-0.00171843	5.91e-05	-0.00124967	-0.00077973	-0.000166796	-0.00149772	-0.000746666	-0.0010074	-0.000674646	5.91e-05	-0.00101278	-0.00131587	-0.00090117	-0.00084812	-0.00187703	-0.0009585	-0.00171843
5.92e-05	-0.000904264	-0.00127814	-0.000786042	-0.00074709	-0.00200599	-0.00091929	-0.00182219	5.92e-05	-0.0015288	-0.0011475	-0.000651129	-0.00175115	-0.00106717	-0.00131445	-0.00116829	5.92e-05	-0.000904264	-0.00127814	-0.000786042	-0.00074709	-0.00200599	-0.00091929	-0.00182219
5.93e-05	-0.000581076	-0.000925715	-0.000479904	-0.000421755	-0.00166826	-0.000654003	-0.00142106	5.93e-05	-0.00163136	-0.00131268	-0.00103842	-0.00183735	-0.00132312	-0.0014066	-0.00138083	5.93e-05	-0.000581076	-0.000925715	-0.000479904	-0.000421755	-0.00166826	-0.000654003	-0.00142106
5.94e-05	-0.000140295	-0.00033491	-5.9912e-05	-1.3228e-05	-0.000934031	-0.000176349	-0.000678467	5.94e-05	-0.00148679	-0.00137581	-0.00112354	-0.00167377	-0.00137659	-0.00126097	-0.00143137	5.94e-05	-0.000140295	-0.00033491	-5.9912e-05	-1.3228e-05	-0.000934031	-0.000176349	-0.000678467
5.95e-05	0.000331295	0.000383608	0.000431271	0.000423689	4.033e-05	0.000350759	0.000263237	5.95e-05	-0.0010272	-0.00111045	-0.00101969	-0.00132521	-0.00124519	-0.00087631	-0.00118129	5.95e-05	0.000331295	0.000383608	0.000431271	0.000423689	4.033e-05	0.000350759	0.000263237
5.96e-05	0.000682757	0.00111881	0.000851344	0.000762278	0.000985731	0.000773821	0.00116654	5.96e-05	-0.000455741	-0.000601184	-0.000750786	-0.000749434	-0.000836346	-0.000270252	-0.000736578	5.96e-05	0.000682757	0.00111881	0.000851344	0.000762278	0.000985731	0.000773821	0.00116654
5.97e-05	0.000858996	0.00158238	0.0010273	0.000888792	0.00173915	0.00103974	0.00186976	5.97e-05	0.00021099	5.72842e-05	-0.000171315	-0.000187547	-0.000184423	0.000324292	-0.000129932	5.97e-05	0.000858996	0.00158238	0.0010273	0.000888792	0.00173915	0.00103974	0.00186976
5.98e-05	0.000753681	0.0017306	0.000924353	0.000766553	0.0020976	0.000981726	0.00217134	5.98e-05	0.000874667	0.00067161	0.000465786	0.000495399	0.000501318	0.000995193	0.000439865	5.98e-05	0.000753681	0.0017306	0.000924353	0.000766553	0.0020976	0.000981726	0.00217134
5.99e-05	0.000346056	0.00146552	0.000568434	0.000346536	0.00199128	0.000647325	0.00200045	5.99e-05	0.00136252	0.00130992	0.00114547	0.00107813	0.00115727	0.00154947	0.00122725	5.99e-05	0.000346056	0.00146552	0.000568434	0.000346536	0.00199128	0.000647325	0.00200045
6e-05	-0.000178777	0.000932809	2.0306e-05	-0.000193158	0.00144359	0.000127737	0.00139925	6e-05	0.00165192	0.00178582	0.00175497	0.00143382	0.0016397	0.00190347	0.00171488	6e-05	-0.000178777	0.000932809	2.0306e-05	-0.000193158	0.00144359	0.000127737	0.00139925
6.01e-05	-0.000766074	0.00015926	-0.000569376	-0.000771798	0.000602452	-0.00048124	0.000571627	6.01e-05	0.00176509	0.00205054	0.0020763	0.00155822	0.00197004	0.00193067	0.00194978	6.01e-05	-0.000766074	0.00015926	-0.000569376	-0.000771798	0.000602452	-0.00048124	0.000571627
6.02e-05	-0.0012397	-0.00054041	-0.00104931	-0.00119711	-0.000312578	-0.000967209	-0.00028477	6.02e-05	0.00149059	0.00189029	0.00211767	0.00127978	0.00196237	0.00159876	0.00184829	6.02e-05	-0.0012397	-0.00054041	-0.00104931	-0.00119711	-0.000312578	-0.000967209	-0.00028477
6.03e-05	-0.00145992	-0.00102986	-0.00127595	-0.00137378	-0.00108891	-0.00124373	-0.00103162	6.03e-05	0.000786103	0.00138187	0.00188166	0.000714466	0.00157933	0.000969994	0.00147276	6.03e-05	-0.00145992	-0.00102986	-0.00127595	-0.00137378	-0.00108891	-0.00124373	-0.00103162
6.04e-05	-0.00137759	-0.00117089	-0.001186	-0.00123615	-0.00153823	-0.00118984	-0.00143028	6.04e-05	-2.6528e-05	0.000681758	0.00134765	5.31932e-05	0.000810236	0.000202064	0.000788512	6.04e-05	-0.00137759	-0.00117089	-0.001186	-0.00123615	-0.00153823	-0.00118984	-0.00143028
6.05e-05	-0.000974685	-0.000962961	-0.000742482	-0.000771024	-0.00154702	-0.000843948	-0.00135779	6.05e-05	-0.000816468	-0.000172514	0.000621966	-0.000788395	-6.10365e-05	-0.000665151	-0.000128454	6.05e-05	-0.000974685	-0.000962961	-0.000742482	-0.000771024	-0.00154702	-0.000843948	-0.00135779
6.06e-05	-0.000242432	-0.000288425	3.3118e-05	-1.3125e-05	-0.00102768	-0.000126286	-0.000796142	6.06e-05	-0.00150483	-0.001035	-0.000259507	-0.00159143	-0.000849433	-0.00136474	-0.00103311	6.06e-05	-0.000242432	-0.000288425	3.3118e-05	-1.3125e-05	-0.00102768	-0.000126286	-0.000796142
6.07e-05	0.000712109	0.000656871	0.000962113	0.000929832	-0.000167168	0.000815537	0.000152123	6.07e-05	-0.00198856	-0.00163634	-0.0010589	-0.00215551	-0.00151564	-0.00181009	-0.00168372	6.07e-05	0.000712109	0.000656871	0.000962113	0.000929832	-0.000167168	0.000815537	0.000152123
6.08e-05	0.0016942	0.00174281	0.00195312	0.00188784	0.00104103	0.0017805	0.00133029	6.08e-05	-0.00205865	-0.001862	-0.00153484	-0.00237958	-0.00196364	-0.00186134	-0.00189764	6.08e-05	0.0016942	0.00174281	0.00195312	0.00188784	0.00104103	0.0017805	0.00133029
6.09e-05	0.00255297	0.00278691	0.00283501	0.0027171	0.00223305	0.00264583	0.00253521	6.09e-05	-0.00169364	-0.00159477	-0.00162819	-0.00190283	-0.00179186	-0.00142724	-0.00171714	6.09e-05	0.00255297	0.00278691	0.00283501	0.0027171	0.00223305	0.00264583	0.00253521
6.1e-05	0.00315146	0.00353887	0.00337938	0.00325346	0.0032782	0.00324467	0.00351109	6.1e-05	-0.000646009	-0.000819739	-0.00118703	-0.00100522	-0.00109151	-0.000384535	-0.000941962	6.1e-05	0.00315146	0.00353887	0.00337938	0.00325346	0.0032782	0.00324467	0.00351109
6.11e-05	0.00332378	0.00390383	0.00354529	0.00339136	0.0039007	0.00340512	0.00407992	6.11e-05	0.000639191	0.000215746	-0.000236747	0.000191619	2.26862e-05	0.000902986	7.78656e-05	6.11e-05	0.00332378	0.00390383	0.00354529	0.00339136	0.0039007	0.00340512	0.00407992
6.12e-05	0.00313101	0.00374129	0.00326471	0.00310647	0.00400923	0.00317812	0.00409215	6.12e-05	0.0019361	0.00155718	0.000939568	0.00146968	0.00125045	0.00217303	0.0014266	6.12e-05	0.00313101	0.00374129	0.00326471	0.00310647	0.00400923	0.00317812	0.00409215
6.13e-05	0.00245996	0.00310583	0.00254847	0.00241422	0.00355426	0.00257228	0.00357199	6.13e-05	0.00297976	0.00278925	0.00220355	0.00267108	0.00249327	0.00323793	0.00264176	6.13e-05	0.00245996	0.00310583	0.00254847	0.00241422	0.00355426	0.00257228	0.00357199
6.14e-05	0.00150885	0.00206668	0.00150809	0.00142393	0.00254712	0.00155697	0.00255266	6.14e-05	0.00364541	0.00365412	0.00339558	0.00345207	0.00336977	0.00381848	0.00348885	6.14e-05	0.00150885	0.00206668	0.00150809	0.00142393	0.00254712	0.00155697	0.00255266
6.15e-05	0.000414145	0.000808538	0.000398013	0.000319968	0.00127142	0.000444231	0.00123883	6.15e-05	0.00372293	0.00399945	0.00413208	0.00379409	0.00390905	0.00385172	0.00394616	6.15e-05	0.000414145	0.000808538	0.000398013	0.000319968	0.00127142	0.000444231	0.00123883
6.16e-05	-0.000625897	-0.000376454	-0.000660906	-0.00068782	-0.000135592	-0.000577352	-0.000105142	6.16e-05	0.00307725	0.00375386	0.00410539	0.0032874	0.00389274	0.0032929	0.00383635	6.16e-05	-0.000625897	-0.000376454	-0.000660906	-0.00068782	-0.000135592	-0.000577352	-0.000105142
6.17e-05	-0.00132887	-0.00125621	-0.00138579	-0.00137013	-0.00124875	-0.00129733	-0.00119675	6.17e-05	0.00194389	0.00289196	0.00362459	0.0020484	0.00309329	0.0020646	0.00289581	6.17e-05	-0.00132887	-0.00125621	-0.00138579	-0.00137013	-0.00124875	-0.00129733	-0.00119675
6.18e-05	-0.00162834	-0.00166267	-0.00158056	-0.00160611	-0.00190844	-0.0015979	-0.00180419	6.18e-05	0.000404162	0.00149751	0.00255054	0.000601005	0.00174949	0.00052651	0.0015043	6.18e-05	-0.00162834	-0.00166267	-0.00158056	-0.00160611	-0.00190844	-0.0015979	-0.00180419
6.19e-05	-0.00143296	-0.00154251	-0.00132512	-0.00136011	-0.00201245	-0.00136293	-0.00180791	6.19e-05	-0.00125072	-0.000213419	0.00107807	-0.00108243	6.22699e-05	-0.0011738	-0.000155569	6.19e-05	-0.00143296	-0.00154251	-0.00132512	-0.00136011	-0.00201245	-0.00136293	-0.00180791
6.2e-05	-0.000883345	-0.000969483	-0.000703482	-0.000741439	-0.0015791	-0.000809337	-0.00136272	6.2e-05	-0.00288093	-0.00196714	-0.000607554	-0.00274556	-0.00159758	-0.00273238	-0.00186463	6.2e-05	-0.000883345	-0.000969483	-0.000703482	-0.000741439	-0.0015791	-0.000809337	-0.00136272
6.21e-05	-0.000135118	-0.000164363	6.3369e-05	1.162e-06	-0.000843423	-7.6631e-05	-0.00053709	6.21e-05	-0.00410974	-0.00339381	-0.00228096	-0.00413507	-0.00311172	-0.00395437	-0.00333304	6.21e-05	-0.000135118	-0.000164363	6.3369e-05	1.162e-06	-0.000843423	-7.6631e-05	-0.00053709
6.22e-05	0.000575867	0.000719667	0.000855909	0.000774466	0.000101864	0.000724655	0.000395937	6.22e-05	-0.00463753	-0.0042281	-0.00354127	-0.00495303	-0.00416991	-0.00458401	-0.0042488	6.22e-05	0.000575867	0.000719667	0.000855909	0.000774466	0.000101864	0.000724655	0.000395937
6.23e-05	0.00123258	0.00157987	0.00154804	0.0014115	0.000994478	0.00138075	0.00132291	6.23e-05	-0.00445165	-0.00439161	-0.00419619	-0.0047581	-0.00451686	-0.00444727	-0.00440192	6.23e-05	0.00123258	0.00157987	0.00154804	0.0014115	0.000994478	0.00138075	0.00132291
6.24e-05	0.00179746	0.00228039	0.00211815	0.00199005	0.00188841	0.00197641	0.002164	6.24e-05	-0.00357282	-0.00389349	-0.00412436	-0.00394033	-0.00406793	-0.0033874	-0.00393857	6.24e-05	0.00179746	0.00228039	0.00211815	0.00199005	0.00188841	0.00197641	0.002164
6.25e-05	0.00215651	0.00279688	0.00247127	0.00232905	0.00257685	0.00237668	0.00283991	6.25e-05	-0.00210966	-0.00265437	-0.00331025	-0.00266898	-0.00298931	-0.00178858	-0.00279203	6.25e-05	0.00215651	0.00279688	0.00247127	0.00232905	0.00257685	0.00237668	0.00283991
6.26e-05	0.00229679	0.00288561	0.00252148	0.00234901	0.00293452	0.00245241	0.00307931	6.26e-05	-0.000335695	-0.000927862	-0.00185231	-0.000893314	-0.00142102	-2.52532e-05	-0.00115211	6.26e-05	0.00229679	0.00288561	0.00252148	0.00234901	0.00293452	0.00245241	0.00307931
6.27e-05	0.00193655	0.00247363	0.00208125	0.00197721	0.00272385	0.00201678	0.00280761	6.27e-05	0.00144137	0.000915307	-4.3359e-05	0.00101216	0.000450546	0.00166884	0.000829833	6.27e-05	0.00193655	0.00247363	0.00208125	0.00197721	0.00272385	0.00201678	0.00280761
6.28e-05	0.00119551	0.00156218	0.00120219	0.00114408	0.00196578	0.00123594	0.00195164	6.28e-05	0.00274178	0.00248944	0.00177422	0.00249099	0.00218756	0.00306279	0.00257781	6.28e-05	0.00119551	0.00156218	0.00120219	0.00114408	0.00196578	0.00123594	0.00195164
6.29e-05	0.000169535	0.000394614	0.000121288	0.000111593	0.000793577	0.00013698	0.000739788	6.29e-05	0.0033402	0.00359039	0.00316317	0.00325409	0.00346686	0.00377839	0.00356353	6.29e-05	0.000169535	0.000394614	0.000121288	0.000111593	0.000793577	0.00013698	0.000739788
6.3e-05	-0.00085963	-0.0007636	-0.000979558	-0.000942742	-0.000513077	-0.000905752	-0.00056174	6.3e-05	0.00323698	0.00382315	0.00395764	0.00333968	0.00385852	0.0035508	0.00375103	6.3e-05	-0.00085963	-0.0007636	-0.000979558	-0.000942742	-0.000513077	-0.000905752	-0.00056174
6.31e-05	-0.00168049	-0.00167968	-0.00179089	-0.00175381	-0.00162843	-0.00167676	-0.00161056	6.31e-05	0.00233159	0.0032262	0.00394255	0.00252434	0.00340786	0.00247766	0.00320617	6.31e-05	-0.00168049	-0.00167968	-0.00179089	-0.00175381	-0.00162843	-0.00167676	-0.00161056
6.32e-05	-0.00219457	-0.00224546	-0.00221544	-0.00221994	-0.00233131	-0.00218032	-0.00229656	6.32e-05	0.000692598	0.00190655	0.00301281	0.00104531	0.00223378	0.000838669	0.00195894	6.32e-05	-0.00219457	-0.00224546	-0.00221544	-0.00221994	-0.00233131	-0.00218032	-0.00229656
6.33e-05	-0.00232911	-0.00233023	-0.00232742	-0.00231803	-0.00265284	-0.00231247	-0.00250094	6.33e-05	-0.00128896	4.29476e-05	0.0014267	-0.000961353	0.000514751	-0.0010259	5.5288e-05	6.33e-05	-0.00232911	-0.00233023	-0.00232742	-0.00231803	-0.00265284	-0.00231247	-0.00250094
6.34e-05	-0.00219912	-0.00210097	-0.00210583	-0.00212299	-0.00250594	-0.00212446	-0.00232081	6.34e-05	-0.0031354	-0.00203012	-0.000453072	-0.00289987	-0.00161577	-0.00297047	-0.00206946	6.34e-05	-0.00219912	-0.00210097	-0.00210583	-0.00212299	-0.00250594	-0.00212446	-0.00232081
6.35e-05	-0.00187129	-0.00163459	-0.00169395	-0.00177972	-0.00206029	-0.0017305	-0.00181735	6.35e-05	-0.00465804	-0.00397207	-0.00255368	-0.00468642	-0.00371339	-0.00468902	-0.00401739	6.35e-05	-0.00187129	-0.00163459	-0.00169395	-0.00177972	-0.00206029	-0.0017305	-0.00181735
6.36e-05	-0.00146574	-0.000997742	-0.00115491	-0.00128706	-0.00141332	-0.00124694	-0.0011896	6.36e-05	-0.00568123	-0.00527101	-0.00424581	-0.00585655	-0.00508505	-0.00559012	-0.00528424	6.36e-05	-0.00146574	-0.000997742	-0.00115491	-0.00128706	-0.00141332	-0.00124694	-0.0011896
6.37e-05	-0.000950168	-0.000314541	-0.000593946	-0.00076416	-0.000650611	-0.00065385	-0.000384062	6.37e-05	-0.00572247	-0.00566599	-0.00522157	-0.00612298	-0.00568072	-0.00554948	-0.00572981	6.37e-05	-0.000950168	-0.000314541	-0.000593946	-0.00076416	-0.000650611	-0.00065385	-0.000384062
6.38e-05	-0.000436424	0.00041709	2.2826e-05	-0.000173811	0.000170464	-1.9854e-05	0.000391931	6.38e-05	-0.00484735	-0.00523277	-0.0053752	-0.00537952	-0.00545218	-0.00457877	-0.00536959	6.38e-05	-0.000436424	0.00041709	2.2826e-05	-0.000173811	0.000170464	-1.9854e-05	0.000391931
6.39e-05	0.00017758	0.00113678	0.000656063	0.000414532	0.000988054	0.000581741	0.00117429	6.39e-05	-0.00305543	-0.00386511	-0.00459009	-0.00372671	-0.00430299	-0.00273477	-0.00407178	6.39e-05	0.00017758	0.00113678	0.000656063	0.000414532	0.000988054	0.000581741	0.00117429
6.4e-05	0.000793224	0.00175619	0.00125086	0.0010292	0.00166537	0.00116786	0.00185829	6.4e-05	-0.00061477	-0.00168405	-0.00286117	-0.00138504	-0.00228737	-0.000400311	-0.0020236	6.4e-05	0.000793224	0.00175619	0.00125086	0.0010292	0.00166537	0.00116786	0.00185829
6.41e-05	0.00131839	0.00214759	0.0016993	0.0015139	0.00219037	0.00164737	0.00233024	6.41e-05	0.00194632	0.000961337	-0.000578806	0.00133885	0.000299698	0.0022046	0.000632685	6.41e-05	0.00131839	0.00214759	0.0016993	0.0015139	0.00219037	0.00164737	0.00233024
6.42e-05	0.00162766	0.00223528	0.00190921	0.00175229	0.00235844	0.00183698	0.00245854	6.42e-05	0.00417738	0.00343724	0.00197395	0.00364243	0.00287348	0.00442249	0.0032772	6.42e-05	0.00162766	0.00223528	0.00190921	0.00175229	0.00235844	0.00183698	0.00245854
6.43e-05	0.00158959	0.00191956	0.00171737	0.00163181	0.00209704	0.00168769	0.00212698	6.43e-05	0.0056803	0.00539691	0.00433456	0.00534168	0.0049371	0.00590467	0.00522271	6.43e-05	0.00158959	0.00191956	0.00171737	0.00163181	0.00209704	0.00168769	0.00212698
6.44e-05	0.00114985	0.0012257	0.00113654	0.0011398	0.00142864	0.0011688	0.00141662	6.44e-05	0.0061885	0.00641062	0.00600406	0.00612675	0.00620654	0.00639587	0.00632882	6.44e-05	0.00114985	0.0012257	0.00113654	0.0011398	0.00142864	0.0011688	0.00141662
6.45e-05	0.000479211	0.000423316	0.000379763	0.000401644	0.000472168	0.00036236	0.000497502	6.45e-05	0.00556823	0.00628838	0.00668619	0.0057514	0.00643518	0.00575485	0.00627957	6.45e-05	0.000479211	0.000423316	0.000379763	0.000401644	0.000472168	0.00036236	0.000497502
6.46e-05	-0.000254803	-0.000384371	-0.000363317	-0.000331551	-0.000399556	-0.00037636	-0.000345711	6.46e-05	0.00404722	0.00518239	0.00620357	0.00436149	0.0055141	0.00410836	0.00521444	6.46e-05	-0.000254803	-0.000384371	-0.000363317	-0.000331551	-0.000399556	-0.00037636	-0.000345711
6.47e-05	-0.00082907	-0.0008854	-0.000911617	-0.000885033	-0.0010749	-0.000880087	-0.000966574	6.47e-05	0.00183609	0.00321539	0.004718	0.00226472	0.00355392	0.00200887	0.00323058	6.47e-05	-0.00082907	-0.0008854	-0.000911617	-0.000885033	-0.0010749	-0.000880087	-0.000966574
6.48e-05	-0.00117363	-0.00112293	-0.00119286	-0.0012055	-0.00135984	-0.00122088	-0.00120673	6.48e-05	-0.000664269	0.000774228	0.00254914	-0.000330631	0.00114197	-0.000415877	0.000782748	6.48e-05	-0.00117363	-0.00112293	-0.00119286	-0.0012055	-0.00135984	-0.00122088	-0.00120673
6.49e-05	-0.0014088	-0.00113727	-0.00133127	-0.00138555	-0.00138812	-0.00132708	-0.00120037	6.49e-05	-0.00279128	-0.00163209	0.000133777	-0.0026325	-0.00119965	-0.00268549	-0.00165007	6.49e-05	-0.0014088	-0.00113727	-0.00133127	-0.00138555	-0.00138812	-0.00132708	-0.00120037
6.5e-05	-0.00154593	-0.00108015	-0.00136451	-0.00146417	-0.00127998	-0.00132493	-0.00106449	6.5e-05	-0.0043963	-0.00363771	-0.00214282	-0.00447497	-0.00325182	-0.00431268	-0.00356377	6.5e-05	-0.00154593	-0.00108015	-0.00136451	-0.00146417	-0.00127998	-0.00132493	-0.00106449
6.51e-05	-0.00159464	-0.000883765	-0.00128454	-0.00143258	-0.00103349	-0.00126138	-0.000850131	6.51e-05	-0.00518486	-0.00488916	-0.00389052	-0.0054574	-0.00469508	-0.00509196	-0.00488559	6.51e-05	-0.00159464	-0.000883765	-0.00128454	-0.00143258	-0.00103349	-0.00126138	-0.000850131
6.52e-05	-0.00133395	-0.000476955	-0.000905832	-0.00113131	-0.00063646	-0.000950436	-0.000412876	6.52e-05	-0.00499477	-0.00515487	-0.00479564	-0.00542772	-0.00524509	-0.00485198	-0.00526603	6.52e-05	-0.00133395	-0.000476955	-0.000905832	-0.00113131	-0.00063646	-0.000950436	-0.000412876
6.53e-05	-0.000725861	0.00025892	-0.000202778	-0.000453456	8.3596e-05	-0.000240111	0.000302609	6.53e-05	-0.00387338	-0.00435672	-0.00469425	-0.00432772	-0.00467508	-0.00361092	-0.0045498	6.53e-05	-0.000725861	0.00025892	-0.000202778	-0.000453456	8.3596e-05	-0.000240111	0.000302609
6.54e-05	0.000230226	0.0011938	0.000764569	0.000512465	0.000961267	0.000677608	0.00123798	6.54e-05	-0.00179775	-0.00264254	-0.00354261	-0.00244142	-0.00304759	-0.00153523	-0.00287542	6.54e-05	0.000230226	0.0011938	0.000764569	0.000512465	0.000961267	0.000677608	0.00123798
6.55e-05	0.00135445	0.00216911	0.00183982	0.001625	0.00196296	0.00176103	0.00214773	6.55e-05	0.00078622	-0.000266834	-0.00163064	1.29569e-05	-0.00080508	0.00100846	-0.000480751	6.55e-05	0.00135445	0.00216911	0.00183982	0.001625	0.00196296	0.00176103	0.00214773
6.56e-05	0.00237959	0.00296933	0.00273946	0.00259864	0.00275024	0.00267395	0.00294209	6.56e-05	0.00322544	0.00232823	0.000848825	0.00251913	0.00169842	0.00348006	0.00211615	6.56e-05	0.00237959	0.00296933	0.00273946	0.00259864	0.00275024	0.00267395	0.00294209
6.57e-05	0.00309923	0.00339685	0.00329718	0.00321256	0.00317315	0.00321001	0.00334347	6.57e-05	0.0051309	0.00464993	0.00337893	0.00471039	0.00414809	0.00545347	0.00442657	6.57e-05	0.00309923	0.00339685	0.00329718	0.00321256	0.00317315	0.00321001	0.00334347
6.58e-05	0.00338148	0.00337277	0.00343399	0.00341616	0.00324116	0.00333648	0.00334409	6.58e-05	0.00620231	0.00620721	0.00552659	0.00603584	0.00589182	0.00647663	0.00604825	6.58e-05	0.00338148	0.00337277	0.00343399	0.00341616	0.00324116	0.00333648	0.00334409
6.59e-05	0.00328607	0.00308214	0.0032097	0.00322747	0.00285231	0.00310855	0.00296909	6.59e-05	0.0062502	0.006716	0.0067213	0.00606408	0.00657963	0.00632117	0.00663552	6.59e-05	0.00328607	0.00308214	0.0032097	0.00322747	0.00285231	0.00310855	0.00296909
6.6e-05	0.00282158	0.00246264	0.00264771	0.00270462	0.00228048	0.00254882	0.00237849	6.6e-05	0.00493311	0.00595651	0.00670057	0.00509852	0.00611877	0.00507371	0.00601422	6.6e-05	0.00282158	0.00246264	0.00264771	0.00270462	0.00228048	0.00254882	0.00237849
6.61e-05	0.00204003	0.00165447	0.00180003	0.00188905	0.00146534	0.0017182	0.00157893	6.61e-05	0.00267966	0.0041695	0.00553871	0.00321943	0.0045543	0.00292626	0.00425027	6.61e-05	0.00204003	0.00165447	0.00180003	0.00188905	0.00146534	0.0017182	0.00157893
6.62e-05	0.00101897	0.000710106	0.000777934	0.000885673	0.00055135	0.00071687	0.000634068	6.62e-05	-4.56418e-05	0.0016156	0.00352572	0.000571125	0.00215908	0.00019425	0.0017288	6.62e-05	0.00101897	0.000710106	0.000777934	0.000885673	0.00055135	0.00071687	0.000634068
6.63e-05	-0.000167437	-0.00028591	-0.000364516	-0.000285475	-0.000413286	-0.000394092	-0.000316535	6.63e-05	-0.00277845	-0.00120083	0.000878054	-0.0023723	-0.000644179	-0.00265493	-0.00107026	6.63e-05	-0.000167437	-0.00028591	-0.000364516	-0.000285475	-0.000413286	-0.000394092	-0.000316535
6.64e-05	-0.00129359	-0.00122389	-0.00136238	-0.0013628	-0.00127953	-0.00139479	-0.0012008	6.64e-05	-0.00518234	-0.00381766	-0.0020128	-0.00494089	-0.0033957	-0.00509505	-0.00364967	6.64e-05	-0.00129359	-0.00122389	-0.00136238	-0.0013628	-0.00127953	-0.00139479	-0.0012008
6.65e-05	-0.00215659	-0.00182825	-0.00207694	-0.00211153	-0.00183766	-0.0020796	-0.0017229	6.65e-05	-0.00685335	-0.00592069	-0.0044955	-0.00689614	-0.00552883	-0.00667502	-0.00585395	6.65e-05	-0.00215659	-0.00182825	-0.00207694	-0.00211153	-0.00183766	-0.0020796	-0.0017229
6.66e-05	-0.0025224	-0.00195722	-0.00231121	-0.00242399	-0.00200154	-0.00226472	-0.00183411	6.66e-05	-0.00740188	-0.00710461	-0.0061632	-0.00764944	-0.00685512	-0.00718138	-0.00710787	6.66e-05	-0.0025224	-0.00195722	-0.00231121	-0.00242399	-0.00200154	-0.00226472	-0.00183411
6.67e-05	-0.00232236	-0.00157499	-0.00195262	-0.00211878	-0.00162557	-0.00195222	-0.00148282	6.67e-05	-0.00675896	-0.00701435	-0.00674813	-0.00725658	-0.00699704	-0.00661764	-0.00717352	6.67e-05	-0.00232236	-0.00157499	-0.00195262	-0.00211878	-0.00162557	-0.00195222	-0.00148282
6.68e-05	-0.00157077	-0.000792657	-0.00115249	-0.0013387	-0.000914765	-0.00116368	-0.000722877	6.68e-05	-0.00513154	-0.00585306	-0.00635013	-0.00585896	-0.0061559	-0.00498277	-0.00609526	6.68e-05	-0.00157077	-0.000792657	-0.00115249	-0.0013387	-0.000914765	-0.00116368	-0.000722877
6.69e-05	-0.000503364	0.000259386	-4.3343e-05	-0.00022487	9.1135e-05	-6.6806e-05	0.000251257	6.69e-05	-0.00269774	-0.00369377	-0.00491149	-0.00351297	-0.00424955	-0.00248619	-0.00388284	6.69e-05	-0.000503364	0.000259386	-4.3343e-05	-0.00022487	9.1135e-05	-6.6806e-05	0.000251257
6.7e-05	0.000714124	0.00134853	0.0011337	0.000969309	0.00111552	0.00109395	0.00130676	6.7e-05	0.000118174	-0.000978715	-0.00260401	-0.000722716	-0.00171336	0.000331204	-0.00119368	6.7e-05	0.000714124	0.00134853	0.0011337	0.000969309	0.00111552	0.00109395	0.00130676
6.71e-05	0.00188171	0.00229736	0.00220408	0.00208313	0.00200031	0.00212521	0.00218586	6.71e-05	0.00271396	0.00175814	0.000100943	0.00197784	0.00107294	0.00292111	0.00151147	6.71e-05	0.00188171	0.00229736	0.00220408	0.00208313	0.00200031	0.00212521	0.00218586
6.72e-05	0.00275357	0.00296969	0.00297234	0.00289109	0.00268361	0.00288042	0.00283001	6.72e-05	0.00459003	0.00412293	0.00278138	0.00414984	0.00342587	0.00492939	0.00393704	6.72e-05	0.00275357	0.00296969	0.00297234	0.00289109	0.00268361	0.00288042	0.00283001
6.73e-05	0.00328742	0.0033158	0.00336739	0.00329841	0.00296898	0.00324311	0.00316719	6.73e-05	0.00565635	0.00554943	0.00498446	0.00539991	0.0051893	0.00583917	0.00541921	6.73e-05	0.00328742	0.0033158	0.00336739	0.00329841	0.00296898	0.00324311	0.00316719
6.74e-05	0.00329361	0.00316337	0.00323903	0.00321253	0.00291833	0.00311415	0.00304364	6.74e-05	0.00540385	0.00583	0.00594812	0.00544621	0.00590932	0.00562251	0.00577441	6.74e-05	0.00329361	0.00316337	0.00323903	0.00321253	0.00291833	0.00311415	0.00304364
6.75e-05	0.00267439	0.00245095	0.00251702	0.00254183	0.00232334	0.00243974	0.00244512	6.75e-05	0.00404308	0.00508437	0.00587107	0.00441259	0.00533249	0.00434833	0.00509959	6.75e-05	0.00267439	0.00245095	0.00251702	0.00254183	0.00232334	0.00243974	0.00244512
6.76e-05	0.00145618	0.00126171	0.00126878	0.00129497	0.00125889	0.00118568	0.00131464	6.76e-05	0.00189845	0.00333165	0.00473528	0.00233168	0.0037405	0.00216093	0.00337659	6.76e-05	0.00145618	0.00126171	0.00126878	0.00129497	0.00125889	0.00118568	0.00131464
6.77e-05	-0.000140379	-0.000277613	-0.000360206	-0.000298212	-0.000111345	-0.000384796	-4.5658e-05	6.77e-05	-0.000665758	0.000902256	0.00268944	-0.000223436	0.00139206	-0.000473721	0.000956824	6.77e-05	-0.000140379	-0.000277613	-0.000360206	-0.000298212	-0.000111345	-0.000384796	-4.5658e-05
6.78e-05	-0.00181514	-0.00170084	-0.00189722	-0.0019023	-0.00152084	-0.00186609	-0.00146937	6.78e-05	-0.00313317	-0.00165882	0.000269837	-0.00271414	-0.00119887	-0.00294286	-0.00162544	6.78e-05	-0.00181514	-0.00170084	-0.00189722	-0.0019023	-0.00152084	-0.00186609	-0.00146937
6.79e-05	-0.00311947	-0.00273649	-0.00306763	-0.00310525	-0.00257419	-0.00301961	-0.00252254	6.79e-05	-0.0050091	-0.00381838	-0.00214282	-0.00476702	-0.00353584	-0.00484199	-0.00384714	6.79e-05	-0.00311947	-0.00273649	-0.00306763	-0.00310525	-0.00257419	-0.00301961	-0.00252254
6.8e-05	-0.00385516	-0.00318014	-0.00360811	-0.00372363	-0.00305647	-0.00354681	-0.00294993	6.8e-05	-0.00609417	-0.00535433	-0.0042239	-0.00607105	-0.00520759	-0.0059776	-0.00536275	6.8e-05	-0.00385516	-0.00318014	-0.00360811	-0.00372363	-0.00305647	-0.00354681	-0.00294993
6.81e-05	-0.00390814	-0.00304455	-0.00353001	-0.00369299	-0.00294922	-0.00343919	-0.00283924	6.81e-05	-0.00602937	-0.00595245	-0.00539501	-0.00639778	-0.00592226	-0.00599721	-0.00603947	6.81e-05	-0.00390814	-0.00304455	-0.00353001	-0.00369299	-0.00294922	-0.00343919	-0.00283924
6.82e-05	-0.00340524	-0.00241336	-0.00292755	-0.00312987	-0.00237001	-0.00287587	-0.00222131	6.82e-05	-0.00490056	-0.00544644	-0.00556015	-0.00560478	-0.00565377	-0.0048368	-0.00553711	6.82e-05	-0.00340524	-0.00241336	-0.00292755	-0.00312987	-0.00237001	-0.00287587	-0.00222131
6.83e-05	-0.00252106	-0.00149916	-0.00197262	-0.00222064	-0.00152764	-0.00193077	-0.00139314	6.83e-05	-0.00295307	-0.00393149	-0.00471366	-0.00370026	-0.00433147	-0.00277371	-0.00407836	6.83e-05	-0.00252106	-0.00149916	-0.00197262	-0.00222064	-0.00152764	-0.00193077	-0.00139314
6.84e-05	-0.00135008	-0.000415733	-0.000823052	-0.00106516	-0.000522532	-0.000749693	-0.000335281	6.84e-05	-0.00039134	-0.00159156	-0.00293663	-0.00117057	-0.00211283	-0.000222368	-0.00179945	6.84e-05	-0.00135008	-0.000415733	-0.000823052	-0.00106516	-0.000522532	-0.000749693	-0.000335281
6.85e-05	-1.8819e-05	0.000823172	0.000494402	0.00023394	0.000531119	0.000470296	0.000756466	6.85e-05	0.00248097	0.00115876	-0.000435081	0.00147189	0.000612674	0.00253803	0.000911529	6.85e-05	-1.8819e-05	0.000823172	0.000494402	0.00023394	0.000531119	0.000470296	0.000756466
6.86e-05	0.00138453	0.00207182	0.00182679	0.00157827	0.00164518	0.00174558	0.00191713	6.86e-05	0.00476891	0.00371851	0.00227239	0.00398225	0.00317824	0.00500776	0.00353714	6.86e-05	0.00138453	0.00207182	0.00182679	0.00157827	0.00164518	0.00174558	0.00191713
6.87e-05	0.00266542	0.0031993	0.00300339	0.00280085	0.00266235	0.00289637	0.00295358	6.87e-05	0.00631965	0.00581239	0.00466258	0.00579652	0.00536121	0.00664196	0.00566407	6.87e-05	0.00266542	0.0031993	0.00300339	0.00280085	0.00266235	0.00289637	0.00295358
6.88e-05	0.00357823	0.00393352	0.00380159	0.0036272	0.00340235	0.00362857	0.00365894	6.88e-05	0.00681626	0.00693588	0.00641561	0.00660874	0.00669634	0.00719184	0.00680884	6.88e-05	0.00357823	0.00393352	0.00380159	0.0036272	0.00340235	0.00362857	0.00365894
6.89e-05	0.00382484	0.00399787	0.00391408	0.00384215	0.00363309	0.00376658	0.00384095	6.89e-05	0.00616338	0.00681022	0.00712622	0.00625528	0.00690529	0.00646395	0.00675702	6.89e-05	0.00382484	0.00399787	0.00391408	0.00384215	0.00363309	0.00376658	0.00384095
6.9e-05	0.00332971	0.00336349	0.00326008	0.00324124	0.00312605	0.00320147	0.00333164	6.9e-05	0.00439573	0.00546305	0.00676056	0.00479232	0.0058465	0.00457718	0.00542938	6.9e-05	0.00332971	0.00336349	0.00326008	0.00324124	0.00312605	0.00320147	0.00333164
6.91e-05	0.0021675	0.00212996	0.00204236	0.00207986	0.00215017	0.00200649	0.00224079	6.91e-05	0.00187644	0.00327745	0.00518348	0.00246799	0.00384095	0.00196886	0.00329258	6.91e-05	0.0021675	0.00212996	0.00204236	0.00207986	0.00215017	0.00200649	0.00224079
6.92e-05	0.000675543	0.000692993	0.000582663	0.000611475	0.000771798	0.000530613	0.000840758	6.92e-05	-0.000984693	0.000660675	0.0027944	-0.000268946	0.00125855	-0.000875349	0.000821263	6.92e-05	0.000675543	0.000692993	0.000582663	0.000611475	0.000771798	0.000530613	0.000840758
6.93e-05	-0.000708278	-0.000618195	-0.000747618	-0.000716371	-0.000480404	-0.000764945	-0.000418483	6.93e-05	-0.00354682	-0.00203207	5.62519e-05	-0.00304996	-0.00147313	-0.00348485	-0.00186999	6.93e-05	-0.000708278	-0.000618195	-0.000747618	-0.000716371	-0.000480404	-0.000764945	-0.000418483
6.94e-05	-0.00178663	-0.00154496	-0.00173479	-0.00171544	-0.00139351	-0.00174183	-0.00133351	6.94e-05	-0.00547368	-0.0042846	-0.00256136	-0.00518017	-0.00386824	-0.00544998	-0.0042231	6.94e-05	-0.00178663	-0.00154496	-0.00173479	-0.00171544	-0.00139351	-0.00174183	-0.00133351
6.95e-05	-0.0024212	-0.00206536	-0.00230784	-0.0022992	-0.00195171	-0.00228198	-0.00189262	6.95e-05	-0.00641392	-0.00573178	-0.0045697	-0.00634476	-0.00550937	-0.00635357	-0.00576557	6.95e-05	-0.0024212	-0.00206536	-0.00230784	-0.0022992	-0.00195171	-0.00228198	-0.00189262
6.96e-05	-0.00265168	-0.0021445	-0.00245221	-0.00245781	-0.00204114	-0.00238213	-0.00196567	6.96e-05	-0.00622284	-0.00614097	-0.00566446	-0.00659629	-0.00616859	-0.00621928	-0.00633219	6.96e-05	-0.00265168	-0.0021445	-0.00245221	-0.00245781	-0.00204114	-0.00238213	-0.00196567
6.97e-05	-0.00246437	-0.00183922	-0.00217228	-0.00227591	-0.00179578	-0.00210846	-0.00169361	6.97e-05	-0.00494141	-0.00554789	-0.00576696	-0.00574076	-0.00566496	-0.00497804	-0.00584483	6.97e-05	-0.00246437	-0.00183922	-0.00217228	-0.00227591	-0.00179578	-0.00210846	-0.00169361
6.98e-05	-0.00188451	-0.0011682	-0.00149345	-0.00164429	-0.00121684	-0.00146064	-0.00110244	6.98e-05	-0.0028408	-0.00389559	-0.00468346	-0.00372253	-0.00421348	-0.0027598	-0.00414593	6.98e-05	-0.00188451	-0.0011682	-0.00149345	-0.00164429	-0.00121684	-0.00146064	-0.00110244
6.99e-05	-0.000832985	-7.6792e-05	-0.000401861	-0.000603095	-0.000378685	-0.000413022	-0.000159306	6.99e-05	-0.000400965	-0.00148571	-0.00280848	-0.00127512	-0.0020223	-5.1699e-05	-0.0017338	6.99e-05	-0.000832985	-7.6792e-05	-0.000401861	-0.000603095	-0.000378685	-0.000413022	-0.000159306
7e-05	0.000603142	0.0013238	0.00105814	0.000799054	0.000821146	0.000976961	0.00108249	7e-05	0.00220319	0.00110154	-0.000447427	0.0013423	0.000481949	0.00258333	0.000871322	7e-05	0.000603142	0.0013238	0.00105814	0.000799054	0.000821146	0.000976961	0.00108249
7.01e-05	0.00219597	0.0027652	0.00257912	0.00235336	0.00211756	0.00243873	0.00246621	7.01e-05	0.0042963	0.00346513	0.00211507	0.00357305	0.00291153	0.00469209	0.00327002	7.01e-05	0.00219597	0.0027652	0.00257912	0.00235336	0.00211756	0.00243873	0.00246621
7.02e-05	0.00361211	0.00395904	0.00383008	0.00369653	0.00328796	0.00369955	0.003619	7.02e-05	0.00550192	0.00519821	0.00431783	0.00510722	0.0048554	0.00590735	0.00501108	7.02e-05	0.00361211	0.00395904	0.00383008	0.00369653	0.00328796	0.00369955	0.003619
7.03e-05	0.00438543	0.00452188	0.00451497	0.00440415	0.0040013	0.00434802	0.00427416	7.03e-05	0.00559621	0.00600735	0.00568548	0.00565809	0.005893	0.0060412	0.00585161	7.03e-05	0.00438543	0.00452188	0.00451497	0.00440415	0.0040013	0.00434802	0.00427416
7.04e-05	0.00441829	0.00433971	0.00436624	0.00435585	0.0039524	0.00420813	0.00415056	7.04e-05	0.00451001	0.00561458	0.00606046	0.00495086	0.00573979	0.0049715	0.00553082	7.04e-05	0.00441829	0.00433971	0.00436624	0.00435585	0.0039524	0.00420813	0.00415056
7.05e-05	0.00366448	0.0033784	0.00349269	0.0035658	0.00326775	0.00336257	0.00336481	7.05e-05	0.00254722	0.00414806	0.00528517	0.00323882	0.00451374	0.00284081	0.00420631	7.05e-05	0.00366448	0.0033784	0.00349269	0.0035658	0.00326775	0.00336257	0.00336481
7.06e-05	0.00240286	0.00205543	0.00218226	0.00230569	0.00205809	0.00210155	0.0021463	7.06e-05	9.43604e-05	0.00179624	0.00354438	0.000771236	0.00229489	0.000175464	0.00191636	7.06e-05	0.00240286	0.00205543	0.00218226	0.00230569	0.00205809	0.00210155	0.0021463
7.07e-05	0.000981285	0.000584123	0.000739514	0.000858379	0.000731203	0.000679857	0.000746631	7.07e-05	-0.002466	-0.000876059	0.00111076	-0.0018539	-0.000304365	-0.00251586	-0.000804807	7.07e-05	0.000981285	0.000584123	0.000739514	0.000858379	0.000731203	0.000679857	0.000746631
7.08e-05	-0.000422172	-0.000736246	-0.000645095	-0.000479922	-0.000541878	-0.000640951	-0.000486557	7.08e-05	-0.00470497	-0.00330769	-0.00149325	-0.00417381	-0.00278928	-0.00470254	-0.0031801	7.08e-05	-0.000422172	-0.000736246	-0.000645095	-0.000479922	-0.000541878	-0.000640951	-0.000486557
7.09e-05	-0.00169413	-0.00186227	-0.00181821	-0.00168938	-0.00156541	-0.00178545	-0.0015619	7.09e-05	-0.00623489	-0.00516509	-0.00370958	-0.00591425	-0.00485353	-0.00602857	-0.0049572	7.09e-05	-0.00169413	-0.00186227	-0.00181821	-0.00168938	-0.00156541	-0.00178545	-0.0015619
7.1e-05	-0.00270033	-0.00269001	-0.00275423	-0.00267476	-0.00237324	-0.00271913	-0.00235944	7.1e-05	-0.00667989	-0.00635335	-0.00535678	-0.00680416	-0.00615012	-0.00644964	-0.00625885	7.1e-05	-0.00270033	-0.00269001	-0.00275423	-0.00267476	-0.00237324	-0.00271913	-0.00235944
7.11e-05	-0.00344424	-0.00315467	-0.00334117	-0.00334918	-0.00286956	-0.00329298	-0.00287155	7.11e-05	-0.00596516	-0.00640096	-0.00606502	-0.00658298	-0.00639047	-0.00595076	-0.00649261	7.11e-05	-0.00344424	-0.00315467	-0.00334117	-0.00334918	-0.00286956	-0.00329298	-0.00287155
7.12e-05	-0.00365776	-0.00310963	-0.00342763	-0.00352019	-0.00296078	-0.00333382	-0.00290006	7.12e-05	-0.00436425	-0.0052816	-0.00575523	-0.00529831	-0.00559184	-0.00425729	-0.0054461	7.12e-05	-0.00365776	-0.00310963	-0.00342763	-0.00352019	-0.00296078	-0.00333382	-0.00290006
7.13e-05	-0.00323827	-0.00241772	-0.00283876	-0.00302863	-0.00249934	-0.00280005	-0.00236114	7.13e-05	-0.00216305	-0.00323899	-0.00437719	-0.00309823	-0.0038454	-0.0018058	-0.00348239	7.13e-05	-0.00323827	-0.00241772	-0.00283876	-0.00302863	-0.00249934	-0.00280005	-0.00236114
7.14e-05	-0.00213248	-0.00111907	-0.00161513	-0.00190223	-0.00145014	-0.00161157	-0.00126157	7.14e-05	0.00052268	-0.000707587	-0.00225296	-0.000418381	-0.00134697	0.00101019	-0.000914705	7.14e-05	-0.00213248	-0.00111907	-0.00161513	-0.00190223	-0.00145014	-0.00161157	-0.00126157
7.15e-05	-0.00048234	0.000540295	6.7548e-05	-0.000277196	6.338e-06	4.3556e-05	0.000274253	7.15e-05	0.00316629	0.00209217	0.000415132	0.00231581	0.00147647	0.00364962	0.00186156	7.15e-05	-0.00048234	0.000540295	6.7548e-05	-0.000277196	6.338e-06	4.3556e-05	0.000274253
7.16e-05	0.00128242	0.00225388	0.00181257	0.0014839	0.00159543	0.00171042	0.00190668	7.16e-05	0.00530445	0.00448669	0.00310625	0.00464491	0.00407065	0.00564727	0.00434157	7.16e-05	0.00128242	0.00225388	0.00181257	0.0014839	0.00159543	0.00171042	0.00190668
7.17e-05	0.0027935	0.00350258	0.00317281	0.00289974	0.00293719	0.00306596	0.00324375	7.17e-05	0.00642186	0.00616389	0.00532592	0.00609082	0.00596268	0.00674384	0.00612279	7.17e-05	0.0027935	0.00350258	0.00317281	0.00289974	0.00293719	0.00306596	0.00324375
7.18e-05	0.00365392	0.00408565	0.00387181	0.00369	0.00366376	0.00375441	0.00393049	7.18e-05	0.00637869	0.00686536	0.00669304	0.00641577	0.00679092	0.00662141	0.0068248	7.18e-05	0.00365392	0.00408565	0.00387181	0.00369	0.00366376	0.00375441	0.00393049
7.19e-05	0.00378671	0.00390587	0.00382594	0.0037322	0.00369624	0.00369983	0.0038654	7.19e-05	0.00523558	0.00633753	0.00691743	0.00564563	0.00654227	0.00539891	0.0063485	7.19e-05	0.00378671	0.00390587	0.00382594	0.0037322	0.00369624	0.00369983	0.0038654
7.2e-05	0.00322432	0.00312557	0.00311279	0.0031507	0.00308164	0.00301699	0.00319469	7.2e-05	0.00327317	0.00471824	0.00604817	0.00382358	0.00513147	0.00325589	0.00475223	7.2e-05	0.00322432	0.00312557	0.00311279	0.0031507	0.00308164	0.00301699	0.00319469
7.21e-05	0.0021591	0.00187682	0.00197258	0.00207101	0.00200879	0.00192517	0.00203259	7.21e-05	0.000899401	0.00239776	0.00423047	0.00134303	0.00299587	0.000699008	0.00258825	7.21e-05	0.0021591	0.00187682	0.00197258	0.00207101	0.00200879	0.00192517	0.00203259
7.22e-05	0.000729792	0.000392554	0.000510575	0.000665561	0.000611078	0.000464332	0.000634368	7.22e-05	-0.00160149	-0.000255354	0.00180909	-0.00107802	0.000379849	-0.00184975	-7.15186e-05	7.22e-05	0.000729792	0.000392554	0.000510575	0.000665561	0.000611078	0.000464332	0.000634368
7.23e-05	-0.000923483	-0.00120978	-0.0011381	-0.000986253	-0.000855443	-0.00112961	-0.000927428	7.23e-05	-0.00367249	-0.00259839	-0.00077322	-0.00338874	-0.00225547	-0.00387645	-0.00251969	7.23e-05	-0.000923483	-0.00120978	-0.0011381	-0.000986253	-0.000855443	-0.00112961	-0.000927428
7.24e-05	-0.00263287	-0.00276366	-0.00275686	-0.00264728	-0.00233935	-0.00266365	-0.00239663	7.24e-05	-0.0052375	-0.00443325	-0.00307237	-0.00524805	-0.00425213	-0.00525461	-0.00441149	7.24e-05	-0.00263287	-0.00276366	-0.00275686	-0.00264728	-0.00233935	-0.00266365	-0.00239663
7.25e-05	-0.00409495	-0.00388727	-0.00404237	-0.00401073	-0.0035061	-0.00394175	-0.00354605	7.25e-05	-0.00581248	-0.00556885	-0.00470694	-0.00616948	-0.00546268	-0.00570272	-0.00561292	7.25e-05	-0.00409495	-0.00388727	-0.00404237	-0.00401073	-0.0035061	-0.00394175	-0.00354605
7.26e-05	-0.00488227	-0.00429288	-0.00463063	-0.00472988	-0.0040894	-0.00451773	-0.00405887	7.26e-05	-0.00538726	-0.00577696	-0.00546231	-0.00605519	-0.00583566	-0.00524172	-0.00584685	7.26e-05	-0.00488227	-0.00429288	-0.00463063	-0.00472988	-0.0040894	-0.00451773	-0.00405887
7.27e-05	-0.00475537	-0.00371302	-0.0042618	-0.00450319	-0.00379063	-0.0041809	-0.00363839	7.27e-05	-0.00413044	-0.00490587	-0.00530226	-0.00507193	-0.00526357	-0.00386395	-0.00507698	7.27e-05	-0.00475537	-0.00371302	-0.0042618	-0.00450319	-0.00379063	-0.0041809	-0.00363839
7.28e-05	-0.00361983	-0.00222711	-0.00291894	-0.00327097	-0.00264287	-0.00289264	-0.00233608	7.28e-05	-0.00218957	-0.00314794	-0.00424942	-0.00327315	-0.00375446	-0.0017987	-0.00347598	7.28e-05	-0.00361983	-0.00222711	-0.00291894	-0.00327097	-0.00264287	-0.00289264	-0.00233608
7.29e-05	-0.00165441	-7.7688e-05	-0.000830753	-0.00125812	-0.000717845	-0.000898028	-0.000330922	7.29e-05	0.000189585	-0.000917823	-0.00224963	-0.000868955	-0.00154466	0.00057208	-0.00128249	7.29e-05	-0.00165441	-7.7688e-05	-0.000830753	-0.00125812	-0.000717845	-0.000898028	-0.000330922
7.3e-05	0.000692222	0.00225237	0.00148537	0.00105657	0.0015062	0.00142562	0.00189791	7.3e-05	0.00246537	0.00155389	0.000140389	0.00165359	0.000979756	0.00285998	0.0012761	7.3e-05	0.000692222	0.00225237	0.00148537	0.00105657	0.0015062	0.00142562	0.00189791
7.31e-05	0.00285428	0.00411806	0.00352871	0.00312294	0.00349521	0.0034153	0.00385431	7.31e-05	0.00423193	0.00378193	0.0025045	0.00375515	0.00326402	0.00460406	0.00359926	7.31e-05	0.00285428	0.00411806	0.00352871	0.00312294	0.00349521	0.0034153	0.00385431
7.32e-05	0.00444415	0.00532633	0.00489662	0.0045972	0.00479905	0.00474775	0.00513006	7.32e-05	0.00520298	0.00525431	0.00451049	0.00508985	0.00496948	0.00550069	0.00511129	7.32e-05	0.00444415	0.00532633	0.00489662	0.0045972	0.00479905	0.00474775	0.00513006
7.33e-05	0.00525006	0.00566052	0.00544121	0.0052705	0.00535949	0.00530666	0.00559798	7.33e-05	0.00516191	0.00585033	0.00574123	0.00541388	0.00583531	0.00543384	0.00584134	7.33e-05	0.00525006	0.00566052	0.00544121	0.0052705	0.00535949	0.00530666	0.00559798
7.34e-05	0.00524155	0.00516851	0.00517619	0.0051576	0.00507858	0.00504289	0.00522794	7.34e-05	0.00415204	0.00537253	0.00603707	0.0048264	0.0056127	0.00430974	0.0053842	7.34e-05	0.00524155	0.00516851	0.00517619	0.0051576	0.00507858	0.00504289	0.00522794
7.35e-05	0.00443391	0.00399597	0.00419652	0.00428217	0.00401815	0.00402514	0.00410887	7.35e-05	0.00253429	0.00391801	0.00516855	0.00321296	0.00436398	0.00256674	0.00391171	7.35e-05	0.00443391	0.00399597	0.00419652	0.00428217	0.00401815	0.00402514	0.00410887
7.36e-05	0.00292545	0.00216209	0.00251074	0.0027474	0.00238864	0.00243984	0.00235372	7.36e-05	0.000486457	0.00193716	0.00351099	0.00104856	0.00239437	0.000482084	0.00194742	7.36e-05	0.00292545	0.00216209	0.00251074	0.0027474	0.00238864	0.00243984	0.00235372
7.37e-05	0.000800406	-0.00011305	0.00032181	0.000613206	0.000268673	0.000323221	0.000185741	7.37e-05	-0.00175935	-0.000390809	0.00136483	-0.00132828	9.74703e-05	-0.00170482	-0.000278634	7.37e-05	0.000800406	-0.00011305	0.00032181	0.000613206	0.000268673	0.000323221	0.000185741
7.38e-05	-0.00161891	-0.00247241	-0.0020439	-0.00176624	-0.00198517	-0.00199772	-0.00213657	7.38e-05	-0.00375305	-0.00262709	-0.000892302	-0.00341413	-0.00213449	-0.00361937	-0.00259562	7.38e-05	-0.00161891	-0.00247241	-0.0020439	-0.00176624	-0.00198517	-0.00199772	-0.00213657
7.39e-05	-0.0038297	-0.00433891	-0.00407781	-0.00387129	-0.00401143	-0.00401152	-0.00406608	7.39e-05	-0.00509912	-0.0043708	-0.00300912	-0.00508652	-0.00405737	-0.00492047	-0.00439646	7.39e-05	-0.0038297	-0.00433891	-0.00407781	-0.00387129	-0.00401143	-0.00401152	-0.00406608
7.4e-05	-0.00524418	-0.0052369	-0.00520594	-0.00516948	-0.00510341	-0.00510212	-0.00510816	7.4e-05	-0.00564843	-0.00549907	-0.00458289	-0.00603292	-0.00539497	-0.00540361	-0.00551214	7.4e-05	-0.00524418	-0.0052369	-0.00520594	-0.00516948	-0.00510341	-0.00510212	-0.00510816
7.41e-05	-0.00539915	-0.00476791	-0.00508456	-0.0052106	-0.00504015	-0.0050289	-0.00483677	7.41e-05	-0.00543833	-0.00566699	-0.00542272	-0.00606389	-0.00575756	-0.00494715	-0.00560109	7.41e-05	-0.00539915	-0.00476791	-0.00508456	-0.0052106	-0.00504015	-0.0050289	-0.00483677
7.42e-05	-0.00430588	-0.00308628	-0.00364842	-0.00395397	-0.0036633	-0.00361411	-0.0033648	7.42e-05	-0.00427634	-0.0048309	-0.00533479	-0.00511875	-0.00520393	-0.00372771	-0.00492511	7.42e-05	-0.00430588	-0.00308628	-0.00364842	-0.00395397	-0.0036633	-0.00361411	-0.0033648
7.43e-05	-0.00205503	-0.000506798	-0.00121831	-0.00168335	-0.00128848	-0.00126664	-0.00084998	7.43e-05	-0.00243036	-0.00323011	-0.00425473	-0.00333995	-0.00368558	-0.00194675	-0.00348606	7.43e-05	-0.00205503	-0.000506798	-0.00121831	-0.00168335	-0.00128848	-0.00126664	-0.00084998
7.44e-05	0.000633186	0.00230431	0.0015052	0.00103979	0.00147155	0.00140037	0.00193893	7.44e-05	-0.000178236	-0.00111233	-0.00237029	-0.000996677	-0.00163324	0.000196207	-0.00132243	7.44e-05	0.000633186	0.00230431	0.0015052	0.00103979	0.00147155	0.00140037	0.00193893
7.45e-05	0.00318944	0.00468165	0.00396193	0.00350627	0.00400845	0.00381642	0.00441804	7.45e-05	0.00210682	0.00130955	-0.000113675	0.00144247	0.00074852	0.00236344	0.00114989	7.45e-05	0.00318944	0.00468165	0.00396193	0.00350627	0.00400845	0.00381642	0.00441804
7.46e-05	0.00511858	0.00625911	0.00570648	0.0053453	0.00575626	0.00552622	0.0060785	7.46e-05	0.00392586	0.003553	0.00228594	0.0035433	0.00302826	0.00414562	0.00342063	7.46e-05	0.00511858	0.00625911	0.00570648	0.0053453	0.00575626	0.00552622	0.0060785
7.47e-05	0.00628625	0.00691944	0.00655884	0.00632431	0.00664597	0.0064001	0.00684109	7.47e-05	0.00511708	0.00529338	0.00434116	0.00485849	0.00491235	0.00528513	0.005097	7.47e-05	0.00628625	0.00691944	0.00655884	0.00632431	0.00664597	0.0064001	0.00684109
7.48e-05	0.00648299	0.00660968	0.00649796	0.00642971	0.0065203	0.00636973	0.00661057	7.48e-05	0.00554253	0.0060367	0.005739	0.00560165	0.00597977	0.00547679	0.00588374	7.48e-05	0.00648299	0.00660968	0.00649796	0.00642971	0.0065203	0.00636973	0.00661057
7.49e-05	0.00583654	0.0053313	0.00553826	0.00565018	0.00544273	0.00543585	0.00546898	7.49e-05	0.00502984	0.00586016	0.00626053	0.00538101	0.00597086	0.00498502	0.00583438	7.49e-05	0.00583654	0.0053313	0.00553826	0.00565018	0.00544273	0.00543585	0.00546898
7.5e-05	0.00417775	0.00305954	0.00358269	0.0038731	0.00344764	0.00349857	0.0033431	7.5e-05	0.00364782	0.0048423	0.00578031	0.00412685	0.00508883	0.00368515	0.00486923	7.5e-05	0.00417775	0.00305954	0.00358269	0.0038731	0.00344764	0.00349857	0.0033431
7.51e-05	0.0015593	7.1e-05	0.000761316	0.00120626	0.000616715	0.000742454	0.000424243	7.51e-05	0.00162275	0.00304414	0.00447765	0.00209181	0.00340185	0.00165901	0.00305082	7.51e-05	0.0015593	7.1e-05	0.000761316	0.00120626	0.000616715	0.000742454	0.000424243
7.52e-05	-0.00166101	-0.00321114	-0.00245524	-0.00198309	-0.00258613	-0.0024229	-0.00283086	7.52e-05	-0.000803717	0.000738213	0.00243879	-0.000296111	0.00110379	-0.000712239	0.000713213	7.52e-05	-0.00166101	-0.00321114	-0.00245524	-0.00198309	-0.00258613	-0.0024229	-0.00283086
7.53e-05	-0.00476018	-0.00595384	-0.00535778	-0.00493731	-0.00551307	-0.00529775	-0.00566967	7.53e-05	-0.00324194	-0.0018197	-2.71192e-05	-0.00275771	-0.00139571	-0.00306306	-0.00179474	7.53e-05	-0.00476018	-0.00595384	-0.00535778	-0.00493731	-0.00551307	-0.00529775	-0.00566967
7.54e-05	-0.00693035	-0.00747314	-0.00719012	-0.00694579	-0.00733608	-0.0071047	-0.00740879	7.54e-05	-0.00532617	-0.00429078	-0.00254967	-0.00507116	-0.00387153	-0.00508509	-0.0041456	7.54e-05	-0.00693035	-0.00747314	-0.00719012	-0.00694579	-0.00733608	-0.0071047	-0.00740879
7.55e-05	-0.00761675	-0.00737893	-0.00747607	-0.00744759	-0.00764537	-0.00736545	-0.00753806	7.55e-05	-0.00662193	-0.00611681	-0.00471563	-0.00667428	-0.00577291	-0.00635267	-0.00605184	7.55e-05	-0.00761675	-0.00737893	-0.00747607	-0.00744759	-0.00764537	-0.00736545	-0.00753806
7.56e-05	-0.00673451	-0.00556208	-0.00610597	-0.00632254	-0.00622222	-0.00602984	-0.00593254	7.56e-05	-0.00699415	-0.00691521	-0.00620639	-0.00732094	-0.00682596	-0.00670411	-0.00698019	7.56e-05	-0.00673451	-0.00556208	-0.00610597	-0.00632254	-0.00622222	-0.00602984	-0.00593254
7.57e-05	-0.00434054	-0.00248363	-0.00337975	-0.00384201	-0.0033758	-0.00337397	-0.00288958	7.57e-05	-0.00630083	-0.00664397	-0.00666027	-0.00684922	-0.00683976	-0.00602553	-0.0067782	7.57e-05	-0.00434054	-0.00248363	-0.00337975	-0.00384201	-0.0033758	-0.00337397	-0.00288958
7.58e-05	-0.00108262	0.00112093	2.8853e-05	-0.000563531	0.000208074	-5.4199e-05	0.000752398	7.58e-05	-0.00465518	-0.00540257	-0.00600106	-0.0053425	-0.00577734	-0.0044347	-0.00552916	7.58e-05	-0.00108262	0.00112093	2.8853e-05	-0.000563531	0.000208074	-5.4199e-05	0.000752398
7.59e-05	0.0021787	0.00437891	0.00325317	0.00265319	0.00363102	0.00313502	0.00416657	7.59e-05	-0.00233549	-0.00338066	-0.00441583	-0.00331292	-0.00384329	-0.00221781	-0.00351704	7.59e-05	0.0021787	0.00437891	0.00325317	0.00265319	0.00363102	0.00313502	0.00416657
7.6e-05	0.00481671	0.00662465	0.00564141	0.00514977	0.00618803	0.0054731	0.00659242	7.6e-05	0.000348968	-0.00076295	-0.00216021	-0.000667634	-0.00130522	0.000325792	-0.00087778	7.6e-05	0.00481671	0.00662465	0.00564141	0.00514977	0.00618803	0.0054731	0.00659242
7.61e-05	0.00637067	0.00763408	0.00693932	0.00653845	0.00743742	0.00677957	0.00774808	7.61e-05	0.00278471	0.00191956	0.00044954	0.00198244	0.00137073	0.00283014	0.0017355	7.61e-05	0.00637067	0.00763408	0.00693932	0.00653845	0.00743742	0.00677957	0.00774808
7.62e-05	0.00679133	0.00738697	0.00697611	0.00680085	0.00745502	0.00687126	0.007554	7.62e-05	0.00471782	0.00421466	0.00297966	0.00423308	0.00373251	0.00482602	0.00399969	7.62e-05	0.00679133	0.00738697	0.00697611	0.00680085	0.00745502	0.00687126	0.007554
7.63e-05	0.00612162	0.00591957	0.00592063	0.00594618	0.00622522	0.00578842	0.00618004	7.63e-05	0.00591001	0.00575677	0.00499656	0.0056834	0.00547287	0.00600845	0.00563235	7.63e-05	0.00612162	0.00591957	0.00592063	0.00594618	0.00622522	0.00578842	0.00618004
7.64e-05	0.00434095	0.00338246	0.00376933	0.00400453	0.00389646	0.00372777	0.00372382	7.64e-05	0.00615966	0.00648203	0.0061957	0.00607715	0.00634244	0.00626501	0.00640217	7.64e-05	0.00434095	0.00338246	0.00376933	0.00400453	0.00389646	0.00372777	0.00372382
7.65e-05	0.00157842	5.252e-06	0.000721924	0.00113156	0.000652156	0.000736797	0.000399761	7.65e-05	0.00545452	0.00615905	0.00653163	0.00541912	0.00618823	0.00561491	0.00606861	7.65e-05	0.00157842	5.252e-06	0.000721924	0.00113156	0.000652156	0.000736797	0.000399761
7.66e-05	-0.0018646	-0.00364025	-0.00279223	-0.00229794	-0.00296284	-0.00274134	-0.00327298	7.66e-05	0.00379587	0.00478995	0.00587035	0.00400869	0.00490275	0.00401045	0.00452954	7.66e-05	-0.0018646	-0.00364025	-0.00279223	-0.00229794	-0.00296284	-0.00274134	-0.00327298
7.67e-05	-0.00528406	-0.00680734	-0.00604815	-0.00559799	-0.00630321	-0.00592936	-0.00653461	7.67e-05	0.00140832	0.00274783	0.00431281	0.0018459	0.0030587	0.00173741	0.0026923	7.67e-05	-0.00528406	-0.00680734	-0.00604815	-0.00559799	-0.00630321	-0.00592936	-0.00653461
7.68e-05	-0.00788346	-0.00873341	-0.00825828	-0.00797123	-0.00857204	-0.00809565	-0.00865792	7.68e-05	-0.00114156	0.00013593	0.00208583	-0.000751485	0.000679313	-0.000918386	0.00021222	7.68e-05	-0.00788346	-0.00873341	-0.00825828	-0.00797123	-0.00857204	-0.00809565	-0.00865792
7.69e-05	-0.00895945	-0.00888774	-0.00883118	-0.00882515	-0.00913153	-0.00868956	-0.0090233	7.69e-05	-0.00353313	-0.0023666	-0.000452007	-0.00329717	-0.00189273	-0.0033195	-0.00233102	7.69e-05	-0.00895945	-0.00888774	-0.00883118	-0.00882515	-0.00913153	-0.00868956	-0.0090233
7.7e-05	-0.00824781	-0.00714331	-0.00761789	-0.00785115	-0.00784632	-0.00750688	-0.00751595	7.7e-05	-0.00528863	-0.00447454	-0.00293335	-0.00527629	-0.00415838	-0.00505877	-0.00443568	7.7e-05	-0.00824781	-0.00714331	-0.00761789	-0.00785115	-0.00784632	-0.00750688	-0.00751595
7.71e-05	-0.00582879	-0.00373401	-0.0046873	-0.00522361	-0.00469952	-0.00461505	-0.00419743	7.71e-05	-0.00614859	-0.00577791	-0.00475942	-0.00620814	-0.00566761	-0.00592116	-0.00578825	7.71e-05	-0.00582879	-0.00373401	-0.0046873	-0.00522361	-0.00469952	-0.00461505	-0.00419743
7.72e-05	-0.00212273	0.000549396	-0.000728389	-0.00145447	-0.000492501	-0.000776681	0.000137779	7.72e-05	-0.00588244	-0.00599707	-0.00563495	-0.00621505	-0.00601176	-0.00571093	-0.00605442	7.72e-05	-0.00212273	0.000549396	-0.000728389	-0.00145447	-0.000492501	-0.000776681	0.000137779
7.73e-05	0.00190272	0.00472914	0.00331429	0.00253743	0.003848	0.00322122	0.00447014	7.73e-05	-0.00446879	-0.00494499	-0.00538848	-0.0050585	-0.00527374	-0.00421328	-0.00506634	7.73e-05	0.00190272	0.00472914	0.00331429	0.00253743	0.003848	0.00322122	0.00447014
7.74e-05	0.00543239	0.00784999	0.00660153	0.00588947	0.00731932	0.0064645	0.00779599	7.74e-05	-0.00220928	-0.00306765	-0.00407056	-0.00302072	-0.00357096	-0.00197666	-0.00326611	7.74e-05	0.00543239	0.00784999	0.00660153	0.00588947	0.00731932	0.0064645	0.00779599
7.75e-05	0.00789401	0.00964585	0.00867835	0.00812177	0.00934817	0.00846103	0.00967642	7.75e-05	0.000542217	-0.000461445	-0.00191656	-0.000270827	-0.00105509	0.000795069	-0.000713203	7.75e-05	0.00789401	0.00964585	0.00867835	0.00812177	0.00934817	0.00846103	0.00967642
7.76e-05	0.0090437	0.00995412	0.00937607	0.00908719	0.00994386	0.00917647	0.0101105	7.76e-05	0.00334868	0.00236381	0.000718797	0.00256767	0.00175201	0.00357192	0.00217525	7.76e-05	0.0090437	0.00995412	0.00937607	0.00908719	0.00994386	0.00917647	0.0101105
7.77e-05	0.00884363	0.00878055	0.0087482	0.00867477	0.00907425	0.0085534	0.00908377	7.77e-05	0.00579708	0.00502164	0.00351717	0.00509067	0.00439033	0.00594099	0.00485572	7.77e-05	0.00884363	0.00878055	0.0087482	0.00867477	0.00907425	0.0085534	0.00908377
7.78e-05	0.007297	0.00625903	0.00665961	0.00690339	0.00677137	0.00653724	0.00661607	7.78e-05	0.00749096	0.00703461	0.00598048	0.00682706	0.00654706	0.00754532	0.00676397	7.78e-05	0.007297	0.00625903	0.00665961	0.00690339	0.00677137	0.00653724	0.00661607
7.79e-05	0.00436878	0.00249694	0.00338609	0.00386914	0.00321583	0.0033149	0.00289595	7.79e-05	0.00779938	0.00795295	0.00749418	0.00746122	0.00777856	0.00801608	0.00770054	7.79e-05	0.00436878	0.00249694	0.00338609	0.00386914	0.00321583	0.0033149	0.00289595
7.8e-05	0.000555439	-0.00172739	-0.000596396	1.6808e-05	-0.00100171	-0.00055651	-0.00139384	7.8e-05	0.00694267	0.00764108	0.00802776	0.00703007	0.00775965	0.00721984	0.00742363	7.8e-05	0.000555439	-0.00172739	-0.000596396	1.6808e-05	-0.00100171	-0.00055651	-0.00139384
7.81e-05	-0.00340658	-0.00554861	-0.00445232	-0.00384467	-0.00500914	-0.00437298	-0.0053162	7.81e-05	0.00501068	0.00621684	0.00735076	0.00546965	0.00654162	0.00521398	0.00620121	7.81e-05	-0.00340658	-0.00554861	-0.00445232	-0.00384467	-0.00500914	-0.00437298	-0.0053162
7.82e-05	-0.00659449	-0.0080636	-0.00725217	-0.00677629	-0.00786888	-0.00712383	-0.00805342	7.82e-05	0.00223198	0.00380202	0.00557521	0.00283526	0.00431266	0.00236203	0.00389203	7.82e-05	-0.00659449	-0.0080636	-0.00725217	-0.00677629	-0.00786888	-0.00712383	-0.00805342
7.83e-05	-0.00832767	-0.0087818	-0.00843399	-0.00825499	-0.0090286	-0.00828193	-0.00900548	7.83e-05	-0.00100274	0.000730415	0.00294722	-0.000361686	0.00142073	-0.000818796	0.000728517	7.83e-05	-0.00832767	-0.0087818	-0.00843399	-0.00825499	-0.0090286	-0.00828193	-0.00900548
7.84e-05	-0.00831734	-0.00769986	-0.00787015	-0.0079825	-0.00830081	-0.00776685	-0.00804993	7.84e-05	-0.00410057	-0.0024242	-0.000113131	-0.00359527	-0.00176071	-0.00385191	-0.00240814	7.84e-05	-0.00831734	-0.00769986	-0.00787015	-0.0079825	-0.00830081	-0.00776685	-0.00804993
7.85e-05	-0.00657073	-0.00481827	-0.00555291	-0.00601349	-0.00573509	-0.00549995	-0.00526262	7.85e-05	-0.00657589	-0.00520421	-0.00322637	-0.00630255	-0.00473912	-0.00645127	-0.00511576	7.85e-05	-0.00657073	-0.00481827	-0.00555291	-0.00601349	-0.00573509	-0.00549995	-0.00526262
7.86e-05	-0.00327317	-0.000651825	-0.00187869	-0.00253714	-0.0017159	-0.0018777	-0.00107809	7.86e-05	-0.00785661	-0.00705402	-0.00567593	-0.00785959	-0.00677423	-0.00781291	-0.00710045	7.86e-05	-0.00327317	-0.000651825	-0.00187869	-0.00253714	-0.0017159	-0.0018777	-0.00107809
7.87e-05	0.000967397	0.00392342	0.00250396	0.00173716	0.00291254	0.00237037	0.00361223	7.87e-05	-0.00792147	-0.0077688	-0.00710995	-0.00821268	-0.00770957	-0.00786061	-0.00787862	7.87e-05	0.000967397	0.00392342	0.00250396	0.00173716	0.00291254	0.00237037	0.00361223
7.88e-05	0.00515559	0.00785067	0.0064938	0.00575284	0.00704947	0.00632587	0.00770684	7.88e-05	-0.00682441	-0.00715526	-0.00733077	-0.00737568	-0.0074167	-0.00663555	-0.00726872	7.88e-05	0.00515559	0.00785067	0.0064938	0.00575284	0.00704947	0.00632587	0.00770684
7.89e-05	0.00840644	0.0103409	0.00930566	0.00874363	0.009865	0.00906055	0.0102935	7.89e-05	-0.00471022	-0.00535608	-0.00635977	-0.00536018	-0.00586417	-0.004447	-0.00553232	7.89e-05	0.00840644	0.0103409	0.00930566	0.00874363	0.009865	0.00906055	0.0102935
7.9e-05	0.0100919	0.011088	0.0104805	0.0101646	0.010967	0.0102535	0.011243	7.9e-05	-0.00192658	-0.00271915	-0.00432812	-0.00248627	-0.00351024	-0.00156137	-0.00283583	7.9e-05	0.0100919	0.011088	0.0104805	0.0101646	0.010967	0.0102535	0.011243
7.91e-05	0.0101848	0.0100371	0.0099973	0.00996828	0.010261	0.00974093	0.0103182	7.91e-05	0.00112289	7.43612e-05	-0.00162718	0.000474731	-0.000637219	0.00151304	0.000115401	7.91e-05	0.0101848	0.0100371	0.0099973	0.00996828	0.010261	0.00974093	0.0103182
7.92e-05	0.00860815	0.00735571	0.00784213	0.0081426	0.00786368	0.00765756	0.00776523	7.92e-05	0.00379263	0.0029372	0.00121687	0.00323644	0.00233815	0.00417975	0.00283689	7.92e-05	0.00860815	0.00735571	0.00784213	0.0081426	0.00786368	0.00765756	0.00776523
7.93e-05	0.00553514	0.00332428	0.00429916	0.00489487	0.00403286	0.00414571	0.00373476	7.93e-05	0.00562485	0.00512159	0.00388269	0.00517739	0.00465263	0.00594591	0.00495939	7.93e-05	0.00553514	0.00332428	0.00429916	0.00489487	0.00403286	0.00414571	0.00373476
7.94e-05	0.00140015	-0.00134294	-6.6776e-05	0.000706327	-0.000586785	-0.000155935	-0.000957835	7.94e-05	0.00635021	0.00633218	0.00577394	0.00615735	0.00607769	0.00663448	0.00620192	7.94e-05	0.00140015	-0.00134294	-6.6776e-05	0.000706327	-0.000586785	-0.000155935	-0.000957835
7.95e-05	-0.00306534	-0.00557758	-0.00435511	-0.00360744	-0.0049938	-0.0043215	-0.0053979	7.95e-05	0.00586917	0.00641553	0.00660419	0.00590482	0.00639161	0.00606239	0.00637445	7.95e-05	-0.00306534	-0.00557758	-0.00435511	-0.00360744	-0.0049938	-0.0043215	-0.0053979
7.96e-05	-0.0068476	-0.00864265	-0.00773595	-0.0071482	-0.00834706	-0.00761038	-0.0085883	7.96e-05	0.00426669	0.00526912	0.00623061	0.00451184	0.00554187	0.00433856	0.00527983	7.96e-05	-0.0068476	-0.00864265	-0.00773595	-0.0071482	-0.00834706	-0.00761038	-0.0085883
7.97e-05	-0.00930266	-0.0100694	-0.00960215	-0.00933046	-0.0100526	-0.00947503	-0.0101622	7.97e-05	0.00182651	0.00302301	0.00479625	0.00210866	0.00367621	0.00183307	0.00305939	7.97e-05	-0.00930266	-0.0100694	-0.00960215	-0.00933046	-0.0100526	-0.00947503	-0.0101622
7.98e-05	-0.0101443	-0.00976616	-0.00984405	-0.00991213	-0.0100889	-0.00967012	-0.0099711	7.98e-05	-0.00131909	0.000191843	0.00240328	-0.000852538	0.00101518	-0.0012566	0.000302573	7.98e-05	-0.0101443	-0.00976616	-0.00984405	-0.00991213	-0.0100889	-0.00967012	-0.0099711
7.99e-05	-0.00927631	-0.00771139	-0.008388	-0.00880731	-0.00834275	-0.00827065	-0.00801104	7.99e-05	-0.00426196	-0.00259847	-0.000460194	-0.00374088	-0.00202372	-0.00425553	-0.00248253	7.99e-05	-0.00927631	-0.00771139	-0.008388	-0.00880731	-0.00834275	-0.00827065	-0.00801104
8e-05	-0.00678198	-0.00418147	-0.00539853	-0.00609155	-0.00498238	-0.00533997	-0.00446733	8e-05	-0.00652504	-0.00523247	-0.00333418	-0.0061508	-0.0047482	-0.0064802	-0.00519356	8e-05	-0.00678198	-0.00418147	-0.00539853	-0.00609155	-0.00498238	-0.00533997	-0.00446733
8.01e-05	-0.00302848	0.00016505	-0.00138622	-0.00225567	-0.000749177	-0.00141894	-9.2415e-05	8.01e-05	-0.00779155	-0.00695983	-0.00561979	-0.00769842	-0.00668737	-0.00766409	-0.00697678	8.01e-05	-0.00302848	0.00016505	-0.00138622	-0.00225567	-0.000749177	-0.00141894	-9.2415e-05
8.02e-05	0.00111584	0.00426499	0.00268608	0.00181145	0.00346104	0.00262806	0.00409318	8.02e-05	-0.0078133	-0.00750909	-0.00692227	-0.0080894	-0.00750631	-0.00763328	-0.00758328	8.02e-05	0.00111584	0.00426499	0.00268608	0.00181145	0.00346104	0.00262806	0.00409318
8.03e-05	0.00480164	0.0072593	0.00600327	0.00528602	0.00672737	0.00581792	0.00723757	8.03e-05	-0.00664112	-0.00690369	-0.00715751	-0.00714949	-0.00717656	-0.00631085	-0.00717673	8.03e-05	0.00480164	0.0072593	0.00600327	0.00528602	0.00672737	0.00581792	0.00723757
8.04e-05	0.00732119	0.00879016	0.00796418	0.0075043	0.00854507	0.0077843	0.00888265	8.04e-05	-0.00451899	-0.00518704	-0.00621523	-0.00507466	-0.00569436	-0.00403393	-0.00544168	8.04e-05	0.00732119	0.00879016	0.00796418	0.0075043	0.00854507	0.0077843	0.00888265
8.05e-05	0.0083422	0.00861041	0.00836659	0.00823085	0.0087119	0.00812309	0.00885906	8.05e-05	-0.00164789	-0.00264056	-0.00415627	-0.00237979	-0.00331957	-0.0012324	-0.00290955	8.05e-05	0.0083422	0.00861041	0.00836659	0.00823085	0.0087119	0.00812309	0.00885906
8.06e-05	0.00774043	0.00691183	0.00720567	0.00734563	0.00729675	0.0069663	0.00720772	8.06e-05	0.00140728	0.000281752	-0.00149351	0.000619253	-0.000389839	0.00184761	-2.46787e-05	8.06e-05	0.00774043	0.00691183	0.00720567	0.00734563	0.00729675	0.0069663	0.00720772
8.07e-05	0.00568742	0.00389364	0.00461067	0.00509291	0.00444454	0.00447901	0.00421384	8.07e-05	0.00424102	0.00315063	0.00140565	0.00345335	0.00252546	0.00458665	0.00291027	8.07e-05	0.00568742	0.00389364	0.00461067	0.00509291	0.00444454	0.00447901	0.00421384
8.08e-05	0.00241443	0.000111842	0.00114594	0.00177351	0.00073767	0.00108458	0.000427653	8.08e-05	0.00625435	0.00554548	0.00415673	0.00564449	0.00501722	0.00659754	0.00535585	8.08e-05	0.00241443	0.000111842	0.00114594	0.00177351	0.00073767	0.00108458	0.000427653
8.09e-05	-0.00138397	-0.00355007	-0.00255647	-0.00192366	-0.00301819	-0.00252735	-0.00334547	8.09e-05	0.00723412	0.00706487	0.00636116	0.00688023	0.00677433	0.00757399	0.00681823	8.09e-05	-0.00138397	-0.00355007	-0.00255647	-0.00192366	-0.00301819	-0.00252735	-0.00334547
8.1e-05	-0.00489075	-0.00637621	-0.0056594	-0.00516676	-0.0060296	-0.00554991	-0.00627543	8.1e-05	0.00726944	0.00745816	0.00757293	0.00697453	0.00741086	0.00738824	0.00735357	8.1e-05	-0.00489075	-0.00637621	-0.0056594	-0.00516676	-0.0060296	-0.00554991	-0.00627543
8.11e-05	-0.00731148	-0.00775877	-0.0074826	-0.00731006	-0.00768714	-0.00734301	-0.00777582	8.11e-05	0.00614499	0.0067212	0.00758998	0.006055	0.0069801	0.0061501	0.00666383	8.11e-05	-0.00731148	-0.00775877	-0.0074826	-0.00731006	-0.00768714	-0.00734301	-0.00777582
8.12e-05	-0.00823942	-0.00750157	-0.00784316	-0.00798163	-0.00773108	-0.00767709	-0.00767255	8.12e-05	0.00402373	0.00509223	0.00648245	0.00419198	0.00551467	0.00399379	0.00509236	8.12e-05	-0.00823942	-0.00750157	-0.00784316	-0.00798163	-0.00773108	-0.00767709	-0.00767255
8.13e-05	-0.00762785	-0.00576521	-0.00663235	-0.00708733	-0.00621491	-0.00643414	-0.00593899	8.13e-05	0.00133722	0.00271492	0.00456297	0.00171841	0.00324371	0.00134935	0.00281514	8.13e-05	-0.00762785	-0.00576521	-0.00663235	-0.00708733	-0.00621491	-0.00643414	-0.00593899
8.14e-05	-0.00551171	-0.0027108	-0.00405182	-0.00478687	-0.00334252	-0.003864	-0.0028957	8.14e-05	-0.00138056	6.63819e-05	0.00211719	-0.00104035	0.000638698	-0.00140835	0.000210185	8.14e-05	-0.00551171	-0.0027108	-0.00405182	-0.00478687	-0.00334252	-0.003864	-0.0028957
8.15e-05	-0.00232438	0.000936124	-0.000638682	-0.00153466	0.000222148	-0.000577731	0.000770957	8.15e-05	-0.00365842	-0.00231922	-0.000425799	-0.00327776	-0.00182128	-0.00364949	-0.00225704	8.15e-05	-0.00232438	0.000936124	-0.000638682	-0.00153466	0.000222148	-0.000577731	0.000770957
8.16e-05	0.00132285	0.0044533	0.00293888	0.00203797	0.00374639	0.00290732	0.00432018	8.16e-05	-0.0050505	-0.00397849	-0.00265953	-0.00491572	-0.00387958	-0.00500625	-0.00405288	8.16e-05	0.00132285	0.0044533	0.00293888	0.00203797	0.00374639	0.00290732	0.00432018
8.17e-05	0.00466107	0.00705047	0.00591587	0.00518838	0.00652929	0.00578776	0.00703521	8.17e-05	-0.00556332	-0.00495532	-0.00426518	-0.00552414	-0.00495159	-0.0052625	-0.0050475	8.17e-05	0.00466107	0.00705047	0.00591587	0.00518838	0.00652929	0.00578776	0.00703521
8.18e-05	0.00711359	0.00848247	0.0078	0.00737124	0.00813263	0.00756004	0.0084735	8.18e-05	-0.00507748	-0.00487644	-0.00482465	-0.00521567	-0.00496026	-0.00461358	-0.00494417	8.18e-05	0.00711359	0.00848247	0.0078	0.00737124	0.00813263	0.00756004	0.0084735
8.19e-05	0.0083098	0.00846946	0.00836958	0.00825902	0.00837665	0.00816403	0.00855878	8.19e-05	-0.0037265	-0.00395672	-0.00438079	-0.00410292	-0.00423897	-0.00329904	-0.00407721	8.19e-05	0.0083098	0.00846946	0.00836958	0.00825902	0.00837665	0.00816403	0.00855878
8.2e-05	0.00810505	0.00713121	0.00761113	0.0078252	0.00725438	0.00741795	0.00726811	8.2e-05	-0.00180121	-0.00238684	-0.00323567	-0.00239969	-0.00279182	-0.00144756	-0.00264726	8.2e-05	0.00810505	0.00713121	0.00761113	0.0078252	0.00725438	0.00741795	0.00726811
8.21e-05	0.00657168	0.00466455	0.00554553	0.00606672	0.00494982	0.00538337	0.00480199	8.21e-05	0.000296294	-0.000553117	-0.00159658	-0.00036717	-0.00103911	0.000599226	-0.000815163	8.21e-05	0.00657168	0.00466455	0.00554553	0.00606672	0.00494982	0.00538337	0.00480199
8.22e-05	0.00391106	0.00143531	0.00259861	0.00328251	0.00182482	0.00247042	0.00161695	8.22e-05	0.00227678	0.0013873	0.000359311	0.00160333	0.00092815	0.00254511	0.00111518	8.22e-05	0.00391106	0.00143531	0.00259861	0.00328251	0.00182482	0.00247042	0.00161695
8.23e-05	0.000611546	-0.00181497	-0.000663629	2.9892e-05	-0.00144738	-0.00070563	-0.00170549	8.23e-05	0.00389226	0.00324345	0.00228425	0.00330986	0.00286459	0.00420885	0.00317475	8.23e-05	0.000611546	-0.00181497	-0.000663629	2.9892e-05	-0.00144738	-0.00070563	-0.00170549
8.24e-05	-0.00258159	-0.0043693	-0.00350768	-0.00294544	-0.00412214	-0.00350625	-0.00430375	8.24e-05	0.00498592	0.00460983	0.00389928	0.00450684	0.00426678	0.00523601	0.00453386	8.24e-05	-0.00258159	-0.0043693	-0.00350768	-0.00294544	-0.00412214	-0.00350625	-0.00430375
8.25e-05	-0.00490023	-0.00564114	-0.00526695	-0.00497707	-0.00560551	-0.00524359	-0.00565712	8.25e-05	0.00531795	0.00525494	0.0050858	0.00494733	0.00511205	0.00542525	0.00513725	8.25e-05	-0.00490023	-0.00564114	-0.00526695	-0.00497707	-0.00560551	-0.00524359	-0.00565712
8.26e-05	-0.00593441	-0.0054571	-0.00568862	-0.00572544	-0.0056596	-0.00556885	-0.00558323	8.26e-05	0.00476389	0.00513963	0.005445	0.00456796	0.00515424	0.00478025	0.00508425	8.26e-05	-0.00593441	-0.0054571	-0.00568862	-0.00572544	-0.0056596	-0.00556885	-0.00558323
8.27e-05	-0.00556812	-0.00399923	-0.00477717	-0.00511402	-0.00439193	-0.00468037	-0.00414887	8.27e-05	0.00326672	0.00406676	0.00495898	0.00325701	0.0042799	0.00327165	0.00405272	8.27e-05	-0.00556812	-0.00399923	-0.00477717	-0.00511402	-0.00439193	-0.00468037	-0.00414887
8.28e-05	-0.00409172	-0.00166459	-0.00290184	-0.00348558	-0.00216733	-0.00280072	-0.00177314	8.28e-05	0.00106084	0.00226058	0.00374727	0.00134902	0.00266939	0.00113564	0.00234227	8.28e-05	-0.00409172	-0.00166459	-0.00290184	-0.00348558	-0.00216733	-0.00280072	-0.00177314
8.29e-05	-0.00190161	0.000878391	-0.000542273	-0.001262	0.000384874	-0.000443587	0.000816644	8.29e-05	-0.0012285	0.000136043	0.00186634	-0.000780692	0.000596599	-0.00118127	0.000185954	8.29e-05	-0.00190161	0.000878391	-0.000542273	-0.001262	0.000384874	-0.000443587	0.000816644
8.3e-05	0.000460721	0.00305082	0.0017693	0.00103071	0.00262889	0.00176911	0.00306782	8.3e-05	-0.00331532	-0.0019504	-0.000307506	-0.00291017	-0.0015873	-0.00319471	-0.00195375	8.3e-05	0.000460721	0.00305082	0.0017693	0.00103071	0.00262889	0.00176911	0.00306782
8.31e-05	0.0025571	0.00449779	0.00354531	0.002961	0.00416692	0.00345321	0.00451185	8.31e-05	-0.00485319	-0.00369582	-0.00234696	-0.00445941	-0.00336323	-0.00464325	-0.00370297	8.31e-05	0.0025571	0.00449779	0.00354531	0.002961	0.00416692	0.00345321	0.00451185
8.32e-05	0.00398223	0.00495054	0.00455059	0.00417044	0.00474569	0.00439638	0.00504845	8.32e-05	-0.00566798	-0.00476236	-0.00386371	-0.00531963	-0.00465817	-0.00532939	-0.00479437	8.32e-05	0.00398223	0.00495054	0.00455059	0.00417044	0.00474569	0.00439638	0.00504845
8.33e-05	0.00458166	0.00447749	0.00459585	0.00454792	0.00437637	0.00440383	0.00453691	8.33e-05	-0.005778	-0.00515553	-0.00468769	-0.00560607	-0.0052886	-0.00537435	-0.00526222	8.33e-05	0.00458166	0.00447749	0.00459585	0.00454792	0.00437637	0.00440383	0.00453691
8.34e-05	0.00424343	0.00311128	0.00377968	0.00403888	0.00315214	0.00352082	0.00317698	8.34e-05	-0.00522752	-0.00493693	-0.00489251	-0.00516345	-0.00509558	-0.00477389	-0.00519099	8.34e-05	0.00424343	0.00311128	0.00377968	0.00403888	0.00315214	0.00352082	0.00317698
8.35e-05	0.0030805	0.00119926	0.00221449	0.00269458	0.00132366	0.00204512	0.00122222	8.35e-05	-0.00408712	-0.00422126	-0.00453563	-0.00442861	-0.0043216	-0.00373511	-0.00436951	8.35e-05	0.0030805	0.00119926	0.00221449	0.00269458	0.00132366	0.00204512	0.00122222
8.36e-05	0.00133916	-0.000952828	0.000231943	0.000858499	-0.000795333	0.000115442	-0.000929155	8.36e-05	-0.00263806	-0.00306059	-0.00367068	-0.00319339	-0.0032785	-0.00233003	-0.00321804	8.36e-05	0.00133916	-0.000952828	0.000231943	0.000858499	-0.000795333	0.000115442	-0.000929155
8.37e-05	-0.000669865	-0.0027743	-0.00171167	-0.00111426	-0.00267358	-0.00179637	-0.00277887	8.37e-05	-0.000934096	-0.00159518	-0.00240598	-0.0015877	-0.00192438	-0.000613865	-0.00178912	8.37e-05	-0.000669865	-0.0027743	-0.00171167	-0.00111426	-0.00267358	-0.00179637	-0.00277887
8.38e-05	-0.00239191	-0.00387817	-0.00316308	-0.00273787	-0.00387172	-0.0031642	-0.00391128	8.38e-05	0.0008476	0.000147625	-0.000814582	0.000123389	-0.000346182	0.00116215	-8.14166e-05	8.38e-05	-0.00239191	-0.00387817	-0.00316308	-0.00273787	-0.00387172	-0.0031642	-0.00391128
8.39e-05	-0.00346996	-0.0039638	-0.00376193	-0.00359845	-0.00412859	-0.00373383	-0.00403249	8.39e-05	0.00249919	0.00183281	0.000891328	0.00181444	0.00139439	0.00274017	0.00162503	8.39e-05	-0.00346996	-0.0039638	-0.00376193	-0.00359845	-0.00412859	-0.00373383	-0.00403249
8.4e-05	-0.00363386	-0.00294587	-0.00339808	-0.00353306	-0.00325359	-0.00338486	-0.00306694	8.4e-05	0.00388073	0.00330566	0.00249844	0.00324381	0.00311592	0.00391274	0.00303628	8.4e-05	-0.00363386	-0.00294587	-0.00339808	-0.00353306	-0.00325359	-0.00338486	-0.00306694
8.41e-05	-0.00295027	-0.0012167	-0.00225479	-0.00263869	-0.00156536	-0.00220465	-0.00123951	8.41e-05	0.00471182	0.00437118	0.00388486	0.00407291	0.0043064	0.00458316	0.00411581	8.41e-05	-0.00295027	-0.0012167	-0.00225479	-0.00263869	-0.00156536	-0.00220465	-0.00123951
8.42e-05	-0.00166497	0.000829603	-0.000590125	-0.00123136	0.000509387	-0.000505592	0.000882044	8.42e-05	0.00449049	0.00475188	0.00476454	0.00422569	0.00463465	0.00454281	0.00461548	8.42e-05	-0.00166497	0.000829603	-0.000590125	-0.00123136	0.000509387	-0.000505592	0.000882044
8.43e-05	-0.000143046	0.00263495	0.00106757	0.000344551	0.00242955	0.0011247	0.00277814	8.43e-05	0.00357418	0.00426395	0.00485309	0.00357029	0.00436909	0.00366903	0.00421508	8.43e-05	-0.000143046	0.00263495	0.00106757	0.000344551	0.00242955	0.0011247	0.00277814
8.44e-05	0.00121328	0.00383834	0.00241847	0.00168455	0.00375778	0.00242898	0.00406695	8.44e-05	0.00207762	0.00307916	0.00413232	0.00229004	0.00336767	0.00213836	0.00311063	8.44e-05	0.00121328	0.00383834	0.00241847	0.00168455	0.00375778	0.00242898	0.00406695
8.45e-05	0.00218798	0.00422029	0.0031082	0.0025303	0.00419893	0.00314713	0.00442653	8.45e-05	0.000287811	0.00145535	0.00279852	0.000631063	0.00177283	0.000321535	0.0014742	8.45e-05	0.00218798	0.00422029	0.0031082	0.0025303	0.00419893	0.00314713	0.00442653
8.46e-05	0.00250252	0.00361617	0.00308001	0.00271287	0.00370807	0.00303958	0.00382403	8.46e-05	-0.00147569	-0.000266228	0.00109225	-0.00117084	3.2026e-05	-0.00146984	-0.000290212	8.46e-05	0.00250252	0.00361617	0.00308001	0.00271287	0.00370807	0.00303958	0.00382403
8.47e-05	0.00218772	0.00228217	0.002317	0.00223377	0.00241112	0.00221134	0.00240318	8.47e-05	-0.00292353	-0.00191973	-0.000526321	-0.00271552	-0.00153081	-0.00290783	-0.0018826	8.47e-05	0.00218772	0.00228217	0.002317	0.00223377	0.00241112	0.00221134	0.00240318
8.48e-05	0.00118201	0.000322028	0.000921645	0.00111853	0.000470669	0.0008251	0.000419143	8.48e-05	-0.00400919	-0.00308495	-0.00208271	-0.00377794	-0.00271548	-0.00381692	-0.00307614	8.48e-05	0.00118201	0.000322028	0.000921645	0.00111853	0.000470669	0.0008251	0.000419143
8.49e-05	-0.000241811	-0.00183217	-0.000846133	-0.000441502	-0.0016819	-0.000934838	-0.00180449	8.49e-05	-0.00465049	-0.0039191	-0.00319806	-0.00447569	-0.00370683	-0.00429013	-0.00396119	8.49e-05	-0.000241811	-0.00183217	-0.000846133	-0.000441502	-0.0016819	-0.000934838	-0.00180449
8.5e-05	-0.00181357	-0.00372237	-0.00261235	-0.00206505	-0.00362754	-0.00267868	-0.003748	8.5e-05	-0.00468729	-0.00433993	-0.00388737	-0.00475141	-0.00431434	-0.00437719	-0.00441718	8.5e-05	-0.00181357	-0.00372237	-0.00261235	-0.00206505	-0.00362754	-0.00267868	-0.003748
8.51e-05	-0.00312036	-0.00482741	-0.00387785	-0.00335329	-0.00488686	-0.00389813	-0.00492409	8.51e-05	-0.00410571	-0.00418494	-0.00411082	-0.00439174	-0.0042982	-0.00385226	-0.0042913	8.51e-05	-0.00312036	-0.00482741	-0.00387785	-0.00335329	-0.00488686	-0.00389813	-0.00492409
8.52e-05	-0.00379698	-0.00483479	-0.00435282	-0.0039371	-0.00509089	-0.00433269	-0.0050698	8.52e-05	-0.00280235	-0.00334267	-0.00372108	-0.00334969	-0.00348867	-0.00258645	-0.00347876	8.52e-05	-0.00379698	-0.00483479	-0.00435282	-0.0039371	-0.00509089	-0.00433269	-0.0050698
8.53e-05	-0.00357346	-0.00369967	-0.00372904	-0.00360597	-0.00412328	-0.00371913	-0.0039311	8.53e-05	-0.000952819	-0.0018119	-0.002585	-0.00164058	-0.0020106	-0.000624452	-0.00201285	8.53e-05	-0.00357346	-0.00369967	-0.00372904	-0.00360597	-0.00412328	-0.00371913	-0.0039311
8.54e-05	-0.00248634	-0.00152294	-0.00221718	-0.0023637	-0.00204233	-0.00214817	-0.00171303	8.54e-05	0.00128955	0.000364351	-0.000863683	0.000530175	-9.72616e-05	0.00169637	0.000115673	8.54e-05	-0.00248634	-0.00152294	-0.00221718	-0.0023637	-0.00204233	-0.00214817	-0.00171303
8.55e-05	-0.000770023	0.0012311	-4.7989e-05	-0.000494069	0.00067464	5.388e-06	0.00113166	8.55e-05	0.00357054	0.00257725	0.00139384	0.00270187	0.00204351	0.00385921	0.00231037	8.55e-05	-0.000770023	0.0012311	-4.7989e-05	-0.000494069	0.00067464	5.388e-06	0.00113166
8.56e-05	0.00121385	0.0038976	0.00226693	0.00157843	0.00347763	0.00226673	0.00393973	8.56e-05	0.00525525	0.0045407	0.00362765	0.00456092	0.00417028	0.00548874	0.00434041	8.56e-05	0.00121385	0.0038976	0.00226693	0.00157843	0.00347763	0.00226673	0.00393973
8.57e-05	0.00300489	0.00591202	0.004203	0.00341513	0.00570477	0.00420973	0.00611826	8.57e-05	0.00599694	0.0058297	0.00526503	0.00555229	0.00557654	0.0061615	0.00572052	8.57e-05	0.00300489	0.00591202	0.004203	0.00341513	0.00570477	0.00420973	0.00611826
8.58e-05	0.00424419	0.00697762	0.00539843	0.00466576	0.00692543	0.00532797	0.00719532	8.58e-05	0.00569776	0.00605744	0.0061338	0.00547499	0.00600923	0.00572293	0.00594392	8.58e-05	0.00424419	0.00697762	0.00539843	0.00466576	0.00692543	0.00532797	0.00719532
8.59e-05	0.00473055	0.00687195	0.00570559	0.00510972	0.00701181	0.00565052	0.00713852	8.59e-05	0.00434768	0.0051618	0.00606354	0.00449382	0.0052678	0.00429669	0.0050358	8.59e-05	0.00473055	0.00687195	0.00570559	0.00510972	0.00701181	0.00565052	0.00713852
8.6e-05	0.00440569	0.00565998	0.00504818	0.00468717	0.00587035	0.00500561	0.00593707	8.6e-05	0.00213742	0.00345259	0.00486025	0.00257604	0.00368918	0.00210967	0.00351228	8.6e-05	0.00440569	0.00565998	0.00504818	0.00468717	0.00587035	0.00500561	0.00593707
8.61e-05	0.0033132	0.003526	0.00360166	0.00348852	0.00384832	0.00354236	0.00376624	8.61e-05	-0.000311964	0.00126483	0.00296932	0.00031122	0.00166342	-0.000279115	0.00130856	8.61e-05	0.0033132	0.003526	0.00360166	0.00348852	0.00384832	0.00354236	0.00376624
8.62e-05	0.00166055	0.000837568	0.00153502	0.00170412	0.0011076	0.00146319	0.000977493	8.62e-05	-0.00269986	-0.001092	0.000649276	-0.00209163	-0.000595051	-0.00264285	-0.00104081	8.62e-05	0.00166055	0.000837568	0.00153502	0.00170412	0.0011076	0.00146319	0.000977493
8.63e-05	-0.000266368	-0.0019655	-0.000732602	-0.000345429	-0.00172535	-0.000824031	-0.00191209	8.63e-05	-0.00487889	-0.00339019	-0.00175705	-0.00433023	-0.00298055	-0.00473082	-0.00332947	8.63e-05	-0.000266368	-0.0019655	-0.000732602	-0.000345429	-0.00172535	-0.000824031	-0.00191209
8.64e-05	-0.00203703	-0.00413735	-0.00274011	-0.00222265	-0.00411745	-0.00284246	-0.00425213	8.64e-05	-0.00653677	-0.00528765	-0.00390157	-0.00607512	-0.00501282	-0.00618687	-0.00529978	8.64e-05	-0.00203703	-0.00413735	-0.00274011	-0.00222265	-0.00411745	-0.00284246	-0.00425213
8.65e-05	-0.00322419	-0.00534192	-0.00398257	-0.00345093	-0.00557376	-0.00410296	-0.00558703	8.65e-05	-0.00721898	-0.00647163	-0.00555067	-0.00704965	-0.00637855	-0.00683724	-0.006573	8.65e-05	-0.00322419	-0.00534192	-0.00398257	-0.00345093	-0.00557376	-0.00410296	-0.00558703
8.66e-05	-0.00354855	-0.0051772	-0.00417867	-0.00375796	-0.0056425	-0.00426954	-0.00558102	8.66e-05	-0.00671078	-0.00666838	-0.00639472	-0.00692553	-0.00679503	-0.00637512	-0.00691905	8.66e-05	-0.00354855	-0.0051772	-0.00417867	-0.00375796	-0.0056425	-0.00426954	-0.00558102
8.67e-05	-0.00286852	-0.00369569	-0.00325541	-0.00301442	-0.00440898	-0.00331928	-0.0041439	8.67e-05	-0.00514163	-0.00564846	-0.00614426	-0.00575323	-0.00601661	-0.00468476	-0.00589888	8.67e-05	-0.00286852	-0.00369569	-0.00325541	-0.00301442	-0.00440898	-0.00331928	-0.0041439
8.68e-05	-0.00131899	-0.00113306	-0.00139342	-0.00138315	-0.00194693	-0.00144616	-0.00154515	8.68e-05	-0.00256081	-0.00356471	-0.00487196	-0.00344078	-0.00417943	-0.00207695	-0.00379588	8.68e-05	-0.00131899	-0.00113306	-0.00139342	-0.00138315	-0.00194693	-0.00144616	-0.00154515
8.69e-05	0.000750235	0.0019337	0.00103613	0.000790085	0.00112629	0.00101949	0.0016346	8.69e-05	0.000690811	-0.000708394	-0.00247696	-0.000254618	-0.00138959	0.00114305	-0.000989813	8.69e-05	0.000750235	0.0019337	0.00103613	0.000790085	0.00112629	0.00101949	0.0016346
8.7e-05	0.00290762	0.00481259	0.00351469	0.00304645	0.00421299	0.00344036	0.00473495	8.7e-05	0.0040347	0.00266233	0.000720529	0.00305877	0.00190836	0.00446612	0.00240561	8.7e-05	0.00290762	0.00481259	0.00351469	0.00304645	0.00421299	0.00344036	0.00473495
8.71e-05	0.00470501	0.006992	0.00545399	0.00488056	0.0066147	0.00542067	0.00703774	8.71e-05	0.00683921	0.0057796	0.00397391	0.00587359	0.00509143	0.00711886	0.00558532	8.71e-05	0.00470501	0.006992	0.00545399	0.00488056	0.0066147	0.00542067	0.00703774
8.72e-05	0.0057678	0.0080095	0.00658999	0.0059958	0.00790987	0.0065408	0.0082397	8.72e-05	0.00835528	0.0079451	0.00676439	0.00772253	0.00739816	0.00842158	0.00778597	8.72e-05	0.0057678	0.0080095	0.00658999	0.0059958	0.00790987	0.0065408	0.0082397
8.73e-05	0.0059426	0.00779022	0.0067009	0.0061709	0.007975	0.00664125	0.00810326	8.73e-05	0.0082449	0.00851642	0.00839409	0.00804768	0.00840589	0.00815975	0.00850995	8.73e-05	0.0059426	0.00779022	0.0067009	0.0061709	0.007975	0.00664125	0.00810326
8.74e-05	0.00518772	0.00632838	0.00570228	0.00538738	0.00666061	0.00565645	0.00668225	8.74e-05	0.00666033	0.00764189	0.00841623	0.00680798	0.00786304	0.00647073	0.00771223	8.74e-05	0.00518772	0.00632838	0.00570228	0.00538738	0.00666061	0.00565645	0.00668225
8.75e-05	0.00350827	0.00372808	0.00375558	0.0036594	0.00422168	0.00371887	0.00408758	8.75e-05	0.00399936	0.00544219	0.00715973	0.00443262	0.00596875	0.00378564	0.00552958	8.75e-05	0.00350827	0.00372808	0.00375558	0.0036594	0.00422168	0.00371887	0.00408758
8.76e-05	0.00120919	0.000410665	0.00106532	0.00124287	0.000927553	0.0010346	0.00070295	8.76e-05	0.000641775	0.00246569	0.00470139	0.00129708	0.00310288	0.000445776	0.00249026	8.76e-05	0.00120919	0.000410665	0.00106532	0.00124287	0.000927553	0.0010346	0.00070295
8.77e-05	-0.001413	-0.00304936	-0.00189347	-0.00147018	-0.00259497	-0.00193756	-0.00287208	8.77e-05	-0.00285259	-0.000815269	0.0014973	-0.00205698	-0.000163098	-0.00290003	-0.000783835	8.77e-05	-0.001413	-0.00304936	-0.00189347	-0.00147018	-0.00259497	-0.00193756	-0.00287208
8.78e-05	-0.0037733	-0.0058883	-0.00450966	-0.00397341	-0.00567076	-0.0045038	-0.00593991	8.78e-05	-0.00588407	-0.00393002	-0.00181828	-0.00523141	-0.00332134	-0.0056875	-0.00390788	8.78e-05	-0.0037733	-0.0058883	-0.00450966	-0.00397341	-0.00567076	-0.0045038	-0.00593991
8.79e-05	-0.00549746	-0.00765588	-0.00630182	-0.0057264	-0.00773587	-0.00629372	-0.00783307	8.79e-05	-0.00790626	-0.00648408	-0.00474887	-0.00754496	-0.0060578	-0.00759523	-0.00652857	8.79e-05	-0.00549746	-0.00765588	-0.00630182	-0.0057264	-0.00773587	-0.00629372	-0.00783307
8.8e-05	-0.0062709	-0.00803311	-0.00698232	-0.00651222	-0.0083838	-0.00697824	-0.00839743	8.8e-05	-0.00870585	-0.00796541	-0.00692313	-0.0085597	-0.00779416	-0.00833008	-0.00805148	8.8e-05	-0.0062709	-0.00803311	-0.00698232	-0.00651222	-0.0083838	-0.00697824	-0.00839743
8.81e-05	-0.00599488	-0.00706525	-0.00651926	-0.00620438	-0.00767446	-0.0065235	-0.00745943	8.81e-05	-0.00814033	-0.00811251	-0.00793687	-0.00831591	-0.00827434	-0.00761602	-0.00829576	8.81e-05	-0.00599488	-0.00706525	-0.00651926	-0.00620438	-0.00767446	-0.0065235	-0.00745943
8.82e-05	-0.00478846	-0.00487747	-0.00498412	-0.00492865	-0.00565288	-0.00496962	-0.0052799	8.82e-05	-0.00616238	-0.00677044	-0.00759203	-0.00666944	-0.00729076	-0.0055104	-0.00701877	8.82e-05	-0.00478846	-0.00487747	-0.00498412	-0.00492865	-0.00565288	-0.00496962	-0.0052799
8.83e-05	-0.00287493	-0.00186724	-0.00268243	-0.00286708	-0.00267909	-0.00267067	-0.00216522	8.83e-05	-0.00290091	-0.00420603	-0.00582977	-0.00373067	-0.00494253	-0.00224123	-0.00445762	8.83e-05	-0.00287493	-0.00186724	-0.00268243	-0.00286708	-0.00267909	-0.00267067	-0.00216522
8.84e-05	-0.000566248	0.00138205	1.0683e-05	-0.00043321	0.00068428	-2.1194e-05	0.00125563	8.84e-05	0.000951043	-0.000596108	-0.0027968	1.8243e-05	-0.00150162	0.00164962	-0.000868993	8.84e-05	-0.000566248	0.00138205	1.0683e-05	-0.00043321	0.00068428	-2.1194e-05	0.00125563
8.85e-05	0.00163948	0.0042552	0.00253483	0.00189609	0.0037842	0.00254469	0.00428217	8.85e-05	0.00489688	0.00346299	0.00105818	0.00399147	0.00255398	0.00547305	0.00312744	8.85e-05	0.00163948	0.0042552	0.00253483	0.00189609	0.0037842	0.00254469	0.00428217
8.86e-05	0.00336323	0.0061967	0.0044403	0.003726	0.00599758	0.00443409	0.00641672	8.86e-05	0.00798341	0.00687798	0.00499371	0.00709218	0.00623002	0.00816793	0.00658412	8.86e-05	0.00336323	0.0061967	0.0044403	0.003726	0.00599758	0.00443409	0.00641672
8.87e-05	0.00435543	0.00701404	0.00545533	0.00477638	0.00711937	0.00543968	0.00735671	8.87e-05	0.00935455	0.00893476	0.00794935	0.00870598	0.00864396	0.00933788	0.00875636	8.87e-05	0.00435543	0.00701404	0.00545533	0.00477638	0.00711937	0.00543968	0.00735671
8.88e-05	0.00446501	0.00657453	0.00544317	0.00489278	0.00692303	0.00545245	0.00706444	8.88e-05	0.00868969	0.00918369	0.009377	0.0084303	0.00924444	0.0085073	0.00914966	8.88e-05	0.00446501	0.00657453	0.00544317	0.00489278	0.00692303	0.00545245	0.00706444
8.89e-05	0.00369078	0.00497326	0.00440927	0.00406129	0.00552491	0.00436621	0.00547954	8.89e-05	0.00617812	0.00745302	0.00896265	0.0064544	0.00792838	0.00588309	0.00752505	8.89e-05	0.00369078	0.00497326	0.00440927	0.00406129	0.00552491	0.00436621	0.00547954
8.9e-05	0.00217525	0.00246522	0.00254169	0.00241891	0.0031332	0.00247917	0.0029303	8.9e-05	0.00251159	0.00427053	0.00673924	0.00303468	0.00502356	0.0020809	0.00423772	8.9e-05	0.00217525	0.00246522	0.00254169	0.00241891	0.0031332	0.00247917	0.0029303
8.91e-05	0.000181817	-0.000488264	0.000172764	0.000290764	0.000104224	0.000134368	-9.0484e-05	8.91e-05	-0.001701	0.000351911	0.00318016	-0.00108196	0.00118265	-0.0020658	0.000247349	8.91e-05	0.000181817	-0.000488264	0.000172764	0.000290764	0.000104224	0.000134368	-9.0484e-05
8.92e-05	-0.00186817	-0.00319839	-0.00220273	-0.0018837	-0.00278013	-0.00227913	-0.00300842	8.92e-05	-0.00540446	-0.0035484	-0.000683212	-0.0048633	-0.00271734	-0.00556639	-0.003504	8.92e-05	-0.00186817	-0.00319839	-0.00220273	-0.0018837	-0.00278013	-0.00227913	-0.00300842
8.93e-05	-0.00353972	-0.00515301	-0.00409213	-0.00367404	-0.00508074	-0.00412774	-0.00519723	8.93e-05	-0.0081612	-0.00668293	-0.00445355	-0.00771321	-0.00608827	-0.0080411	-0.0066162	8.93e-05	-0.00353972	-0.00515301	-0.00409213	-0.00367404	-0.00508074	-0.00412774	-0.00519723
8.94e-05	-0.00453041	-0.00609963	-0.0051324	-0.00472536	-0.0062898	-0.00513729	-0.00631146	8.94e-05	-0.00944405	-0.00858102	-0.00723174	-0.00921656	-0.00829576	-0.00910467	-0.00858082	8.94e-05	-0.00453041	-0.00609963	-0.0051324	-0.00472536	-0.0062898	-0.00513729	-0.00631146
8.95e-05	-0.00472077	-0.00579818	-0.0052024	-0.0049075	-0.0063139	-0.00520344	-0.00616106	8.95e-05	-0.00920857	-0.00908101	-0.00866088	-0.00930995	-0.00918605	-0.00866169	-0.00921835	8.95e-05	-0.00472077	-0.00579818	-0.0052024	-0.0049075	-0.0063139	-0.00520344	-0.00616106
8.96e-05	-0.0040629	-0.00447643	-0.00430327	-0.004206	-0.00515845	-0.0043275	-0.00485232	8.96e-05	-0.00749156	-0.00810915	-0.00872708	-0.00790332	-0.00859007	-0.00686879	-0.00832914	8.96e-05	-0.0040629	-0.00447643	-0.00430327	-0.004206	-0.00515845	-0.0043275	-0.00485232
8.97e-05	-0.00270121	-0.00222822	-0.00266957	-0.00280306	-0.00303244	-0.00264566	-0.002642	8.97e-05	-0.00471334	-0.00586397	-0.0074149	-0.0052197	-0.00651723	-0.00392144	-0.00600899	8.97e-05	-0.00270121	-0.00222822	-0.00266957	-0.00280306	-0.00303244	-0.00264566	-0.002642
8.98e-05	-0.00090729	0.000432758	-0.000507818	-0.000848149	-0.00033167	-0.000520112	0.000134633	8.98e-05	-0.000869804	-0.00225943	-0.00456607	-0.00159252	-0.00304464	-3.61675e-05	-0.00255745	8.98e-05	-0.00090729	0.000432758	-0.000507818	-0.000848149	-0.00033167	-0.000520112	0.000134633
8.99e-05	0.00100579	0.00308278	0.0017562	0.00124211	0.00248416	0.00170986	0.00293252	8.99e-05	0.0032634	0.0018937	-0.000684366	0.00258373	0.000886317	0.00399118	0.00156437	8.99e-05	0.00100579	0.00308278	0.0017562	0.00124211	0.00248416	0.00170986	0.00293252
9e-05	0.00274853	0.00523403	0.00373153	0.00310546	0.00483596	0.00369572	0.00521405	9e-05	0.00698234	0.00587748	0.00353522	0.00636596	0.00498658	0.00749509	0.00555387	9e-05	0.00274853	0.00523403	0.00373153	0.00310546	0.00483596	0.00369572	0.00521405
9.01e-05	0.00405131	0.00655601	0.00513899	0.0045368	0.0064312	0.00509322	0.00672469	9.01e-05	0.00933392	0.00879386	0.00728243	0.00888839	0.00832377	0.00954602	0.00853631	9.01e-05	0.00405131	0.00655601	0.00513899	0.0045368	0.0064312	0.00509322	0.00672469
9.02e-05	0.00477799	0.00699154	0.0058298	0.00526708	0.00703477	0.00577261	0.00724522	9.02e-05	0.00973317	0.00999505	0.00964932	0.00947472	0.00995471	0.00960521	0.00987633	9.02e-05	0.00477799	0.00699154	0.0058298	0.00526708	0.00703477	0.00577261	0.00724522
9.03e-05	0.0048553	0.00639659	0.00570727	0.00529537	0.00666382	0.00563235	0.00677841	9.03e-05	0.00806301	0.0091001	0.0100129	0.00809797	0.00945445	0.00776712	0.00904708	9.03e-05	0.0048553	0.00639659	0.00570727	0.00529537	0.00666382	0.00563235	0.00677841
9.04e-05	0.00435384	0.00505169	0.00483358	0.00462555	0.00538544	0.00477147	0.00541284	9.04e-05	0.00463314	0.00628098	0.00842066	0.00483411	0.00702549	0.0042251	0.00630955	9.04e-05	0.00435384	0.00505169	0.00483358	0.00462555	0.00538544	0.00477147	0.00541284
9.05e-05	0.00329588	0.00305418	0.00338045	0.00342589	0.0033991	0.00328286	0.00336482	9.05e-05	0.000375091	0.00228651	0.00512849	0.000716222	0.00316696	-6.9006e-06	0.00242869	9.05e-05	0.00329588	0.00305418	0.00338045	0.00342589	0.0033991	0.00328286	0.00336482
9.06e-05	0.00188188	0.000817625	0.00161958	0.00184602	0.00111797	0.00148489	0.000960181	9.06e-05	-0.00366454	-0.00182502	0.00108223	-0.00331048	-0.00102058	-0.00386626	-0.00169789	9.06e-05	0.00188188	0.000817625	0.00161958	0.00184602	0.00111797	0.00148489	0.000960181
9.07e-05	0.000388767	-0.00123587	-0.000195177	0.000201262	-0.00116163	-0.000290414	-0.00126029	9.07e-05	-0.00663537	-0.00522598	-0.00283564	-0.00637651	-0.00463047	-0.00667416	-0.00518389	9.07e-05	0.000388767	-0.00123587	-0.000195177	0.000201262	-0.00116163	-0.000290414	-0.00126029
9.08e-05	-0.000951639	-0.00285782	-0.00172988	-0.00126275	-0.00294462	-0.00184414	-0.00300748	9.08e-05	-0.00815133	-0.00736804	-0.0059363	-0.00807806	-0.00708965	-0.00806333	-0.0073235	9.08e-05	-0.000951639	-0.00285782	-0.00172988	-0.00126275	-0.00294462	-0.00184414	-0.00300748
9.09e-05	-0.00196894	-0.00373316	-0.00279119	-0.00233996	-0.00406807	-0.00283644	-0.00403419	9.09e-05	-0.00818449	-0.00805285	-0.00752493	-0.00834841	-0.00799864	-0.00782306	-0.00812172	9.09e-05	-0.00196894	-0.00373316	-0.00279119	-0.00233996	-0.00406807	-0.00283644	-0.00403419
9.1e-05	-0.00254168	-0.00386809	-0.00322219	-0.00289108	-0.00434409	-0.00324797	-0.00423525	9.1e-05	-0.00676945	-0.00728049	-0.00763861	-0.00721621	-0.00751226	-0.00622241	-0.00739174	9.1e-05	-0.00254168	-0.00386809	-0.00322219	-0.00289108	-0.00434409	-0.00324797	-0.00423525
9.11e-05	-0.00255721	-0.00318142	-0.00302211	-0.00284961	-0.00381794	-0.00306203	-0.00361478	9.11e-05	-0.0044195	-0.00528354	-0.00642195	-0.00503069	-0.00586109	-0.003789	-0.00546354	9.11e-05	-0.00255721	-0.00318142	-0.00302211	-0.00284961	-0.00381794	-0.00306203	-0.00361478
9.12e-05	-0.00212277	-0.00198787	-0.00225112	-0.00227569	-0.00263663	-0.00226146	-0.00231764	9.12e-05	-0.00143228	-0.00246384	-0.00418516	-0.00192623	-0.0031874	-0.00075828	-0.00272266	9.12e-05	-0.00212277	-0.00198787	-0.00225112	-0.00227569	-0.00263663	-0.00226146	-0.00231764
9.13e-05	-0.00131305	-0.000395348	-0.00107807	-0.00128304	-0.0008963	-0.00104172	-0.00060406	9.13e-05	0.00194889	0.000924486	-0.00117778	0.00150759	0.000139482	0.00256082	0.000596332	9.13e-05	-0.00131305	-0.000395348	-0.00107807	-0.00128304	-0.0008963	-0.00104172	-0.00060406
9.14e-05	-0.000276466	0.001299	0.000278566	-6.6811e-05	0.00091584	0.000311901	0.00121898	9.14e-05	0.00513257	0.00441282	0.00230089	0.00476576	0.00361726	0.00559973	0.00412094	9.14e-05	-0.000276466	0.001299	0.000278566	-6.6811e-05	0.00091584	0.000311901	0.00121898
9.15e-05	0.000798832	0.00273053	0.00158408	0.00115346	0.00256818	0.00161079	0.00286684	9.15e-05	0.0073898	0.00721058	0.00570265	0.00713765	0.0065328	0.00766208	0.00700922	9.15e-05	0.000798832	0.00273053	0.00158408	0.00115346	0.00256818	0.00161079	0.00286684
9.16e-05	0.00173303	0.00376174	0.00265476	0.00219202	0.0037558	0.00267396	0.00401188	9.16e-05	0.0081135	0.0085853	0.00799495	0.00803194	0.0082795	0.00808974	0.00850398	9.16e-05	0.00173303	0.00376174	0.00265476	0.00219202	0.0037558	0.00267396	0.00401188
9.17e-05	0.00240981	0.00417885	0.00324447	0.00286752	0.00432724	0.00321625	0.00453843	9.17e-05	0.00685069	0.00793308	0.00872835	0.00696254	0.00806223	0.00666208	0.00808267	9.17e-05	0.00240981	0.00417885	0.00324447	0.00286752	0.00432724	0.00321625	0.00453843
9.18e-05	0.00277675	0.00404986	0.00343284	0.00313115	0.00422567	0.00336077	0.00434772	9.18e-05	0.00392302	0.00539744	0.00735696	0.00415555	0.00605313	0.00357879	0.00547747	9.18e-05	0.00277675	0.00404986	0.00343284	0.00313115	0.00422567	0.00336077	0.00434772
9.19e-05	0.00272232	0.00329244	0.00310307	0.00294214	0.0035248	0.00304934	0.00359338	9.19e-05	0.000103382	0.00172047	0.00443862	0.000295669	0.00260849	-0.000317627	0.00187915	9.19e-05	0.00272232	0.00329244	0.00310307	0.00294214	0.0035248	0.00304934	0.00359338
9.2e-05	0.00228426	0.00218995	0.00235836	0.0023834	0.0023771	0.00226539	0.00237576	9.2e-05	-0.00364147	-0.00218631	0.000670068	-0.00363653	-0.00132028	-0.0039592	-0.00202624	9.2e-05	0.00228426	0.00218995	0.00235836	0.0023834	0.0023771	0.00226539	0.00237576
9.21e-05	0.00156904	0.000821054	0.00132988	0.00148027	0.000888679	0.00121887	0.000904783	9.21e-05	-0.00628208	-0.00540154	-0.00311798	-0.00653079	-0.00483189	-0.00649051	-0.00533504	9.21e-05	0.00156904	0.000821054	0.00132988	0.00148027	0.000888679	0.00121887	0.000904783
9.22e-05	0.00062778	-0.000559915	0.000166467	0.000430826	-0.00058859	6.488e-05	-0.000577975	9.22e-05	-0.00736659	-0.00720314	-0.00597131	-0.00788586	-0.00703497	-0.00751976	-0.00732283	9.22e-05	0.00062778	-0.000559915	0.000166467	0.000430826	-0.00058859	6.488e-05	-0.000577975
9.23e-05	-0.000424061	-0.00177274	-0.000980322	-0.000695598	-0.00190673	-0.00111745	-0.00189048	9.23e-05	-0.00699726	-0.00741427	-0.00714519	-0.00770036	-0.00761494	-0.00686012	-0.00756619	9.23e-05	-0.000424061	-0.00177274	-0.000980322	-0.000695598	-0.00190673	-0.00111745	-0.00189048
9.24e-05	-0.00140752	-0.0026013	-0.00197299	-0.00169264	-0.00284576	-0.00209943	-0.00277311	9.24e-05	-0.00548997	-0.00627367	-0.00687051	-0.00620269	-0.00664769	-0.00507456	-0.0065069	9.24e-05	-0.00140752	-0.0026013	-0.00197299	-0.00169264	-0.00284576	-0.00209943	-0.00277311
9.25e-05	-0.00219591	-0.00304265	-0.00268221	-0.00249489	-0.00330858	-0.00271863	-0.00320094	9.25e-05	-0.00331364	-0.00422938	-0.00543437	-0.00397205	-0.00476624	-0.00281478	-0.00450548	9.25e-05	-0.00219591	-0.00304265	-0.00268221	-0.00249489	-0.00330858	-0.00271863	-0.00320094
9.26e-05	-0.00278665	-0.00301498	-0.00305501	-0.00299544	-0.00329283	-0.00303342	-0.00315583	9.26e-05	-0.000896147	-0.00170694	-0.00328583	-0.00130807	-0.00241588	-0.000341084	-0.00197886	9.26e-05	-0.00278665	-0.00301498	-0.00305501	-0.00299544	-0.00329283	-0.00303342	-0.00315583
9.27e-05	-0.00306956	-0.00260948	-0.00305031	-0.00312629	-0.00280041	-0.00297273	-0.00265764	9.27e-05	0.00147107	0.00102923	-0.000752355	0.00141616	0.000259692	0.00215529	0.00072304	9.27e-05	-0.00306956	-0.00260948	-0.00305031	-0.00312629	-0.00280041	-0.00297273	-0.00265764
9.28e-05	-0.00300023	-0.00184569	-0.00266261	-0.00291304	-0.0019553	-0.00252519	-0.0017763	9.28e-05	0.00368549	0.00364864	0.00203775	0.00377042	0.00296842	0.0043196	0.00340297	9.28e-05	-0.00300023	-0.00184569	-0.00266261	-0.00291304	-0.0019553	-0.00252519	-0.0017763
9.29e-05	-0.00258953	-0.000860174	-0.00196082	-0.00233519	-0.000881181	-0.00179871	-0.000706052	9.29e-05	0.00521135	0.00560082	0.00451867	0.00561317	0.00525408	0.00581485	0.00544367	9.29e-05	-0.00258953	-0.000860174	-0.00196082	-0.00233519	-0.000881181	-0.00179871	-0.000706052
9.3e-05	-0.00187449	0.000196609	-0.00101484	-0.00147496	0.000293729	-0.000908808	0.000405626	9.3e-05	0.005684	0.00653908	0.00623249	0.00622901	0.00641616	0.00602393	0.0064187	9.3e-05	-0.00187449	0.000196609	-0.00101484	-0.00147496	0.000293729	-0.000908808	0.000405626
9.31e-05	-0.000905205	0.00127687	8.4424e-05	-0.000443831	0.00132338	0.000165712	0.00151279	9.31e-05	0.00479871	0.00602583	0.00668482	0.00528611	0.00622051	0.00494731	0.00599487	9.31e-05	-0.000905205	0.00127687	8.4424e-05	-0.000443831	0.00132338	0.000165712	0.00151279
9.32e-05	0.00015143	0.00213396	0.00114222	0.000639586	0.00217052	0.00115842	0.00238458	9.32e-05	0.00273503	0.00409744	0.00563116	0.00296912	0.00462797	0.00266642	0.00419264	9.32e-05	0.00015143	0.00213396	0.00114222	0.000639586	0.00217052	0.00115842	0.00238458
9.33e-05	0.00119288	0.00275639	0.00203272	0.00160941	0.00272003	0.00200782	0.00289032	9.33e-05	-0.000101164	0.00116097	0.00331564	-0.000106253	0.00189149	-0.000275151	0.00129731	9.33e-05	0.00119288	0.00275639	0.00203272	0.00160941	0.00272003	0.00200782	0.00289032
9.34e-05	0.00203847	0.00298001	0.00264542	0.0023748	0.00288209	0.00258527	0.00304739	9.34e-05	-0.00281508	-0.00195501	0.00035448	-0.00315804	-0.00134725	-0.00299887	-0.00182703	9.34e-05	0.00203847	0.00298001	0.00264542	0.0023748	0.00288209	0.00258527	0.00304739
9.35e-05	0.00260398	0.00290989	0.00294522	0.00277194	0.00268458	0.00282391	0.00285275	9.35e-05	-0.00468557	-0.00441456	-0.00275406	-0.00531048	-0.00408687	-0.00482973	-0.00437137	9.35e-05	0.00260398	0.00290989	0.00294522	0.00277194	0.00268458	0.00282391	0.00285275
9.36e-05	0.00277411	0.00242577	0.00278043	0.00278797	0.00216448	0.00266809	0.00231839	9.36e-05	-0.00517577	-0.0055888	-0.00471614	-0.00621227	-0.00545801	-0.00525624	-0.00567737	9.36e-05	0.00277411	0.00242577	0.00278043	0.00278797	0.00216448	0.00266809	0.00231839
9.37e-05	0.0025418	0.00173766	0.00230947	0.00241497	0.00143267	0.00215432	0.00154668	9.37e-05	-0.00437574	-0.00528993	-0.00529104	-0.00559451	-0.00547224	-0.00434602	-0.00546465	9.37e-05	0.0025418	0.00173766	0.00230947	0.00241497	0.00143267	0.00215432	0.00154668
9.38e-05	0.00190714	0.000885596	0.00149893	0.00166073	0.000563796	0.00137505	0.000686707	9.38e-05	-0.00268489	-0.00384894	-0.00459147	-0.00382511	-0.00427924	-0.00247472	-0.00402769	9.38e-05	0.00190714	0.000885596	0.00149893	0.00166073	0.000563796	0.00137505	0.000686707
9.39e-05	0.0010039	2.8861e-05	0.000541702	0.000738858	-0.000200546	0.000425892	-0.000109118	9.39e-05	-0.000662474	-0.00175434	-0.00293288	-0.00159383	-0.00238185	-0.000316712	-0.00195747	9.39e-05	0.0010039	2.8861e-05	0.000541702	0.000738858	-0.000200546	0.000425892	-0.000109118
9.4e-05	1.2111e-05	-0.000625278	-0.000386392	-0.000232079	-0.000776698	-0.000423619	-0.000682805	9.4e-05	0.00125952	0.000471622	-0.000742533	0.000492624	-0.000246281	0.00159139	0.000118116	9.4e-05	1.2111e-05	-0.000625278	-0.000386392	-0.000232079	-0.000776698	-0.000423619	-0.000682805
9.41e-05	-0.000850115	-0.00097305	-0.00107742	-0.000994137	-0.00102857	-0.00105801	-0.00092667	9.41e-05	0.00270577	0.00255364	0.00135349	0.00250354	0.00190498	0.00320395	0.0022305	9.41e-05	-0.000850115	-0.00097305	-0.00107742	-0.000994137	-0.00102857	-0.00105801	-0.00092667
9.42e-05	-0.00139066	-0.00086517	-0.00138989	-0.00143084	-0.000870098	-0.00134488	-0.00077754	9.42e-05	0.00366704	0.00415872	0.00323651	0.00408418	0.00365478	0.00418394	0.00399504	9.42e-05	-0.00139066	-0.00086517	-0.00138989	-0.00143084	-0.000870098	-0.00134488	-0.00077754
9.43e-05	-0.00156766	-0.000456786	-0.00129305	-0.00144316	-0.000436967	-0.00117547	-0.000272288	9.43e-05	0.00416392	0.00505579	0.00463406	0.00497469	0.00484319	0.00471262	0.00491752	9.43e-05	-0.00156766	-0.000456786	-0.00129305	-0.00144316	-0.000436967	-0.00117547	-0.000272288
9.44e-05	-0.00130831	0.000232452	-0.00077041	-0.00105206	0.000285395	-0.000643199	0.000479417	9.44e-05	0.00390512	0.00524895	0.00530755	0.00489699	0.00523162	0.00443109	0.00515258	9.44e-05	-0.00130831	0.000232452	-0.00077041	-0.00105206	0.000285395	-0.000643199	0.000479417
9.45e-05	-0.000687652	0.0010861	3.48e-05	-0.000344038	0.00106044	0.00011754	0.00127203	9.45e-05	0.00286852	0.00441147	0.00515409	0.00366462	0.00458873	0.00320231	0.00437746	9.45e-05	-0.000687652	0.0010861	3.48e-05	-0.000344038	0.00106044	0.00011754	0.00127203
9.46e-05	0.000188794	0.00185468	0.000959104	0.000588657	0.00180725	0.00100454	0.00200124	9.46e-05	0.00124762	0.00260972	0.00403548	0.00164944	0.00303127	0.0013406	0.00262937	9.46e-05	0.000188794	0.00185468	0.000959104	0.000588657	0.00180725	0.00100454	0.00200124
9.47e-05	0.00114445	0.00250645	0.00189645	0.00153647	0.00234397	0.00186497	0.00255104	9.47e-05	-0.000718467	0.000309449	0.00204869	-0.000724817	0.000739845	-0.000852441	0.000379715	9.47e-05	0.00114445	0.00250645	0.00189645	0.00153647	0.00234397	0.00186497	0.00255104
9.48e-05	0.00208609	0.00290356	0.00267772	0.00244115	0.00261472	0.00257045	0.00282011	9.48e-05	-0.00263347	-0.00208302	-0.000264865	-0.00295768	-0.00162336	-0.00268528	-0.0021532	9.48e-05	0.00208609	0.00290356	0.00267772	0.00244115	0.00261472	0.00257045	0.00282011
9.49e-05	0.00280432	0.00300796	0.00321284	0.00306338	0.00260539	0.00301183	0.00284168	9.49e-05	-0.0036082	-0.00364201	-0.00234379	-0.0043674	-0.00326051	-0.00368623	-0.00365674	9.49e-05	0.00280432	0.00300796	0.00321284	0.00306338	0.00260539	0.00301183	0.00284168
9.5e-05	0.00320526	0.0027912	0.00331392	0.00335211	0.00229211	0.00313178	0.00252403	9.5e-05	-0.00368405	-0.00423806	-0.00359235	-0.00484813	-0.00407649	-0.00373853	-0.00428928	9.5e-05	0.00320526	0.0027912	0.00331392	0.00335211	0.00229211	0.00313178	0.00252403
9.51e-05	0.00323757	0.00233448	0.00307498	0.00318329	0.0018331	0.00281521	0.0020193	9.51e-05	-0.00290694	-0.00383507	-0.00380076	-0.00417553	-0.00393694	-0.00295249	-0.00395189	9.51e-05	0.00323757	0.00233448	0.00307498	0.00318329	0.0018331	0.00281521	0.0020193
9.52e-05	0.00281265	0.0015841	0.00241636	0.00259827	0.00115357	0.00218436	0.00133497	9.52e-05	-0.00161376	-0.00257781	-0.00312476	-0.00272525	-0.00290254	-0.00156559	-0.0028162	9.52e-05	0.00281265	0.0015841	0.00241636	0.00259827	0.00115357	0.00218436	0.00133497
9.53e-05	0.00196229	0.000689268	0.00141828	0.00168233	0.000431151	0.00126918	0.000547155	9.53e-05	-0.000246018	-0.000926407	-0.00185544	-0.00112025	-0.00141812	-2.84958e-05	-0.00125258	9.53e-05	0.00196229	0.000689268	0.00141828	0.00168233	0.000431151	0.00126918	0.000547155
9.54e-05	0.000830468	-0.000212582	0.000268258	0.000512621	-0.000314971	0.000128536	-0.000242296	9.54e-05	0.000959945	0.000579369	-0.000129001	0.000529282	0.000222253	0.00122016	0.000246641	9.54e-05	0.000830468	-0.000212582	0.000268258	0.000512621	-0.000314971	0.000128536	-0.000242296
9.55e-05	-0.000393569	-0.0010107	-0.00086264	-0.000670439	-0.000945913	-0.000920191	-0.000869878	9.55e-05	0.00172695	0.00186449	0.00132644	0.00185631	0.00149801	0.00202595	0.00159564	9.55e-05	-0.000393569	-0.0010107	-0.00086264	-0.000670439	-0.000945913	-0.000920191	-0.000869878
9.56e-05	-0.00153051	-0.00159093	-0.00181076	-0.00171949	-0.0013754	-0.00178898	-0.00132909	9.56e-05	0.00207695	0.00272859	0.00236767	0.00267444	0.00242441	0.00251939	0.00255184	9.56e-05	-0.00153051	-0.00159093	-0.00181076	-0.00171949	-0.0013754	-0.00178898	-0.00132909
9.57e-05	-0.00238673	-0.00182913	-0.00243168	-0.00244637	-0.00160342	-0.00237788	-0.00152662	9.57e-05	0.00213641	0.00311809	0.00304237	0.00292482	0.0029186	0.00255515	0.00300027	9.57e-05	-0.00238673	-0.00182913	-0.00243168	-0.00244637	-0.00160342	-0.00237788	-0.00152662
9.58e-05	-0.00287195	-0.00182101	-0.00269057	-0.00280242	-0.00158959	-0.00257571	-0.00154288	9.58e-05	0.00180092	0.00302302	0.0032626	0.00264981	0.00294477	0.00219295	0.00295914	9.58e-05	-0.00287195	-0.00182101	-0.00269057	-0.00280242	-0.00158959	-0.00257571	-0.00154288
9.59e-05	-0.00291878	-0.00158164	-0.00252603	-0.00275408	-0.00140019	-0.00238723	-0.00131803	9.59e-05	0.000923913	0.00218065	0.00290068	0.00165293	0.0022302	0.00124171	0.0020352	9.59e-05	-0.00291878	-0.00158164	-0.00252603	-0.00275408	-0.00140019	-0.00238723	-0.00131803
9.6e-05	-0.00258216	-0.00116722	-0.00205562	-0.00230258	-0.00110768	-0.00189394	-0.00100732	9.6e-05	-0.000371736	0.000831075	0.00183426	2.26109e-05	0.000938176	-0.000111745	0.000630048	9.6e-05	-0.00258216	-0.00116722	-0.00205562	-0.00230258	-0.00110768	-0.00189394	-0.00100732
9.61e-05	-0.00189806	-0.000638867	-0.00129634	-0.00157573	-0.00072454	-0.00120141	-0.00061559	9.61e-05	-0.00182466	-0.000876802	0.000342784	-0.00182821	-0.000625316	-0.00165294	-0.000907502	9.61e-05	-0.00189806	-0.000638867	-0.00129634	-0.00157573	-0.00072454	-0.00120141	-0.00061559
9.62e-05	-0.000992911	-5.4661e-05	-0.000384768	-0.000671958	-0.000336381	-0.000329612	-0.000194194	9.62e-05	-0.00303362	-0.00252741	-0.00131187	-0.00340676	-0.0021822	-0.00287306	-0.0025161	9.62e-05	-0.000992911	-5.4661e-05	-0.000384768	-0.000671958	-0.000336381	-0.000329612	-0.000194194
9.63e-05	4.1579e-05	0.000444889	0.000525579	0.000280747	4.495e-05	0.000434537	0.00021401	9.63e-05	-0.00346029	-0.00348972	-0.00265467	-0.00424157	-0.00329987	-0.00334388	-0.00353239	9.63e-05	4.1579e-05	0.000444889	0.000525579	0.000280747	4.495e-05	0.000434537	0.00021401
9.64e-05	0.000940298	0.00092586	0.00124458	0.00110857	0.000359874	0.00109238	0.000593133	9.64e-05	-0.00316822	-0.00354526	-0.00333863	-0.00428016	-0.00363782	-0.00301742	-0.00366283	9.64e-05	0.000940298	0.00092586	0.00124458	0.00110857	0.000359874	0.00109238	0.000593133
9.65e-05	0.00160833	0.00118958	0.00170643	0.0016761	0.000679007	0.0015342	0.000899116	9.65e-05	-0.00236065	-0.00300072	-0.00322649	-0.00351311	-0.0031727	-0.00226456	-0.00311563	9.65e-05	0.00160833	0.00118958	0.00170643	0.0016761	0.000679007	0.0015342	0.000899116
9.66e-05	0.00191005	0.00131393	0.00183542	0.00185681	0.000882904	0.00163211	0.00108347	9.66e-05	-0.00138301	-0.00205917	-0.0024846	-0.002209	-0.00212683	-0.0013183	-0.00217123	9.66e-05	0.00191005	0.00131393	0.00183542	0.00185681	0.000882904	0.00163211	0.00108347
9.67e-05	0.0018177	0.0012709	0.00162077	0.00169176	0.00100432	0.0015009	0.00116103	9.67e-05	-0.000493215	-0.00107792	-0.00134478	-0.00113756	-0.0010721	-0.000495335	-0.00119388	9.67e-05	0.0018177	0.0012709	0.00162077	0.00169176	0.00100432	0.0015009	0.00116103
9.68e-05	0.00140857	0.0011318	0.00116571	0.001244	0.00105493	0.00111265	0.0011929	9.68e-05	9.97387e-05	-6.27837e-05	-0.000387534	-0.00017596	-0.000211661	0.00018507	-0.00025979	9.68e-05	0.00140857	0.0011318	0.00116571	0.001244	0.00105493	0.00111265	0.0011929
9.69e-05	0.000800253	0.000909035	0.000626826	0.000631719	0.00103247	0.000649278	0.0011238	9.69e-05	0.000564105	0.000762339	0.000469754	0.000697687	0.000518887	0.000758154	0.000581324	9.69e-05	0.000800253	0.000909035	0.000626826	0.000631719	0.00103247	0.000649278	0.0011238
9.7e-05	0.00012609	0.000678929	5.5513e-05	-6.56e-06	0.000956684	0.000105884	0.0010134	9.7e-05	0.000964328	0.00142646	0.00111931	0.00139215	0.00121006	0.00121675	0.00131927	9.7e-05	0.00012609	0.000678929	5.5513e-05	-6.56e-06	0.000956684	0.000105884	0.0010134
9.71e-05	-0.000504693	0.000545658	-0.000368327	-0.000549106	0.000862285	-0.000274053	0.000932729	9.71e-05	0.00133194	0.00201704	0.00166026	0.0020359	0.00176485	0.00166985	0.00190227	9.71e-05	-0.000504693	0.000545658	-0.000368327	-0.000549106	0.000862285	-0.000274053	0.000932729
9.72e-05	-0.000942795	0.000397862	-0.000654906	-0.000881108	0.000734478	-0.000512512	0.000804246	9.72e-05	0.00168925	0.00242713	0.00216772	0.00238818	0.00226082	0.00191727	0.00223742	9.72e-05	-0.000942795	0.000397862	-0.000654906	-0.000881108	0.000734478	-0.000512512	0.000804246
9.73e-05	-0.00114607	0.000302908	-0.000709873	-0.000990976	0.000573669	-0.000585861	0.00062087	9.73e-05	0.00177894	0.0024507	0.00256249	0.00219827	0.00236739	0.00206381	0.00227447	9.73e-05	-0.00114607	0.000302908	-0.000709873	-0.000990976	0.000573669	-0.000585861	0.00062087
9.74e-05	-0.00111516	0.000264606	-0.000614504	-0.000853088	0.000355164	-0.000465391	0.000428637	9.74e-05	0.00135165	0.00204258	0.00243666	0.00157192	0.00203401	0.00164617	0.00196134	9.74e-05	-0.00111516	0.000264606	-0.000614504	-0.000853088	0.000355164	-0.000465391	0.000428637
9.75e-05	-0.000847792	0.000241096	-0.000334261	-0.00054554	0.000154834	-0.000238749	0.000252421	9.75e-05	0.000518403	0.00113636	0.00185801	0.000538694	0.00131189	0.000839019	0.00107564	9.75e-05	-0.000847792	0.000241096	-0.000334261	-0.00054554	0.000154834	-0.000238749	0.000252421
9.76e-05	-0.000443088	0.000213047	8.389e-06	-0.000151556	-8.8655e-05	3.9673e-05	3.5325e-05	9.76e-05	-0.000274129	9.48878e-05	0.00102408	-0.00060167	0.000347877	-6.44932e-05	7.40145e-05	9.76e-05	-0.000443088	0.000213047	8.389e-06	-0.000151556	-8.8655e-05	3.9673e-05	3.5325e-05
9.77e-05	2.4939e-05	0.000201426	0.000342848	0.000269255	-0.000233904	0.000308891	-0.000114805	9.77e-05	-0.000877549	-0.000740383	5.82201e-05	-0.00143025	-0.000554393	-0.00061908	-0.000779288	9.77e-05	2.4939e-05	0.000201426	0.000342848	0.000269255	-0.000233904	0.000308891	-0.000114805
9.78e-05	0.000472868	0.000263075	0.000656712	0.000629013	-0.000290543	0.000573629	-0.000100484	9.78e-05	-0.001064	-0.00112664	-0.000655035	-0.00177188	-0.00111276	-0.00085085	-0.00110964	9.78e-05	0.000472868	0.000263075	0.000656712	0.000629013	-0.000290543	0.000573629	-0.000100484
9.79e-05	0.000784577	0.00034229	0.000856455	0.000879452	-0.000220757	0.000723524	1.3718e-05	9.79e-05	-0.000877862	-0.00112707	-0.000869825	-0.00167533	-0.00121825	-0.000727927	-0.00113865	9.79e-05	0.000784577	0.00034229	0.000856455	0.000879452	-0.000220757	0.000723524	1.3718e-05
9.8e-05	0.000963145	0.000504554	0.000972917	0.000985931	9.927e-06	0.000805258	0.000261734	9.8e-05	-0.000643023	-0.000770309	-0.000658274	-0.00128477	-0.000820215	-0.000457453	-0.0008448	9.8e-05	0.000963145	0.000504554	0.000972917	0.000985931	9.927e-06	0.000805258	0.000261734
9.81e-05	0.000968815	0.000752617	0.000993245	0.00100482	0.000360782	0.000851056	0.000649199	9.81e-05	-0.000550056	-0.000429655	-0.000312464	-0.00088652	-0.000538875	-0.00039122	-0.000523792	9.81e-05	0.000968815	0.000752617	0.000993245	0.00100482	0.000360782	0.000851056	0.000649199
9.82e-05	0.000897144	0.000993143	0.000967938	0.000909843	0.000814378	0.000784719	0.00107544	9.82e-05	-0.00058127	-0.000235893	-7.02077e-05	-0.000577906	-0.000367175	-0.000482942	-0.000381178	9.82e-05	0.000897144	0.000993143	0.000967938	0.000909843	0.000814378	0.000784719	0.00107544
9.83e-05	0.000723069	0.00127566	0.000885411	0.000744797	0.00124546	0.000770738	0.00151147	9.83e-05	-0.000635796	-0.000229957	-4.58626e-05	-0.000466484	-0.000261789	-0.000569034	-0.000342478	9.83e-05	0.000723069	0.00127566	0.000885411	0.000744797	0.00124546	0.000770738	0.00151147
9.84e-05	0.000552245	0.00152542	0.000794975	0.000590729	0.00165804	0.00079437	0.00183788	9.84e-05	-0.000608293	-0.00020459	3.32262e-05	-0.000319521	-7.86456e-05	-0.000553511	-0.000369422	9.84e-05	0.000552245	0.00152542	0.000794975	0.000590729	0.00165804	0.00079437	0.00183788
9.85e-05	0.000403094	0.00164784	0.000751366	0.000444143	0.00185394	0.000752478	0.00203613	9.85e-05	-0.000246324	0.000205075	0.000144749	4.65231e-05	7.16533e-05	-0.000101333	-5.04596e-05	9.85e-05	0.000403094	0.00164784	0.000751366	0.000444143	0.00185394	0.000752478	0.00203613
9.86e-05	0.000284176	0.00161903	0.000641699	0.000360025	0.00186037	0.000717101	0.00196398	9.86e-05	0.000458298	0.00076453	0.000443155	0.000592869	0.000482558	0.000642819	0.000511848	9.86e-05	0.000284176	0.00161903	0.000641699	0.000360025	0.00186037	0.000717101	0.00196398
9.87e-05	0.000222283	0.00141971	0.000610113	0.000344504	0.00161895	0.000689839	0.00169262	9.87e-05	0.00113863	0.00122741	0.000977314	0.00111085	0.00104398	0.00129278	0.0010802	9.87e-05	0.000222283	0.00141971	0.000610113	0.000344504	0.00161895	0.000689839	0.00169262
9.88e-05	0.000244425	0.00110268	0.000578163	0.00035526	0.00112779	0.000586495	0.00120084	9.88e-05	0.00152338	0.00155463	0.00150563	0.00125361	0.00148055	0.00165142	0.00138892	9.88e-05	0.000244425	0.00110268	0.000578163	0.00035526	0.00112779	0.000586495	0.00120084
9.89e-05	0.000309308	0.000664175	0.00054719	0.000444231	0.00059709	0.000500836	0.000644796	9.89e-05	0.0013457	0.00145907	0.00166466	0.000865363	0.001459	0.00155701	0.00130963	9.89e-05	0.000309308	0.000664175	0.00054719	0.000444231	0.00059709	0.000500836	0.000644796
9.9e-05	0.000407894	0.000296147	0.000525315	0.000551022	1.3206e-05	0.000471304	7.426e-05	9.9e-05	0.000579816	0.000836455	0.00152025	0.00015757	0.000986264	0.000969272	0.000693044	9.9e-05	0.000407894	0.000296147	0.000525315	0.000551022	1.3206e-05	0.000471304	7.426e-05
9.91e-05	0.000564558	2.2168e-05	0.000552585	0.000659497	-0.000414948	0.000453705	-0.00030625	9.91e-05	-0.00024603	1.99156e-05	0.000899982	-0.000722265	0.00015936	0.00015182	-0.000122749	9.91e-05	0.000564558	2.2168e-05	0.000552585	0.000659497	-0.000414948	0.000453705	-0.00030625
9.92e-05	0.000688997	-0.00011719	0.000597762	0.000748081	-0.000642241	0.000464309	-0.000485515	9.92e-05	-0.00089767	-0.000766236	2.40811e-05	-0.00149244	-0.000574898	-0.000484247	-0.000784006	9.92e-05	0.000688997	-0.00011719	0.000597762	0.000748081	-0.000642241	0.000464309	-0.000485515
9.93e-05	0.000808348	-4.1997e-05	0.000644879	0.000813932	-0.000602464	0.000551591	-0.000422206	9.93e-05	-0.001299	-0.00120202	-0.000593264	-0.00185222	-0.00111909	-0.000906624	-0.00128828	9.93e-05	0.000808348	-4.1997e-05	0.000644879	0.000813932	-0.000602464	0.000551591	-0.000422206
9.94e-05	0.000835084	0.000172148	0.000719019	0.000850213	-0.000301784	0.000578675	-0.000137537	9.94e-05	-0.00147445	-0.00127531	-0.000922212	-0.00180354	-0.00127758	-0.00108268	-0.00138837	9.94e-05	0.000835084	0.000172148	0.000719019	0.000850213	-0.000301784	0.000578675	-0.000137537
9.95e-05	0.000781353	0.000488936	0.000785011	0.000804226	0.000107303	0.00063035	0.000333993	9.95e-05	-0.00163307	-0.001245	-0.000988702	-0.0016674	-0.00127439	-0.00121376	-0.00131501	9.95e-05	0.000781353	0.000488936	0.000785011	0.000804226	0.000107303	0.00063035	0.000333993
9.96e-05	0.000750864	0.000846995	0.000814727	0.000752002	0.000685831	0.000711241	0.000905002	9.96e-05	-0.00182552	-0.00114642	-0.00100159	-0.00152982	-0.00129142	-0.00140086	-0.00120434	9.96e-05	0.000750864	0.000846995	0.000814727	0.000752002	0.000685831	0.000711241	0.000905002
9.97e-05	0.000661223	0.00125301	0.000859498	0.000675671	0.00122451	0.000754706	0.00144541	9.97e-05	-0.00190667	-0.00102301	-0.00109324	-0.0013578	-0.00119882	-0.00153336	-0.00101372	9.97e-05	0.000661223	0.00125301	0.000859498	0.000675671	0.00122451	0.000754706	0.00144541
9.98e-05	0.000578659	0.00158938	0.000894335	0.000641767	0.00168277	0.000842764	0.00189953	9.98e-05	-0.00174123	-0.00084327	-0.00110392	-0.000964265	-0.000983685	-0.00155769	-0.000967703	9.98e-05	0.000578659	0.00158938	0.000894335	0.000641767	0.00168277	0.000842764	0.00189953
9.99e-05	0.000579019	0.00178894	0.000929137	0.000610993	0.00196155	0.000903093	0.00214338	9.99e-05	-0.00114026	-0.000418462	-0.000751029	-0.000479613	-0.000731471	-0.00101544	-0.00068999	9.99e-05	0.000579019	0.00178894	0.000929137	0.000610993	0.00196155	0.000903093	0.00214338
0.0001	0.000576012	0.00183174	0.000931427	0.000658612	0.00203744	0.000939863	0.0021415	0.0001	-5.42428e-05	0.000312534	-0.000126306	0.000264042	-1.5765e-06	7.4767e-06	9.85356e-05	0.0001	0.000576012	0.00183174	0.000931427	0.000658612	0.00203744	0.000939863	0.0021415
0.0001001	0.000600607	0.00167352	0.000865262	0.000676999	0.00178244	0.000879776	0.00183111	0.0001001	0.00108089	0.00118026	0.000793674	0.00107698	0.00096546	0.0011056	0.00109576	0.0001001	0.000600607	0.00167352	0.000865262	0.000676999	0.00178244	0.000879776	0.00183111
0.0001002	0.000661041	0.00128089	0.00080478	0.000651077	0.00131155	0.000785141	0.00133229	0.0001002	0.00189815	0.00183459	0.00166168	0.00162428	0.00171509	0.00194491	0.00170112	0.0001002	0.000661041	0.00128089	0.00080478	0.000651077	0.00131155	0.000785141	0.00133229
0.0001003	0.000627527	0.000692491	0.000584294	0.000602515	0.000643001	0.000567913	0.000627037	0.0001003	0.0021333	0.00206357	0.00223363	0.0017021	0.0019998	0.00227769	0.00197658	0.0001003	0.000627527	0.000692491	0.000584294	0.000602515	0.000643001	0.000567913	0.000627037
0.0001004	0.000480594	8.6892e-05	0.000323006	0.000416683	-0.000117646	0.000252991	-0.00010644	0.0001004	0.00183448	0.00170307	0.00240201	0.00118715	0.00195268	0.00194338	0.00165547	0.0001004	0.000480594	8.6892e-05	0.000323006	0.000416683	-0.000117646	0.000252991	-0.00010644
0.0001005	0.000251221	-0.000539939	-4.6983e-05	0.000163065	-0.000837628	-0.000107929	-0.000811501	0.0001005	0.00108503	0.000936759	0.00193905	0.000253567	0.00132657	0.00125765	0.000864787	0.0001005	0.000251221	-0.000539939	-4.6983e-05	0.000163065	-0.000837628	-0.000107929	-0.000811501
0.0001006	-8.4077e-05	-0.00101723	-0.000407155	-0.000171319	-0.00137754	-0.000480441	-0.00131335	0.0001006	0.000195767	9.91307e-05	0.00112191	-0.000594917	0.000328428	0.00050558	3.28342e-05	0.0001006	-8.4077e-05	-0.00101723	-0.000407155	-0.000171319	-0.00137754	-0.000480441	-0.00131335
0.0001007	-0.000454432	-0.00124713	-0.000728708	-0.000507176	-0.00161373	-0.000792818	-0.00153164	0.0001007	-0.000587629	-0.000582594	0.000245833	-0.00115376	-0.000577089	-9.05519e-05	-0.00065937	0.0001007	-0.000454432	-0.00124713	-0.000728708	-0.000507176	-0.00161373	-0.000792818	-0.00153164
0.0001008	-0.000832118	-0.00125495	-0.000941944	-0.000790481	-0.00156897	-0.000989958	-0.00141541	0.0001008	-0.000985455	-0.00102028	-0.000481567	-0.00139646	-0.00100905	-0.000520764	-0.00112861	0.0001008	-0.000832118	-0.00125495	-0.000941944	-0.000790481	-0.00156897	-0.000989958	-0.00141541
0.0001009	-0.00109996	-0.00100487	-0.000990736	-0.000982015	-0.00124245	-0.000978822	-0.00106016	0.0001009	-0.00107938	-0.000988316	-0.000853425	-0.00120238	-0.00110224	-0.000652216	-0.00108696	0.0001009	-0.00109996	-0.00100487	-0.000990736	-0.000982015	-0.00124245	-0.000978822	-0.00106016
0.000101	-0.00123158	-0.000550996	-0.000925004	-0.00107479	-0.000687842	-0.000925997	-0.000469141	0.000101	-0.00126562	-0.000777445	-0.000779779	-0.000899511	-0.000915315	-0.000759564	-0.00097366	0.000101	-0.00123158	-0.000550996	-0.000925004	-0.00107479	-0.000687842	-0.000925997	-0.000469141
0.0001011	-0.00124412	-1.8584e-05	-0.000745241	-0.0010562	-5.3582e-05	-0.000722347	0.000183867	0.0001011	-0.00123896	-0.000437486	-0.000675852	-0.000575337	-0.000600671	-0.000797886	-0.000658476	0.0001011	-0.00124412	-1.8584e-05	-0.000745241	-0.0010562	-5.3582e-05	-0.000722347	0.000183867
0.0001012	-0.00114967	0.000464625	-0.000499252	-0.000899635	0.000548145	-0.000450978	0.000778056	0.0001012	-0.00106119	-2.7696e-06	-0.000415711	-0.000157624	-0.000213607	-0.000789692	-0.000160311	0.0001012	-0.00114967	0.000464625	-0.000499252	-0.000899635	0.000548145	-0.000450978	0.000778056
0.0001013	-0.000913493	0.000837061	-0.000240685	-0.000691674	0.00100029	-0.000223243	0.00117821	0.0001013	-0.000725445	0.000432151	5.8339e-06	0.000238505	0.000171867	-0.000545327	0.000257803	0.0001013	-0.000913493	0.000837061	-0.000240685	-0.000691674	0.00100029	-0.000223243	0.00117821
0.0001014	-0.000648128	0.00101325	-5.998e-06	-0.000450948	0.00119983	-9.291e-06	0.00136286	0.0001014	-0.000153843	0.000876723	0.000598243	0.000636809	0.000693987	-0.000109295	0.000691206	0.0001014	-0.000648128	0.00101325	-5.998e-06	-0.000450948	0.00119983	-9.291e-06	0.00136286
0.0001015	-0.000350513	0.000966712	0.000143572	-0.000196912	0.00114406	0.000195891	0.00128219	0.0001015	0.00054462	0.00136491	0.00129487	0.00108749	0.00125466	0.000561895	0.00113544	0.0001015	-0.000350513	0.000966712	0.000143572	-0.000196912	0.00114406	0.000195891	0.00128219
0.0001016	-7.4214e-05	0.000775763	0.000230021	-3.0311e-05	0.000867696	0.000194448	0.000938669	0.0001016	0.00110861	0.00162226	0.00194607	0.000936398	0.00168081	0.00102	0.00130552	0.0001016	-7.4214e-05	0.000775763	0.000230021	-3.0311e-05	0.000867696	0.000194448	0.000938669
0.0001017	0.000101997	0.000411615	0.000157407	8.3333e-05	0.000384267	0.000135993	0.000413501	0.0001017	0.00137266	0.0014097	0.00211694	0.000756536	0.00163788	0.00121825	0.00135773	0.0001017	0.000101997	0.000411615	0.000157407	8.3333e-05	0.000384267	0.000135993	0.000413501
0.0001018	0.000181697	-2.0857e-05	9.3868e-05	0.000116808	-0.000143095	6.1323e-05	-0.000108293	0.0001018	0.0011385	0.000809585	0.00188852	0.000162018	0.00120902	0.00105356	0.000800429	0.0001018	0.000181697	-2.0857e-05	9.3868e-05	0.000116808	-0.000143095	6.1323e-05	-0.000108293
0.0001019	0.000195381	-0.000356237	-2.1461e-05	9.3976e-05	-0.000593835	-0.000102709	-0.000547162	0.0001019	0.000460855	-2.16504e-05	0.00115315	-0.000794588	0.00032778	0.000476448	-6.5077e-05	0.0001019	0.000195381	-0.000356237	-2.1461e-05	9.3976e-05	-0.000593835	-0.000102709	-0.000547162
0.000102	0.000122686	-0.000530167	-4.8726e-05	7.9116e-05	-0.000823512	-0.000144152	-0.000769672	0.000102	-0.000321795	-0.000968106	0.000179742	-0.00169855	-0.00080326	-0.000165757	-0.00100466	0.000102	0.000122686	-0.000530167	-4.8726e-05	7.9116e-05	-0.000823512	-0.000144152	-0.000769672
0.0001021	4.7869e-05	-0.000468527	7.305e-06	9.5589e-05	-0.000816748	-6.5389e-05	-0.000681472	0.0001021	-0.000936029	-0.00172057	-0.000829993	-0.00230465	-0.0017448	-0.000717113	-0.00173429	0.0001021	4.7869e-05	-0.000468527	7.305e-06	9.5589e-05	-0.000816748	-6.5389e-05	-0.000681472
0.0001022	5.5331e-05	-0.000134853	0.00017158	0.000192073	-0.000505948	9.7639e-05	-0.000325024	0.0001022	-0.00121565	-0.00196622	-0.00156427	-0.00239721	-0.00213199	-0.000903071	-0.00209391	0.0001022	5.5331e-05	-0.000134853	0.00017158	0.000192073	-0.000505948	9.7639e-05	-0.000325024
0.0001023	0.000111132	0.000377613	0.000435418	0.000323802	6.574e-05	0.000365666	0.0003019	0.0001023	-0.00107947	-0.00158578	-0.00186836	-0.00161796	-0.00195046	-0.000641694	-0.00177016	0.0001023	0.000111132	0.000377613	0.000435418	0.000323802	6.574e-05	0.000365666	0.0003019
0.0001024	0.00026608	0.00103643	0.000773606	0.000556174	0.00075694	0.000744069	0.00102272	0.0001024	-0.000698055	-0.000761765	-0.00148738	-0.000670088	-0.00120359	-0.000135231	-0.000986094	0.0001024	0.00026608	0.00103643	0.000773606	0.000556174	0.00075694	0.000744069	0.00102272
0.0001025	0.000499624	0.00165792	0.00114579	0.000820519	0.00148238	0.0011112	0.00174981	0.0001025	-0.000287599	0.000311671	-0.000607729	0.000302248	-0.000186049	0.000252583	8.5967e-05	0.0001025	0.000499624	0.00165792	0.00114579	0.000820519	0.00148238	0.0011112	0.00174981
0.0001026	0.000804071	0.00219577	0.00148638	0.00109077	0.00212338	0.00147104	0.00235995	0.0001026	3.65727e-05	0.00129139	0.000448058	0.0012034	0.000861795	0.000496971	0.00110954	0.0001026	0.000804071	0.00219577	0.00148638	0.00109077	0.00212338	0.00147104	0.00235995
0.0001027	0.00107457	0.00250226	0.00167544	0.0013274	0.0024902	0.00171915	0.00269853	0.0001027	0.000334196	0.00195319	0.00135425	0.00184578	0.00169981	0.000570859	0.00179261	0.0001027	0.00107457	0.00250226	0.00167544	0.0013274	0.0024902	0.00171915	0.00269853
0.0001028	0.00130283	0.00250732	0.00175049	0.00145667	0.00252847	0.00173639	0.00267219	0.0001028	0.000413535	0.00230767	0.00195948	0.00192392	0.00211559	0.000519294	0.00212485	0.0001028	0.00130283	0.00250732	0.00175049	0.00145667	0.00252847	0.00173639	0.00267219
0.0001029	0.00142131	0.00216483	0.00163833	0.00143271	0.00224899	0.00158821	0.00231368	0.0001029	0.000305709	0.00217044	0.00237879	0.00166225	0.00210213	0.000455795	0.00195773	0.0001029	0.00142131	0.00216483	0.00163833	0.00143271	0.00224899	0.00158821	0.00231368
0.000103	0.00134794	0.00157444	0.00130063	0.00123763	0.00161634	0.0012334	0.00167723	0.000103	0.000159068	0.00162408	0.00239686	0.000952057	0.00185106	0.000148266	0.00150511	0.000103	0.00134794	0.00157444	0.00130063	0.00123763	0.00161634	0.0012334	0.00167723
0.0001031	0.00111595	0.00083421	0.000836676	0.000906565	0.000815377	0.00074938	0.000845463	0.0001031	-0.000113509	0.000725992	0.00190892	-8.2663e-05	0.00110374	-0.000311113	0.000712374	0.0001031	0.00111595	0.00083421	0.000836676	0.000906565	0.000815377	0.00074938	0.000845463
0.0001032	0.000765728	6.3499e-05	0.000317932	0.000501125	-3.4419e-05	0.000237168	-1.5694e-05	0.0001032	-0.000667017	-0.000445093	0.00101158	-0.00131087	-5.73915e-05	-0.000773804	-0.000462086	0.0001032	0.000765728	6.3499e-05	0.000317932	0.000501125	-3.4419e-05	0.000237168	-1.5694e-05
0.0001033	0.000392681	-0.000536752	-0.000120874	0.000114735	-0.000733052	-0.000175736	-0.000708785	0.0001033	-0.00125283	-0.00170612	-0.000180191	-0.00260395	-0.00134511	-0.00131706	-0.00178573	0.0001033	0.000392681	-0.000536752	-0.000120874	0.000114735	-0.000733052	-0.000175736	-0.000708785
0.0001034	3.5504e-05	-0.000881015	-0.00039599	-0.000165596	-0.00115118	-0.00043375	-0.00110063	0.0001034	-0.00178813	-0.00290985	-0.00150005	-0.00349374	-0.00263172	-0.00175215	-0.00304984	0.0001034	3.5504e-05	-0.000881015	-0.00039599	-0.000165596	-0.00115118	-0.00043375	-0.00110063
0.0001035	-0.000149356	-0.000822858	-0.000362177	-0.000216291	-0.00120624	-0.000452516	-0.00109796	0.0001035	-0.00201379	-0.0036405	-0.0026209	-0.00408327	-0.00345247	-0.00191213	-0.0037758	0.0001035	-0.000149356	-0.000822858	-0.000362177	-0.000216291	-0.00120624	-0.000452516	-0.00109796
0.0001036	-0.000136526	-0.000465261	-0.00012856	-8.3123e-05	-0.000872211	-0.00017548	-0.000689909	0.0001036	-0.00187082	-0.0035692	-0.0033589	-0.00377068	-0.00368938	-0.00161459	-0.00369157	0.0001036	-0.000136526	-0.000465261	-0.00012856	-8.3123e-05	-0.000872211	-0.00017548	-0.000689909
0.0001037	5.5898e-05	0.000193388	0.000321169	0.000242636	-0.000246504	0.00028517	9.298e-06	0.0001037	-0.00138156	-0.00273867	-0.00334437	-0.00270653	-0.00316173	-0.000953432	-0.00290951	0.0001037	5.5898e-05	0.000193388	0.000321169	0.000242636	-0.000246504	0.00028517	9.298e-06
0.0001038	0.000393619	0.000983636	0.000873495	0.000711349	0.000589516	0.000818203	0.000868813	0.0001038	-0.000535896	-0.00129761	-0.00244476	-0.00110207	-0.0018752	6.70112e-05	-0.00157535	0.0001038	0.000393619	0.000983636	0.000873495	0.000711349	0.000589516	0.000818203	0.000868813
0.0001039	0.000825323	0.00176107	0.0014267	0.00118293	0.00140746	0.0013967	0.00173524	0.0001039	0.000376797	0.000525769	-0.000962702	0.000532177	-0.000164723	0.00108303	0.000237521	0.0001039	0.000825323	0.00176107	0.0014267	0.00118293	0.00140746	0.0013967	0.00173524
0.000104	0.0012083	0.00231225	0.00182628	0.00152763	0.00211116	0.0017569	0.00241123	0.000104	0.00109547	0.00225391	0.000715431	0.00208512	0.00155159	0.00181129	0.00200334	0.000104	0.0012083	0.00231225	0.00182628	0.00152763	0.00211116	0.0017569	0.00241123
0.0001041	0.00142204	0.00256963	0.00193012	0.00172366	0.00246083	0.00188918	0.00266138	0.0001041	0.00145284	0.00349121	0.00237896	0.00326564	0.00300176	0.00206627	0.00330265	0.0001041	0.00142204	0.00256963	0.00193012	0.00172366	0.00246083	0.00188918	0.00266138
0.0001042	0.00147382	0.00239948	0.0017976	0.00160454	0.00242359	0.00175151	0.00255743	0.0001042	0.00148423	0.00398401	0.00358765	0.00356363	0.00382354	0.00192424	0.00383887	0.0001042	0.00147382	0.00239948	0.0017976	0.00160454	0.00242359	0.00175151	0.00255743
0.0001043	0.00122401	0.0018223	0.00132055	0.00120741	0.00195541	0.00126705	0.00202258	0.0001043	0.00108109	0.00368087	0.00411889	0.00302484	0.00382155	0.0013082	0.00360354	0.0001043	0.00122401	0.0018223	0.00132055	0.00120741	0.00195541	0.00126705	0.00202258
0.0001044	0.00073407	0.000919046	0.000550899	0.000556598	0.00110135	0.000505269	0.00111949	0.0001044	0.000305254	0.00257218	0.0038028	0.00173491	0.00300081	0.000314109	0.00253742	0.0001044	0.00073407	0.000919046	0.000550899	0.000556598	0.00110135	0.000505269	0.00111949
0.0001045	3.2918e-05	-0.000165365	-0.000313292	-0.000241458	6.7902e-05	-0.000353284	9.24e-06	0.0001045	-0.000632907	0.00104702	0.00267641	-5.59364e-05	0.00149154	-0.000790103	0.00106449	0.0001045	3.2918e-05	-0.000165365	-0.000313292	-0.000241458	6.7902e-05	-0.000353284	9.24e-06
0.0001046	-0.000723586	-0.00121605	-0.00119401	-0.00109439	-0.00103996	-0.0012168	-0.00105173	0.0001046	-0.00159697	-0.000779978	0.00102267	-0.00184216	-0.000329829	-0.00190669	-0.000686668	0.0001046	-0.000723586	-0.00121605	-0.00119401	-0.00109439	-0.00103996	-0.0012168	-0.00105173
0.0001047	-0.00140487	-0.00194641	-0.00183309	-0.00170603	-0.0018841	-0.00191253	-0.00186208	0.0001047	-0.00234338	-0.00265468	-0.000843462	-0.00352497	-0.00215173	-0.00284085	-0.00257075	0.0001047	-0.00140487	-0.00194641	-0.00183309	-0.00170603	-0.0018841	-0.00191253	-0.00186208
0.0001048	-0.00186092	-0.00229663	-0.00211139	-0.00201641	-0.00230925	-0.00213952	-0.0022627	0.0001048	-0.00282451	-0.00418478	-0.00267714	-0.00486835	-0.00374115	-0.00329564	-0.00425977	0.0001048	-0.00186092	-0.00229663	-0.00211139	-0.00201641	-0.00230925	-0.00213952	-0.0022627
0.0001049	-0.00195099	-0.00207858	-0.00193739	-0.00196696	-0.0022743	-0.00194195	-0.002137	0.0001049	-0.00294471	-0.00495276	-0.00404952	-0.00540043	-0.00482035	-0.00313437	-0.00508731	0.0001049	-0.00195099	-0.00207858	-0.00193739	-0.00196696	-0.0022743	-0.00194195	-0.002137
0.000105	-0.00163087	-0.001364	-0.0013574	-0.00147619	-0.00170098	-0.00134944	-0.00151413	0.000105	-0.00248687	-0.00480232	-0.00472486	-0.00497357	-0.00497992	-0.0024587	-0.00497265	0.000105	-0.00163087	-0.001364	-0.0013574	-0.00147619	-0.00170098	-0.00134944	-0.00151413
0.0001051	-0.000970726	-0.000277914	-0.00041109	-0.000631289	-0.000707062	-0.000390023	-0.000418518	0.0001051	-0.00151769	-0.00371414	-0.00448989	-0.00353233	-0.00415272	-0.00124364	-0.00393653	0.0001051	-0.000970726	-0.000277914	-0.00041109	-0.000631289	-0.000707062	-0.000390023	-0.000418518
0.0001052	-4.6038e-05	0.00101014	0.000736415	0.000405121	0.000559058	0.00074081	0.000854859	0.0001052	-0.000193197	-0.00181392	-0.00322901	-0.00152307	-0.00239279	0.000303012	-0.00210335	0.0001052	-4.6038e-05	0.00101014	0.000736415	0.000405121	0.000559058	0.00074081	0.000854859
0.0001053	0.000972917	0.00224819	0.00183327	0.00147086	0.0018144	0.0017806	0.00214578	0.0001053	0.00114583	0.000526955	-0.00129463	0.000743231	-0.000106	0.00191306	0.000263026	0.0001053	0.000972917	0.00224819	0.00183327	0.00147086	0.0018144	0.0017806	0.00214578
0.0001054	0.00186633	0.00316899	0.0026936	0.00233784	0.00286871	0.00259782	0.003152	0.0001054	0.00241125	0.00291694	0.00110311	0.00307759	0.00209392	0.00330924	0.00268638	0.0001054	0.00186633	0.00316899	0.0026936	0.00233784	0.00286871	0.00259782	0.003152
0.0001055	0.00243298	0.00364189	0.0031194	0.00280678	0.00345998	0.00302543	0.00369692	0.0001055	0.00325905	0.00483324	0.00343735	0.00481942	0.00422799	0.00413652	0.00460203	0.0001055	0.00243298	0.00364189	0.0031194	0.00280678	0.00345998	0.00302543	0.00369692
0.0001056	0.00256769	0.00351475	0.0029918	0.00278022	0.0034818	0.00288834	0.00365749	0.0001056	0.0034981	0.00589494	0.0052222	0.00564831	0.00567538	0.00418779	0.00571505	0.0001056	0.00256769	0.00351475	0.0029918	0.00278022	0.0034818	0.00288834	0.00365749
0.0001057	0.00222716	0.00280836	0.00234061	0.00222814	0.00293162	0.00222981	0.00297314	0.0001057	0.00303568	0.00593944	0.00613556	0.00528686	0.00599983	0.00347933	0.00586555	0.0001057	0.00222716	0.00280836	0.00234061	0.00222814	0.00293162	0.00222981	0.00297314
0.0001058	0.00140189	0.00163572	0.00122484	0.00122183	0.00184947	0.00118035	0.00183223	0.0001058	0.00203005	0.00488543	0.00598382	0.00390828	0.00519233	0.00225481	0.00483306	0.0001058	0.00140189	0.00163572	0.00122484	0.00122183	0.00184947	0.00118035	0.00183223
0.0001059	0.000267528	0.000193077	-0.000113593	-4.3766e-05	0.000505105	-0.000128074	0.000414488	0.0001059	0.000743871	0.0029406	0.00474886	0.00182902	0.00344902	0.000519793	0.00294965	0.0001059	0.000267528	0.000193077	-0.000113593	-4.3766e-05	0.000505105	-0.000128074	0.000414488
0.000106	-0.000969668	-0.00125091	-0.00144936	-0.00133184	-0.00093275	-0.00142082	-0.00105208	0.000106	-0.000798664	0.000386024	0.00276739	-0.000562128	0.00102898	-0.00120805	0.000377353	0.000106	-0.000969668	-0.00125091	-0.00144936	-0.00133184	-0.00093275	-0.00142082	-0.00105208
0.0001061	-0.00202415	-0.00233043	-0.00240274	-0.00232548	-0.00212755	-0.00237728	-0.00216967	0.0001061	-0.00214883	-0.00196436	0.00029437	-0.00287625	-0.00138354	-0.00265863	-0.00201348	0.0001061	-0.00202415	-0.00233043	-0.00240274	-0.00232548	-0.00212755	-0.00237728	-0.00216967
0.0001062	-0.00267209	-0.0028248	-0.00286946	-0.00287452	-0.00278941	-0.00282272	-0.00280241	0.0001062	-0.00307432	-0.00391706	-0.00207269	-0.00476821	-0.00349968	-0.00359954	-0.00392972	0.0001062	-0.00267209	-0.0028248	-0.00286946	-0.00287452	-0.00278941	-0.00282272	-0.00280241
0.0001063	-0.00276573	-0.00271456	-0.00271784	-0.00279554	-0.0028449	-0.00267121	-0.0027141	0.0001063	-0.00339879	-0.0051846	-0.00394338	-0.00574296	-0.00498223	-0.00384313	-0.00522569	0.0001063	-0.00276573	-0.00271456	-0.00271784	-0.00279554	-0.0028449	-0.00267121	-0.0027141
0.0001064	-0.00227123	-0.00188921	-0.00195148	-0.00211993	-0.0022579	-0.00191742	-0.00205221	0.0001064	-0.00312012	-0.0054711	-0.00502385	-0.00561328	-0.00548984	-0.00325651	-0.00566681	0.0001064	-0.00227123	-0.00188921	-0.00195148	-0.00211993	-0.0022579	-0.00191742	-0.00205221
0.0001065	-0.00132124	-0.000638568	-0.00073873	-0.000954193	-0.00115567	-0.000739631	-0.000859371	0.0001065	-0.0022527	-0.00466274	-0.00509486	-0.004425	-0.00494662	-0.00212958	-0.00491546	0.0001065	-0.00132124	-0.000638568	-0.00073873	-0.000954193	-0.00115567	-0.000739631	-0.000859371
0.0001066	-2.8122e-05	0.00083627	0.00068856	0.000402593	0.00022022	0.000649846	0.000544218	0.0001066	-0.000896826	-0.0029151	-0.00412317	-0.00232167	-0.00341534	-0.0004068	-0.00313429	0.0001066	-2.8122e-05	0.00083627	0.00068856	0.000402593	0.00022022	0.000649846	0.000544218
0.0001067	0.00132103	0.0022426	0.00204826	0.00179573	0.00163201	0.00199986	0.00197513	0.0001067	0.000619609	-0.00048322	-0.0023012	-8.23503e-05	-0.00116769	0.00137664	-0.000708026	0.0001067	0.00132103	0.0022426	0.00204826	0.00179573	0.00163201	0.00199986	0.00197513
0.0001068	0.00241024	0.00332204	0.00310236	0.00285728	0.00274339	0.00298199	0.00306853	0.0001068	0.00209928	0.00199376	0.000122176	0.00219441	0.00129135	0.00305484	0.00174874	0.0001068	0.00241024	0.00332204	0.00310236	0.00285728	0.00274339	0.00298199	0.00306853
0.0001069	0.0031188	0.00382524	0.00362002	0.00345042	0.00341807	0.0034795	0.00366161	0.0001069	0.00325697	0.00422253	0.00264968	0.00428688	0.0036585	0.00429678	0.00396707	0.0001069	0.0031188	0.00382524	0.00362002	0.00345042	0.00341807	0.0034795	0.00366161
0.000107	0.00328108	0.00370108	0.00351116	0.0034465	0.00349713	0.00338271	0.00365626	0.000107	0.00386524	0.00572273	0.0047895	0.00562803	0.00539829	0.0047405	0.00554892	0.000107	0.00328108	0.00370108	0.00351116	0.0034465	0.00349713	0.00338271	0.00365626
0.0001071	0.00284087	0.00297402	0.00282398	0.00282945	0.00296896	0.00264465	0.00303281	0.0001071	0.00377975	0.00624133	0.00609013	0.00564418	0.00617497	0.00436286	0.00619915	0.0001071	0.00284087	0.00297402	0.00282398	0.00282945	0.00296896	0.00264465	0.00303281
0.0001072	0.0018559	0.0017549	0.00159816	0.00169158	0.00191592	0.0014734	0.00189405	0.0001072	0.00295658	0.00554415	0.00637377	0.00469846	0.00582375	0.00327544	0.00556221	0.0001072	0.0018559	0.0017549	0.00159816	0.00169158	0.00191592	0.0014734	0.00189405
0.0001073	0.000561179	0.00020997	8.2986e-05	0.000220482	0.000507605	3.3075e-05	0.000417666	0.0001073	0.00138864	0.00383336	0.00554694	0.00288383	0.00436597	0.00140605	0.00397368	0.0001073	0.000561179	0.00020997	8.2986e-05	0.000220482	0.000507605	3.3075e-05	0.000417666
0.0001074	-0.000949567	-0.00130008	-0.00145679	-0.00130387	-0.000965118	-0.00143915	-0.00107732	0.0001074	-0.000371039	0.00149054	0.00372021	0.000458528	0.00205147	-0.000678187	0.00164173	0.0001074	-0.000949567	-0.00130008	-0.00145679	-0.00130387	-0.000965118	-0.00143915	-0.00107732
0.0001075	-0.00222392	-0.00251114	-0.00266386	-0.00255691	-0.00224606	-0.00261614	-0.00230353	0.0001075	-0.00207176	-0.00110538	0.00125374	-0.00217964	-0.000470213	-0.00259794	-0.00108892	0.0001075	-0.00222392	-0.00251114	-0.00266386	-0.00255691	-0.00224606	-0.00261614	-0.00230353
0.0001076	-0.0030666	-0.0031927	-0.00331482	-0.0033029	-0.00303007	-0.00320219	-0.0030504	0.0001076	-0.00353345	-0.00358332	-0.00146563	-0.00450636	-0.00300597	-0.00416265	-0.00354853	0.0001076	-0.0030666	-0.0031927	-0.00331482	-0.0033029	-0.00303007	-0.00320219	-0.0030504
0.0001077	-0.00328452	-0.00318651	-0.00331316	-0.00338175	-0.00322281	-0.00319795	-0.00312839	0.0001077	-0.00453796	-0.00542252	-0.00383359	-0.00606959	-0.00508	-0.00501312	-0.00541687	0.0001077	-0.00328452	-0.00318651	-0.00331316	-0.00338175	-0.00322281	-0.00319795	-0.00312839
0.0001078	-0.00283753	-0.00247918	-0.00257402	-0.00274965	-0.00273867	-0.00252853	-0.0025439	0.0001078	-0.00476687	-0.00628403	-0.00551453	-0.00655425	-0.00619044	-0.00495822	-0.00646827	0.0001078	-0.00283753	-0.00247918	-0.00257402	-0.00274965	-0.00273867	-0.00252853	-0.0025439
0.0001079	-0.00181303	-0.00128815	-0.00133336	-0.00153785	-0.00170417	-0.00129023	-0.00144044	0.0001079	-0.00415788	-0.00601899	-0.00624436	-0.00612613	-0.0063173	-0.00421462	-0.00629481	0.0001079	-0.00181303	-0.00128815	-0.00133336	-0.00153785	-0.00170417	-0.00129023	-0.00144044
0.000108	-0.000416235	0.000206544	0.000187872	-3.3794e-05	-0.000370895	0.000166356	1.144e-05	0.000108	-0.00311147	-0.00492017	-0.00577689	-0.00479345	-0.0053778	-0.00275539	-0.00516621	0.000108	-0.000416235	0.000206544	0.000187872	-3.3794e-05	-0.000370895	0.000166356	1.144e-05
0.0001081	0.00104501	0.00166843	0.00166414	0.00146759	0.00105532	0.00157248	0.00141296	0.0001081	-0.00150098	-0.00287335	-0.00433105	-0.00260341	-0.00350245	-0.000772037	-0.00312031	0.0001081	0.00104501	0.00166843	0.00166414	0.00146759	0.00105532	0.00157248	0.00141296
0.0001082	0.00224819	0.00278028	0.00276473	0.00264026	0.00222193	0.00265345	0.00253826	0.0001082	0.000310309	-0.000306452	-0.00218881	-0.000151092	-0.00106725	0.00126184	-0.000604796	0.0001082	0.00224819	0.00278028	0.00276473	0.00264026	0.00222193	0.00265345	0.00253826
0.0001083	0.00297624	0.00331696	0.00331215	0.00324654	0.00288767	0.00317647	0.00314373	0.0001083	0.00200645	0.00222822	0.000377662	0.00219597	0.0014439	0.00302034	0.00189697	0.0001083	0.00297624	0.00331696	0.00331215	0.00324654	0.00288767	0.00317647	0.00314373
0.0001084	0.00307891	0.00323904	0.00319024	0.0031936	0.00300395	0.00303864	0.00315879	0.0001084	0.00328959	0.0043061	0.00291091	0.00413944	0.0036856	0.00422024	0.00398901	0.0001084	0.00307891	0.00323904	0.00319024	0.0031936	0.00300395	0.00303864	0.00315879
0.0001085	0.00250579	0.00253248	0.00243174	0.00248061	0.00251468	0.00230523	0.00254442	0.0001085	0.00394226	0.00554041	0.00491574	0.00525108	0.00525252	0.00471211	0.0053479	0.0001085	0.00250579	0.00253248	0.00243174	0.00248061	0.00251468	0.00230523	0.00254442
0.0001086	0.00146477	0.00137777	0.00120402	0.00125369	0.00157358	0.00116807	0.00150371	0.0001086	0.00382813	0.00581902	0.00595156	0.00520281	0.00586618	0.00428301	0.00572006	0.0001086	0.00146477	0.00137777	0.00120402	0.00125369	0.00157358	0.00116807	0.00150371
0.0001087	0.000102022	1.4697e-05	-0.000201474	-0.000159558	0.000313525	-0.000272228	0.000282623	0.0001087	0.00297776	0.00501159	0.00598005	0.00425027	0.0053433	0.00304673	0.00489527	0.0001087	0.000102022	1.4697e-05	-0.000201474	-0.000159558	0.000313525	-0.000272228	0.000282623
0.0001088	-0.00127437	-0.0012126	-0.00157089	-0.00156651	-0.00090686	-0.00157123	-0.000948963	0.0001088	0.00156985	0.00335654	0.00499795	0.00244294	0.00380799	0.00131051	0.0033393	0.0001088	-0.00127437	-0.0012126	-0.00157089	-0.00156651	-0.00090686	-0.00157123	-0.000948963
0.0001089	-0.00237094	-0.00214649	-0.0025437	-0.00262438	-0.00187201	-0.00247242	-0.00189228	0.0001089	-0.000182421	0.00115244	0.00316181	0.000216797	0.00165631	-0.00065152	0.00112348	0.0001089	-0.00237094	-0.00214649	-0.0025437	-0.00262438	-0.00187201	-0.00247242	-0.00189228
0.000109	-0.00300051	-0.00254057	-0.0029903	-0.00313693	-0.00237498	-0.00290255	-0.00231816	0.000109	-0.00195426	-0.00124123	0.000821865	-0.00217257	-0.000586277	-0.00257513	-0.00134725	0.000109	-0.00300051	-0.00254057	-0.0029903	-0.00313693	-0.00237498	-0.00290255	-0.00231816
0.0001091	-0.0030193	-0.00231077	-0.00284228	-0.00304883	-0.00235171	-0.00271995	-0.00218194	0.0001091	-0.00327166	-0.00332196	-0.00164072	-0.00423626	-0.00282128	-0.00405052	-0.00338445	0.0001091	-0.0030193	-0.00231077	-0.00284228	-0.00304883	-0.00235171	-0.00271995	-0.00218194
0.0001092	-0.00248742	-0.00161284	-0.00207758	-0.00233964	-0.0018038	-0.00191445	-0.0015998	0.0001092	-0.00427221	-0.00490002	-0.00366166	-0.00545053	-0.00456471	-0.00467925	-0.00494389	0.0001092	-0.00248742	-0.00161284	-0.00207758	-0.00233964	-0.0018038	-0.00191445	-0.0015998
0.0001093	-0.00142285	-0.00053441	-0.000924752	-0.00120067	-0.000879761	-0.00084806	-0.000612049	0.0001093	-0.00448276	-0.00558084	-0.00502806	-0.00582509	-0.00551271	-0.00450593	-0.00569752	0.0001093	-0.00142285	-0.00053441	-0.000924752	-0.00120067	-0.000879761	-0.00084806	-0.000612049
0.0001094	-0.000164135	0.000663822	0.000432679	0.00018114	0.000231653	0.000403564	0.000528285	0.0001094	-0.00382363	-0.0051401	-0.00539015	-0.00522424	-0.00542669	-0.0035317	-0.00532255	0.0001094	-0.000164135	0.000663822	0.000432679	0.00018114	0.000231653	0.000403564	0.000528285
0.0001095	0.00110688	0.00176913	0.00165164	0.00146847	0.00129734	0.00159516	0.00159376	0.0001095	-0.0025064	-0.00377502	-0.0047212	-0.003754	-0.00422989	-0.00196015	-0.00395925	0.0001095	0.00110688	0.00176913	0.00165164	0.00146847	0.00129734	0.00159516	0.00159376
0.0001096	0.00205811	0.00251962	0.00250807	0.00242009	0.00209017	0.00240278	0.00236024	0.0001096	-0.000726601	-0.00186421	-0.00317238	-0.0016321	-0.00240029	-0.000109362	-0.00200195	0.0001096	0.00205811	0.00251962	0.00250807	0.00242009	0.00209017	0.00240278	0.00236024
0.0001097	0.00257686	0.002826	0.00287185	0.00283069	0.00246344	0.00270875	0.00268247	0.0001097	0.00108706	0.000454561	-0.00111586	0.000684211	-0.000174245	0.001818	0.00032938	0.0001097	0.00257686	0.002826	0.00287185	0.00283069	0.00246344	0.00270875	0.00268247
0.0001098	0.00253844	0.00263727	0.00264405	0.00269803	0.00238896	0.00253561	0.00255838	0.0001098	0.00264682	0.00262301	0.00128018	0.00252624	0.00205823	0.00347559	0.00234759	0.0001098	0.00253844	0.00263727	0.00264405	0.00269803	0.00238896	0.00253561	0.00255838
0.0001099	0.0019554	0.00200439	0.00198216	0.00202334	0.00193954	0.00184769	0.00203669	0.0001099	0.00369984	0.0041648	0.0033026	0.0039435	0.00382881	0.00432347	0.00387606	0.0001099	0.0019554	0.00200439	0.00198216	0.00202334	0.00193954	0.00184769	0.00203669
0.00011	0.00108286	0.00117726	0.00100919	0.00103215	0.00117578	0.000871701	0.00123342	0.00011	0.00400692	0.0049718	0.00474273	0.00460175	0.00488591	0.00444292	0.00481922	0.00011	0.00108286	0.00117726	0.00100919	0.00103215	0.00117578	0.000871701	0.00123342
0.0001101	2.694e-05	0.000203781	-6.649e-05	-8.636e-05	0.000355615	-0.000122235	0.000369801	0.0001101	0.00358952	0.00491296	0.00531315	0.00433562	0.00504465	0.00370732	0.00478109	0.0001101	2.694e-05	0.000203781	-6.649e-05	-8.636e-05	0.000355615	-0.000122235	0.000369801
0.0001102	-0.00092776	-0.000532768	-0.000929238	-0.00104813	-0.000397494	-0.000969141	-0.00037459	0.0001102	0.00259873	0.00402537	0.00503621	0.00336981	0.00426362	0.00243917	0.00394556	0.0001102	-0.00092776	-0.000532768	-0.000929238	-0.00104813	-0.000397494	-0.000969141	-0.00037459
0.0001103	-0.00158388	-0.00100581	-0.00147463	-0.00166593	-0.000842837	-0.00146478	-0.000817136	0.0001103	0.00114026	0.00246854	0.0038877	0.0018582	0.00292113	0.000897442	0.0023571	0.0001103	-0.00158388	-0.00100581	-0.00147463	-0.00166593	-0.000842837	-0.00146478	-0.000817136
0.0001104	-0.00181085	-0.00102346	-0.00155679	-0.00181253	-0.000976028	-0.00153686	-0.000895093	0.0001104	-0.000524264	0.000567606	0.00218414	-0.000123481	0.0011465	-0.00073688	0.000478243	0.0001104	-0.00181085	-0.00102346	-0.00155679	-0.00181253	-0.000976028	-0.00153686	-0.000895093
0.0001105	-0.00156252	-0.000663472	-0.00119279	-0.00147337	-0.000728473	-0.00114404	-0.000613338	0.0001105	-0.00199088	-0.00119372	0.000347552	-0.00191035	-0.000759784	-0.00219906	-0.00129148	0.0001105	-0.00156252	-0.000663472	-0.00119279	-0.00147337	-0.000728473	-0.00114404	-0.000613338
0.0001106	-0.000878251	0.00010227	-0.000378487	-0.000678131	-0.000130516	-0.000381037	4.1863e-05	0.0001106	-0.00303988	-0.0026805	-0.00141632	-0.00328386	-0.00239219	-0.00309666	-0.0027673	0.0001106	-0.000878251	0.00010227	-0.000378487	-0.000678131	-0.000130516	-0.000381037	4.1863e-05
0.0001107	0.00013627	0.00100153	0.000648679	0.000391213	0.000658548	0.000654794	0.000891871	0.0001107	-0.00352948	-0.00354824	-0.00279688	-0.00396891	-0.0035238	-0.00338396	-0.00366785	0.0001107	0.00013627	0.00100153	0.000648679	0.000391213	0.000658548	0.000654794	0.000891871
0.0001108	0.00122893	0.00187034	0.00169444	0.00150303	0.00148894	0.00166431	0.00173922	0.0001108	-0.00335859	-0.00368832	-0.00347021	-0.00396727	-0.00391422	-0.00295267	-0.00385779	0.0001108	0.00122893	0.00187034	0.00169444	0.00150303	0.00148894	0.00166431	0.00173922
0.0001109	0.00218517	0.00254361	0.00254102	0.0024388	0.00213111	0.00244552	0.00237098	0.0001109	-0.00253949	-0.0031491	-0.00341762	-0.00321795	-0.00328694	-0.00197016	-0.00326276	0.0001109	0.00218517	0.00254361	0.00254102	0.0024388	0.00213111	0.00244552	0.00237098
0.000111	0.00279413	0.0028287	0.00299097	0.00297915	0.0025182	0.00288073	0.00273962	0.000111	-0.00120652	-0.00192252	-0.00262898	-0.00185407	-0.00222062	-0.000608243	-0.00200293	0.000111	0.00279413	0.0028287	0.00299097	0.00297915	0.0025182	0.00288073	0.00273962
0.0001111	0.00293874	0.00270485	0.00296398	0.00302736	0.00249708	0.00279493	0.0026301	0.0001111	0.000339036	-0.000362213	-0.00129894	-0.000360961	-0.000710411	0.00093545	-0.000580995	0.0001111	0.00293874	0.00270485	0.00296398	0.00302736	0.00249708	0.00279493	0.0026301
0.0001112	0.00259069	0.00225526	0.00249401	0.00263221	0.00209034	0.00232132	0.00218561	0.0001112	0.00171628	0.00124512	0.000271864	0.00111476	0.000859482	0.00220983	0.00107481	0.0001112	0.00259069	0.00225526	0.00249401	0.00263221	0.00209034	0.00232132	0.00218561
0.0001113	0.00186323	0.00151027	0.00171698	0.00186529	0.00147369	0.00158513	0.00152389	0.0001113	0.00271471	0.00252167	0.00179883	0.00229109	0.0022465	0.00307136	0.00238871	0.0001113	0.00186323	0.00151027	0.00171698	0.00186529	0.00147369	0.00158513	0.00152389
0.0001114	0.00100686	0.000739628	0.000850215	0.000926602	0.000700388	0.000724419	0.000781808	0.0001114	0.00315011	0.00327581	0.00303915	0.00278755	0.00313122	0.00326986	0.00309656	0.0001114	0.00100686	0.000739628	0.000850215	0.000926602	0.000700388	0.000724419	0.000781808
0.0001115	0.000153779	0.000112956	2.7127e-05	4.7978e-05	9.1293e-05	-5.2207e-05	0.000152756	0.0001115	0.00290162	0.00337955	0.00364515	0.00263523	0.00340726	0.00284238	0.00321123	0.0001115	0.000153779	0.000112956	2.7127e-05	4.7978e-05	9.1293e-05	-5.2207e-05	0.000152756
0.0001116	-0.00051435	-0.000294952	-0.000510264	-0.000600719	-0.000327197	-0.000553583	-0.000233176	0.0001116	0.00197802	0.00275215	0.00359091	0.00216221	0.00297699	0.00179048	0.00272628	0.0001116	-0.00051435	-0.000294952	-0.000510264	-0.000600719	-0.000327197	-0.000553583	-0.000233176
0.0001117	-0.000844502	-0.000382671	-0.000748919	-0.000895221	-0.00043035	-0.000723322	-0.000298139	0.0001117	0.000725345	0.00175393	0.00299052	0.00121484	0.00208244	0.000565985	0.00172614	0.0001117	-0.000844502	-0.000382671	-0.000748919	-0.000895221	-0.00043035	-0.000723322	-0.000298139
0.0001118	-0.000838635	-0.000154502	-0.000581128	-0.000830915	-0.000239395	-0.000591016	-5.3006e-05	0.0001118	-0.000554087	0.000550799	0.00181746	4.82516e-05	0.000897041	-0.000639129	0.000493557	0.0001118	-0.000838635	-0.000154502	-0.000581128	-0.000830915	-0.000239395	-0.000591016	-5.3006e-05
0.0001119	-0.000448021	0.000342272	-0.000104895	-0.000385315	0.000219679	-0.000100083	0.000408649	0.0001119	-0.00167103	-0.000588709	0.000552255	-0.00120425	-0.000328017	-0.00168461	-0.000648652	0.0001119	-0.000448021	0.000342272	-0.000104895	-0.000385315	0.000219679	-0.000100083	0.000408649
0.000112	0.000210652	0.000978756	0.000571016	0.000304966	0.000791415	0.000586075	0.000998089	0.000112	-0.00240596	-0.0014952	-0.000568891	-0.00205207	-0.00137984	-0.00222669	-0.00157034	0.000112	0.000210652	0.000978756	0.000571016	0.000304966	0.000791415	0.000586075	0.000998089
0.0001121	0.000936236	0.00161422	0.00128568	0.00107717	0.00136048	0.00129174	0.00157094	0.0001121	-0.00262812	-0.00203014	-0.00139508	-0.00240419	-0.00205014	-0.00221175	-0.00214337	0.0001121	0.000936236	0.00161422	0.00128568	0.00107717	0.00136048	0.00129174	0.00157094
0.0001122	0.00162154	0.0020654	0.00186945	0.0017467	0.00181884	0.00185852	0.00201655	0.0001122	-0.00234758	-0.0021614	-0.00187063	-0.00230161	-0.0022048	-0.00176033	-0.00231676	0.0001122	0.00162154	0.0020654	0.00186945	0.0017467	0.00181884	0.00185852	0.00201655
0.0001123	0.00203526	0.00220468	0.00216284	0.00214286	0.00198216	0.00214139	0.00214521	0.0001123	-0.00150764	-0.00171729	-0.00187473	-0.00173052	-0.0018278	-0.000915644	-0.00186317	0.0001123	0.00203526	0.00220468	0.00216284	0.00214286	0.00198216	0.00214139	0.00214521
0.0001124	0.00213695	0.00200642	0.00204987	0.00213772	0.00188635	0.00197321	0.00199169	0.0001124	-0.000560896	-0.000901829	-0.00135968	-0.0009347	-0.00112495	5.58912e-05	-0.00105761	0.0001124	0.00213695	0.00200642	0.00204987	0.00213772	0.00188635	0.00197321	0.00199169
0.0001125	0.001737	0.00144405	0.00158955	0.00172207	0.00138071	0.0014742	0.0014542	0.0001125	0.000440929	2.8309e-06	-0.00049571	-0.000208878	-0.000300745	0.000961279	-0.000234538	0.0001125	0.001737	0.00144405	0.00158955	0.00172207	0.00138071	0.0014742	0.0014542
0.0001126	0.0010724	0.000606144	0.000791345	0.000963813	0.000632605	0.000738876	0.000665853	0.0001126	0.00130332	0.00077567	0.000359364	0.000519923	0.000513574	0.00161907	0.000600739	0.0001126	0.0010724	0.000606144	0.000791345	0.000963813	0.000632605	0.000738876	0.000665853
0.0001127	0.0001048	-0.00034033	-0.000185586	-1.622e-06	-0.000270929	-0.000263715	-0.000222665	0.0001127	0.00175573	0.00141816	0.00104048	0.000995695	0.00115927	0.00184878	0.00135547	0.0001127	0.0001048	-0.00034033	-0.000185586	-1.622e-06	-0.000270929	-0.000263715	-0.000222665
0.0001128	-0.000891118	-0.00118437	-0.0011208	-0.001026	-0.00113732	-0.00120608	-0.00111657	0.0001128	0.00173566	0.00161581	0.00153924	0.000958633	0.00144948	0.00167072	0.00150794	0.0001128	-0.000891118	-0.00118437	-0.0011208	-0.001026	-0.00113732	-0.00120608	-0.00111657
0.0001129	-0.00177004	-0.00181763	-0.00187054	-0.00185726	-0.00183681	-0.00189452	-0.00176314	0.0001129	0.00126448	0.00137655	0.00165819	0.000807335	0.00134572	0.00112343	0.00119657	0.0001129	-0.00177004	-0.00181763	-0.00187054	-0.00185726	-0.00183681	-0.00189452	-0.00176314
0.000113	-0.00234588	-0.0020929	-0.00227224	-0.00237933	-0.00215335	-0.00229672	-0.00207812	0.000113	0.000355019	0.000747416	0.00146534	0.00023209	0.000863866	0.000172493	0.000623583	0.000113	-0.00234588	-0.0020929	-0.00227224	-0.00237933	-0.00215335	-0.00229672	-0.00207812
0.0001131	-0.00255388	-0.00195863	-0.00229519	-0.00249133	-0.00214433	-0.00230699	-0.00197781	0.0001131	-0.000707846	2.5347e-06	0.000824042	-0.000560969	0.000197045	-0.000886501	-9.50008e-05	0.0001131	-0.00255388	-0.00195863	-0.00229519	-0.00249133	-0.00214433	-0.00230699	-0.00197781
0.0001132	-0.0023544	-0.00150965	-0.00194699	-0.0021828	-0.00172306	-0.00187021	-0.00155215	0.0001132	-0.00161525	-0.000645604	8.95498e-05	-0.00122619	-0.000604532	-0.00169115	-0.000776514	0.0001132	-0.0023544	-0.00150965	-0.00194699	-0.0021828	-0.00172306	-0.00187021	-0.00155215
0.0001133	-0.00182638	-0.000789039	-0.00131201	-0.00162017	-0.00107384	-0.00124902	-0.000859791	0.0001133	-0.00220811	-0.00119275	-0.000570076	-0.00162469	-0.00122642	-0.00206181	-0.00135478	0.0001133	-0.00182638	-0.000789039	-0.00131201	-0.00162017	-0.00107384	-0.00124902	-0.000859791
0.0001134	-0.00106803	-1.283e-05	-0.000512165	-0.000833786	-0.000304578	-0.000456789	-5.1053e-05	0.0001134	-0.00232739	-0.00149442	-0.000833129	-0.00176574	-0.00138124	-0.00204077	-0.00165256	0.0001134	-0.00106803	-1.283e-05	-0.000512165	-0.000833786	-0.000304578	-0.000456789	-5.1053e-05
0.0001135	-0.000233004	0.000763019	0.000274128	-1.1512e-05	0.000494406	0.000321749	0.000713452	0.0001135	-0.0019077	-0.00117052	-0.000926661	-0.00141787	-0.000976953	-0.00141574	-0.0012497	0.0001135	-0.000233004	0.000763019	0.000274128	-1.1512e-05	0.000494406	0.000321749	0.000713452
0.0001136	0.00050587	0.00134251	0.000922759	0.000715256	0.00112393	0.000944432	0.00130122	0.0001136	-0.00104266	-0.000426897	-0.000581101	-0.000656635	-0.000496207	-0.000412711	-0.000540329	0.0001136	0.00050587	0.00134251	0.000922759	0.000715256	0.00112393	0.000944432	0.00130122
0.0001137	0.00104584	0.0016309	0.00133613	0.00118549	0.00151146	0.00130292	0.00161009	0.0001137	0.000124476	0.000404991	2.37283e-05	0.000240872	0.00022088	0.000887076	0.000225093	0.0001137	0.00104584	0.0016309	0.00133613	0.00118549	0.00151146	0.00130292	0.00161009
0.0001138	0.00129283	0.00163365	0.00140194	0.00137339	0.00157601	0.00135166	0.00167443	0.0001138	0.00131145	0.00132523	0.000842585	0.00118713	0.00101484	0.00198654	0.00116351	0.0001138	0.00129283	0.00163365	0.00140194	0.00137339	0.00157601	0.00135166	0.00167443
0.0001139	0.00112812	0.00132674	0.00114821	0.00117051	0.00133439	0.00108027	0.00139857	0.0001139	0.00213011	0.00195564	0.00168506	0.00179883	0.00177453	0.00268561	0.00181721	0.0001139	0.00112812	0.00132674	0.00114821	0.00117051	0.00133439	0.00108027	0.00139857
0.000114	0.000723703	0.000744576	0.000643495	0.000680337	0.000810356	0.000535218	0.000853078	0.000114	0.00254544	0.00220789	0.00222498	0.00192516	0.0021164	0.00288268	0.00200319	0.000114	0.000723703	0.000744576	0.000643495	0.000680337	0.000810356	0.000535218	0.000853078
0.0001141	0.000120842	7.0273e-05	-4.497e-06	4.5745e-05	0.000165736	-7.1844e-05	0.000210868	0.0001141	0.00243145	0.00203815	0.00225063	0.00146162	0.00205629	0.00243823	0.00179766	0.0001141	0.000120842	7.0273e-05	-4.497e-06	4.5745e-05	0.000165736	-7.1844e-05	0.000210868
0.0001142	-0.000557288	-0.00056793	-0.000674184	-0.000666743	-0.000497322	-0.000716852	-0.000445522	0.0001142	0.00160176	0.00133408	0.00186375	0.000563608	0.00136648	0.00144374	0.00117567	0.0001142	-0.000557288	-0.00056793	-0.000674184	-0.000666743	-0.000497322	-0.000716852	-0.000445522
0.0001143	-0.00116944	-0.00108557	-0.00118678	-0.00123327	-0.00106754	-0.00123482	-0.000981633	0.0001143	0.000257653	0.00021697	0.00101342	-0.000498356	0.000316259	-3.3558e-05	0.00015511	0.0001143	-0.00116944	-0.00108557	-0.00118678	-0.00123327	-0.00106754	-0.00123482	-0.000981633
0.0001144	-0.0016111	-0.0013762	-0.00152341	-0.00162366	-0.00139098	-0.00152087	-0.0013104	0.0001144	-0.0013021	-0.0011075	-6.36951e-05	-0.00180125	-0.000925672	-0.00170972	-0.00112527	0.0001144	-0.0016111	-0.0013762	-0.00152341	-0.00162366	-0.00139098	-0.00152087	-0.0013104
0.0001145	-0.00183353	-0.00141968	-0.00159929	-0.00177661	-0.00153041	-0.00154394	-0.00139699	0.0001145	-0.00278353	-0.00233502	-0.00125762	-0.00301018	-0.00214066	-0.00312327	-0.00245851	0.0001145	-0.00183353	-0.00141968	-0.00159929	-0.00177661	-0.00153041	-0.00154394	-0.00139699
0.0001146	-0.00180401	-0.00116379	-0.00141843	-0.00163291	-0.0013505	-0.00137426	-0.00117904	0.0001146	-0.0039174	-0.0031636	-0.00239379	-0.00385752	-0.00311656	-0.00398516	-0.00339938	0.0001146	-0.00180401	-0.00116379	-0.00141843	-0.00163291	-0.0013505	-0.00137426	-0.00117904
0.0001147	-0.00146233	-0.000604892	-0.000926166	-0.00121269	-0.000906822	-0.000892456	-0.000687611	0.0001147	-0.00438541	-0.00344998	-0.00310411	-0.0041099	-0.00357258	-0.00406765	-0.00371227	0.0001147	-0.00146233	-0.000604892	-0.000926166	-0.00121269	-0.000906822	-0.000892456	-0.000687611
0.0001148	-0.000842065	0.000106213	-0.000254639	-0.000557266	-0.000240734	-0.000202481	1.5352e-05	0.0001148	-0.00392989	-0.00315404	-0.00312008	-0.00345768	-0.00329638	-0.00355108	-0.00339109	0.0001148	-0.000842065	0.000106213	-0.000254639	-0.000557266	-0.000240734	-0.000202481	1.5352e-05
0.0001149	-3.8388e-05	0.000951919	0.000574851	0.000268692	0.000567769	0.00058806	0.000838687	0.0001149	-0.00282977	-0.00216162	-0.00255443	-0.00220068	-0.00236221	-0.0023155	-0.00234272	0.0001149	-3.8388e-05	0.000951919	0.000574851	0.000268692	0.000567769	0.00058806	0.000838687
0.000115	0.00086914	0.00177128	0.00139518	0.00111548	0.00142447	0.00138715	0.00169736	0.000115	-0.00118912	-0.000631152	-0.00135164	-0.000672742	-0.000907047	-0.000404707	-0.00080854	0.000115	0.00086914	0.00177128	0.00139518	0.00111548	0.00142447	0.00138715	0.00169736
0.0001151	0.00166967	0.00241711	0.00207108	0.00183135	0.00211369	0.00200767	0.00238466	0.0001151	0.000789378	0.00108141	0.000182982	0.00104017	0.000691481	0.00161572	0.000863451	0.0001151	0.00166967	0.00241711	0.00207108	0.00183135	0.00211369	0.00200767	0.00238466
0.0001152	0.00223333	0.00275002	0.00244032	0.00233805	0.00252988	0.00234462	0.00273535	0.0001152	0.00256965	0.00261825	0.00182824	0.00260226	0.00227585	0.00327034	0.00240104	0.0001152	0.00223333	0.00275002	0.00244032	0.00233805	0.00252988	0.00234462	0.00273535
0.0001153	0.00249432	0.00274908	0.0025353	0.00251473	0.00265909	0.00241622	0.00280333	0.0001153	0.00388231	0.00376806	0.00332751	0.00361302	0.00359017	0.00439048	0.00358955	0.0001153	0.00249432	0.00274908	0.0025353	0.00251473	0.00265909	0.00241622	0.00280333
0.0001154	0.00246531	0.00246882	0.00234857	0.0023901	0.00241263	0.0021976	0.00254406	0.0001154	0.00443963	0.00426337	0.00414586	0.00394605	0.00421404	0.00480563	0.00413134	0.0001154	0.00246531	0.00246882	0.00234857	0.0023901	0.00241263	0.0021976	0.00254406
0.0001155	0.00212658	0.00194182	0.00189453	0.00198652	0.00194114	0.00176447	0.0020148	0.0001155	0.00412878	0.00395765	0.00419552	0.00344925	0.00392971	0.00428041	0.00386593	0.0001155	0.00212658	0.00194182	0.00189453	0.00198652	0.00194114	0.00176447	0.0020148
0.0001156	0.00155821	0.00126787	0.00129554	0.00138368	0.00127497	0.00117681	0.00132709	0.0001156	0.00294527	0.00283002	0.00364635	0.00214787	0.00295371	0.00282165	0.00273017	0.0001156	0.00155821	0.00126787	0.00129554	0.00138368	0.00127497	0.00117681	0.00132709
0.0001157	0.000881347	0.000538959	0.000615858	0.000694727	0.000536739	0.000540798	0.000595827	0.0001157	0.00111558	0.00112512	0.0024237	0.000372524	0.00147495	0.000759323	0.00104219	0.0001157	0.000881347	0.000538959	0.000615858	0.000694727	0.000536739	0.000540798	0.000595827
0.0001158	8.8072e-05	-0.000140465	-8.1634e-05	-1.0616e-05	-0.000175674	-0.000144708	-9.0901e-05	0.0001158	-0.00111645	-0.000985418	0.000625726	-0.00161331	-0.000435912	-0.00153213	-0.000994638	0.0001158	8.8072e-05	-0.000140465	-8.1634e-05	-1.0616e-05	-0.000175674	-0.000144708	-9.0901e-05
0.0001159	-0.0005994	-0.000716479	-0.000635122	-0.000626612	-0.000762496	-0.000676764	-0.000661973	0.0001159	-0.00338569	-0.00299046	-0.00136246	-0.00351996	-0.00251088	-0.00367648	-0.00304021	0.0001159	-0.0005994	-0.000716479	-0.000635122	-0.000626612	-0.000762496	-0.000676764	-0.000661973
0.000116	-0.00111704	-0.00102614	-0.00100043	-0.00104058	-0.00114746	-0.000963985	-0.00102599	0.000116	-0.00518948	-0.00444061	-0.00326121	-0.00496299	-0.00422474	-0.00534806	-0.00451458	0.000116	-0.00111704	-0.00102614	-0.00100043	-0.00104058	-0.00114746	-0.000963985	-0.00102599
0.0001161	-0.00134817	-0.00099988	-0.00107544	-0.00118115	-0.00121887	-0.00103294	-0.00106273	0.0001161	-0.00592328	-0.00503966	-0.00441597	-0.00553073	-0.00505217	-0.00592029	-0.0051362	0.0001161	-0.00134817	-0.00099988	-0.00107544	-0.00118115	-0.00121887	-0.00103294	-0.00106273
0.0001162	-0.001234	-0.000653042	-0.00082592	-0.000991233	-0.000946553	-0.000772028	-0.000763322	0.0001162	-0.00565303	-0.0048127	-0.00467589	-0.00508562	-0.00494724	-0.00544794	-0.00503669	0.0001162	-0.001234	-0.000653042	-0.00082592	-0.000991233	-0.000946553	-0.000772028	-0.000763322
0.0001163	-0.00079928	1.4721e-05	-0.000235672	-0.000459048	-0.000319752	-0.000190359	-0.000113315	0.0001163	-0.00442249	-0.00368451	-0.00413312	-0.00373867	-0.00397128	-0.00391883	-0.00392699	0.0001163	-0.00079928	1.4721e-05	-0.000235672	-0.000459048	-0.000319752	-0.000190359	-0.000113315
0.0001164	1.382e-05	0.000932779	0.000556718	0.000336397	0.000538649	0.000552922	0.000728811	0.0001164	-0.00234311	-0.00190737	-0.00279173	-0.0018221	-0.00227359	-0.00165912	-0.00213782	0.0001164	1.382e-05	0.000932779	0.000556718	0.000336397	0.000538649	0.000552922	0.000728811
0.0001165	0.000946768	0.00184259	0.00146465	0.00121918	0.00147002	0.00137975	0.00170615	0.0001165	0.000173909	0.000266056	-0.000798909	0.000317036	-4.7491e-06	0.000926005	-6.99216e-05	0.0001165	0.000946768	0.00184259	0.00146465	0.00121918	0.00147002	0.00137975	0.00170615
0.0001166	0.00191271	0.00267831	0.00227086	0.00208947	0.00233575	0.00218803	0.00256487	0.0001166	0.00260613	0.00261002	0.00140705	0.00238155	0.00225327	0.00322634	0.00218584	0.0001166	0.00191271	0.00267831	0.00227086	0.00208947	0.00233575	0.00218803	0.00256487
0.0001167	0.00270085	0.0032147	0.0028543	0.00274289	0.00294933	0.0027272	0.00316723	0.0001167	0.00441542	0.00434898	0.00345155	0.00395875	0.00404892	0.00504117	0.00402433	0.0001167	0.00270085	0.0032147	0.0028543	0.00274289	0.00294933	0.0027272	0.00316723
0.0001168	0.00315057	0.0033273	0.00308647	0.00304865	0.00320685	0.00293265	0.00333973	0.0001168	0.0054919	0.0053128	0.00487884	0.00499503	0.00510372	0.00600121	0.00513133	0.0001168	0.00315057	0.0033273	0.00308647	0.00304865	0.00320685	0.00293265	0.00333973
0.0001169	0.00311132	0.00300871	0.00287762	0.00291607	0.00301145	0.00275459	0.00306709	0.0001169	0.00553175	0.00537958	0.00547381	0.00490864	0.0053503	0.00584812	0.00529273	0.0001169	0.00311132	0.00300871	0.00287762	0.00291607	0.00301145	0.00275459	0.00306709
0.000117	0.00257334	0.00222007	0.00221467	0.00230698	0.00237093	0.00208025	0.00233923	0.000117	0.00455731	0.00447	0.00520397	0.00374231	0.00462579	0.00455124	0.0043991	0.000117	0.00257334	0.00222007	0.00221467	0.00230698	0.00237093	0.00208025	0.00233923
0.0001171	0.00159396	0.00107041	0.00114313	0.00128878	0.00130495	0.00100947	0.00126275	0.0001171	0.0026778	0.00272694	0.00405231	0.00189602	0.00307139	0.00246185	0.00267561	0.0001171	0.00159396	0.00107041	0.00114313	0.00128878	0.00130495	0.00100947	0.00126275
0.0001172	0.000214426	-0.000249937	-0.000151646	-2.9632e-05	3.5849e-05	-0.000196628	-5.8653e-05	0.0001172	0.000307935	0.000475537	0.00210248	-0.000341953	0.000781687	-0.000179738	0.000641305	0.0001172	0.000214426	-0.000249937	-0.000151646	-2.9632e-05	3.5849e-05	-0.000196628	-5.8653e-05
0.0001173	-0.00121786	-0.00154086	-0.00145664	-0.00139143	-0.00128634	-0.00142045	-0.00135233	0.0001173	-0.00235932	-0.0019154	-0.00015107	-0.00258913	-0.00156033	-0.00270819	-0.00187432	0.0001173	-0.00121786	-0.00154086	-0.00145664	-0.00139143	-0.00128634	-0.00142045	-0.00135233
0.0001174	-0.00255489	-0.00257616	-0.0025763	-0.00258083	-0.00239714	-0.00247759	-0.00240128	0.0001174	-0.00453758	-0.00386927	-0.00236474	-0.00463468	-0.00366762	-0.00481988	-0.00392772	0.0001174	-0.00255489	-0.00257616	-0.0025763	-0.00258083	-0.00239714	-0.00247759	-0.00240128
0.0001175	-0.00349388	-0.0031345	-0.0032703	-0.00337072	-0.00306426	-0.00310627	-0.00300832	0.0001175	-0.00589999	-0.00525844	-0.0041363	-0.00582995	-0.00504148	-0.00611684	-0.00535146	0.0001175	-0.00349388	-0.0031345	-0.0032703	-0.00337072	-0.00306426	-0.00310627	-0.00300832
0.0001176	-0.00390723	-0.00316528	-0.00339965	-0.00362204	-0.00324257	-0.00325114	-0.0030829	0.0001176	-0.00624123	-0.00560483	-0.00502656	-0.00593359	-0.00557561	-0.00623381	-0.00572966	0.0001176	-0.00390723	-0.00316528	-0.00339965	-0.00362204	-0.00324257	-0.00325114	-0.0030829
0.0001177	-0.00359213	-0.00249187	-0.0029263	-0.00322763	-0.00275749	-0.00278895	-0.00254686	0.0001177	-0.00543444	-0.00478139	-0.00493705	-0.00496367	-0.0050214	-0.00513733	-0.00496184	0.0001177	-0.00359213	-0.00249187	-0.0029263	-0.00322763	-0.00275749	-0.00278895	-0.00254686
0.0001178	-0.0026714	-0.00126246	-0.00182823	-0.00219736	-0.0017006	-0.00172792	-0.00137869	0.0001178	-0.00369208	-0.003203	-0.00393057	-0.00316474	-0.00354085	-0.00310535	-0.00339268	0.0001178	-0.0026714	-0.00126246	-0.00182823	-0.00219736	-0.0017006	-0.00172792	-0.00137869
0.0001179	-0.00120563	0.000293306	-0.000354714	-0.000738372	-0.000232735	-0.000306592	0.000112848	0.0001179	-0.00120606	-0.000981304	-0.00214457	-0.000816091	-0.00135319	-0.000493445	-0.00127521	0.0001179	-0.00120563	0.000293306	-0.000354714	-0.000738372	-0.000232735	-0.000306592	0.000112848
0.000118	0.000521683	0.00191207	0.00126158	0.000902444	0.00136524	0.00121921	0.00172608	0.000118	0.00153848	0.00149106	0.000120852	0.00162801	0.000996118	0.00223291	0.00125399	0.000118	0.000521683	0.00191207	0.00126158	0.000902444	0.00136524	0.00121921	0.00172608
0.0001181	0.00220077	0.00328465	0.00271512	0.00241778	0.00277093	0.00261114	0.00311687	0.0001181	0.00392535	0.00378184	0.00251166	0.00374964	0.00328163	0.00464265	0.00356654	0.0001181	0.00220077	0.00328465	0.00271512	0.00241778	0.00277093	0.00261114	0.00311687
0.0001182	0.0034945	0.00414822	0.00375419	0.00355468	0.00380832	0.00360817	0.00407801	0.0001182	0.00556442	0.00531569	0.00449871	0.00517168	0.00502189	0.00620579	0.00508939	0.0001182	0.0034945	0.00414822	0.00375419	0.00355468	0.00380832	0.00360817	0.00407801
0.0001183	0.004206	0.00443409	0.00416488	0.00408321	0.0041836	0.00397288	0.00441924	0.0001183	0.00630145	0.00596707	0.00563254	0.00563657	0.00584769	0.00665925	0.00574816	0.0001183	0.004206	0.00443409	0.00416488	0.00408321	0.0041836	0.00397288	0.00441924
0.0001184	0.00420012	0.00395784	0.00389648	0.00393417	0.00397631	0.00370865	0.00406507	0.0001184	0.00588941	0.00573041	0.00595345	0.00516467	0.00574135	0.00608507	0.00553406	0.0001184	0.00420012	0.00395784	0.00389648	0.00393417	0.00397631	0.00370865	0.00406507
0.0001185	0.00342879	0.00287721	0.00296582	0.0031087	0.00304417	0.00281358	0.00303598	0.0001185	0.00455933	0.00457079	0.00539367	0.00381559	0.00469852	0.0044558	0.00456648	0.0001185	0.00342879	0.00287721	0.00296582	0.0031087	0.00304417	0.00281358	0.00303598
0.0001186	0.00199965	0.0013326	0.00149199	0.0016724	0.00163846	0.00140053	0.00157181	0.0001186	0.0024094	0.00263453	0.00400134	0.00183555	0.00291685	0.00226211	0.00263087	0.0001186	0.00199965	0.0013326	0.00149199	0.0016724	0.00163846	0.00140053	0.00157181
0.0001187	0.000192652	-0.000409578	-0.000246231	-6.7238e-05	-4.577e-05	-0.000264441	-0.000139329	0.0001187	-6.86952e-05	0.000325834	0.00202864	-0.000499621	0.000751227	-0.000316242	0.000207975	0.0001187	0.000192652	-0.000409578	-0.000246231	-6.7238e-05	-4.577e-05	-0.000264441	-0.000139329
0.0001188	-0.00167673	-0.00200673	-0.00191011	-0.00179631	-0.00165804	-0.00181127	-0.0017549	0.0001188	-0.00252508	-0.00186995	-0.000210362	-0.00265286	-0.00147224	-0.00279391	-0.00197078	0.0001188	-0.00167673	-0.00200673	-0.00191011	-0.00179631	-0.00165804	-0.00181127	-0.0017549
0.0001189	-0.00322288	-0.00307767	-0.00313759	-0.00314273	-0.00287273	-0.00303659	-0.00291923	0.0001189	-0.00438515	-0.0036669	-0.00227012	-0.00433257	-0.00342723	-0.00469655	-0.00374967	0.0001189	-0.00322288	-0.00307767	-0.00313759	-0.00314273	-0.00287273	-0.00303659	-0.00291923
0.000119	-0.00408967	-0.00347203	-0.00367196	-0.00381442	-0.00346641	-0.0035649	-0.00338852	0.000119	-0.00553064	-0.00485308	-0.00378993	-0.00521144	-0.00467702	-0.00564702	-0.00503877	0.000119	-0.00408967	-0.00347203	-0.00367196	-0.00381442	-0.00346641	-0.0035649	-0.00338852
0.0001191	-0.00407474	-0.00301533	-0.00340802	-0.00365564	-0.00323374	-0.0032216	-0.00301935	0.0001191	-0.00563307	-0.00510078	-0.00448336	-0.00510059	-0.00498244	-0.00558168	-0.00519333	0.0001191	-0.00407474	-0.00301533	-0.00340802	-0.00365564	-0.00323374	-0.0032216	-0.00301935
0.0001192	-0.0031907	-0.00179908	-0.00230693	-0.00267098	-0.00227078	-0.00223613	-0.0019464	0.0001192	-0.00470019	-0.00418461	-0.00430764	-0.00425156	-0.00438733	-0.00444939	-0.00432883	0.0001192	-0.0031907	-0.00179908	-0.00230693	-0.00267098	-0.00227078	-0.00223613	-0.0019464
0.0001193	-0.00153053	-4.1458e-05	-0.000631073	-0.00101032	-0.000705275	-0.000616146	-0.000303671	0.0001193	-0.00299253	-0.00263683	-0.00334518	-0.0026803	-0.00297188	-0.00260585	-0.00285166	0.0001193	-0.00153053	-4.1458e-05	-0.000631073	-0.00101032	-0.000705275	-0.000616146	-0.000303671
0.0001194	0.000550636	0.0019107	0.00137854	0.000981711	0.00118092	0.00128691	0.00162845	0.0001194	-0.000806754	-0.000721922	-0.00178916	-0.000675448	-0.00114147	-0.000309111	-0.00092162	0.0001194	0.000550636	0.0019107	0.00137854	0.000981711	0.00118092	0.00128691	0.00162845
0.0001195	0.00266948	0.00366893	0.00323549	0.00293406	0.00294362	0.00307053	0.00337011	0.0001195	0.00142497	0.00126643	0.000167165	0.0012177	0.000892716	0.00198249	0.00106917	0.0001195	0.00266948	0.00366893	0.00323549	0.00293406	0.00294362	0.00307053	0.00337011
0.0001196	0.00433521	0.00487655	0.00461762	0.0044589	0.00429469	0.00437481	0.00459367	0.0001196	0.00328089	0.00302122	0.00209755	0.00280316	0.00261332	0.00386307	0.00282422	0.0001196	0.00433521	0.00487655	0.00461762	0.0044589	0.00429469	0.00437481	0.00459367
0.0001197	0.00533017	0.00529514	0.00522772	0.00521626	0.00492966	0.00500855	0.00511708	0.0001197	0.00451745	0.00424386	0.00349151	0.00376303	0.00385373	0.00503374	0.00394892	0.0001197	0.00533017	0.00529514	0.00522772	0.00521626	0.00492966	0.00500855	0.00511708
0.0001198	0.00534006	0.0048006	0.00494322	0.00503481	0.0047009	0.00469525	0.0047643	0.0001198	0.00482284	0.00453996	0.00432168	0.00415341	0.00438978	0.00521663	0.0043664	0.0001198	0.00534006	0.0048006	0.00494322	0.00503481	0.0047009	0.00469525	0.0047643
0.0001199	0.00441475	0.00349088	0.00376947	0.00401105	0.00362039	0.00357019	0.00359447	0.0001199	0.00420595	0.00411454	0.00450142	0.00357001	0.00414659	0.00446545	0.00400282	0.0001199	0.00441475	0.00349088	0.00376947	0.00401105	0.00362039	0.00357019	0.00359447
0.00012	0.00264994	0.0015524	0.00191733	0.00220595	0.00189172	0.00179888	0.00177001	0.00012	0.00295905	0.00304344	0.00392217	0.00238092	0.00322282	0.00309583	0.00298699	0.00012	0.00264994	0.0015524	0.00191733	0.00220595	0.00189172	0.00179888	0.00177001
0.0001201	0.000402409	-0.000660779	-0.000310435	-2.7528e-05	-0.000171784	-0.000345044	-0.000364747	0.0001201	0.00116909	0.00150822	0.00273887	0.000717774	0.00177184	0.00121479	0.00140285	0.0001201	0.000402409	-0.000660779	-0.000310435	-2.7528e-05	-0.000171784	-0.000345044	-0.000364747
0.0001202	-0.00197277	-0.0027147	-0.00246508	-0.00225913	-0.00224356	-0.00241109	-0.00240695	0.0001202	-0.000871282	-0.00025357	0.00114627	-0.000968006	-1.16857e-05	-0.000919506	-0.000389326	0.0001202	-0.00197277	-0.0027147	-0.00246508	-0.00225913	-0.00224356	-0.00241109	-0.00240695
0.0001203	-0.00397888	-0.00421453	-0.00417087	-0.0040448	-0.00380421	-0.00400604	-0.00390801	0.0001203	-0.00273678	-0.00197902	-0.000587749	-0.00250727	-0.00177263	-0.00269774	-0.00198547	0.0001203	-0.00397888	-0.00421453	-0.00417087	-0.0040448	-0.00380421	-0.00400604	-0.00390801
0.0001204	-0.00523568	-0.00485941	-0.00502006	-0.00508358	-0.00470721	-0.00487512	-0.00471785	0.0001204	-0.00402061	-0.00321189	-0.00205316	-0.00369717	-0.00302263	-0.00400924	-0.00323238	0.0001204	-0.00523568	-0.00485941	-0.00502006	-0.00508358	-0.00470721	-0.00487512	-0.00471785
0.0001205	-0.00556804	-0.00462358	-0.00502128	-0.00521582	-0.0047089	-0.00485066	-0.00457428	0.0001205	-0.00457371	-0.00383038	-0.00318647	-0.00429974	-0.00376056	-0.0046595	-0.00396115	0.0001205	-0.00556804	-0.00462358	-0.00502128	-0.00521582	-0.0047089	-0.00485066	-0.00457428
0.0001206	-0.00488045	-0.0034949	-0.00404984	-0.00437806	-0.00385632	-0.00393345	-0.00356192	0.0001206	-0.00445492	-0.00390505	-0.00364607	-0.00421335	-0.00397104	-0.00451969	-0.00408449	0.0001206	-0.00488045	-0.0034949	-0.00404984	-0.00437806	-0.00385632	-0.00393345	-0.00356192
0.0001207	-0.00329556	-0.00169291	-0.00233973	-0.00276055	-0.00225188	-0.00226437	-0.00186112	0.0001207	-0.00365097	-0.00332129	-0.00344481	-0.00348232	-0.00351737	-0.00361413	-0.00351888	0.0001207	-0.00329556	-0.00169291	-0.00233973	-0.00276055	-0.00225188	-0.00226437	-0.00186112
0.0001208	-0.00106547	0.000505498	-0.00015608	-0.000597521	-0.000199999	-0.000166571	0.000228099	0.0001208	-0.00229274	-0.00218725	-0.00270849	-0.00238981	-0.00252189	-0.00215008	-0.00242417	0.0001208	-0.00106547	0.000505498	-0.00015608	-0.000597521	-0.000199999	-0.000166571	0.000228099
0.0001209	0.00133453	0.00259085	0.00206152	0.00167119	0.00184636	0.00196612	0.00230462	0.0001209	-0.000702708	-0.000855032	-0.00156207	-0.00100971	-0.00100769	-0.000451337	-0.00118843	0.0001209	0.00133453	0.00259085	0.00206152	0.00167119	0.00184636	0.00196612	0.00230462
0.000121	0.00344996	0.00423301	0.00387324	0.00356982	0.00358902	0.00366704	0.00397019	0.000121	0.000929783	0.000581427	-0.000157887	0.000459605	0.000470051	0.00123841	0.000357657	0.000121	0.00344996	0.00423301	0.00387324	0.00356982	0.00358902	0.00366704	0.00397019
0.0001211	0.0048229	0.005037	0.00489861	0.00476613	0.00461794	0.00467711	0.00487006	0.0001211	0.00224615	0.00189355	0.00118241	0.00173165	0.00162735	0.00264737	0.00177296	0.0001211	0.0048229	0.005037	0.00489861	0.00476613	0.00461794	0.00467711	0.00487006
0.0001212	0.00524561	0.00493866	0.00499707	0.00501242	0.00474807	0.0047607	0.00487423	0.0001212	0.00307117	0.00279114	0.00235303	0.00252528	0.00258724	0.00360191	0.00261615	0.0001212	0.00524561	0.00493866	0.00499707	0.00501242	0.00474807	0.0047607	0.00487423
0.0001213	0.00465902	0.00394503	0.00415721	0.00430675	0.00404265	0.00395282	0.00405116	0.0001213	0.00340304	0.00327764	0.00310826	0.00287064	0.00320529	0.00394481	0.00312562	0.0001213	0.00465902	0.00394503	0.00415721	0.00430675	0.00404265	0.00395282	0.00405116
0.0001214	0.00315524	0.00226259	0.0025215	0.0027582	0.00257189	0.00238709	0.00245496	0.0001214	0.00314269	0.00332742	0.00347183	0.00265848	0.00327391	0.00366006	0.00329533	0.0001214	0.00315524	0.00226259	0.0025215	0.0027582	0.00257189	0.00238709	0.00245496
0.0001215	0.00106787	0.000218856	0.000456589	0.000695705	0.000694157	0.000454124	0.000513559	0.0001215	0.00239427	0.00281475	0.00333378	0.00212503	0.00276742	0.00275355	0.00286068	0.0001215	0.00106787	0.000218856	0.000456589	0.000695705	0.000694157	0.000454124	0.000513559
0.0001216	-0.00119943	-0.00170256	-0.00159816	-0.00145431	-0.00125673	-0.00153334	-0.00137637	0.0001216	0.00126183	0.00183513	0.00271674	0.00117989	0.00190067	0.00149917	0.00164737	0.0001216	-0.00119943	-0.00170256	-0.00159816	-0.00145431	-0.00125673	-0.00153334	-0.00137637
0.0001217	-0.00310488	-0.00310665	-0.00320965	-0.00316164	-0.00271469	-0.00312268	-0.00281704	0.0001217	7.99e-06	0.000726043	0.00174779	0.000170781	0.000915018	0.000157576	0.000562795	0.0001217	-0.00310488	-0.00310665	-0.00320965	-0.00316164	-0.00271469	-0.00312268	-0.00281704
0.0001218	-0.0043047	-0.00368498	-0.00403933	-0.00414475	-0.00354625	-0.00389886	-0.00348925	0.0001218	-0.00121913	-0.000422268	0.000640249	-0.000864438	-0.00020432	-0.00111238	-0.000550797	0.0001218	-0.0043047	-0.00368498	-0.00403933	-0.00414475	-0.00354625	-0.00389886	-0.00348925
0.0001219	-0.00454636	-0.00335355	-0.00394716	-0.00419607	-0.00342969	-0.00377822	-0.00325839	0.0001219	-0.00219201	-0.00135309	-0.000466864	-0.00186606	-0.00118028	-0.0022207	-0.00147904	0.0001219	-0.00454636	-0.00335355	-0.00394716	-0.00419607	-0.00342969	-0.00377822	-0.00325839
0.000122	-0.00381361	-0.00218379	-0.00292796	-0.00330842	-0.00248934	-0.00279498	-0.00218061	0.000122	-0.00272144	-0.00200722	-0.00135258	-0.00247102	-0.00190723	-0.00285291	-0.00213101	0.000122	-0.00381361	-0.00218379	-0.00292796	-0.00330842	-0.00248934	-0.00279498	-0.00218061
0.0001221	-0.00221722	-0.00037049	-0.00121004	-0.00168119	-0.000904655	-0.00111008	-0.000509856	0.0001221	-0.0027959	-0.00232082	-0.00197723	-0.00272304	-0.00228733	-0.00296327	-0.00249094	0.0001221	-0.00221722	-0.00037049	-0.00121004	-0.00168119	-0.000904655	-0.00111008	-0.000509856
0.0001222	-0.000159928	0.00165675	0.000889007	0.000372536	0.00103806	0.000918006	0.001473	0.0001222	-0.00242343	-0.0021973	-0.00224137	-0.00259443	-0.00244749	-0.00263982	-0.00239486	0.0001222	-0.000159928	0.00165675	0.000889007	0.000372536	0.00103806	0.000918006	0.001473
0.0001223	0.00201822	0.00347796	0.00287651	0.00243943	0.00287824	0.00277342	0.00323882	0.0001223	-0.00179941	-0.001751	-0.00200036	-0.00216644	-0.00202228	-0.00182379	-0.00207199	0.0001223	0.00201822	0.00347796	0.00287651	0.00243943	0.00287824	0.00277342	0.00323882
0.0001224	0.0038931	0.00478611	0.00441114	0.00410364	0.0042701	0.00426406	0.0045795	0.0001224	-0.00105601	-0.00117803	-0.00155134	-0.00151649	-0.00139716	-0.000946222	-0.00144089	0.0001224	0.0038931	0.00478611	0.00441114	0.00410364	0.0042701	0.00426406	0.0045795
0.0001225	0.00510806	0.00538286	0.00526801	0.00513206	0.0049906	0.00507429	0.0052054	0.0001225	-0.000229255	-0.000505743	-0.000862043	-0.000777758	-0.000705033	-2.42116e-05	-0.000670474	0.0001225	0.00510806	0.00538286	0.00526801	0.00513206	0.0049906	0.00507429	0.0052054
0.0001226	0.0054698	0.0051701	0.00529265	0.0053047	0.00494001	0.00507717	0.00506657	0.0001226	0.000507239	0.000240543	-6.04368e-05	1.97964e-05	3.7446e-05	0.000866854	8.67409e-05	0.0001226	0.0054698	0.0051701	0.00529265	0.0053047	0.00494001	0.00507717	0.00506657
0.0001227	0.00495939	0.00419647	0.00452172	0.00464824	0.00418935	0.00427227	0.00417532	0.0001227	0.00103618	0.000902682	0.000684852	0.000670635	0.000761929	0.00156427	0.000728803	0.0001227	0.00495939	0.00419647	0.00452172	0.00464824	0.00418935	0.00427227	0.00417532
0.0001228	0.00364638	0.00263866	0.0030419	0.00328209	0.00279536	0.00288106	0.00268541	0.0001228	0.00138509	0.00141324	0.00133924	0.0010698	0.00125493	0.00201301	0.0012821	0.0001228	0.00364638	0.00263866	0.0030419	0.00328209	0.00279536	0.00288106	0.00268541
0.0001229	0.00173844	0.000788896	0.00112503	0.00139496	0.00111583	0.00101372	0.000906811	0.0001229	0.00144102	0.00171579	0.00181557	0.00120191	0.00159292	0.00208664	0.00161735	0.0001229	0.00173844	0.000788896	0.00112503	0.00139496	0.00111583	0.00101372	0.000906811
0.000123	-0.000329033	-0.00100958	-0.00078196	-0.000561888	-0.000670007	-0.000841288	-0.000838413	0.000123	0.00110578	0.00165071	0.00200489	0.00115013	0.00167649	0.00176328	0.00154871	0.000123	-0.000329033	-0.00100958	-0.00078196	-0.000561888	-0.000670007	-0.000841288	-0.000838413
0.0001231	-0.00219167	-0.00237768	-0.00240403	-0.00228399	-0.00210184	-0.00235454	-0.00220094	0.0001231	0.000648577	0.0013526	0.00188748	0.000796473	0.00141427	0.00113234	0.00120489	0.0001231	-0.00219167	-0.00237768	-0.00240403	-0.00228399	-0.00210184	-0.00235454	-0.00220094
0.0001232	-0.00346441	-0.00305829	-0.00334972	-0.00337461	-0.00295655	-0.00325893	-0.00292119	0.0001232	6.75645e-05	0.000812893	0.00145433	0.000321083	0.00082623	0.000376562	0.000700719	0.0001232	-0.00346441	-0.00305829	-0.00334972	-0.00337461	-0.00295655	-0.00325893	-0.00292119
0.0001233	-0.00393227	-0.00297203	-0.00346625	-0.00365995	-0.00304524	-0.00335657	-0.00286782	0.0001233	-0.000513767	9.87125e-05	0.000839497	-0.00035932	0.000205227	-0.000376778	-5.84726e-05	0.0001233	-0.00393227	-0.00297203	-0.00346625	-0.00365995	-0.00304524	-0.00335657	-0.00286782
0.0001234	-0.00353162	-0.00210682	-0.00280867	-0.0031217	-0.00234435	-0.00263608	-0.00204033	0.0001234	-0.000954867	-0.000565256	0.000180236	-0.001069	-0.000333854	-0.000988077	-0.000764631	0.0001234	-0.00353162	-0.00210682	-0.00280867	-0.0031217	-0.00234435	-0.00263608	-0.00204033
0.0001235	-0.00238416	-0.000712509	-0.00148633	-0.00189931	-0.00112549	-0.00136854	-0.000736351	0.0001235	-0.00124586	-0.00112803	-0.000517323	-0.00147425	-0.000884283	-0.00139672	-0.00133059	0.0001235	-0.00238416	-0.000712509	-0.00148633	-0.00189931	-0.00112549	-0.00136854	-0.000736351
0.0001236	-0.000752581	0.000907063	0.000176771	-0.000274697	0.00044749	0.000202638	0.000815101	0.0001236	-0.0014965	-0.00145178	-0.001114	-0.00177729	-0.00147059	-0.00168835	-0.00159306	0.0001236	-0.000752581	0.000907063	0.000176771	-0.000274697	0.00044749	0.000202638	0.000815101
0.0001237	0.00100641	0.00232991	0.00179941	0.00139771	0.00187961	0.00176205	0.00224088	0.0001237	-0.00152454	-0.00162935	-0.0014453	-0.00197715	-0.00175427	-0.00170206	-0.00177203	0.0001237	0.00100641	0.00232991	0.00179941	0.00139771	0.00187961	0.00176205	0.00224088
0.0001238	0.00252604	0.00330596	0.00299832	0.00273845	0.00294055	0.002913	0.00319956	0.0001238	-0.00133263	-0.00156623	-0.00156572	-0.00191828	-0.00164903	-0.00152015	-0.00171263	0.0001238	0.00252604	0.00330596	0.00299832	0.00273845	0.00294055	0.002913	0.00319956
0.0001239	0.00345309	0.00362363	0.00361265	0.00349082	0.0033672	0.00345993	0.00353408	0.0001239	-0.00108858	-0.00129478	-0.00137327	-0.00162953	-0.00137528	-0.00111911	-0.00139266	0.0001239	0.00345309	0.00362363	0.00361265	0.00349082	0.0033672	0.00345993	0.00353408
0.000124	0.00369225	0.00325024	0.0034988	0.00355884	0.00313352	0.00334121	0.00318241	0.000124	-0.000808781	-0.000882122	-0.00096767	-0.00127111	-0.000958966	-0.000612682	-0.00102265	0.000124	0.00369225	0.00325024	0.0034988	0.00355884	0.00313352	0.00334121	0.00318241
0.0001241	0.00324767	0.00228924	0.00275142	0.0029	0.00228764	0.00257405	0.00228388	0.0001241	-0.000417028	-0.000279401	-0.000486622	-0.000660221	-0.000420053	-4.2885e-06	-0.000528229	0.0001241	0.00324767	0.00228924	0.00275142	0.0029	0.00228764	0.00257405	0.00228388
0.0001242	0.00211411	0.000974847	0.00147713	0.00175415	0.00105512	0.0013145	0.00100269	0.0001242	-3.70533e-05	0.000416013	0.000201208	-3.43883e-05	0.000174594	0.000660088	0.000177367	0.0001242	0.00211411	0.000974847	0.00147713	0.00175415	0.00105512	0.0013145	0.00100269
0.0001243	0.000641919	-0.000466898	-3.5516e-05	0.000277761	-0.000311593	-0.000159889	-0.000423097	0.0001243	0.00049542	0.0011209	0.000954099	0.000670472	0.000892035	0.00123015	0.000906172	0.0001243	0.000641919	-0.000466898	-3.5516e-05	0.000277761	-0.000311593	-0.000159889	-0.000423097
0.0001244	-0.000937223	-0.00176603	-0.00147144	-0.00122354	-0.00162691	-0.00152782	-0.00169305	0.0001244	0.000904284	0.00163534	0.00163423	0.00125183	0.00150992	0.0016721	0.0014689	0.0001244	-0.000937223	-0.00176603	-0.00147144	-0.00122354	-0.00162691	-0.00152782	-0.00169305
0.0001245	-0.00235829	-0.00263649	-0.00264047	-0.0024763	-0.0025704	-0.00264666	-0.00259398	0.0001245	0.00118781	0.00193565	0.0021398	0.0014977	0.00196275	0.00195435	0.00177226	0.0001245	-0.00235829	-0.00263649	-0.00264047	-0.0024763	-0.0025704	-0.00264666	-0.00259398
0.0001246	-0.00329396	-0.00300664	-0.00326326	-0.00326303	-0.00302703	-0.00322025	-0.00294142	0.0001246	0.00136365	0.00205891	0.00235303	0.00157479	0.00208671	0.00191194	0.00183207	0.0001246	-0.00329396	-0.00300664	-0.00326326	-0.00326303	-0.00302703	-0.00322025	-0.00294142
0.0001247	-0.00364223	-0.00275764	-0.00326563	-0.00346663	-0.00290744	-0.00317708	-0.00271913	0.0001247	0.00131525	0.00191824	0.0022354	0.00136528	0.00183498	0.00164794	0.00164372	0.0001247	-0.00364223	-0.00275764	-0.00326563	-0.00346663	-0.00290744	-0.00317708	-0.00271913
0.0001248	-0.00334875	-0.00194626	-0.00270364	-0.00303484	-0.00222441	-0.00259579	-0.00195418	0.0001248	0.00111163	0.00144277	0.001971	0.000940232	0.00145731	0.00115133	0.00123631	0.0001248	-0.00334875	-0.00194626	-0.00270364	-0.00303484	-0.00222441	-0.00259579	-0.00195418
0.0001249	-0.00249195	-0.000799692	-0.00158441	-0.00203245	-0.00111993	-0.00150132	-0.000790982	0.0001249	0.00072195	0.000841636	0.00145937	0.000347948	0.000988245	0.00057897	0.000687288	0.0001249	-0.00249195	-0.000799692	-0.00158441	-0.00203245	-0.00111993	-0.00150132	-0.000790982
0.000125	-0.00118569	0.000529422	-0.000251887	-0.000746551	0.000164015	-0.000179325	0.00055431	0.000125	0.000208578	9.76674e-05	0.000720808	-0.000322723	0.000184889	-7.85639e-05	-1.02034e-05	0.000125	-0.00118569	0.000529422	-0.000251887	-0.000746551	0.000164015	-0.000179325	0.00055431
0.0001251	0.000215615	0.00168505	0.00104192	0.000611425	0.00135718	0.00106943	0.00167846	0.0001251	-0.000358315	-0.000558524	-5.41506e-05	-0.00100299	-0.000554387	-0.00067181	-0.000676558	0.0001251	0.000215615	0.00168505	0.00104192	0.000611425	0.00135718	0.00106943	0.00167846
0.0001252	0.00145981	0.00246976	0.00204413	0.00172692	0.002198	0.00201183	0.0024289	0.0001252	-0.000929001	-0.00111686	-0.000682859	-0.0014502	-0.00111282	-0.00120728	-0.00125942	0.0001252	0.00145981	0.00246976	0.00204413	0.00172692	0.002198	0.00201183	0.0024289
0.0001253	0.00229335	0.00267489	0.00257728	0.00241803	0.00251941	0.00252761	0.00270209	0.0001253	-0.0014383	-0.00145452	-0.00128231	-0.00162523	-0.001485	-0.00157334	-0.00155295	0.0001253	0.00229335	0.00267489	0.00257728	0.00241803	0.00251941	0.00252761	0.00270209
0.0001254	0.00262282	0.00239849	0.00255547	0.00257451	0.00230298	0.0024166	0.00237997	0.0001254	-0.00175834	-0.00162047	-0.00150518	-0.00186798	-0.00167718	-0.00167456	-0.00173876	0.0001254	0.00262282	0.00239849	0.00255547	0.00257451	0.00230298	0.0024166	0.00237997
0.0001255	0.00235424	0.00166502	0.00201755	0.00216451	0.00165384	0.00186902	0.00159397	0.0001255	-0.00181894	-0.00140554	-0.00140101	-0.00174196	-0.00150659	-0.00149112	-0.00160509	0.0001255	0.00235424	0.00166502	0.00201755	0.00216451	0.00165384	0.00186902	0.00159397
0.0001256	0.00161835	0.000635871	0.00109666	0.00136158	0.000670321	0.000994614	0.000577118	0.0001256	-0.00163484	-0.00100567	-0.00107669	-0.00132662	-0.00115782	-0.00112133	-0.00117988	0.0001256	0.00161835	0.000635871	0.00109666	0.00136158	0.000670321	0.000994614	0.000577118
0.0001257	0.000601752	-0.000380609	1.663e-06	0.000276969	-0.000376699	-0.000129672	-0.000452116	0.0001257	-0.00123795	-0.000454695	-0.000524286	-0.000715484	-0.000565793	-0.000624478	-0.000590206	0.0001257	0.000601752	-0.000380609	1.663e-06	0.000276969	-0.000376699	-0.000129672	-0.000452116
0.0001258	-0.000541758	-0.00126122	-0.00104837	-0.000805732	-0.00125713	-0.00113333	-0.0012871	0.0001258	-0.000622279	0.000168986	0.000139046	-0.000167371	9.24763e-05	6.5466e-06	4.28605e-05	0.0001258	-0.000541758	-0.00126122	-0.00104837	-0.000805732	-0.00125713	-0.00113333	-0.0012871
0.0001259	-0.0015528	-0.00178982	-0.00183741	-0.00169551	-0.00184613	-0.00188863	-0.00181653	0.0001259	8.57568e-05	0.000795096	0.000842622	0.000301886	0.000633199	0.000631886	0.000669946	0.0001259	-0.0015528	-0.00178982	-0.00183741	-0.00169551	-0.00184613	-0.00188863	-0.00181653
0.000126	-0.00223121	-0.00189988	-0.00222232	-0.00223612	-0.00197849	-0.00224664	-0.00186533	0.000126	0.000582921	0.00114952	0.00143572	0.000718811	0.00113949	0.0011118	0.000985468	0.000126	-0.00223121	-0.00189988	-0.00222232	-0.00223612	-0.00197849	-0.00224664	-0.00186533
0.0001261	-0.00249287	-0.00153104	-0.00212125	-0.00232996	-0.0017199	-0.00212659	-0.00150972	0.0001261	0.000919798	0.00131124	0.0016833	0.000885707	0.00142801	0.00135354	0.00120353	0.0001261	-0.00249287	-0.00153104	-0.00212125	-0.00232996	-0.0017199	-0.00212659	-0.00150972
0.0001262	-0.00227784	-0.0007908	-0.00160696	-0.0019485	-0.00101469	-0.00151593	-0.000742072	0.0001262	0.00103092	0.00123029	0.00165384	0.000745142	0.00127728	0.00125282	0.00109491	0.0001262	-0.00227784	-0.0007908	-0.00160696	-0.0019485	-0.00101469	-0.00151593	-0.000742072
0.0001263	-0.00159668	0.00018716	-0.000681054	-0.00117405	-6.0314e-05	-0.000643495	0.000253093	0.0001263	0.000922303	0.000835659	0.00136684	0.000370124	0.000845977	0.000947059	0.00066761	0.0001263	-0.00159668	0.00018716	-0.000681054	-0.00117405	-6.0314e-05	-0.000643495	0.000253093
0.0001264	-0.000602067	0.00126668	0.000381521	-0.000141352	0.000962397	0.000439105	0.00129283	0.0001264	0.000619483	0.000301067	0.000798744	-2.962e-05	0.00036372	0.000490297	0.000203641	0.0001264	-0.000602067	0.00126668	0.000381521	-0.000141352	0.000962397	0.000439105	0.00129283
0.0001265	0.000548362	0.00217825	0.00145882	0.000960981	0.0019104	0.00151294	0.0022453	0.0001265	0.0001319	-0.000378482	0.000166541	-0.000669468	-0.000236243	-8.04361e-05	-0.000491931	0.0001265	0.000548362	0.00217825	0.00145882	0.000960981	0.0019104	0.00151294	0.0022453
0.0001266	0.00165444	0.00284289	0.00235988	0.00197647	0.00261596	0.00235229	0.0028905	0.0001266	-0.000353991	-0.000971947	-0.000394127	-0.00115091	-0.000829178	-0.000728971	-0.00109055	0.0001266	0.00165444	0.00284289	0.00235988	0.00197647	0.00261596	0.00235229	0.0028905
0.0001267	0.00253391	0.00309308	0.00291791	0.00267814	0.00294562	0.00289077	0.00312349	0.0001267	-0.000890157	-0.00115565	-0.000831727	-0.00154035	-0.00123595	-0.00114716	-0.0012639	0.0001267	0.00253391	0.00309308	0.00291791	0.00267814	0.00294562	0.00289077	0.00312349
0.0001268	0.00304632	0.00294861	0.00308864	0.00304693	0.00284779	0.00304245	0.00295813	0.0001268	-0.00136224	-0.00130965	-0.00110165	-0.00168446	-0.00145097	-0.0013606	-0.00148308	0.0001268	0.00304632	0.00294861	0.00308864	0.00304693	0.00284779	0.00304245	0.00295813
0.0001269	0.00310885	0.00249833	0.00284416	0.00295443	0.00241451	0.00273589	0.00247904	0.0001269	-0.00158656	-0.0012613	-0.00126219	-0.0015025	-0.00138909	-0.00133295	-0.00144107	0.0001269	0.00310885	0.00249833	0.00284416	0.00295443	0.00241451	0.00273589	0.00247904
0.000127	0.00274824	0.00180224	0.00227686	0.00251541	0.00173517	0.00211382	0.0017295	0.000127	-0.00149081	-0.000884715	-0.00107197	-0.00115008	-0.00104323	-0.00112384	-0.00106068	0.000127	0.00274824	0.00180224	0.00227686	0.00251541	0.00173517	0.00211382	0.0017295
0.0001271	0.00208874	0.00105492	0.00148644	0.00178132	0.000955146	0.00133432	0.000943095	0.0001271	-0.00118581	-0.000335992	-0.000500922	-0.000792602	-0.000460531	-0.000700187	-0.000580749	0.0001271	0.00208874	0.00105492	0.00148644	0.00178132	0.000955146	0.00133432	0.000943095
0.0001272	0.00121466	0.000327014	0.000646782	0.00093253	0.000241451	0.000495543	0.000234849	0.0001272	-0.000593843	0.000319492	0.000183612	-0.000107756	0.000136621	-6.35582e-05	9.05221e-05	0.0001272	0.00121466	0.000327014	0.000646782	0.00093253	0.000241451	0.000495543	0.000234849
0.0001273	0.000333302	-0.000173444	-7.235e-05	0.000124175	-0.000269505	-0.000214041	-0.000231148	0.0001273	-1.81929e-05	0.000882618	0.000894739	0.000655723	0.00088351	0.000686015	0.000668407	0.0001273	0.000333302	-0.000173444	-7.235e-05	0.000124175	-0.000269505	-0.000214041	-0.000231148
0.0001274	-0.000417836	-0.000415287	-0.000586046	-0.000553419	-0.000529366	-0.000629294	-0.000408823	0.0001274	0.000681063	0.00147013	0.00160576	0.0010574	0.00145879	0.00122135	0.00130045	0.0001274	-0.000417836	-0.000415287	-0.000586046	-0.000553419	-0.000529366	-0.000629294	-0.000408823
0.0001275	-0.000952988	-0.000373091	-0.000794298	-0.000905375	-0.000470233	-0.000796499	-0.00031206	0.0001275	0.00117707	0.0017287	0.00198756	0.00124637	0.0017732	0.0015607	0.00162248	0.0001275	-0.000952988	-0.000373091	-0.000794298	-0.000905375	-0.000470233	-0.000796499	-0.00031206
0.0001276	-0.001182	-5.5661e-05	-0.000727266	-0.000974488	-0.000216821	-0.000715159	-3.0874e-05	0.0001276	0.0014196	0.00168183	0.00213907	0.00115937	0.00170469	0.00159434	0.00153021	0.0001276	-0.001182	-5.5661e-05	-0.000727266	-0.000974488	-0.000216821	-0.000715159	-3.0874e-05
0.0001277	-0.00105204	0.000369888	-0.000377796	-0.000755894	0.000200825	-0.000343079	0.000456156	0.0001277	0.0012576	0.00132206	0.00197755	0.000817101	0.00138249	0.00144048	0.00118574	0.0001277	-0.00105204	0.000369888	-0.000377796	-0.000755894	0.000200825	-0.000343079	0.000456156
0.0001278	-0.000672799	0.000895995	0.000115372	-0.000303444	0.000709364	0.000194825	0.000939998	0.0001278	0.000760713	0.000778319	0.0013109	0.000392129	0.000822287	0.000981574	0.000622759	0.0001278	-0.000672799	0.000895995	0.000115372	-0.000303444	0.000709364	0.000194825	0.000939998
0.0001279	-4.4174e-05	0.00136831	0.000708328	0.000306055	0.00116773	0.000763592	0.0013925	0.0001279	0.000282395	8.93211e-05	0.00065255	-0.000345774	0.000123799	0.000278398	-5.15292e-05	0.0001279	-4.4174e-05	0.00136831	0.000708328	0.000306055	0.00116773	0.000763592	0.0013925
0.000128	0.000662539	0.00173497	0.00130571	0.000959481	0.00150806	0.00134088	0.00171528	0.000128	-0.00020724	-0.000592198	-6.11514e-05	-0.00093599	-0.000542385	-0.000321515	-0.000703452	0.000128	0.000662539	0.00173497	0.00130571	0.000959481	0.00150806	0.00134088	0.00171528
0.0001281	0.00133339	0.00192126	0.00175623	0.00152243	0.00166928	0.00179652	0.00187611	0.0001281	-0.000732196	-0.00100117	-0.000672688	-0.00131135	-0.00103023	-0.000727671	-0.00110565	0.0001281	0.00133339	0.00192126	0.00175623	0.00152243	0.00166928	0.00179652	0.00187611
0.0001282	0.00188459	0.00188121	0.00202984	0.00194741	0.00171471	0.00199178	0.0018488	0.0001282	-0.00111428	-0.00116964	-0.00102942	-0.00144245	-0.00130687	-0.00104043	-0.00135848	0.0001282	0.00188459	0.00188121	0.00202984	0.00194741	0.00171471	0.00199178	0.0018488
0.0001283	0.00217824	0.00169561	0.00202214	0.00208515	0.00146674	0.00191436	0.00157058	0.0001283	-0.00124285	-0.00113082	-0.0011287	-0.00131765	-0.00124942	-0.00109939	-0.00139384	0.0001283	0.00217824	0.00169561	0.00202214	0.00208515	0.00146674	0.00191436	0.00157058
0.0001284	0.00213434	0.00125764	0.00174977	0.00192871	0.0011335	0.00162519	0.00117838	0.0001284	-0.00115769	-0.000778225	-0.00100728	-0.000977598	-0.000870206	-0.000902852	-0.00101417	0.0001284	0.00213434	0.00125764	0.00174977	0.00192871	0.0011335	0.00162519	0.00117838
0.0001285	0.00177094	0.000743919	0.00121713	0.00149118	0.000644486	0.00107866	0.000629043	0.0001285	-0.000892779	-0.000130461	-0.000420554	-0.000570922	-0.000338018	-0.000567059	-0.000337384	0.0001285	0.00177094	0.000743919	0.00121713	0.00149118	0.000644486	0.00107866	0.000629043
0.0001286	0.00108353	0.000141713	0.000506793	0.000821595	8.4254e-05	0.0004043	8.2179e-05	0.0001286	-0.000522761	0.000391622	0.000201183	-1.60773e-05	0.000173646	-0.000113236	0.000163865	0.0001286	0.00108353	0.000141713	0.000506793	0.000821595	8.4254e-05	0.0004043	8.2179e-05
0.0001287	0.00023512	-0.000401068	-0.000224742	3.5772e-05	-0.00041062	-0.000267383	-0.00041996	0.0001287	-0.000178782	0.000806882	0.000755512	0.000412643	0.000734758	0.000340518	0.000605271	0.0001287	0.00023512	-0.000401068	-0.000224742	3.5772e-05	-0.00041062	-0.000267383	-0.00041996
0.0001288	-0.000650357	-0.000795748	-0.000902123	-0.000783348	-0.000838856	-0.000959349	-0.000807551	0.0001288	0.000134562	0.00113788	0.00129778	0.000664892	0.00111885	0.000610626	0.000976717	0.0001288	-0.000650357	-0.000795748	-0.000902123	-0.000783348	-0.000838856	-0.000959349	-0.000807551
0.0001289	-0.00141663	-0.00103898	-0.00139341	-0.00141097	-0.00103439	-0.00140906	-0.000985384	0.0001289	0.000354497	0.0011624	0.00158535	0.000659496	0.00119432	0.000699893	0.00114533	0.0001289	-0.00141663	-0.00103898	-0.00139341	-0.00141097	-0.00103439	-0.00140906	-0.000985384
0.000129	-0.00195035	-0.0010391	-0.00162596	-0.00181063	-0.00108822	-0.00161011	-0.000954788	0.000129	0.000370316	0.000801182	0.00149862	0.000392054	0.000942045	0.000540781	0.00085229	0.000129	-0.00195035	-0.0010391	-0.00162596	-0.00181063	-0.00108822	-0.00161011	-0.000954788
0.0001291	-0.00215095	-0.000881118	-0.00160832	-0.001919	-0.000934689	-0.00156997	-0.00074081	0.0001291	2.80359e-05	0.00022756	0.00117234	-0.000239662	0.000334174	0.000219969	4.61028e-05	0.0001291	-0.00215095	-0.000881118	-0.00160832	-0.001919	-0.000934689	-0.00156997	-0.00074081
0.0001292	-0.00205324	-0.000565455	-0.00135231	-0.00172753	-0.000649054	-0.00130149	-0.0004587	0.0001292	-0.000422946	-0.00041576	0.000449995	-0.00096725	-0.000243287	-0.000232051	-0.000587028	0.0001292	-0.00205324	-0.000565455	-0.00135231	-0.00172753	-0.000649054	-0.00130149	-0.0004587
0.0001293	-0.0016322	-0.000174145	-0.000889583	-0.00130958	-0.000326164	-0.000764505	-5.7896e-05	0.0001293	-0.000894591	-0.00112509	-0.000296843	-0.00154434	-0.000914031	-0.000762729	-0.00121621	0.0001293	-0.0016322	-0.000174145	-0.000889583	-0.00130958	-0.000326164	-0.000764505	-5.7896e-05
0.0001294	-0.000978273	0.000278218	-0.00025701	-0.000673405	9.5314e-05	-0.000257942	0.00035327	0.0001294	-0.00122587	-0.00158387	-0.00102137	-0.00188092	-0.00151435	-0.00123602	-0.00171069	0.0001294	-0.000978273	0.000278218	-0.00025701	-0.000673405	9.5314e-05	-0.000257942	0.00035327
0.0001295	-0.000153459	0.000756081	0.000404427	8.2878e-05	0.000459812	0.000389835	0.000721955	0.0001295	-0.00142396	-0.00178594	-0.00155291	-0.00207963	-0.00187616	-0.00140427	-0.00201821	0.0001295	-0.000153459	0.000756081	0.000404427	8.2878e-05	0.000459812	0.000389835	0.000721955
0.0001296	0.000689879	0.0011761	0.00106417	0.000866392	0.000837936	0.0010518	0.00105252	0.0001296	-0.00145005	-0.00171992	-0.00170215	-0.00198743	-0.00189324	-0.00126795	-0.00190197	0.0001296	0.000689879	0.0011761	0.00106417	0.000866392	0.000837936	0.0010518	0.00105252
0.0001297	0.00145217	0.00154888	0.00162358	0.00153133	0.00116508	0.00155134	0.0013637	0.0001297	-0.00109284	-0.00133005	-0.00154315	-0.00142333	-0.00142998	-0.000851105	-0.0013965	0.0001297	0.00145217	0.00154888	0.00162358	0.00153133	0.00116508	0.00155134	0.0013637
0.0001298	0.00200615	0.00169071	0.00191931	0.00196682	0.00142712	0.00183871	0.00157287	0.0001298	-0.000576486	-0.000618521	-0.00106184	-0.000674163	-0.000779412	-0.00031355	-0.000703151	0.0001298	0.00200615	0.00169071	0.00191931	0.00196682	0.00142712	0.00183871	0.00157287
0.0001299	0.00220048	0.00169308	0.00195255	0.00209684	0.0015081	0.00187762	0.00159709	0.0001299	-7.30703e-05	0.000186647	-0.000296382	1.98129e-05	7.5859e-06	0.000260096	-2.10771e-05	0.0001299	0.00220048	0.00169308	0.00195255	0.00209684	0.0015081	0.00187762	0.00159709
0.00013	0.00200168	0.001481	0.00168799	0.00185162	0.0014201	0.0015887	0.00146896	0.00013	0.000469642	0.000934739	0.000546136	0.000616075	0.000744585	0.000872783	0.000767794	0.00013	0.00200168	0.001481	0.00168799	0.00185162	0.0014201	0.0015887	0.00146896
0.0001301	0.00144625	0.00108689	0.00118349	0.00130979	0.00112641	0.00107969	0.00112926	0.0001301	0.000847771	0.00156506	0.00134339	0.00111657	0.00138326	0.00122205	0.00142135	0.0001301	0.00144625	0.00108689	0.00118349	0.00130979	0.00112641	0.00107969	0.00112926
0.0001302	0.000658541	0.000593782	0.000468885	0.000558856	0.000686533	0.000422031	0.000702913	0.0001302	0.00102795	0.00177954	0.0019783	0.00127943	0.00177264	0.00129937	0.00159672	0.0001302	0.000658541	0.000593782	0.000468885	0.000558856	0.000686533	0.000422031	0.000702913
0.0001303	-0.000213409	6.4193e-05	-0.000243538	-0.000234922	0.000206711	-0.00029119	0.00025057	0.0001303	0.000929863	0.00161844	0.00217902	0.0010774	0.00174441	0.00106049	0.00150429	0.0001303	-0.000213409	6.4193e-05	-0.000243538	-0.000234922	0.000206711	-0.00029119	0.00025057
0.0001304	-0.00102867	-0.000376411	-0.000855409	-0.000960132	-0.000228199	-0.000865818	-0.000168261	0.0001304	0.00042976	0.00107381	0.00186773	0.00055116	0.00128666	0.000579033	0.00106152	0.0001304	-0.00102867	-0.000376411	-0.000855409	-0.000960132	-0.000228199	-0.000865818	-0.000168261
0.0001305	-0.0015887	-0.000681742	-0.00128002	-0.00145488	-0.000566291	-0.00125591	-0.000452663	0.0001305	-0.000246675	0.000328894	0.00129982	-0.000262363	0.000594911	-9.98958e-05	0.000252758	0.0001305	-0.0015887	-0.000681742	-0.00128002	-0.00145488	-0.000566291	-0.00125591	-0.000452663
0.0001306	-0.00188238	-0.000743924	-0.00138674	-0.00168325	-0.000737702	-0.00138771	-0.000562206	0.0001306	-0.000843166	-0.000494208	0.000470639	-0.00104959	-0.000278384	-0.000787502	-0.000606792	0.0001306	-0.00188238	-0.000743924	-0.00138674	-0.00168325	-0.000737702	-0.00138771	-0.000562206
0.0001307	-0.00178789	-0.000619219	-0.00121785	-0.00158508	-0.000730157	-0.00121848	-0.000524022	0.0001307	-0.00131304	-0.0012442	-0.000439797	-0.00169312	-0.0011149	-0.00129908	-0.00143095	0.0001307	-0.00178789	-0.000619219	-0.00121785	-0.00158508	-0.000730157	-0.00121848	-0.000524022
0.0001308	-0.0013366	-0.000251475	-0.000763738	-0.00112737	-0.000514264	-0.000770476	-0.000278412	0.0001308	-0.00154714	-0.00179037	-0.00124924	-0.00213286	-0.00161856	-0.00149463	-0.00204692	0.0001308	-0.0013366	-0.000251475	-0.000763738	-0.00112737	-0.000514264	-0.000770476	-0.000278412
0.0001309	-0.000625156	0.000256366	-0.000100896	-0.000403802	-0.000141472	-9.9803e-05	0.000146916	0.0001309	-0.00138533	-0.00179159	-0.00166539	-0.00207993	-0.00183235	-0.00122673	-0.00210239	0.0001309	-0.000625156	0.000256366	-0.000100896	-0.000403802	-0.000141472	-9.9803e-05	0.000146916
0.000131	0.00025586	0.000853285	0.000674523	0.000417603	0.000363661	0.000609532	0.000653424	0.000131	-0.000941111	-0.00133835	-0.00145721	-0.00149482	-0.00165457	-0.000723349	-0.00159488	0.000131	0.00025586	0.000853285	0.000674523	0.000417603	0.000363661	0.000609532	0.000653424
0.0001311	0.00116501	0.00141507	0.00142113	0.00128235	0.000941254	0.00135515	0.00119042	0.0001311	-0.000291753	-0.000620656	-0.00106081	-0.000660317	-0.000952938	-8.09032e-05	-0.000830751	0.0001311	0.00116501	0.00141507	0.00142113	0.00128235	0.000941254	0.00135515	0.00119042
0.0001312	0.00192842	0.00187721	0.0020025	0.00196736	0.00143404	0.00192049	0.00166521	0.0001312	0.000510101	0.000273975	-0.000346588	0.000196364	-9.11401e-05	0.000786244	3.5087e-05	0.0001312	0.00192842	0.00187721	0.0020025	0.00196736	0.00143404	0.00192049	0.00166521
0.0001313	0.00241133	0.00213811	0.00233686	0.00238308	0.00181577	0.00222146	0.00199379	0.0001313	0.0012475	0.00121332	0.000609435	0.0010916	0.000918665	0.0015891	0.000959277	0.0001313	0.00241133	0.00213811	0.00233686	0.00238308	0.00181577	0.00222146	0.00199379
0.0001314	0.00250704	0.00217632	0.00236721	0.00246992	0.00196384	0.00228624	0.00210137	0.0001314	0.00179094	0.00199679	0.00162275	0.00180587	0.00184335	0.00214005	0.0017959	0.0001314	0.00250704	0.00217632	0.00236721	0.00246992	0.00196384	0.00228624	0.00210137
0.0001315	0.00223848	0.00190068	0.00206307	0.00219072	0.00189471	0.00200821	0.00197447	0.0001315	0.00200299	0.00252309	0.00235302	0.00224151	0.0024349	0.00229861	0.00235768	0.0001315	0.00223848	0.00190068	0.00206307	0.00219072	0.00189471	0.00200821	0.00197447
0.0001316	0.00166366	0.00147467	0.00149175	0.00161083	0.00154743	0.00139978	0.00158046	0.0001316	0.00170168	0.00258715	0.00282684	0.00212393	0.00239069	0.0020821	0.0023273	0.0001316	0.00166366	0.00147467	0.00149175	0.00161083	0.00154743	0.00139978	0.00158046
0.0001317	0.00086081	0.000812368	0.000718795	0.000787093	0.001021	0.000639154	0.000997168	0.0001317	0.00111766	0.0021773	0.00274655	0.00158234	0.00213401	0.00151799	0.00204307	0.0001317	0.00086081	0.000812368	0.000718795	0.000787093	0.001021	0.000639154	0.000997168
0.0001318	-8.6146e-05	9.7407e-05	-0.000125256	-0.000110153	0.000361973	-0.000172971	0.000337096	0.0001318	0.000266063	0.00128918	0.00219798	0.000594811	0.0014699	0.000596528	0.00117977	0.0001318	-8.6146e-05	9.7407e-05	-0.000125256	-0.000110153	0.000361973	-0.000172971	0.000337096
0.0001319	-0.00093608	-0.00058132	-0.000956071	-0.000970323	-0.000382419	-0.00096008	-0.000383473	0.0001319	-0.000652391	0.000237993	0.00140076	-0.000488547	0.000552931	-0.000552492	0.000147691	0.0001319	-0.00093608	-0.00058132	-0.000956071	-0.000970323	-0.000382419	-0.00096008	-0.000383473
0.000132	-0.0016659	-0.00112407	-0.0015336	-0.00161626	-0.00100392	-0.0015425	-0.000983161	0.000132	-0.00155096	-0.000867729	0.000325634	-0.00145834	-0.000561311	-0.00155258	-0.000928914	0.000132	-0.0016659	-0.00112407	-0.0015336	-0.00161626	-0.00100392	-0.0015425	-0.000983161
0.0001321	-0.0020747	-0.00141397	-0.00183281	-0.0020185	-0.00146152	-0.00181985	-0.00138326	0.0001321	-0.0022759	-0.00180863	-0.000736753	-0.00212579	-0.00153133	-0.00219372	-0.00188548	0.0001321	-0.0020747	-0.00141397	-0.00183281	-0.0020185	-0.00146152	-0.00181985	-0.00138326
0.0001322	-0.0020999	-0.00137302	-0.00179576	-0.00200334	-0.00160856	-0.00176901	-0.00142431	0.0001322	-0.00250882	-0.0023562	-0.00160357	-0.002681	-0.00219023	-0.00241949	-0.00247968	0.0001322	-0.0020999	-0.00137302	-0.00179576	-0.00200334	-0.00160856	-0.00176901	-0.00142431
0.0001323	-0.00175046	-0.0010229	-0.00135927	-0.00160265	-0.00144554	-0.00138038	-0.00121998	0.0001323	-0.00226	-0.00240035	-0.00203741	-0.00282073	-0.00238982	-0.00224123	-0.00256432	0.0001323	-0.00175046	-0.0010229	-0.00135927	-0.00160265	-0.00144554	-0.00138038	-0.00121998
0.0001324	-0.00107704	-0.000436385	-0.000689381	-0.000918579	-0.000972595	-0.000686952	-0.000689888	0.0001324	-0.00160871	-0.00194594	-0.00202263	-0.00214141	-0.00207312	-0.00155284	-0.00216618	0.0001324	-0.00107704	-0.000436385	-0.000689381	-0.000918579	-0.000972595	-0.000686952	-0.000689888
0.0001325	-0.000191714	0.000310602	0.000177558	-3.181e-05	-0.000249878	0.000119685	1.8139e-05	0.0001325	-0.000775524	-0.00110316	-0.00154838	-0.00122076	-0.00139803	-0.000521931	-0.00134042	0.0001325	-0.000191714	0.000310602	0.000177558	-3.181e-05	-0.000249878	0.000119685	1.8139e-05
0.0001326	0.000676938	0.000990768	0.000954406	0.000809528	0.000492996	0.000913381	0.000744568	0.0001326	0.000200938	-0.000113763	-0.000819463	-0.000179448	-0.000489988	0.000574549	-0.000366593	0.0001326	0.000676938	0.000990768	0.000954406	0.000809528	0.000492996	0.000913381	0.000744568
0.0001327	0.00132471	0.00148693	0.00153271	0.00143807	0.00112005	0.0014806	0.0012954	0.0001327	0.00106537	0.000800767	0.000204919	0.000728382	0.000571379	0.00150283	0.000477982	0.0001327	0.00132471	0.00148693	0.00153271	0.00143807	0.00112005	0.0014806	0.0012954
0.0001328	0.00161595	0.00167109	0.00174172	0.00169754	0.00146868	0.00167158	0.00159027	0.0001328	0.0016238	0.00168503	0.00125989	0.0013098	0.00155572	0.00208832	0.00142167	0.0001328	0.00161595	0.00167109	0.00174172	0.00169754	0.00146868	0.00167158	0.00159027
0.0001329	0.00156092	0.00149321	0.00156655	0.00160279	0.00150571	0.00152453	0.00156474	0.0001329	0.00180474	0.00228139	0.00202969	0.00179377	0.00203937	0.00234234	0.00212042	0.0001329	0.00156092	0.00149321	0.00156655	0.00160279	0.00150571	0.00152453	0.00156474
0.000133	0.00114776	0.00107362	0.00109723	0.00116077	0.00122515	0.00104275	0.00124607	0.000133	0.00170004	0.00231967	0.00247883	0.00180999	0.00217143	0.00210141	0.00220783	0.000133	0.00114776	0.00107362	0.00109723	0.00116077	0.00122515	0.00104275	0.00124607
0.0001331	0.000533128	0.000438065	0.000402791	0.000493485	0.000736082	0.00037428	0.000695451	0.0001331	0.00112094	0.00189443	0.00243	0.00122023	0.00194459	0.00143942	0.00175543	0.0001331	0.000533128	0.000438065	0.000402791	0.000493485	0.000736082	0.00037428	0.000695451
0.0001332	-0.000250161	-0.000242272	-0.00034999	-0.000287587	0.000108777	-0.000414188	5.9872e-05	0.0001332	0.000199587	0.00112368	0.00193463	0.000404895	0.00126241	0.000411179	0.001029	0.0001332	-0.000250161	-0.000242272	-0.00034999	-0.000287587	0.000108777	-0.000414188	5.9872e-05
0.0001333	-0.00100859	-0.000884303	-0.00112928	-0.00109177	-0.00059993	-0.00110725	-0.00061221	0.0001333	-0.000840568	0.000117481	0.00120422	-0.000553635	0.000281191	-0.00071764	2.90422e-05	0.0001333	-0.00100859	-0.000884303	-0.00112928	-0.00109177	-0.00059993	-0.00110725	-0.00061221
0.0001334	-0.00170886	-0.00143432	-0.00173551	-0.00178118	-0.00121886	-0.00171643	-0.00121148	0.0001334	-0.00169706	-0.000806893	0.000206445	-0.00153091	-0.000762955	-0.00166388	-0.000733633	0.0001334	-0.00170886	-0.00143432	-0.00173551	-0.00178118	-0.00121886	-0.00171643	-0.00121148
0.0001335	-0.00221964	-0.00173573	-0.00213777	-0.00226617	-0.00173008	-0.00211002	-0.00164217	0.0001335	-0.00224299	-0.00166478	-0.000895085	-0.00222245	-0.00151095	-0.0023046	-0.00156911	0.0001335	-0.00221964	-0.00173573	-0.00213777	-0.00226617	-0.00173008	-0.00211002	-0.00164217
0.0001336	-0.00242737	-0.0017605	-0.00222208	-0.00240573	-0.00194678	-0.00219034	-0.00179353	0.0001336	-0.00244408	-0.00215382	-0.00156252	-0.00247308	-0.00207651	-0.0025064	-0.0022355	0.0001336	-0.00242737	-0.0017605	-0.00222208	-0.00240573	-0.00194678	-0.00219034	-0.00179353
0.0001337	-0.00226091	-0.0014295	-0.00190607	-0.00217926	-0.00178564	-0.00188606	-0.00156887	0.0001337	-0.00220787	-0.00217001	-0.00192317	-0.00235185	-0.00221072	-0.00225211	-0.00229449	0.0001337	-0.00226091	-0.0014295	-0.00190607	-0.00217926	-0.00178564	-0.00188606	-0.00156887
0.0001338	-0.00168628	-0.000782437	-0.00123209	-0.00151897	-0.00128707	-0.00120084	-0.000945243	0.0001338	-0.00155544	-0.00172928	-0.0018063	-0.00190015	-0.0018153	-0.00154646	-0.00187745	0.0001338	-0.00168628	-0.000782437	-0.00123209	-0.00151897	-0.00128707	-0.00120084	-0.000945243
0.0001339	-0.000829599	0.000130267	-0.000278188	-0.000588587	-0.000424726	-0.000273504	-8.2035e-05	0.0001339	-0.000656838	-0.000949	-0.0012764	-0.00116814	-0.00109244	-0.000532158	-0.00112878	0.0001339	-0.000829599	0.000130267	-0.000278188	-0.000588587	-0.000424726	-0.000273504	-8.2035e-05
0.000134	0.000214624	0.00110717	0.000757761	0.000488972	0.000562842	0.00076946	0.000885983	0.000134	0.000312298	6.99876e-05	-0.000506715	-0.00019676	-0.000267901	0.00050263	-0.000148556	0.000134	0.000214624	0.00110717	0.000757761	0.000488972	0.000562842	0.00076946	0.000885983
0.0001341	0.00119205	0.00196785	0.00170315	0.00146909	0.00152272	0.00166978	0.00180151	0.0001341	0.000987474	0.000922213	0.000305436	0.000689026	0.000624792	0.00146182	0.000662411	0.0001341	0.00119205	0.00196785	0.00170315	0.00146909	0.00152272	0.00166978	0.00180151
0.0001342	0.00196358	0.0025202	0.00235575	0.00221057	0.00223447	0.0023192	0.00248162	0.0001342	0.00153776	0.00155415	0.00121047	0.00132468	0.00139595	0.00218044	0.00123365	0.0001342	0.00196358	0.0025202	0.00235575	0.00221057	0.00223447	0.0023192	0.00248162
0.0001343	0.00242025	0.0027268	0.00262684	0.00257675	0.00264079	0.0025733	0.00275418	0.0001343	0.00184872	0.00193726	0.00178065	0.00158342	0.00183788	0.00234525	0.00174408	0.0001343	0.00242025	0.0027268	0.00262684	0.00257675	0.00264079	0.0025733	0.00275418
0.0001344	0.00247279	0.0025673	0.00254244	0.00257544	0.0026923	0.00248161	0.00271728	0.0001344	0.00152501	0.00188716	0.00210833	0.00136066	0.00184892	0.00209951	0.00172821	0.0001344	0.00247279	0.0025673	0.00254244	0.00257544	0.0026923	0.00248161	0.00271728
0.0001345	0.00223084	0.00208943	0.00211419	0.0021872	0.0023626	0.00206028	0.00236862	0.0001345	0.00084471	0.00146602	0.00197033	0.000868278	0.00150636	0.00130482	0.00129727	0.0001345	0.00223084	0.00208943	0.00211419	0.0021872	0.0023626	0.00206028	0.00236862
0.0001346	0.00166363	0.00146674	0.00145487	0.00156289	0.00180254	0.00140881	0.00176492	0.0001346	6.19396e-05	0.000754245	0.00144346	0.00021402	0.000795035	0.000294878	0.000639565	0.0001346	0.00166363	0.00146674	0.00145487	0.00156289	0.00180254	0.00140881	0.00176492
0.0001347	0.000936103	0.000742507	0.000703971	0.000776001	0.00102764	0.00062525	0.000991294	0.0001347	-0.000814694	-0.000192512	0.00070956	-0.000679068	-7.53549e-05	-0.000770418	-0.000379249	0.0001347	0.000936103	0.000742507	0.000703971	0.000776001	0.00102764	0.00062525	0.000991294
0.0001348	0.000191883	0.000114515	4.8e-06	2.2451e-05	0.000279322	-3.6237e-05	0.000301267	0.0001348	-0.0017687	-0.00109001	-0.000149202	-0.00161564	-0.000846924	-0.00172186	-0.00133569	0.0001348	0.000191883	0.000114515	4.8e-06	2.2451e-05	0.000279322	-3.6237e-05	0.000301267
0.0001349	-0.000467874	-0.000310929	-0.00053351	-0.000592214	-0.000335829	-0.000585606	-0.000235114	0.0001349	-0.00228959	-0.00163508	-0.00088713	-0.00220853	-0.00157034	-0.00229523	-0.00188234	0.0001349	-0.000467874	-0.000310929	-0.00053351	-0.000592214	-0.000335829	-0.000585606	-0.000235114
0.000135	-0.000868005	-0.000452603	-0.000777642	-0.000927286	-0.000708755	-0.000834568	-0.000557979	0.000135	-0.00238153	-0.00191704	-0.00144467	-0.002302	-0.00193765	-0.00242928	-0.00210814	0.000135	-0.000868005	-0.000452603	-0.000777642	-0.000927286	-0.000708755	-0.000834568	-0.000557979
0.0001351	-0.00099325	-0.000306977	-0.000696546	-0.000925512	-0.000707353	-0.000697334	-0.000484134	0.0001351	-0.00197249	-0.00179696	-0.00164305	-0.00200782	-0.00185291	-0.00213345	-0.00195162	0.0001351	-0.00099325	-0.000306977	-0.000696546	-0.000925512	-0.000707353	-0.000697334	-0.000484134
0.0001352	-0.000755385	0.000176977	-0.000300833	-0.000564412	-0.000424582	-0.000309808	-0.000137419	0.0001352	-0.00137125	-0.00127169	-0.00148536	-0.00146832	-0.00139569	-0.00136718	-0.00142882	0.0001352	-0.000755385	0.000176977	-0.000300833	-0.000564412	-0.000424582	-0.000309808	-0.000137419
0.0001353	-0.000221024	0.000810795	0.000356431	5.1566e-05	0.000165959	0.000321701	0.000501192	0.0001353	-0.00061907	-0.000617808	-0.000926957	-0.000863856	-0.000763343	-0.000277211	-0.000825202	0.0001353	-0.000221024	0.000810795	0.000356431	5.1566e-05	0.000165959	0.000321701	0.000501192
0.0001354	0.000502766	0.00155257	0.00115684	0.00083729	0.000909317	0.00111308	0.00127517	0.0001354	0.000275439	0.000217399	-0.00018224	-7.3702e-05	9.68815e-05	0.000688624	7.3435e-05	0.0001354	0.000502766	0.00155257	0.00115684	0.00083729	0.000909317	0.00111308	0.00127517
0.0001355	0.00134135	0.00221372	0.00191825	0.00165627	0.00169899	0.00188918	0.00200653	0.0001355	0.00112714	0.000949589	0.000596673	0.000703534	0.000763459	0.00145962	0.000756259	0.0001355	0.00134135	0.00221372	0.00191825	0.00165627	0.00169899	0.00188918	0.00200653
0.0001356	0.00205279	0.00266053	0.00250774	0.00233247	0.00232837	0.00241945	0.00257371	0.0001356	0.00151465	0.00144355	0.00125029	0.00114557	0.00131839	0.00195078	0.00124314	0.0001356	0.00205279	0.00266053	0.00250774	0.00233247	0.00232837	0.00241945	0.00257371
0.0001357	0.00258355	0.00282101	0.00280287	0.00275016	0.00268563	0.00271059	0.00285172	0.0001357	0.00155874	0.00163164	0.00166364	0.00118202	0.00155821	0.00204772	0.0015019	0.0001357	0.00258355	0.00282101	0.00280287	0.00275016	0.00268563	0.00271059	0.00285172
0.0001358	0.00272025	0.00259143	0.00271786	0.00278091	0.00270646	0.00260949	0.00274228	0.0001358	0.00132915	0.00145406	0.00175964	0.000935931	0.00146788	0.00186771	0.00142897	0.0001358	0.00272025	0.00259143	0.00271786	0.00278091	0.00270646	0.00260949	0.00274228
0.0001359	0.0024828	0.00200722	0.00222678	0.00237626	0.00227904	0.0020633	0.00221082	0.0001359	0.000839135	0.00102727	0.00168938	0.000457154	0.00120164	0.00147928	0.00104939	0.0001359	0.0024828	0.00200722	0.00222678	0.00237626	0.00227904	0.0020633	0.00221082
0.000136	0.0018583	0.00117507	0.00140797	0.00161981	0.00154415	0.00130039	0.00141272	0.000136	0.00023822	0.000556996	0.00128408	-6.30978e-05	0.000795195	0.000695535	0.00040678	0.000136	0.0018583	0.00117507	0.00140797	0.00161981	0.00154415	0.00130039	0.00141272
0.0001361	0.000934441	0.000235545	0.000435737	0.000646685	0.000568718	0.000344801	0.000491974	0.0001361	-0.000455012	3.51969e-05	0.000709795	-0.000593697	0.000123875	-0.000165225	-0.000162593	0.0001361	0.000934441	0.000235545	0.000435737	0.000646685	0.000568718	0.000344801	0.000491974
0.0001362	-8.9317e-05	-0.000629036	-0.00055707	-0.000401035	-0.000397543	-0.00061526	-0.00044726	0.0001362	-0.0010432	-0.000504046	0.000139253	-0.0010144	-0.000433364	-0.000938495	-0.000644053	0.0001362	-8.9317e-05	-0.000629036	-0.00055707	-0.000401035	-0.000397543	-0.00061526	-0.00044726
0.0001363	-0.0010439	-0.00123813	-0.00134261	-0.00129466	-0.00120256	-0.00139263	-0.00116603	0.0001363	-0.00141412	-0.000852203	-0.000327835	-0.00122233	-0.000823928	-0.00140228	-0.00102114	0.0001363	-0.0010439	-0.00123813	-0.00134261	-0.00129466	-0.00120256	-0.00139263	-0.00116603
0.0001364	-0.00174406	-0.00153685	-0.00178821	-0.00188954	-0.00170222	-0.00179266	-0.00157191	0.0001364	-0.00148973	-0.000880534	-0.000631374	-0.00121058	-0.000897193	-0.00148041	-0.00107682	0.0001364	-0.00174406	-0.00153685	-0.00178821	-0.00188954	-0.00170222	-0.00179266	-0.00157191
0.0001365	-0.00214398	-0.00144537	-0.00183348	-0.00209456	-0.00179431	-0.00189237	-0.00152383	0.0001365	-0.00132199	-0.000737496	-0.000702524	-0.00100328	-0.000731217	-0.00124607	-0.000983886	0.0001365	-0.00214398	-0.00144537	-0.00183348	-0.00209456	-0.00179431	-0.00189237	-0.00152383
0.0001366	-0.00204211	-0.00097851	-0.00151451	-0.00186759	-0.00148132	-0.00152538	-0.00120283	0.0001366	-0.000784947	-0.000406157	-0.000475915	-0.000606066	-0.000497128	-0.000830817	-0.000664361	0.0001366	-0.00204211	-0.00097851	-0.00151451	-0.00186759	-0.00148132	-0.00152538	-0.00120283
0.0001367	-0.00160658	-0.000292614	-0.000859372	-0.00127957	-0.000882188	-0.00081	-0.000561096	0.0001367	-0.000218376	8.6455e-06	-4.64207e-05	-8.90804e-05	-0.000179148	-0.000173686	-0.000202841	0.0001367	-0.00160658	-0.000292614	-0.000859372	-0.00127957	-0.000882188	-0.00081	-0.000561096
0.0001368	-0.000901782	0.000481531	-6.1673e-05	-0.00046674	-0.000122485	-2.6254e-05	0.000225188	0.0001368	0.000412511	0.000516293	0.000338779	0.000348558	0.000298943	0.000513149	0.000283925	0.0001368	-0.000901782	0.000481531	-6.1673e-05	-0.00046674	-0.000122485	-2.6254e-05	0.000225188
0.0001369	-1.7184e-05	0.00118795	0.000742611	0.000394929	0.000700596	0.000765445	0.000988062	0.0001369	0.000884433	0.000869302	0.00077259	0.000601171	0.000777161	0.00112381	0.000667843	0.0001369	-1.7184e-05	0.00118795	0.000742611	0.000394929	0.000700596	0.000765445	0.000988062
0.000137	0.000821992	0.00170434	0.00141583	0.00119989	0.00140996	0.00141884	0.0016237	0.000137	0.00112014	0.00110386	0.00108163	0.000679014	0.000998732	0.00150419	0.000952706	0.000137	0.000821992	0.00170434	0.00141583	0.00119989	0.00140996	0.00141884	0.0016237
0.0001371	0.00151487	0.00193583	0.00183955	0.00174554	0.00182482	0.00182068	0.00195514	0.0001371	0.00110562	0.00105872	0.00116099	0.000524981	0.00101356	0.00161557	0.000930182	0.0001371	0.00151487	0.00193583	0.00183955	0.00174554	0.00182482	0.00182068	0.00195514
0.0001372	0.00195888	0.00184302	0.00198399	0.00200818	0.00197327	0.00186776	0.00202067	0.0001372	0.000899988	0.00078265	0.00121546	0.000327034	0.000803416	0.0012961	0.00064283	0.0001372	0.00195888	0.00184302	0.00198399	0.00200818	0.00197327	0.00186776	0.00202067
0.0001373	0.00196409	0.00151175	0.00170212	0.00187709	0.00176199	0.00164013	0.00175305	0.0001373	0.000362726	0.000333706	0.00101554	-4.79962e-05	0.000481181	0.00076287	0.000156988	0.0001373	0.00196409	0.00151175	0.00170212	0.00187709	0.00176199	0.00164013	0.00175305
0.0001374	0.00163784	0.000895527	0.00113402	0.00137958	0.00124686	0.00107447	0.00114634	0.0001374	-0.000121865	-3.63283e-05	0.000636535	-0.000582485	9.50201e-05	0.000154819	-0.000233763	0.0001374	0.00163784	0.000895527	0.00113402	0.00137958	0.00124686	0.00107447	0.00114634
0.0001375	0.000955556	0.000140276	0.000353938	0.000620277	0.000487661	0.000299746	0.000403955	0.0001375	-0.000682853	-0.000385191	0.00019215	-0.000934075	-0.000301312	-0.000391109	-0.000570119	0.0001375	0.000955556	0.000140276	0.000353938	0.000620277	0.000487661	0.000299746	0.000403955
0.0001376	8.7007e-05	-0.000553453	-0.000494345	-0.000283285	-0.000312121	-0.000526839	-0.000377445	0.0001376	-0.00111167	-0.000686943	-0.00016239	-0.0011144	-0.000641174	-0.000834706	-0.000810475	0.0001376	8.7007e-05	-0.000553453	-0.000494345	-0.000283285	-0.000312121	-0.000526839	-0.000377445
0.0001377	-0.000814379	-0.00107956	-0.00119629	-0.00108814	-0.00100141	-0.00119143	-0.000957316	0.0001377	-0.00130326	-0.000819787	-0.000369873	-0.00106246	-0.000809932	-0.00111542	-0.000898891	0.0001377	-0.000814379	-0.00107956	-0.00119629	-0.00108814	-0.00100141	-0.00119143	-0.000957316
0.0001378	-0.00151907	-0.00124322	-0.00158294	-0.00166327	-0.00139286	-0.00160931	-0.00130995	0.0001378	-0.0012713	-0.000674633	-0.000394743	-0.000910238	-0.000688024	-0.0011637	-0.000688632	0.0001378	-0.00151907	-0.00124322	-0.00158294	-0.00166327	-0.00139286	-0.00160931	-0.00130995
0.0001379	-0.00186257	-0.0010619	-0.00159592	-0.00181018	-0.00141962	-0.00155678	-0.00121539	0.0001379	-0.00103853	-0.00031565	-0.000313878	-0.000486929	-0.000361649	-0.00100311	-0.000492392	0.0001379	-0.00186257	-0.0010619	-0.00159592	-0.00181018	-0.00141962	-0.00155678	-0.00121539
0.000138	-0.00183309	-0.000551973	-0.0011754	-0.00155425	-0.00107867	-0.00112255	-0.000776157	0.000138	-0.000591276	0.000104477	-4.81515e-05	-0.00013157	-2.67374e-05	-0.000592959	-0.000110926	0.000138	-0.00183309	-0.000551973	-0.0011754	-0.00155425	-0.00107867	-0.00112255	-0.000776157
0.0001381	-0.00136063	0.000216233	-0.000461138	-0.000950773	-0.000420035	-0.000437543	-6.4427e-05	0.0001381	-9.79963e-05	0.00048985	0.000389903	0.000299969	0.000360234	-3.88499e-05	0.000298337	0.0001381	-0.00136063	0.000216233	-0.000461138	-0.000950773	-0.000420035	-0.000437543	-6.4427e-05
0.0001382	-0.000625893	0.000997681	0.000350502	-0.000103145	0.000368736	0.000414189	0.000745847	0.0001382	0.000317009	0.000858411	0.000730818	0.000584104	0.000665642	0.000526088	0.000699266	0.0001382	-0.000625893	0.000997681	0.000350502	-0.000103145	0.000368736	0.000414189	0.000745847
0.0001383	0.000266274	0.00170025	0.00119594	0.00078141	0.00113588	0.00119305	0.00146751	0.0001383	0.000689404	0.00106052	0.000963549	0.0006941	0.000929663	0.000923414	0.000973355	0.0001383	0.000266274	0.00170025	0.00119594	0.00078141	0.00113588	0.00119305	0.00146751
0.0001384	0.00114521	0.00214722	0.0018226	0.00157224	0.00179265	0.0018102	0.00200928	0.0001384	0.00087214	0.00100905	0.00108707	0.000610328	0.00108246	0.0011689	0.00095268	0.0001384	0.00114521	0.00214722	0.0018226	0.00157224	0.00179265	0.0018102	0.00200928
0.0001385	0.00185997	0.00230669	0.00221642	0.00211166	0.0021481	0.00219761	0.00229863	0.0001385	0.000879578	0.000764991	0.00110557	0.000337444	0.000880827	0.00124387	0.000742099	0.0001385	0.00185997	0.00230669	0.00221642	0.00211166	0.0021481	0.00219761	0.00229863
0.0001386	0.00230406	0.002172	0.00229643	0.00236786	0.00220976	0.00226305	0.00226807	0.0001386	0.000711389	0.000443103	0.000911898	-3.63972e-05	0.00057254	0.00101611	0.00027756	0.0001386	0.00230406	0.002172	0.00229643	0.00236786	0.00220976	0.00226305	0.00226807
0.0001387	0.00235271	0.00177072	0.00203125	0.00224118	0.00196904	0.00194503	0.00193803	0.0001387	0.000295005	3.69807e-05	0.000571047	-0.000488281	0.000153705	0.0006244	-0.000138556	0.0001387	0.00235271	0.00177072	0.00203125	0.00224118	0.00196904	0.00194503	0.00193803
0.0001388	0.00206885	0.00115463	0.00148165	0.00174588	0.00146892	0.00138213	0.00138512	0.0001388	-0.000171993	-0.000308733	0.000186293	-0.00089644	-0.000336898	0.000151358	-0.000437331	0.0001388	0.00206885	0.00115463	0.00148165	0.00174588	0.00146892	0.00138213	0.00138512
0.0001389	0.00143677	0.000427061	0.000712659	0.00101881	0.000767045	0.000624216	0.000705026	0.0001389	-0.000621579	-0.000568201	-0.000130831	-0.00116235	-0.00068321	-0.000288266	-0.000739263	0.0001389	0.00143677	0.000427061	0.000712659	0.00101881	0.000767045	0.000624216	0.000705026
0.000139	0.000584399	-0.00023356	-0.000103487	0.000152705	2.0121e-05	-0.000250337	-1.3357e-05	0.000139	-0.000976544	-0.000721087	-0.000382954	-0.00121318	-0.000751411	-0.000715923	-0.000901638	0.000139	0.000584399	-0.00023356	-0.000103487	0.000152705	2.0121e-05	-0.000250337	-1.3357e-05
0.0001391	-0.000335525	-0.00077951	-0.000814227	-0.000674991	-0.00062974	-0.000893886	-0.000632794	0.0001391	-0.00124167	-0.000810668	-0.000592748	-0.00108324	-0.000731707	-0.000957169	-0.000989993	0.0001391	-0.000335525	-0.00077951	-0.000814227	-0.000674991	-0.00062974	-0.000893886	-0.000632794
0.0001392	-0.00112162	-0.00100491	-0.0012882	-0.00129694	-0.00109123	-0.00131168	-0.000983626	0.0001392	-0.00130239	-0.00064454	-0.000480778	-0.000813432	-0.000620597	-0.00104123	-0.000852385	0.0001392	-0.00112162	-0.00100491	-0.0012882	-0.00129694	-0.00109123	-0.00131168	-0.000983626
0.0001393	-0.00162622	-0.000943744	-0.00144638	-0.00161773	-0.00117462	-0.00144362	-0.00101617	0.0001393	-0.00118664	-0.000300892	-0.000252975	-0.000466436	-0.000404209	-0.000977644	-0.000467512	0.0001393	-0.00162622	-0.000943744	-0.00144638	-0.00161773	-0.00117462	-0.00144362	-0.00101617
0.0001394	-0.00181931	-0.000594074	-0.00122578	-0.00156722	-0.00102918	-0.00122836	-0.000737065	0.0001394	-0.00080766	0.000103627	2.85572e-05	-8.85997e-05	-5.8028e-05	-0.000651641	-9.00317e-05	0.0001394	-0.00181931	-0.000594074	-0.00122578	-0.00156722	-0.00102918	-0.00122836	-0.000737065
0.0001395	-0.00162591	-6.4784e-05	-0.000760003	-0.00122081	-0.000579319	-0.000720305	-0.000284262	0.0001395	-0.0003767	0.000444909	0.00037652	0.000266748	0.000364724	-0.000243032	0.000227656	0.0001395	-0.00162591	-6.4784e-05	-0.000760003	-0.00122081	-0.000579319	-0.000720305	-0.000284262
0.0001396	-0.00113199	0.000513388	-0.000150674	-0.000615613	-4.8694e-05	-0.000155707	0.000314765	0.0001396	6.15254e-05	0.000780255	0.000684627	0.000478943	0.00067428	0.000181818	0.000635949	0.0001396	-0.00113199	0.000513388	-0.000150674	-0.000615613	-4.8694e-05	-0.000155707	0.000314765
0.0001397	-0.000469581	0.000981721	0.000499244	3.8794e-05	0.000484407	0.000463358	0.000805313	0.0001397	0.000449099	0.000973231	0.000864202	0.000461513	0.00066253	0.000671423	0.000838748	0.0001397	-0.000469581	0.000981721	0.000499244	3.8794e-05	0.000484407	0.000463358	0.000805313
0.0001398	0.000227464	0.00122709	0.000969758	0.000666774	0.000933773	0.000980619	0.00116514	0.0001398	0.00064184	0.000971046	0.00089351	0.000493956	0.000792072	0.000938741	0.000816707	0.0001398	0.000227464	0.00122709	0.000969758	0.000666774	0.000933773	0.000980619	0.00116514
0.0001399	0.000784072	0.00126345	0.00122294	0.00111244	0.00110516	0.00119048	0.0012196	0.0001399	0.000706097	0.0006363	0.000904839	0.000226988	0.000684786	0.00105517	0.00047864	0.0001399	0.000784072	0.00126345	0.00122294	0.00111244	0.00110516	0.00119048	0.0012196
0.00014	0.00116197	0.00104412	0.00120874	0.00124915	0.00106057	0.00115963	0.0010765	0.00014	0.000716939	0.000322301	0.000734615	-0.000232692	0.000392639	0.000951103	0.000173668	0.00014	0.00116197	0.00104412	0.00120874	0.00124915	0.00106057	0.00115963	0.0010765
0.0001401	0.00121139	0.000604543	0.000899982	0.0011031	0.000740752	0.00085911	0.000707894	0.0001401	0.000445169	-5.4062e-05	0.000400271	-0.00059637	-2.0193e-06	0.000720344	-0.000230072	0.0001401	0.00121139	0.000604543	0.000899982	0.0011031	0.000740752	0.00085911	0.000707894
0.0001402	0.000965733	3.7048e-05	0.000386393	0.000656519	0.000295596	0.00031189	0.000192463	0.0001402	7.00737e-05	-0.000351748	7.82792e-05	-0.000741372	-0.000411194	0.000427597	-0.000529239	0.0001402	0.000965733	3.7048e-05	0.000386393	0.000656519	0.000295596	0.00031189	0.000192463
0.0001403	0.00047083	-0.000535848	-0.00025374	7.0809e-05	-0.000271462	-0.000338518	-0.000374245	0.0001403	-0.000314354	-0.000614034	-0.000197084	-0.000812116	-0.000724413	3.29556e-05	-0.000845822	0.0001403	0.00047083	-0.000535848	-0.00025374	7.0809e-05	-0.000271462	-0.000338518	-0.000374245
0.0001404	-0.000186557	-0.00104152	-0.000888825	-0.000650321	-0.000781511	-0.000917706	-0.000830644	0.0001404	-0.000652583	-0.000741317	-0.000416211	-0.00101237	-0.000833207	-0.000422611	-0.000917649	0.0001404	-0.000186557	-0.00104152	-0.000888825	-0.000650321	-0.000781511	-0.000917706	-0.000830644
0.0001405	-0.000863194	-0.0013147	-0.00140395	-0.00124641	-0.00117792	-0.00141851	-0.00116916	0.0001405	-0.000888877	-0.000653636	-0.000409085	-0.000955607	-0.000752612	-0.000663765	-0.000795729	0.0001405	-0.000863194	-0.0013147	-0.00140395	-0.00124641	-0.00117792	-0.00141851	-0.00116916
0.0001406	-0.00143188	-0.00131533	-0.00163931	-0.00166962	-0.00137697	-0.00169249	-0.00126018	0.0001406	-0.00100351	-0.000430591	-0.000298389	-0.000808227	-0.000518971	-0.000761316	-0.000619889	0.0001406	-0.00143188	-0.00131533	-0.00163931	-0.00166962	-0.00137697	-0.00169249	-0.00126018
0.0001407	-0.00179704	-0.00111575	-0.00165094	-0.00184114	-0.00131695	-0.00164744	-0.0011295	0.0001407	-0.000923954	-0.000113749	-0.000104934	-0.000404203	-0.000199199	-0.000708187	-0.000312835	0.0001407	-0.00179704	-0.00111575	-0.00165094	-0.00184114	-0.00131695	-0.00164744	-0.0011295
0.0001408	-0.00190242	-0.000683067	-0.00139763	-0.00171777	-0.00105499	-0.00136307	-0.00077391	0.0001408	-0.000679445	0.00021442	0.000210834	-1.89585e-05	0.000176558	-0.000512912	1.52774e-05	0.0001408	-0.00190242	-0.000683067	-0.00139763	-0.00171777	-0.00105499	-0.00136307	-0.00077391
0.0001409	-0.00174825	-0.000116298	-0.00090694	-0.0013551	-0.000599302	-0.000892957	-0.000266808	0.0001409	-0.00036896	0.000513767	0.000502964	0.000244557	0.000554635	-0.00026374	0.000335056	0.0001409	-0.00174825	-0.000116298	-0.00090694	-0.0013551	-0.000599302	-0.000892957	-0.000266808
0.000141	-0.0013514	0.000385436	-0.000358783	-0.000828736	-7.5793e-05	-0.000262018	0.000248617	0.000141	1.11382e-05	0.00078122	0.00080472	0.000450424	0.000725234	9.1427e-05	0.000495914	0.000141	-0.0013514	0.000385436	-0.000358783	-0.000828736	-7.5793e-05	-0.000262018	0.000248617
0.0001411	-0.000803156	0.000818573	0.000239557	-0.000193409	0.000433666	0.000285043	0.000689586	0.0001411	0.00023151	0.00086054	0.00101784	0.000577434	0.000792547	0.000397165	0.000588509	0.0001411	-0.000803156	0.000818573	0.000239557	-0.000193409	0.000433666	0.000285043	0.000689586
0.0001412	-0.000140666	0.00114178	0.000756247	0.000396681	0.000824732	0.000745136	0.00104309	0.0001412	0.000478254	0.000785974	0.00106055	0.000434242	0.000809989	0.000591286	0.000607148	0.0001412	-0.000140666	0.00114178	0.000756247	0.000396681	0.000824732	0.000745136	0.00104309
0.0001413	0.000450728	0.00123335	0.00111042	0.00086534	0.00103627	0.00108227	0.00120667	0.0001413	0.000500952	0.000603505	0.000890647	0.000153221	0.000557271	0.000696537	0.000454148	0.0001413	0.000450728	0.00123335	0.00111042	0.00086534	0.00103627	0.00108227	0.00120667
0.0001414	0.000905304	0.00114617	0.00122955	0.00114153	0.00108635	0.00117373	0.00115588	0.0001414	0.000361065	0.000278305	0.000630805	-0.000322765	0.000139583	0.000546846	7.05134e-05	0.0001414	0.000905304	0.00114617	0.00122955	0.00114153	0.00108635	0.00117373	0.00115588
0.0001415	0.00118166	0.000891767	0.00113235	0.00119235	0.000952332	0.00104561	0.000962045	0.0001415	-6.6621e-06	-0.00026164	0.00026562	-0.000953817	-0.000355347	0.000189498	-0.000546114	0.0001415	0.00118166	0.000891767	0.00113235	0.00119235	0.000952332	0.00104561	0.000962045
0.0001416	0.00119355	0.000566946	0.000857306	0.00100595	0.00068803	0.000747537	0.000657592	0.0001416	-0.000452815	-0.000805097	-0.000200296	-0.00145132	-0.000810572	-0.000216307	-0.00118865	0.0001416	0.00119355	0.000566946	0.000857306	0.00100595	0.00068803	0.000747537	0.000657592
0.0001417	0.00103754	0.00020917	0.000437933	0.000695836	0.000392357	0.000389458	0.000345919	0.0001417	-0.000921502	-0.00126402	-0.000759042	-0.00168662	-0.0012245	-0.000610714	-0.00149324	0.0001417	0.00103754	0.00020917	0.000437933	0.000695836	0.000392357	0.000389458	0.000345919
0.0001418	0.000685755	-3.8173e-05	5.5819e-05	0.000289433	0.000109139	-7.892e-06	8.9007e-05	0.0001418	-0.00128085	-0.00155338	-0.00113605	-0.00187586	-0.00145983	-0.0010417	-0.00173325	0.0001418	0.000685755	-3.8173e-05	5.5819e-05	0.000289433	0.000109139	-7.892e-06	8.9007e-05
0.0001419	0.000301706	-0.0001293	-0.000205131	-8.516e-05	-4.408e-05	-0.000267794	-2.4285e-05	0.0001419	-0.0015817	-0.00152045	-0.00127739	-0.00181207	-0.00157914	-0.00131678	-0.00170249	0.0001419	0.000301706	-0.0001293	-0.000205131	-8.516e-05	-4.408e-05	-0.000267794	-2.4285e-05
0.000142	-3.8807e-05	-6.93e-06	-0.000329515	-0.000308526	-6.0331e-05	-0.000364474	5.8704e-05	0.000142	-0.00162449	-0.00127047	-0.00116429	-0.00151885	-0.00137818	-0.0013896	-0.00149287	0.000142	-3.8807e-05	-6.93e-06	-0.000329515	-0.000308526	-6.0331e-05	-0.000364474	5.8704e-05
0.0001421	-0.000266538	0.00027855	-0.000230815	-0.000373828	0.000129775	-0.000280174	0.000306637	0.0001421	-0.00138793	-0.000846995	-0.000868828	-0.00102033	-0.000991262	-0.00114115	-0.00108259	0.0001421	-0.000266538	0.00027855	-0.000230815	-0.000373828	0.000129775	-0.000280174	0.000306637
0.0001422	-0.000331876	0.000709501	2.1996e-05	-0.000233516	0.000432376	1.4186e-05	0.000680702	0.0001422	-0.000951904	-0.000172166	-0.000464065	-0.00041662	-0.000430274	-0.000736384	-0.000375704	0.0001422	-0.000331876	0.000709501	2.1996e-05	-0.000233516	0.000432376	1.4186e-05	0.000680702
0.0001423	-0.000231606	0.0011443	0.000426727	2.0453e-05	0.000781214	0.00039247	0.00112025	0.0001423	-0.000522619	0.000418613	0.000190336	0.000156003	0.000274177	-0.00032513	0.000292305	0.0001423	-0.000231606	0.0011443	0.000426727	2.0453e-05	0.000781214	0.00039247	0.00112025
0.0001424	-6.58e-07	0.00156857	0.000840719	0.000420761	0.00121429	0.000831405	0.00150716	0.0001424	4.04411e-05	0.000926304	0.00080211	0.000663311	0.00085335	0.000259869	0.000768428	0.0001424	-6.58e-07	0.00156857	0.000840719	0.000420761	0.00121429	0.000831405	0.00150716
0.0001425	0.000306178	0.0018964	0.0012814	0.000829503	0.00154478	0.00125241	0.00182087	0.0001425	0.000640308	0.00132451	0.00130886	0.000954534	0.0012067	0.000843078	0.00111861	0.0001425	0.000306178	0.0018964	0.0012814	0.000829503	0.00154478	0.00125241	0.00182087
0.0001426	0.000718343	0.00203609	0.00162059	0.00121774	0.00175916	0.00161315	0.00198557	0.0001426	0.00107523	0.00151238	0.0016094	0.00111002	0.00148389	0.0012271	0.00131639	0.0001426	0.000718343	0.00203609	0.00162059	0.00121774	0.00175916	0.00161315	0.00198557
0.0001427	0.00109671	0.00202887	0.00183189	0.00154405	0.00181896	0.0017897	0.00195595	0.0001427	0.0012781	0.00146938	0.00171926	0.00100515	0.00146972	0.00143675	0.00130742	0.0001427	0.00109671	0.00202887	0.00183189	0.00154405	0.00181896	0.0017897	0.00195595
0.0001428	0.00140562	0.00187031	0.00188422	0.00173872	0.00175274	0.00183102	0.00183227	0.0001428	0.00126648	0.00115855	0.00166707	0.000557134	0.00128565	0.00140691	0.00102455	0.0001428	0.00140562	0.00187031	0.00188422	0.00173872	0.00175274	0.00183102	0.00183227
0.0001429	0.00166541	0.00153517	0.0017999	0.00176355	0.00152972	0.0017201	0.00157038	0.0001429	0.00100931	0.000699683	0.00134035	0.000129973	0.000880116	0.00113716	0.00059436	0.0001429	0.00166541	0.00153517	0.0017999	0.00176355	0.00152972	0.0017201	0.00157038
0.000143	0.00170646	0.00117675	0.00155193	0.00162313	0.00118571	0.00137836	0.00123089	0.000143	0.000459056	0.000105084	0.000759212	-0.000383154	0.000305556	0.000756483	-9.188e-06	0.000143	0.00170646	0.00117675	0.00155193	0.00162313	0.00118571	0.00137836	0.00123089
0.0001431	0.00163533	0.000758939	0.00115112	0.00137277	0.000843047	0.00101338	0.000801385	0.0001431	-0.00013435	-0.000420106	0.00017922	-0.000918394	-0.000336145	0.000159513	-0.000561104	0.0001431	0.00163533	0.000758939	0.00115112	0.00137277	0.000843047	0.00101338	0.000801385
0.0001432	0.00134662	0.000395065	0.000720573	0.00098346	0.00043664	0.000629742	0.000446218	0.0001432	-0.000660018	-0.000810149	-0.000366266	-0.00131879	-0.000860487	-0.000460943	-0.000955809	0.0001432	0.00134662	0.000395065	0.000720573	0.00098346	0.00043664	0.000629742	0.000446218
0.0001433	0.000962827	0.000126031	0.000298431	0.000521354	0.000145482	0.00021832	0.000135541	0.0001433	-0.00112684	-0.00111825	-0.000817516	-0.00154279	-0.00109508	-0.000915592	-0.00133016	0.0001433	0.000962827	0.000126031	0.000298431	0.000521354	0.000145482	0.00021832	0.000135541
0.0001434	0.000480683	-9.266e-06	-6.493e-05	9.298e-05	-8.756e-05	-0.000110468	-1.3503e-05	0.0001434	-0.00132921	-0.00103732	-0.000957366	-0.00144131	-0.00102937	-0.00101432	-0.00135416	0.0001434	0.000480683	-9.266e-06	-6.493e-05	9.298e-05	-8.756e-05	-0.000110468	-1.3503e-05
0.0001435	3.4788e-05	-1.9073e-05	-0.000279834	-0.000259816	-0.000165083	-0.000287823	-6.0031e-05	0.0001435	-0.00111569	-0.00074774	-0.000749669	-0.00102309	-0.000877424	-0.00093089	-0.00105524	0.0001435	3.4788e-05	-1.9073e-05	-0.000279834	-0.000259816	-0.000165083	-0.000287823	-6.0031e-05
0.0001436	-0.00032547	0.000134215	-0.000375823	-0.000443024	-0.000119722	-0.000354799	7.8468e-05	0.0001436	-0.000684333	-0.000199311	-0.000294571	-0.000372316	-0.000461106	-0.000536586	-0.00038136	0.0001436	-0.00032547	0.000134215	-0.000375823	-0.000443024	-0.000119722	-0.000354799	7.8468e-05
0.0001437	-0.000525679	0.000358352	-0.000225704	-0.00045915	8.0764e-05	-0.000263047	0.000315168	0.0001437	-0.000121203	0.000509763	0.000303212	0.000355626	0.000280272	4.67308e-05	0.000295107	0.0001437	-0.000525679	0.000358352	-0.000225704	-0.00045915	8.0764e-05	-0.000263047	0.000315168
0.0001438	-0.00058658	0.000642126	-9.072e-06	-0.000334784	0.000328703	1.4133e-05	0.000605518	0.0001438	0.000489429	0.00118542	0.000958531	0.000982791	0.00108413	0.000641001	0.000947703	0.0001438	-0.00058658	0.000642126	-9.072e-06	-0.000334784	0.000328703	1.4133e-05	0.000605518
0.0001439	-0.000461821	0.00094495	0.000320649	-5.0958e-05	0.000603573	0.000318142	0.0008669	0.0001439	0.00111123	0.00174316	0.0016157	0.00147244	0.00163291	0.00123498	0.0015308	0.0001439	-0.000461821	0.00094495	0.000320649	-5.0958e-05	0.000603573	0.000318142	0.0008669
0.000144	-0.000205764	0.00117792	0.000658732	0.000268474	0.00088875	0.000646207	0.00109412	0.000144	0.00148326	0.00206177	0.00210485	0.00166548	0.00181851	0.00163211	0.00182537	0.000144	-0.000205764	0.00117792	0.000658732	0.000268474	0.00088875	0.000646207	0.00109412
0.0001441	0.000108713	0.00132295	0.000930877	0.000621961	0.00106336	0.000947133	0.00123728	0.0001441	0.00150792	0.00207391	0.00217942	0.00160339	0.00179086	0.00170486	0.00192398	0.0001441	0.000108713	0.00132295	0.000930877	0.000621961	0.00106336	0.000947133	0.00123728
0.0001442	0.000438183	0.00128675	0.00110921	0.000877895	0.00115232	0.0010967	0.00126441	0.0001442	0.0012638	0.00172875	0.00205303	0.00112542	0.00163457	0.00151123	0.00151182	0.0001442	0.000438183	0.00128675	0.00110921	0.000877895	0.00115232	0.0010967	0.00126441
0.0001443	0.000736168	0.00112975	0.00114259	0.00103116	0.00109131	0.00108763	0.00109778	0.0001443	0.000686814	0.00105599	0.00159623	0.000346008	0.00113858	0.000976946	0.000888949	0.0001443	0.000736168	0.00112975	0.00114259	0.00103116	0.00109131	0.00108763	0.00109778
0.0001444	0.000917525	0.000820982	0.000994826	0.0010325	0.000850446	0.000985479	0.000830205	0.0001444	-5.30343e-05	0.000121216	0.00087423	-0.000495425	0.000275511	0.000240826	2.14571e-05	0.0001444	0.000917525	0.000820982	0.000994826	0.0010325	0.000850446	0.000985479	0.000830205
0.0001445	0.00095457	0.000378541	0.000729979	0.000847876	0.000483236	0.000679387	0.00043952	0.0001445	-0.000875531	-0.000751083	1.78601e-05	-0.00128889	-0.000674508	-0.000562796	-0.000915369	0.0001445	0.00095457	0.000378541	0.000729979	0.000847876	0.000483236	0.000679387	0.00043952
[truncated: 554 more rows]
