# Supplementary material for: Corrosion assessment in aluminum pipe based on nonlinear ultrasonic technique using macro fiber composite transducers
Source: PLoS One. 2026 Jul 10;21(7):e0353469. doi: 10.1371/journal.pone.0353469 (PMC13353980; doi:10.1371/journal.pone.0353469)
Supplement: S4 Data — (CSV) [file pone.0353469.s004.csv]

Time (��s)	10 V	20 V	30 V	40 V	50 V	60 V	70 V	80 V	90 V
-1.00E-07	-3.04E-04	-2.27E-04	-1.90E-04	-1.60E-04	-2.18E-04	-1.92E-04	-1.80E-04	-4.56E-04	-6.09E-04
0.00E+00	-3.09E-04	-2.11E-04	-1.83E-04	-1.73E-04	-2.05E-04	-2.07E-04	-1.83E-04	-4.66E-04	-5.99E-04
1.00E-07	-4.24E-04	-3.28E-04	-2.66E-04	-2.26E-04	-2.79E-04	-2.30E-04	-1.78E-04	-4.41E-04	-5.97E-04
2.00E-07	2.92E-04	9.38E-04	0.00147	0.00216	0.00257	0.00314	0.00397	0.00463	0.00508
3.00E-07	9.34E-04	0.0022	0.00341	0.00469	0.00571	0.00692	0.00818	0.0102	0.0113
4.00E-07	6.81E-04	0.00177	0.00286	0.00381	0.00477	0.00574	0.00663	0.00847	0.00936
5.00E-07	-2.37E-04	-1.07E-04	-2.57E-06	-4.29E-05	2.64E-05	1.36E-05	-7.58E-05	1.95E-06	-1.84E-04
6.00E-07	-0.00147	-0.00268	-0.00386	-0.00521	-0.00646	-0.00766	-0.00911	-0.0117	-0.0132
7.00E-07	-0.0026	-0.00494	-0.00721	-0.00966	-0.012	-0.0142	-0.0168	-0.0217	-0.0243
8.00E-07	-0.00298	-0.00564	-0.00831	-0.011	-0.0137	-0.0163	-0.019	-0.0248	-0.0277
9.00E-07	-0.00236	-0.00435	-0.00642	-0.00832	-0.0105	-0.0124	-0.0143	-0.0189	-0.0212
1.00E-06	-9.21E-04	-0.00142	-0.00203	-0.00244	-0.00317	-0.00369	-0.00408	-0.00601	-0.00681
1.10E-06	8.12E-04	0.00212	0.00331	0.00468	0.00569	0.00685	0.00824	0.00977	0.0108
1.20E-06	0.00233	0.00517	0.00791	0.0108	0.0133	0.0159	0.0189	0.0238	0.0264
1.30E-06	0.00311	0.00673	0.0103	0.0138	0.0172	0.0206	0.0242	0.031	0.0345
1.40E-06	0.00299	0.00643	0.00985	0.0131	0.0164	0.0197	0.023	0.0298	0.0332
1.50E-06	0.00205	0.0045	0.00697	0.00927	0.0116	0.014	0.0163	0.0214	0.0238
1.60E-06	6.42E-04	0.00166	0.00271	0.00356	0.00453	0.00554	0.00641	0.00874	0.00972
1.70E-06	-8.58E-04	-0.00139	-0.00188	-0.00255	-0.00303	-0.0035	-0.0042	-0.00499	-0.00562
1.80E-06	-0.00216	-0.00401	-0.00584	-0.00783	-0.00967	-0.0115	-0.0135	-0.0173	-0.0194
1.90E-06	-0.0031	-0.0059	-0.0087	-0.0116	-0.0145	-0.0173	-0.0204	-0.0265	-0.0297
2.00E-06	-0.00364	-0.007	-0.0104	-0.0138	-0.0173	-0.0206	-0.0243	-0.0318	-0.0357
2.10E-06	-0.00377	-0.00728	-0.0108	-0.0143	-0.0179	-0.0214	-0.0252	-0.0331	-0.0371
2.20E-06	-0.00346	-0.00662	-0.00982	-0.013	-0.0163	-0.0194	-0.0227	-0.0301	-0.0339
2.30E-06	-0.00262	-0.00491	-0.0073	-0.00955	-0.012	-0.0144	-0.0168	-0.0226	-0.0254
2.40E-06	-0.0012	-0.002	-0.00294	-0.00369	-0.0048	-0.00571	-0.00648	-0.00906	-0.0102
2.50E-06	7.77E-04	0.00202	0.00309	0.00445	0.00527	0.00635	0.00782	0.00934	0.0103
2.60E-06	0.00298	0.00654	0.00995	0.0136	0.0168	0.0202	0.0239	0.03	0.0334
2.70E-06	0.00498	0.0106	0.016	0.0211	0.027	0.0324	0.0382	0.0489	0.0544
2.80E-06	0.00614	0.0129	0.0193	0.024	0.0329	0.0394	0.0458	0.06	0.0669
2.90E-06	0.00598	0.0125	0.0189	0.0236	0.0318	0.0381	0.0444	0.0585	0.0655
3.00E-06	0.00429	0.00903	0.0139	0.0182	0.0232	0.028	0.0329	0.0436	0.0487
3.10E-06	0.00123	0.00279	0.00454	0.0059	0.00766	0.00932	0.0106	0.0149	0.0168
3.20E-06	-0.00263	-0.00506	-0.00723	-0.00993	-0.0121	-0.0144	-0.0173	-0.021	-0.0233
3.30E-06	-0.00636	-0.0126	-0.0185	-0.0234	-0.0311	-0.0369	-0.0433	-0.0555	-0.0619
3.40E-06	-0.00903	-0.0179	-0.0242	-0.0255	-0.0444	-0.05	-0.051	-0.0805	-0.0894
3.50E-06	-0.00988	-0.0194	-0.025	-0.0255	-0.0478	-0.051	-0.051	-0.0883	-0.0981
3.60E-06	-0.00862	-0.0169	-0.0236	-0.0255	-0.0425	-0.049	-0.0509	-0.079	-0.0886
3.70E-06	-0.00552	-0.0108	-0.0163	-0.0212	-0.0278	-0.0331	-0.0395	-0.0559	-0.0637
3.80E-06	-0.00113	-0.00196	-0.00329	-0.00399	-0.00562	-0.00726	-0.0086	-0.0143	-0.0167
3.90E-06	0.00369	0.00786	0.0115	0.0158	0.019	0.0223	0.0266	0.032	0.035
4.00E-06	0.0079	0.0164	0.0231	0.0254	0.0407	0.0472	0.0505	0.071	0.0783
4.10E-06	0.0105	0.0213	0.0254	0.0255	0.0505	0.0511	0.0511	0.0981	0.102
4.20E-06	0.0111	0.0221	0.0255	0.0255	0.051	0.0511	0.0511	0.102	0.102
4.30E-06	0.0094	0.0193	0.025	0.0255	0.0489	0.051	0.0511	0.0976	0.102
4.40E-06	0.00578	0.0122	0.0188	0.0235	0.0334	0.0405	0.0467	0.0678	0.0773
4.50E-06	8.41E-04	0.00215	0.00389	0.00502	0.00723	0.00951	0.0115	0.0193	0.023
4.60E-06	-0.00461	-0.00903	-0.0132	-0.0178	-0.022	-0.0257	-0.0302	-0.0365	-0.0401
4.70E-06	-0.00954	-0.0189	-0.0247	-0.0255	-0.0469	-0.0506	-0.051	-0.0866	-0.0958
4.80E-06	-0.0128	-0.0238	-0.0255	-0.0255	-0.051	-0.0511	-0.0511	-0.102	-0.102
4.90E-06	-0.0138	-0.0246	-0.0255	-0.0255	-0.0511	-0.0511	-0.0511	-0.102	-0.102
5.00E-06	-0.0122	-0.023	-0.0255	-0.0255	-0.051	-0.0511	-0.0511	-0.102	-0.102
5.10E-06	-0.00823	-0.0163	-0.0234	-0.0254	-0.0421	-0.0495	-0.0507	-0.0882	-0.0976
5.20E-06	-0.00249	-0.00483	-0.00757	-0.00971	-0.0135	-0.0171	-0.0201	-0.0307	-0.0353
5.30E-06	0.00411	0.00866	0.0128	0.0171	0.0209	0.0251	0.0303	0.0355	0.0389
5.40E-06	0.0103	0.0208	0.0252	0.0255	0.0494	0.0509	0.0511	0.092	0.0987
5.50E-06	0.0143	0.0251	0.0255	0.0255	0.0511	0.0511	0.0511	0.102	0.102
5.60E-06	0.0155	0.0254	0.0255	0.0255	0.0511	0.0511	0.0511	0.102	0.102
5.70E-06	0.0137	0.0247	0.0255	0.0255	0.0511	0.0511	0.0511	0.102	0.102
5.80E-06	0.00901	0.0187	0.0248	0.0255	0.0489	0.0509	0.0511	0.099	0.102
5.90E-06	0.00218	0.00499	0.00859	0.0114	0.0159	0.0208	0.0256	0.0403	0.0474
6.00E-06	-0.00544	-0.0107	-0.0153	-0.02	-0.0249	-0.0284	-0.0326	-0.0365	-0.0392
6.10E-06	-0.0122	-0.0231	-0.0255	-0.0255	-0.0509	-0.0511	-0.0511	-0.101	-0.102
6.20E-06	-0.0162	-0.0255	-0.0255	-0.0255	-0.0511	-0.0511	-0.0511	-0.102	-0.102
6.30E-06	-0.0171	-0.0255	-0.0255	-0.0255	-0.0511	-0.0511	-0.0511	-0.102	-0.102
6.40E-06	-0.0151	-0.0252	-0.0255	-0.0255	-0.0511	-0.0511	-0.0511	-0.102	-0.102
6.50E-06	-0.0102	-0.0201	-0.0252	-0.0255	-0.0499	-0.051	-0.0511	-0.101	-0.102
6.60E-06	-0.00311	-0.00626	-0.00985	-0.0132	-0.0187	-0.0239	-0.0287	-0.044	-0.0515
6.70E-06	0.00467	0.00971	0.0143	0.0183	0.0224	0.0261	0.0312	0.0356	0.0382
6.80E-06	0.0117	0.0227	0.0255	0.0255	0.0507	0.051	0.0511	0.1	0.102
6.90E-06	0.0159	0.0255	0.0255	0.0255	0.0511	0.0511	0.0511	0.102	0.102
7.00E-06	0.017	0.0255	0.0255	0.0255	0.0511	0.0511	0.0511	0.102	0.102
7.10E-06	0.0153	0.0253	0.0255	0.0255	0.0511	0.0511	0.0511	0.102	0.102
7.20E-06	0.0104	0.0211	0.0254	0.0255	0.0508	0.0511	0.0511	0.102	0.102
7.30E-06	0.00321	0.00716	0.012	0.0157	0.0223	0.0286	0.0343	0.0518	0.0604
7.40E-06	-0.00476	-0.00936	-0.0134	-0.0181	-0.0216	-0.0244	-0.028	-0.031	-0.0329
7.50E-06	-0.012	-0.0228	-0.0255	-0.0255	-0.0508	-0.051	-0.0511	-0.1	-0.102
7.60E-06	-0.0164	-0.0255	-0.0255	-0.0255	-0.0511	-0.0511	-0.0511	-0.102	-0.102
7.70E-06	-0.0176	-0.0255	-0.0255	-0.0255	-0.0511	-0.0511	-0.0511	-0.102	-0.102
7.80E-06	-0.016	-0.0254	-0.0255	-0.0255	-0.0511	-0.0511	-0.0511	-0.102	-0.102
7.90E-06	-0.0113	-0.0218	-0.0255	-0.0255	-0.0507	-0.051	-0.0511	-0.102	-0.102
8.00E-06	-0.00425	-0.0085	-0.0133	-0.017	-0.023	-0.0283	-0.0334	-0.0501	-0.0579
8.10E-06	0.00356	0.00753	0.0112	0.0154	0.0178	0.0202	0.0236	0.0257	0.027
8.20E-06	0.0107	0.0214	0.0253	0.0255	0.0499	0.0509	0.051	0.0973	0.1
8.30E-06	0.0153	0.0254	0.0255	0.0255	0.0511	0.0511	0.0511	0.102	0.102
8.40E-06	0.0166	0.0255	0.0255	0.0255	0.0511	0.0511	0.0511	0.102	0.102
8.50E-06	0.0151	0.0253	0.0255	0.0255	0.0511	0.0511	0.0511	0.102	0.102
8.60E-06	0.0104	0.0211	0.0254	0.0255	0.0508	0.0511	0.0511	0.102	0.102
8.70E-06	0.00364	0.00804	0.0133	0.0179	0.0249	0.031	0.0361	0.0542	0.0632
8.80E-06	-0.00374	-0.0072	-0.0101	-0.0137	-0.0161	-0.0184	-0.0216	-0.0236	-0.0256
8.90E-06	-0.0104	-0.0204	-0.0251	-0.0255	-0.0492	-0.0509	-0.0511	-0.0914	-0.0991
9.00E-06	-0.0146	-0.0251	-0.0255	-0.0255	-0.0511	-0.0511	-0.0511	-0.102	-0.102
9.10E-06	-0.0159	-0.0255	-0.0255	-0.0255	-0.0511	-0.0511	-0.0511	-0.102	-0.102
9.20E-06	-0.0143	-0.0249	-0.0255	-0.0255	-0.0511	-0.0511	-0.0511	-0.102	-0.102
9.30E-06	-0.0101	-0.0199	-0.0252	-0.0255	-0.0501	-0.0509	-0.0511	-0.0995	-0.102
9.40E-06	-0.00416	-0.00822	-0.013	-0.0167	-0.022	-0.0267	-0.0312	-0.0458	-0.0522
9.50E-06	0.00254	0.00548	0.0081	0.0118	0.0144	0.0173	0.0205	0.0234	0.0251
9.60E-06	0.00829	0.0173	0.0237	0.0255	0.0432	0.0489	0.0508	0.0802	0.0896
9.70E-06	0.0122	0.0235	0.0255	0.0255	0.051	0.0511	0.0511	0.102	0.102
9.80E-06	0.0135	0.0247	0.0255	0.0255	0.0511	0.0511	0.0511	0.102	0.102
9.90E-06	0.0121	0.0234	0.0255	0.0255	0.051	0.0511	0.0511	0.102	0.102
1.00E-05	0.00838	0.0173	0.0241	0.0255	0.0455	0.0505	0.051	0.0945	0.101
1.01E-05	0.00318	0.00686	0.011	0.0148	0.0199	0.0249	0.0292	0.0416	0.0477
1.02E-05	-0.00244	-0.00461	-0.00648	-0.00901	-0.0104	-0.0121	-0.0148	-0.0171	-0.0189
1.03E-05	-0.00741	-0.0148	-0.0213	-0.025	-0.0375	-0.0445	-0.0494	-0.0674	-0.0754
1.04E-05	-0.0107	-0.0211	-0.0254	-0.0255	-0.0505	-0.051	-0.0511	-0.0995	-0.102
1.05E-05	-0.0119	-0.0227	-0.0255	-0.0255	-0.051	-0.0511	-0.0511	-0.102	-0.102
1.06E-05	-0.0106	-0.0207	-0.0254	-0.0255	-0.0502	-0.051	-0.0511	-0.1	-0.102
1.07E-05	-0.00747	-0.0147	-0.0214	-0.025	-0.0376	-0.0452	-0.0503	-0.0769	-0.0881
1.08E-05	-0.00319	-0.00602	-0.0093	-0.0121	-0.016	-0.0195	-0.0225	-0.0318	-0.0359
1.09E-05	0.00132	0.00306	0.00448	0.00652	0.00768	0.00938	0.012	0.0145	0.0166
1.10E-05	0.00523	0.011	0.0165	0.0217	0.0284	0.0341	0.0401	0.051	0.0571
1.11E-05	0.0078	0.0163	0.0231	0.0254	0.0416	0.0483	0.0509	0.0757	0.0846
1.12E-05	0.00861	0.0178	0.0244	0.0255	0.0456	0.0506	0.051	0.0865	0.0961
1.13E-05	0.0076	0.0158	0.0228	0.0254	0.0407	0.0479	0.0508	0.0774	0.0867
1.14E-05	0.00519	0.0109	0.0166	0.0215	0.0283	0.0341	0.0397	0.0538	0.0607
1.15E-05	0.00196	0.00429	0.00678	0.00887	0.0114	0.0141	0.0165	0.0229	0.0259
1.16E-05	-0.0014	-0.00253	-0.00352	-0.00495	-0.00601	-0.00704	-0.00847	-0.0098	-0.011
1.17E-05	-0.00423	-0.00828	-0.0122	-0.0166	-0.0206	-0.0248	-0.0298	-0.0385	-0.0432
1.18E-05	-0.00603	-0.0119	-0.0177	-0.0228	-0.0301	-0.036	-0.0424	-0.0561	-0.063
1.19E-05	-0.0066	-0.013	-0.0193	-0.024	-0.0329	-0.0393	-0.0458	-0.0611	-0.0687
1.20E-05	-0.0059	-0.0115	-0.0171	-0.022	-0.0287	-0.0343	-0.0401	-0.0537	-0.0603
1.21E-05	-0.00421	-0.00808	-0.012	-0.0156	-0.0197	-0.0235	-0.0275	-0.0375	-0.042
1.22E-05	-0.00199	-0.00355	-0.00524	-0.00659	-0.00833	-0.00993	-0.0114	-0.0156	-0.0177
1.23E-05	2.74E-04	0.00106	0.00169	0.00259	0.00313	0.00391	0.00509	0.00608	0.00675
1.24E-05	0.00219	0.00489	0.00751	0.0103	0.0128	0.0156	0.0187	0.0238	0.0268
1.25E-05	0.0034	0.00735	0.0112	0.0151	0.0189	0.0228	0.0271	0.0352	0.0394
1.26E-05	0.00377	0.00808	0.0123	0.0164	0.0206	0.0247	0.0292	0.0383	0.0426
1.27E-05	0.00333	0.00711	0.0108	0.0144	0.0179	0.0215	0.0251	0.0327	0.0365
1.28E-05	0.00228	0.00492	0.00755	0.00997	0.0123	0.0147	0.0169	0.0219	0.0244
1.29E-05	8.76E-04	0.00209	0.00331	0.00426	0.00519	0.00606	0.00678	0.00859	0.00936
1.30E-05	-5.50E-04	-7.53E-04	-9.50E-04	-0.00139	-0.00181	-0.00227	-0.00298	-0.00412	-0.00494
1.31E-05	-0.00169	-0.00305	-0.00439	-0.00592	-0.00741	-0.00885	-0.0106	-0.0141	-0.0161
1.32E-05	-0.00239	-0.00444	-0.00651	-0.00865	-0.0108	-0.0128	-0.0151	-0.0198	-0.0224
1.33E-05	-0.00259	-0.00485	-0.00714	-0.0094	-0.0117	-0.0138	-0.0161	-0.0211	-0.0237
1.34E-05	-0.00237	-0.00438	-0.00642	-0.00837	-0.0103	-0.0122	-0.014	-0.0182	-0.0204
1.35E-05	-0.00185	-0.00331	-0.0048	-0.00617	-0.00761	-0.00883	-0.0101	-0.0131	-0.0145
1.36E-05	-0.00117	-0.00193	-0.00272	-0.0034	-0.00419	-0.0048	-0.00537	-0.00694	-0.00765
1.37E-05	-5.13E-04	-6.09E-04	-6.90E-04	-6.98E-04	-8.44E-04	-8.74E-04	-8.03E-04	-0.00115	-0.00119
1.38E-05	3.38E-05	5.17E-04	9.79E-04	0.00153	0.00191	0.00237	0.00294	0.00361	0.00408
1.39E-05	4.58E-04	0.00134	0.00218	0.00308	0.00381	0.00465	0.00555	0.00692	0.00766
1.40E-05	6.95E-04	0.00183	0.00288	0.00397	0.0049	0.00593	0.007	0.00874	0.00964
1.41E-05	8.15E-04	0.00204	0.00318	0.0043	0.00528	0.00636	0.00747	0.00928	0.0102
1.42E-05	8.31E-04	0.00206	0.00316	0.00422	0.00511	0.00612	0.00715	0.00883	0.00962
1.43E-05	7.55E-04	0.00187	0.00287	0.00377	0.00454	0.00538	0.00623	0.0076	0.00827
1.44E-05	5.00E-04	0.00133	0.0021	0.00268	0.00322	0.00376	0.0042	0.00505	0.00547
1.45E-05	-7.32E-04	-9.55E-04	-0.00116	-0.00169	-0.00198	-0.00253	-0.00322	-0.00415	-0.00476
1.46E-05	-0.00134	-0.00241	-0.00348	-0.00469	-0.00592	-0.00713	-0.00846	-0.0112	-0.0128
1.47E-05	-0.00152	-0.00275	-0.00401	-0.00519	-0.00664	-0.00783	-0.00916	-0.0123	-0.0139
1.48E-05	-0.00121	-0.00199	-0.00276	-0.00344	-0.00426	-0.00497	-0.00568	-0.00768	-0.00863
1.49E-05	-3.64E-04	-2.73E-04	-1.82E-04	2.56E-05	1.18E-04	2.66E-04	5.72E-04	4.26E-04	4.52E-04
1.50E-05	4.30E-04	0.00133	0.00221	0.00321	0.00404	0.00503	0.00614	0.0077	0.00854
1.51E-05	6.72E-04	0.00179	0.00292	0.00408	0.00521	0.00645	0.00774	0.01	0.0112
1.52E-05	2.98E-04	0.001	0.00176	0.00244	0.00323	0.00405	0.00486	0.00659	0.00737
1.53E-05	-4.62E-04	-5.64E-04	-6.14E-04	-7.61E-04	-8.01E-04	-7.57E-04	-7.97E-04	-6.10E-04	-6.61E-04
1.54E-05	-0.00125	-0.00216	-0.00306	-0.00405	-0.00493	-0.00568	-0.00662	-0.00817	-0.00914
1.55E-05	-0.00164	-0.00297	-0.0043	-0.00567	-0.00704	-0.00833	-0.0097	-0.0125	-0.0139
1.56E-05	-0.00144	-0.00252	-0.00367	-0.00484	-0.00614	-0.00731	-0.00852	-0.0114	-0.0128
1.57E-05	-6.78E-04	-9.86E-04	-0.00143	-0.00185	-0.00252	-0.00309	-0.00362	-0.0055	-0.00636
1.58E-05	2.52E-04	8.94E-04	0.00137	0.00188	0.00208	0.00233	0.00263	0.00235	0.00235
1.59E-05	9.77E-04	0.00235	0.00357	0.00476	0.00567	0.0066	0.0076	0.00884	0.0095
1.60E-05	0.00118	0.00275	0.00421	0.00556	0.00676	0.00798	0.0092	0.0112	0.0121
1.61E-05	7.98E-04	0.00196	0.0031	0.00409	0.00503	0.00602	0.00693	0.00867	0.00946
1.62E-05	2.04E-05	4.18E-04	8.21E-04	0.0011	0.00142	0.00181	0.00211	0.00281	0.00304
1.63E-05	-7.98E-04	-0.00121	-0.0016	-0.00203	-0.00241	-0.00267	-0.00303	-0.0036	-0.00403
1.64E-05	-0.00132	-0.00224	-0.00311	-0.00398	-0.00482	-0.00552	-0.00631	-0.00788	-0.00872
1.65E-05	-0.00138	-0.00233	-0.00325	-0.00412	-0.00502	-0.00574	-0.00654	-0.0084	-0.00931
1.66E-05	-0.001	-0.00155	-0.00211	-0.00256	-0.00313	-0.00353	-0.00393	-0.0053	-0.00594
1.67E-05	-4.22E-04	-3.99E-04	-3.99E-04	-3.01E-04	-3.35E-04	-2.55E-04	-1.36E-04	-5.00E-04	-6.40E-04
1.68E-05	7.53E-05	5.68E-04	0.00105	0.00156	0.00196	0.00243	0.00296	0.00355	0.00385
1.69E-05	2.58E-04	9.06E-04	0.00153	0.00214	0.00267	0.00331	0.00395	0.00494	0.00542
1.70E-05	1.12E-04	5.61E-04	0.00101	0.00136	0.0017	0.00213	0.00255	0.00332	0.00362
1.71E-05	-2.58E-04	-1.88E-04	-1.70E-04	-2.33E-04	-3.25E-04	-3.28E-04	-3.79E-04	-3.99E-04	-4.75E-04
1.72E-05	-6.18E-04	-9.29E-04	-0.0013	-0.00175	-0.00228	-0.00269	-0.00317	-0.00414	-0.00465
1.73E-05	-7.91E-04	-0.00125	-0.00178	-0.00238	-0.00312	-0.00376	-0.00447	-0.00605	-0.00686
1.74E-05	-6.26E-04	-9.20E-04	-0.0013	-0.00175	-0.00238	-0.00292	-0.00352	-0.00517	-0.00594
1.75E-05	-2.49E-04	-1.52E-04	-1.35E-04	-1.71E-04	-4.27E-04	-6.11E-04	-8.17E-04	-0.00193	-0.00238
1.76E-05	1.60E-04	7.08E-04	0.00118	0.00162	0.00185	0.00212	0.00239	0.00219	0.00212
1.77E-05	4.07E-04	0.00125	0.00201	0.00277	0.00337	0.00401	0.00464	0.00531	0.00564
1.78E-05	3.80E-04	0.00119	0.00197	0.00272	0.0034	0.00416	0.00489	0.00602	0.00652
1.79E-05	2.51E-05	4.84E-04	0.00101	0.00148	0.00196	0.00253	0.00309	0.00404	0.00443
1.80E-05	-4.44E-04	-4.75E-04	-4.33E-04	-4.08E-04	-3.39E-04	-1.40E-04	2.44E-05	4.17E-04	4.76E-04
1.81E-05	-8.93E-04	-0.00136	-0.00178	-0.00216	-0.00249	-0.00269	-0.0029	-0.00329	-0.00357
1.82E-05	-0.00112	-0.0018	-0.00248	-0.0031	-0.00366	-0.00413	-0.00462	-0.0056	-0.00611
1.83E-05	-0.00103	-0.00165	-0.00226	-0.00284	-0.00345	-0.00393	-0.00442	-0.00564	-0.00625
1.84E-05	-7.14E-04	-9.96E-04	-0.00134	-0.00166	-0.00208	-0.0024	-0.00271	-0.00373	-0.00421
1.85E-05	-2.72E-04	-1.65E-04	-1.16E-04	-1.05E-04	-2.34E-04	-2.65E-04	-3.20E-04	-8.74E-04	-0.00113
1.86E-05	8.16E-05	4.85E-04	8.57E-04	0.00113	0.00127	0.00147	0.00167	0.00157	0.00152
1.87E-05	2.25E-04	7.71E-04	0.00125	0.00163	0.00188	0.00216	0.00246	0.00264	0.00272
1.88E-05	1.50E-04	6.07E-04	0.001	0.00129	0.00145	0.00169	0.00188	0.00207	0.00209
1.89E-05	-8.24E-05	1.52E-04	3.13E-04	4.35E-04	4.28E-04	4.82E-04	4.94E-04	3.93E-04	2.21E-04
1.90E-05	-3.32E-04	-3.05E-04	-3.35E-04	-4.29E-04	-6.12E-04	-7.39E-04	-8.96E-04	-0.00138	-0.00167
1.91E-05	-4.60E-04	-5.49E-04	-6.86E-04	-8.34E-04	-0.00113	-0.00131	-0.00156	-0.0023	-0.00266
1.92E-05	-4.54E-04	-5.14E-04	-5.90E-04	-6.76E-04	-8.73E-04	-0.00102	-0.00119	-0.00193	-0.00229
1.93E-05	-3.34E-04	-2.39E-04	-1.69E-04	-9.49E-05	-1.14E-04	-8.08E-05	-6.62E-05	-5.43E-04	-7.77E-04
1.94E-05	-1.76E-04	5.21E-05	3.21E-04	5.53E-04	7.52E-04	9.68E-04	0.0012	0.00112	0.00109
1.95E-05	-1.20E-04	1.89E-04	5.17E-04	8.63E-04	0.00116	0.00152	0.00189	0.00219	0.00231
1.96E-05	-1.96E-04	5.84E-05	3.18E-04	5.84E-04	8.37E-04	0.00122	0.00162	0.00205	0.00227
1.97E-05	-3.67E-04	-3.33E-04	-2.74E-04	-1.87E-04	-8.05E-05	1.36E-04	3.69E-04	7.00E-04	8.04E-04
1.98E-05	-5.80E-04	-7.71E-04	-9.33E-04	-0.00112	-0.00125	-0.00126	-0.00126	-0.0013	-0.0014
1.99E-05	-7.07E-04	-0.00104	-0.00142	-0.00178	-0.00213	-0.00238	-0.0026	-0.00311	-0.00339
2.00E-05	-7.01E-04	-0.00106	-0.00145	-0.00185	-0.00233	-0.00268	-0.00306	-0.00391	-0.00433
2.01E-05	-5.50E-04	-7.09E-04	-9.79E-04	-0.00129	-0.00172	-0.00204	-0.0024	-0.00337	-0.00384
2.02E-05	-2.70E-04	-1.90E-04	-2.13E-04	-3.07E-04	-5.58E-04	-7.43E-04	-9.45E-04	-0.0018	-0.00218
2.03E-05	-9.12E-06	3.29E-04	5.48E-04	6.94E-04	6.73E-04	6.86E-04	6.68E-04	1.40E-04	-7.82E-05
2.04E-05	1.39E-04	6.38E-04	0.00104	0.00135	0.00149	0.00167	0.00182	0.00164	0.00155
2.05E-05	1.34E-04	6.40E-04	0.0011	0.00146	0.00166	0.00194	0.00214	0.00217	0.00216
2.06E-05	9.31E-06	3.73E-04	7.18E-04	9.88E-04	0.00117	0.0014	0.00161	0.00167	0.00167
2.07E-05	-2.30E-04	-5.26E-05	1.12E-04	2.41E-04	2.92E-04	4.51E-04	5.33E-04	5.03E-04	4.06E-04
2.08E-05	-4.32E-04	-4.51E-04	-4.63E-04	-4.52E-04	-5.47E-04	-4.87E-04	-4.98E-04	-6.99E-04	-8.91E-04
2.09E-05	-5.57E-04	-6.97E-04	-7.96E-04	-8.73E-04	-9.97E-04	-0.00101	-0.00108	-0.00142	-0.00163
2.10E-05	-5.78E-04	-7.43E-04	-8.49E-04	-9.16E-04	-0.00102	-0.00104	-0.00104	-0.0014	-0.00161
2.11E-05	-5.10E-04	-5.74E-04	-6.32E-04	-6.45E-04	-6.95E-04	-6.45E-04	-5.95E-04	-8.17E-04	-9.38E-04
2.12E-05	-3.91E-04	-3.75E-04	-3.70E-04	-3.05E-04	-3.11E-04	-1.72E-04	-7.10E-05	-1.18E-04	-1.22E-04
2.13E-05	-3.23E-04	-2.38E-04	-1.81E-04	-1.16E-04	-8.48E-05	6.14E-05	2.04E-04	2.56E-04	2.86E-04
2.14E-05	-3.10E-04	-2.17E-04	-1.88E-04	-1.64E-04	-1.82E-04	-9.43E-05	2.44E-05	4.20E-05	3.97E-05
2.15E-05	-3.30E-04	-3.04E-04	-3.22E-04	-3.75E-04	-5.16E-04	-5.09E-04	-5.21E-04	-6.98E-04	-7.74E-04
2.16E-05	-3.58E-04	-3.81E-04	-4.80E-04	-6.37E-04	-8.51E-04	-9.87E-04	-0.00113	-0.00158	-0.0018
2.17E-05	-3.92E-04	-4.09E-04	-5.38E-04	-7.44E-04	-0.00101	-0.00123	-0.0015	-0.00218	-0.00255
2.18E-05	-3.27E-04	-3.05E-04	-3.74E-04	-5.29E-04	-8.07E-04	-0.00102	-0.0013	-0.00215	-0.00258
2.19E-05	-2.23E-04	-9.01E-05	-4.71E-05	-6.51E-05	-2.75E-04	-3.92E-04	-6.17E-04	-0.00142	-0.00182
2.20E-05	-1.08E-04	1.62E-04	3.44E-04	4.62E-04	4.19E-04	4.27E-04	3.66E-04	-2.42E-04	-5.71E-04
2.21E-05	-5.69E-05	2.91E-04	6.19E-04	8.71E-04	0.001	0.00112	0.00126	9.63E-04	7.76E-04
2.22E-05	-4.36E-05	3.05E-04	6.50E-04	9.74E-04	0.00118	0.00146	0.0017	0.00173	0.00165
2.23E-05	-1.44E-04	1.35E-04	4.34E-04	7.12E-04	9.40E-04	0.00124	0.00154	0.00173	0.0018
2.24E-05	-3.19E-04	-2.07E-04	-1.03E-05	1.66E-04	3.26E-04	5.65E-04	8.23E-04	0.0011	0.00118
2.25E-05	-4.62E-04	-5.21E-04	-5.09E-04	-4.78E-04	-4.50E-04	-2.89E-04	-1.28E-04	4.00E-05	8.21E-05
2.26E-05	-5.73E-04	-7.46E-04	-8.98E-04	-0.001	-0.00111	-0.00105	-0.00101	-0.00103	-0.00107
2.27E-05	-6.12E-04	-8.27E-04	-0.00103	-0.00121	-0.0014	-0.00146	-0.00151	-0.00173	-0.00184
2.28E-05	-5.55E-04	-7.42E-04	-9.22E-04	-0.00111	-0.00134	-0.00144	-0.00155	-0.00195	-0.00212
2.29E-05	-4.20E-04	-5.02E-04	-6.39E-04	-7.57E-04	-9.65E-04	-0.0011	-0.00122	-0.00172	-0.00192
2.30E-05	-2.99E-04	-2.50E-04	-2.72E-04	-3.54E-04	-5.22E-04	-6.19E-04	-7.32E-04	-0.00121	-0.00144
2.31E-05	-2.04E-04	-5.48E-05	4.17E-06	1.06E-05	-1.33E-04	-2.18E-04	-2.78E-04	-7.89E-04	-0.00103
2.32E-05	-1.35E-04	5.72E-05	1.64E-04	1.86E-04	7.36E-05	2.72E-05	-7.27E-05	-5.78E-04	-8.40E-04
2.33E-05	-1.59E-04	8.72E-05	1.78E-04	2.24E-04	1.32E-04	7.44E-05	-4.31E-05	-5.44E-04	-8.45E-04
2.34E-05	-1.73E-04	2.13E-05	1.48E-04	1.89E-04	9.13E-05	5.21E-05	-3.01E-05	-5.66E-04	-8.71E-04
2.35E-05	-2.01E-04	-3.71E-05	7.25E-05	1.54E-04	1.02E-04	9.67E-05	3.54E-05	-4.46E-04	-7.49E-04
2.36E-05	-2.40E-04	-6.90E-05	7.74E-05	1.91E-04	1.96E-04	2.72E-04	2.70E-04	-8.95E-05	-3.04E-04
2.37E-05	-2.41E-04	-4.98E-05	1.16E-04	2.87E-04	3.65E-04	5.33E-04	6.47E-04	4.93E-04	3.69E-04
2.38E-05	-2.56E-04	-5.50E-05	1.15E-04	3.40E-04	4.60E-04	7.30E-04	9.37E-04	0.00103	0.00101
2.39E-05	-2.79E-04	-1.33E-04	2.53E-05	2.35E-04	4.01E-04	6.91E-04	9.51E-04	0.00118	0.00128
2.40E-05	-3.54E-04	-2.92E-04	-1.69E-04	-2.04E-05	8.38E-05	3.31E-04	5.96E-04	8.92E-04	9.90E-04
2.41E-05	-4.24E-04	-4.59E-04	-4.70E-04	-4.30E-04	-4.29E-04	-2.72E-04	-1.30E-04	6.60E-05	1.49E-04
2.42E-05	-5.07E-04	-6.48E-04	-7.66E-04	-8.92E-04	-0.00101	-0.00101	-9.85E-04	-0.00103	-0.00109
2.43E-05	-5.50E-04	-7.53E-04	-9.45E-04	-0.00118	-0.00144	-0.00158	-0.0017	-0.00207	-0.00226
2.44E-05	-5.34E-04	-7.09E-04	-9.33E-04	-0.00119	-0.00152	-0.00177	-0.002	-0.00266	-0.00301
2.45E-05	-4.25E-04	-4.99E-04	-6.95E-04	-8.93E-04	-0.00124	-0.00149	-0.00179	-0.0026	-0.00306
2.46E-05	-2.94E-04	-2.48E-04	-2.80E-04	-3.96E-04	-6.61E-04	-8.65E-04	-0.0011	-0.00195	-0.00238
2.47E-05	-1.54E-04	5.64E-05	1.51E-04	1.80E-04	4.82E-05	-5.15E-05	-2.01E-04	-9.15E-04	-0.00126
2.48E-05	-5.11E-05	2.72E-04	4.96E-04	6.56E-04	6.71E-04	6.99E-04	6.69E-04	1.71E-04	-1.12E-04
2.49E-05	-2.67E-05	3.38E-04	6.44E-04	8.72E-04	9.74E-04	0.00113	0.00122	9.44E-04	7.69E-04
2.50E-05	-6.15E-05	2.49E-04	5.49E-04	7.96E-04	9.72E-04	0.00117	0.00135	0.00128	0.00119
2.51E-05	-1.73E-04	7.35E-05	2.95E-04	5.17E-04	6.62E-04	8.93E-04	0.00108	0.00114	0.00112
2.52E-05	-3.05E-04	-1.56E-04	-3.38E-05	1.03E-04	2.05E-04	4.23E-04	5.88E-04	6.95E-04	6.88E-04
2.53E-05	-4.18E-04	-3.90E-04	-3.26E-04	-2.67E-04	-2.29E-04	-6.90E-05	9.14E-05	1.65E-04	1.67E-04
2.54E-05	-4.75E-04	-5.00E-04	-5.21E-04	-5.42E-04	-5.43E-04	-4.35E-04	-3.14E-04	-2.82E-04	-2.86E-04
2.55E-05	-4.98E-04	-5.65E-04	-6.24E-04	-6.68E-04	-7.43E-04	-6.72E-04	-5.98E-04	-6.52E-04	-6.62E-04
2.56E-05	-4.87E-04	-5.62E-04	-6.54E-04	-7.15E-04	-8.28E-04	-8.22E-04	-7.86E-04	-9.43E-04	-0.00101
2.57E-05	-4.35E-04	-5.03E-04	-6.10E-04	-7.13E-04	-8.63E-04	-8.96E-04	-9.24E-04	-0.00122	-0.00135
2.58E-05	-4.10E-04	-4.64E-04	-5.59E-04	-6.86E-04	-8.83E-04	-9.69E-04	-0.00108	-0.0015	-0.00171
2.59E-05	-4.00E-04	-4.05E-04	-4.74E-04	-6.11E-04	-8.61E-04	-0.001	-0.00118	-0.00173	-0.00206
2.60E-05	-3.23E-04	-3.12E-04	-3.67E-04	-4.97E-04	-7.39E-04	-9.08E-04	-0.00111	-0.00182	-0.00216
2.61E-05	-2.45E-04	-1.80E-04	-1.79E-04	-2.60E-04	-4.79E-04	-6.39E-04	-8.44E-04	-0.00155	-0.00193
2.62E-05	-1.89E-04	-3.35E-05	5.75E-05	7.59E-05	-6.41E-05	-1.64E-04	-3.07E-04	-9.66E-04	-0.00132
2.63E-05	-1.41E-04	9.27E-05	3.03E-04	4.21E-04	3.93E-04	3.98E-04	3.80E-04	-1.14E-04	-3.67E-04
2.64E-05	-8.01E-05	2.11E-04	4.80E-04	6.92E-04	7.86E-04	9.42E-04	0.00102	7.69E-04	6.52E-04
2.65E-05	-8.25E-05	2.26E-04	5.25E-04	7.97E-04	9.80E-04	0.0012	0.00142	0.00143	0.00139
2.66E-05	-1.57E-04	1.09E-04	3.71E-04	6.40E-04	8.56E-04	0.00115	0.00141	0.00161	0.00168
2.67E-05	-2.50E-04	-1.03E-04	9.71E-05	2.75E-04	4.42E-04	7.08E-04	9.69E-04	0.00122	0.00131
2.68E-05	-3.79E-04	-3.66E-04	-2.83E-04	-2.24E-04	-1.38E-04	1.77E-05	1.99E-04	3.96E-04	4.43E-04
2.69E-05	-4.96E-04	-5.90E-04	-6.63E-04	-7.10E-04	-7.72E-04	-6.99E-04	-6.30E-04	-6.24E-04	-6.37E-04
2.70E-05	-5.59E-04	-7.40E-04	-9.00E-04	-0.00108	-0.00124	-0.0013	-0.00135	-0.00157	-0.00168
2.71E-05	-5.69E-04	-7.56E-04	-9.69E-04	-0.00118	-0.00142	-0.00155	-0.00171	-0.00216	-0.00239
2.72E-05	-4.98E-04	-6.35E-04	-8.19E-04	-0.00102	-0.00129	-0.00146	-0.00165	-0.00225	-0.00255
2.73E-05	-3.96E-04	-4.29E-04	-5.16E-04	-6.86E-04	-9.40E-04	-0.00111	-0.0013	-0.00194	-0.00229
2.74E-05	-2.80E-04	-1.97E-04	-2.04E-04	-2.66E-04	-4.54E-04	-5.66E-04	-7.30E-04	-0.00138	-0.0017
2.75E-05	-1.84E-04	-1.27E-05	9.62E-05	1.28E-04	2.55E-05	-2.71E-05	-7.90E-05	-6.68E-04	-9.90E-04
2.76E-05	-1.22E-04	1.34E-04	3.00E-04	3.95E-04	3.61E-04	3.70E-04	3.63E-04	-8.55E-05	-3.32E-04
2.77E-05	-1.00E-04	1.56E-04	3.53E-04	5.13E-04	5.20E-04	5.96E-04	6.35E-04	3.35E-04	1.47E-04
2.78E-05	-1.18E-04	1.06E-04	3.20E-04	4.94E-04	5.68E-04	6.98E-04	7.94E-04	5.96E-04	4.43E-04
2.79E-05	-1.77E-04	3.57E-05	2.35E-04	4.14E-04	4.81E-04	6.39E-04	7.80E-04	6.84E-04	6.07E-04
2.80E-05	-2.50E-04	-6.59E-05	1.23E-04	2.38E-04	3.11E-04	5.04E-04	6.42E-04	6.36E-04	6.11E-04
2.81E-05	-3.00E-04	-2.02E-04	-6.72E-05	6.13E-05	1.27E-04	3.04E-04	4.62E-04	4.85E-04	4.65E-04
2.82E-05	-3.46E-04	-3.05E-04	-2.41E-04	-1.37E-04	-9.61E-05	3.28E-05	1.92E-04	2.12E-04	1.93E-04
2.83E-05	-4.09E-04	-4.11E-04	-4.12E-04	-3.84E-04	-3.95E-04	-2.85E-04	-1.94E-04	-2.18E-04	-2.49E-04
2.84E-05	-4.56E-04	-5.23E-04	-5.65E-04	-6.31E-04	-7.14E-04	-6.72E-04	-6.42E-04	-7.76E-04	-8.22E-04
2.85E-05	-4.77E-04	-5.77E-04	-6.95E-04	-8.20E-04	-9.72E-04	-0.00102	-0.00106	-0.00134	-0.00149
2.86E-05	-4.80E-04	-5.80E-04	-7.36E-04	-8.93E-04	-0.0011	-0.00122	-0.00135	-0.00178	-0.00201
2.87E-05	-4.63E-04	-5.28E-04	-6.80E-04	-8.18E-04	-0.00104	-0.00124	-0.00141	-0.002	-0.00227
2.88E-05	-3.82E-04	-3.88E-04	-4.84E-04	-5.98E-04	-8.28E-04	-9.78E-04	-0.00116	-0.00182	-0.00215
2.89E-05	-2.79E-04	-1.96E-04	-1.83E-04	-2.29E-04	-4.11E-04	-5.18E-04	-6.87E-04	-0.00128	-0.00164
2.90E-05	-1.87E-04	1.38E-05	1.26E-04	1.68E-04	8.94E-05	6.85E-05	-5.89E-06	-5.48E-04	-8.15E-04
2.91E-05	-1.21E-04	1.51E-04	3.41E-04	4.94E-04	5.02E-04	5.68E-04	6.16E-04	2.51E-04	6.88E-05
2.92E-05	-8.40E-05	2.20E-04	4.67E-04	6.74E-04	7.58E-04	9.22E-04	0.00104	8.66E-04	7.60E-04
2.93E-05	-1.11E-04	1.73E-04	4.25E-04	6.42E-04	7.77E-04	9.69E-04	0.00113	0.00113	0.00108
2.94E-05	-1.98E-04	1.30E-05	2.16E-04	4.15E-04	5.45E-04	7.37E-04	9.12E-04	9.88E-04	9.74E-04
2.95E-05	-2.88E-04	-1.77E-04	-4.91E-05	5.49E-05	1.27E-04	2.83E-04	4.45E-04	5.07E-04	4.95E-04
2.96E-05	-3.91E-04	-3.54E-04	-3.40E-04	-3.06E-04	-3.25E-04	-2.08E-04	-1.40E-04	-1.37E-04	-2.14E-04
2.97E-05	-4.48E-04	-5.05E-04	-5.59E-04	-5.96E-04	-6.70E-04	-6.59E-04	-6.22E-04	-7.58E-04	-8.56E-04
2.98E-05	-4.94E-04	-5.81E-04	-6.90E-04	-7.76E-04	-9.29E-04	-9.48E-04	-9.56E-04	-0.00125	-0.00139
2.99E-05	-4.81E-04	-5.66E-04	-6.70E-04	-7.82E-04	-9.61E-04	-0.00103	-0.00108	-0.00147	-0.00167
3.00E-05	-4.30E-04	-5.00E-04	-5.70E-04	-6.77E-04	-8.49E-04	-9.24E-04	-0.00104	-0.00147	-0.00172
3.01E-05	-3.64E-04	-3.94E-04	-4.40E-04	-4.95E-04	-6.61E-04	-7.55E-04	-8.15E-04	-0.00132	-0.00157
3.02E-05	-3.23E-04	-2.70E-04	-2.78E-04	-3.27E-04	-4.67E-04	-5.23E-04	-6.17E-04	-0.00108	-0.00133
3.03E-05	-2.40E-04	-1.39E-04	-1.34E-04	-1.33E-04	-2.42E-04	-2.43E-04	-3.48E-04	-8.11E-04	-0.00107
3.04E-05	-2.22E-04	-6.99E-05	1.77E-05	4.71E-05	-2.85E-05	-2.20E-05	-8.57E-05	-4.81E-04	-7.15E-04
3.05E-05	-2.03E-04	-6.05E-06	1.13E-04	1.97E-04	1.57E-04	1.70E-04	1.73E-04	-1.58E-04	-3.51E-04
3.06E-05	-1.79E-04	2.41E-05	1.99E-04	2.93E-04	3.11E-04	3.74E-04	4.28E-04	1.45E-04	-3.12E-06
3.07E-05	-1.73E-04	4.63E-05	2.14E-04	3.63E-04	3.99E-04	5.15E-04	5.84E-04	4.24E-04	3.05E-04
3.08E-05	-2.11E-04	-1.33E-05	1.45E-04	3.33E-04	3.66E-04	5.12E-04	6.31E-04	5.55E-04	4.91E-04
3.09E-05	-2.50E-04	-9.67E-05	4.40E-05	1.73E-04	2.36E-04	3.84E-04	5.11E-04	4.62E-04	4.08E-04
3.10E-05	-3.00E-04	-2.03E-04	-1.12E-04	-4.53E-05	-1.05E-05	1.23E-04	2.39E-04	1.63E-04	1.11E-04
3.11E-05	-3.80E-04	-3.52E-04	-3.36E-04	-3.10E-04	-3.36E-04	-2.40E-04	-1.73E-04	-2.86E-04	-3.71E-04
3.12E-05	-4.46E-04	-4.85E-04	-5.20E-04	-5.72E-04	-6.60E-04	-6.25E-04	-6.23E-04	-8.20E-04	-9.40E-04
3.13E-05	-4.52E-04	-5.34E-04	-6.33E-04	-7.30E-04	-8.76E-04	-8.92E-04	-9.51E-04	-0.00127	-0.00145
3.14E-05	-4.54E-04	-5.37E-04	-6.47E-04	-7.44E-04	-9.43E-04	-0.00101	-0.00109	-0.00151	-0.00174
3.15E-05	-4.19E-04	-4.72E-04	-5.45E-04	-6.42E-04	-8.37E-04	-9.41E-04	-0.00104	-0.0015	-0.00173
3.16E-05	-3.55E-04	-3.34E-04	-3.53E-04	-4.22E-04	-5.82E-04	-6.49E-04	-7.35E-04	-0.00123	-0.00146
3.17E-05	-2.61E-04	-1.91E-04	-1.60E-04	-1.27E-04	-2.38E-04	-2.86E-04	-3.67E-04	-8.00E-04	-0.00101
3.18E-05	-2.15E-04	-4.98E-05	3.60E-05	1.01E-04	5.08E-05	4.83E-05	4.03E-05	-3.32E-04	-5.13E-04
3.19E-05	-1.77E-04	2.48E-05	1.75E-04	2.44E-04	2.52E-04	2.96E-04	3.28E-04	6.83E-05	-1.02E-04
3.20E-05	-1.75E-04	2.04E-05	2.10E-04	3.14E-04	3.32E-04	4.29E-04	5.02E-04	2.80E-04	1.39E-04
3.21E-05	-1.92E-04	-2.48E-06	1.47E-04	2.73E-04	2.95E-04	3.91E-04	4.72E-04	2.93E-04	2.19E-04
3.22E-05	-2.27E-04	-8.69E-05	5.43E-05	1.26E-04	1.68E-04	2.50E-04	3.32E-04	1.87E-04	1.12E-04
3.23E-05	-2.83E-04	-1.81E-04	-8.60E-05	-2.69E-05	-7.93E-06	7.78E-05	1.38E-04	-8.37E-06	-9.50E-05
3.24E-05	-3.27E-04	-2.50E-04	-1.98E-04	-1.63E-04	-1.86E-04	-1.02E-04	-6.84E-05	-2.22E-04	-3.32E-04
3.25E-05	-3.67E-04	-3.37E-04	-3.00E-04	-3.00E-04	-3.34E-04	-2.92E-04	-2.61E-04	-4.53E-04	-5.86E-04
3.26E-05	-3.90E-04	-3.90E-04	-3.94E-04	-4.05E-04	-4.58E-04	-4.36E-04	-4.30E-04	-6.78E-04	-8.03E-04
3.27E-05	-3.98E-04	-4.00E-04	-4.27E-04	-4.60E-04	-5.49E-04	-5.48E-04	-5.57E-04	-8.35E-04	-9.79E-04
3.28E-05	-4.00E-04	-4.03E-04	-4.35E-04	-4.78E-04	-5.82E-04	-6.01E-04	-6.20E-04	-9.44E-04	-0.00113
3.29E-05	-3.77E-04	-4.04E-04	-4.27E-04	-4.59E-04	-5.67E-04	-5.97E-04	-6.78E-04	-0.00102	-0.00121
3.30E-05	-3.62E-04	-3.45E-04	-3.59E-04	-4.13E-04	-5.28E-04	-5.66E-04	-6.07E-04	-9.80E-04	-0.00119
3.31E-05	-3.36E-04	-2.47E-04	-2.77E-04	-2.83E-04	-4.19E-04	-4.45E-04	-4.61E-04	-8.53E-04	-0.00103
3.32E-05	-2.61E-04	-1.77E-04	-1.46E-04	-1.34E-04	-2.33E-04	-2.25E-04	-2.60E-04	-6.26E-04	-8.13E-04
3.33E-05	-2.50E-04	-1.28E-04	-1.77E-05	1.43E-05	-3.69E-05	-1.05E-05	-3.57E-05	-3.49E-04	-5.51E-04
3.34E-05	-2.12E-04	-4.95E-05	7.54E-05	1.53E-04	1.29E-04	1.71E-04	2.00E-04	-8.46E-05	-2.35E-04
3.35E-05	-1.97E-04	-1.62E-05	1.28E-04	2.17E-04	2.21E-04	3.09E-04	3.44E-04	1.22E-04	-2.44E-05
3.36E-05	-2.03E-04	-5.91E-05	7.73E-05	2.18E-04	1.98E-04	2.86E-04	3.61E-04	1.73E-04	3.98E-05
3.37E-05	-2.58E-04	-1.21E-04	-3.37E-06	8.63E-05	9.22E-05	1.80E-04	2.38E-04	7.07E-05	-4.90E-05
3.38E-05	-2.93E-04	-1.98E-04	-1.44E-04	-8.66E-05	-9.58E-05	-5.34E-06	4.81E-05	-1.45E-04	-2.66E-04
3.39E-05	-3.51E-04	-2.93E-04	-2.55E-04	-2.19E-04	-2.65E-04	-2.30E-04	-2.03E-04	-4.15E-04	-5.44E-04
3.40E-05	-3.88E-04	-3.73E-04	-3.67E-04	-3.73E-04	-4.53E-04	-4.11E-04	-4.23E-04	-6.84E-04	-8.01E-04
3.41E-05	-4.07E-04	-3.93E-04	-4.19E-04	-4.48E-04	-5.33E-04	-5.29E-04	-5.23E-04	-8.19E-04	-9.87E-04
3.42E-05	-3.87E-04	-3.74E-04	-4.05E-04	-4.29E-04	-5.46E-04	-5.33E-04	-5.72E-04	-8.70E-04	-0.00103
3.43E-05	-3.76E-04	-3.75E-04	-3.44E-04	-3.95E-04	-4.86E-04	-4.76E-04	-5.32E-04	-8.25E-04	-9.91E-04
3.44E-05	-3.49E-04	-2.98E-04	-2.91E-04	-3.00E-04	-3.89E-04	-3.81E-04	-4.02E-04	-7.21E-04	-9.02E-04
3.45E-05	-3.17E-04	-2.12E-04	-2.01E-04	-1.99E-04	-2.76E-04	-2.85E-04	-2.67E-04	-5.92E-04	-7.82E-04
3.46E-05	-2.94E-04	-1.96E-04	-1.50E-04	-1.32E-04	-2.05E-04	-1.85E-04	-1.90E-04	-4.84E-04	-6.53E-04
3.47E-05	-2.77E-04	-1.72E-04	-1.08E-04	-8.16E-05	-1.37E-04	-1.10E-04	-1.18E-04	-4.26E-04	-5.66E-04
3.48E-05	-2.63E-04	-1.41E-04	-6.40E-05	-2.08E-05	-6.50E-05	-5.05E-05	-5.09E-05	-3.45E-04	-5.07E-04
3.49E-05	-2.57E-04	-1.19E-04	-4.19E-05	4.82E-06	-4.27E-05	-1.44E-05	5.46E-06	-2.77E-04	-4.43E-04
3.50E-05	-2.49E-04	-1.37E-04	-5.25E-05	1.20E-05	-1.56E-05	1.39E-05	2.28E-05	-2.37E-04	-3.86E-04
3.51E-05	-2.65E-04	-1.44E-04	-5.69E-05	8.28E-06	-3.06E-05	2.25E-05	3.94E-05	-2.11E-04	-3.48E-04
3.52E-05	-2.70E-04	-1.68E-04	-7.61E-05	-1.56E-05	-3.41E-05	3.23E-06	4.02E-05	-2.03E-04	-3.26E-04
3.53E-05	-2.91E-04	-2.04E-04	-1.29E-04	-7.48E-05	-1.01E-04	-5.20E-05	-2.34E-05	-2.35E-04	-3.58E-04
3.54E-05	-3.27E-04	-2.41E-04	-1.97E-04	-1.56E-04	-1.78E-04	-1.51E-04	-8.37E-05	-3.18E-04	-4.41E-04
3.55E-05	-3.42E-04	-3.12E-04	-2.63E-04	-2.48E-04	-2.73E-04	-2.52E-04	-2.10E-04	-4.21E-04	-5.67E-04
3.56E-05	-3.54E-04	-3.20E-04	-3.12E-04	-3.07E-04	-3.47E-04	-3.22E-04	-2.97E-04	-5.41E-04	-6.77E-04
3.57E-05	-3.56E-04	-3.38E-04	-3.28E-04	-3.21E-04	-4.09E-04	-3.82E-04	-3.83E-04	-6.50E-04	-7.64E-04
3.58E-05	-3.45E-04	-3.21E-04	-2.93E-04	-3.18E-04	-3.75E-04	-3.71E-04	-3.71E-04	-6.43E-04	-8.02E-04
3.59E-05	-3.21E-04	-2.63E-04	-2.32E-04	-2.27E-04	-2.91E-04	-2.72E-04	-3.18E-04	-5.72E-04	-7.18E-04
3.60E-05	-2.89E-04	-1.96E-04	-1.51E-04	-1.23E-04	-1.80E-04	-1.59E-04	-1.53E-04	-4.31E-04	-5.77E-04
3.61E-05	-2.62E-04	-1.38E-04	-5.61E-05	-2.39E-05	-5.55E-05	2.99E-06	1.87E-05	-2.05E-04	-3.64E-04
3.62E-05	-2.29E-04	-5.88E-05	3.66E-05	1.23E-04	9.28E-05	1.44E-04	2.18E-04	-1.48E-05	-1.26E-04
3.63E-05	-2.00E-04	-2.67E-05	1.08E-04	1.99E-04	2.04E-04	2.88E-04	3.50E-04	1.59E-04	4.54E-05
3.64E-05	-1.88E-04	-1.70E-05	1.33E-04	2.11E-04	2.59E-04	3.73E-04	4.45E-04	2.68E-04	1.53E-04
3.65E-05	-2.02E-04	-2.40E-05	1.14E-04	2.28E-04	2.53E-04	3.55E-04	4.52E-04	2.99E-04	2.03E-04
3.66E-05	-2.11E-04	-4.86E-05	7.06E-05	1.75E-04	1.84E-04	2.98E-04	3.47E-04	2.33E-04	1.39E-04
3.67E-05	-2.42E-04	-1.10E-04	8.33E-06	8.59E-05	9.38E-05	1.98E-04	2.48E-04	1.02E-04	-3.26E-07
3.68E-05	-2.91E-04	-1.70E-04	-9.03E-05	-3.48E-05	-6.59E-05	2.92E-05	7.89E-05	-1.11E-04	-2.01E-04
3.69E-05	-3.18E-04	-2.67E-04	-2.22E-04	-1.79E-04	-2.45E-04	-1.78E-04	-1.76E-04	-4.04E-04	-5.38E-04
3.70E-05	-3.66E-04	-3.41E-04	-3.59E-04	-3.56E-04	-4.47E-04	-4.38E-04	-4.56E-04	-7.63E-04	-9.30E-04
3.71E-05	-4.12E-04	-4.41E-04	-4.93E-04	-5.48E-04	-6.82E-04	-7.24E-04	-7.84E-04	-0.00118	-0.00138
3.72E-05	-4.58E-04	-5.30E-04	-6.26E-04	-7.37E-04	-9.27E-04	-0.00102	-0.00111	-0.00159	-0.00184
3.73E-05	-5.03E-04	-6.09E-04	-7.45E-04	-8.86E-04	-0.0011	-0.00123	-0.0014	-0.00195	-0.00228
3.74E-05	-4.99E-04	-6.21E-04	-7.80E-04	-9.59E-04	-0.00121	-0.00138	-0.00155	-0.0022	-0.00251
3.75E-05	-4.95E-04	-6.02E-04	-7.63E-04	-9.20E-04	-0.00118	-0.00135	-0.00153	-0.00221	-0.00252
3.76E-05	-4.33E-04	-5.10E-04	-6.28E-04	-7.77E-04	-9.87E-04	-0.00114	-0.00132	-0.00194	-0.00226
3.77E-05	-3.72E-04	-3.81E-04	-4.17E-04	-4.95E-04	-6.49E-04	-7.34E-04	-8.43E-04	-0.00136	-0.00164
3.78E-05	-2.97E-04	-2.00E-04	-1.71E-04	-1.30E-04	-2.13E-04	-2.17E-04	-2.45E-04	-5.96E-04	-7.85E-04
3.79E-05	-2.12E-04	-2.24E-05	1.20E-04	2.39E-04	2.49E-04	3.46E-04	4.23E-04	2.50E-04	1.57E-04
3.80E-05	-1.38E-04	1.49E-04	3.64E-04	5.78E-04	6.39E-04	8.59E-04	0.00101	0.00102	0.001
3.81E-05	-9.66E-05	2.17E-04	4.97E-04	7.54E-04	8.87E-04	0.00115	0.00138	0.00153	0.00159
3.82E-05	-9.32E-05	2.19E-04	4.89E-04	7.61E-04	9.26E-04	0.00119	0.00144	0.00165	0.00173
3.83E-05	-1.43E-04	1.27E-04	3.77E-04	5.84E-04	7.36E-04	9.76E-04	0.00118	0.00135	0.0014
3.84E-05	-2.11E-04	-2.50E-05	1.34E-04	2.64E-04	3.39E-04	5.11E-04	6.50E-04	6.93E-04	6.74E-04
3.85E-05	-3.17E-04	-2.38E-04	-2.00E-04	-1.59E-04	-1.83E-04	-1.16E-04	-1.01E-04	-2.37E-04	-3.93E-04
3.86E-05	-4.18E-04	-4.66E-04	-5.08E-04	-6.03E-04	-7.38E-04	-7.76E-04	-8.81E-04	-0.00127	-0.00152
3.87E-05	-5.13E-04	-6.53E-04	-7.85E-04	-9.65E-04	-0.00122	-0.00137	-0.00157	-0.00219	-0.00254
3.88E-05	-5.60E-04	-7.62E-04	-9.74E-04	-0.00123	-0.00153	-0.00177	-0.00204	-0.00283	-0.00326
3.89E-05	-5.82E-04	-8.09E-04	-0.00107	-0.00133	-0.00165	-0.00192	-0.00222	-0.0031	-0.00356
3.90E-05	-5.57E-04	-7.58E-04	-9.72E-04	-0.00122	-0.00154	-0.0018	-0.00208	-0.00294	-0.0034
3.91E-05	-4.97E-04	-6.20E-04	-7.82E-04	-9.53E-04	-0.00123	-0.00143	-0.00164	-0.0024	-0.00279
3.92E-05	-4.06E-04	-4.36E-04	-4.71E-04	-5.68E-04	-7.53E-04	-8.62E-04	-9.81E-04	-0.00155	-0.00182
3.93E-05	-2.94E-04	-2.02E-04	-1.48E-04	-1.07E-04	-1.80E-04	-1.53E-04	-1.44E-04	-4.86E-04	-6.45E-04
3.94E-05	-1.83E-04	3.73E-05	2.05E-04	3.75E-04	4.20E-04	5.85E-04	7.15E-04	6.54E-04	6.18E-04
3.95E-05	-6.84E-05	2.37E-04	5.17E-04	7.91E-04	9.58E-04	0.00122	0.00147	0.00165	0.00177
3.96E-05	3.50E-06	3.58E-04	7.23E-04	0.00107	0.00132	0.00168	0.00202	0.00241	0.0026
3.97E-05	2.08E-05	4.26E-04	8.10E-04	0.00118	0.00149	0.00186	0.00226	0.00275	0.00299
3.98E-05	-7.84E-06	3.72E-04	7.55E-04	0.00109	0.00136	0.00173	0.0021	0.00257	0.00278
3.99E-05	-8.95E-05	1.97E-04	4.84E-04	7.45E-04	9.23E-04	0.00124	0.00149	0.0018	0.00195
4.00E-05	-2.22E-04	-4.94E-05	1.01E-04	2.19E-04	2.86E-04	4.36E-04	5.62E-04	5.86E-04	5.55E-04
4.01E-05	-3.63E-04	-3.23E-04	-3.44E-04	-3.95E-04	-4.93E-04	-5.35E-04	-5.68E-04	-9.03E-04	-0.0011
4.02E-05	-5.05E-04	-6.19E-04	-7.70E-04	-9.78E-04	-0.00123	-0.00141	-0.00165	-0.00235	-0.00275
4.03E-05	-5.89E-04	-8.26E-04	-0.00108	-0.0014	-0.00177	-0.00206	-0.0024	-0.00342	-0.00395
4.04E-05	-6.26E-04	-8.52E-04	-0.00116	-0.00149	-0.0019	-0.00225	-0.00265	-0.00376	-0.00438
4.05E-05	-5.59E-04	-7.43E-04	-9.65E-04	-0.00124	-0.00161	-0.0019	-0.00225	-0.0033	-0.00386
4.06E-05	-4.34E-04	-4.61E-04	-5.74E-04	-7.02E-04	-9.32E-04	-0.00111	-0.0013	-0.00206	-0.00247
4.07E-05	-2.52E-04	-1.11E-04	-2.44E-05	5.70E-05	-7.15E-06	2.89E-05	6.71E-05	-2.92E-04	-4.57E-04
4.08E-05	-6.54E-05	2.44E-04	5.48E-04	8.32E-04	0.00101	0.00124	0.00148	0.00161	0.0017
4.09E-05	8.13E-05	5.61E-04	0.00101	0.00146	0.00179	0.00223	0.0027	0.00326	0.00358
4.10E-05	1.62E-04	7.47E-04	0.00127	0.00183	0.00228	0.00286	0.00343	0.00434	0.00484
4.11E-05	1.73E-04	7.63E-04	0.00133	0.00191	0.00239	0.00301	0.00365	0.00467	0.00519
4.12E-05	1.21E-04	6.40E-04	0.00117	0.00167	0.0021	0.00268	0.00325	0.00421	0.0047
4.13E-05	-1.87E-05	4.05E-04	7.74E-04	0.00116	0.00149	0.00195	0.00236	0.00306	0.00342
4.14E-05	-1.67E-04	6.12E-05	2.82E-04	4.77E-04	6.20E-04	8.78E-04	0.0011	0.00136	0.00147
4.15E-05	-3.36E-04	-3.28E-04	-2.81E-04	-3.18E-04	-3.96E-04	-3.67E-04	-3.98E-04	-6.82E-04	-9.15E-04
4.16E-05	-5.32E-04	-7.21E-04	-9.21E-04	-0.00119	-0.0015	-0.00173	-0.00206	-0.00291	-0.00341
4.17E-05	-7.43E-04	-0.0011	-0.00152	-0.00202	-0.00255	-0.00304	-0.00361	-0.00501	-0.00585
4.18E-05	-8.72E-04	-0.00142	-0.002	-0.00265	-0.00337	-0.00407	-0.00483	-0.00671	-0.00775
4.19E-05	-9.55E-04	-0.00158	-0.00225	-0.00299	-0.0038	-0.0046	-0.00548	-0.00759	-0.00872
4.20E-05	-9.73E-04	-0.00155	-0.00221	-0.00297	-0.00372	-0.0045	-0.00536	-0.00743	-0.0085
4.21E-05	-8.48E-04	-0.00133	-0.00184	-0.00241	-0.00308	-0.0037	-0.00436	-0.00607	-0.00694
4.22E-05	-6.23E-04	-9.10E-04	-0.0012	-0.00148	-0.00197	-0.00228	-0.00264	-0.00374	-0.00427
4.23E-05	-3.85E-04	-3.57E-04	-3.58E-04	-3.67E-04	-4.66E-04	-4.84E-04	-4.73E-04	-8.35E-04	-9.33E-04
4.24E-05	-1.29E-04	1.94E-04	4.86E-04	7.94E-04	9.95E-04	0.00134	0.0017	0.00211	0.0024
4.25E-05	1.11E-04	6.40E-04	0.00119	0.00174	0.00218	0.00281	0.00347	0.00452	0.00513
4.26E-05	2.57E-04	9.24E-04	0.0016	0.00229	0.00292	0.00371	0.00455	0.00596	0.00673
4.27E-05	2.75E-04	9.67E-04	0.00167	0.0024	0.00306	0.00389	0.0047	0.0062	0.00696
4.28E-05	2.17E-04	8.19E-04	0.00143	0.00204	0.00259	0.00327	0.00397	0.00518	0.00577
4.29E-05	4.03E-05	4.89E-04	9.24E-04	0.00128	0.00165	0.00209	0.00253	0.00319	0.00348
4.30E-05	-1.67E-04	2.28E-05	2.13E-04	3.20E-04	3.92E-04	5.38E-04	6.09E-04	5.84E-04	4.59E-04
4.31E-05	-4.15E-04	-4.65E-04	-5.84E-04	-7.45E-04	-9.83E-04	-0.00119	-0.00148	-0.00225	-0.00283
4.32E-05	-6.48E-04	-9.64E-04	-0.00133	-0.00178	-0.00231	-0.00282	-0.00343	-0.00495	-0.00586
4.33E-05	-8.55E-04	-0.00137	-0.00194	-0.00263	-0.00337	-0.00413	-0.00499	-0.00705	-0.00822
4.34E-05	-9.71E-04	-0.00163	-0.00232	-0.00313	-0.00401	-0.00489	-0.00587	-0.00818	-0.00948
4.35E-05	-0.00101	-0.00166	-0.0024	-0.00318	-0.00405	-0.0049	-0.00584	-0.00811	-0.00928
4.36E-05	-9.16E-04	-0.00149	-0.00211	-0.00274	-0.00347	-0.00416	-0.00488	-0.00672	-0.00761
4.37E-05	-7.32E-04	-0.00105	-0.00144	-0.0018	-0.00226	-0.00264	-0.00302	-0.00411	-0.00456
4.38E-05	-4.34E-04	-4.54E-04	-4.98E-04	-4.88E-04	-5.95E-04	-6.11E-04	-5.06E-04	-7.01E-04	-6.40E-04
4.39E-05	-1.03E-04	2.52E-04	5.61E-04	9.68E-04	0.00126	0.00171	0.00222	0.00297	0.00351
4.40E-05	2.32E-04	9.09E-04	0.0016	0.00235	0.00299	0.00381	0.00474	0.00628	0.00724
4.41E-05	5.01E-04	0.00147	0.00242	0.00344	0.00433	0.0054	0.00662	0.00872	0.0099
4.42E-05	6.70E-04	0.00176	0.00284	0.00397	0.00498	0.00619	0.00745	0.00973	0.0109
4.43E-05	6.65E-04	0.00175	0.00281	0.00387	0.00483	0.00596	0.00706	0.00913	0.0101
4.44E-05	5.14E-04	0.0014	0.00227	0.00309	0.00382	0.00468	0.00549	0.00692	0.00749
4.45E-05	2.11E-04	7.77E-04	0.00129	0.00175	0.00212	0.00257	0.00293	0.00343	0.00349
4.46E-05	-1.72E-04	-5.27E-05	5.24E-05	2.78E-05	-1.47E-05	-5.99E-05	-2.52E-04	-8.00E-04	-0.00129
4.47E-05	-6.20E-04	-9.26E-04	-0.00128	-0.00177	-0.00231	-0.00282	-0.0035	-0.00511	-0.00613
4.48E-05	-0.00102	-0.00172	-0.00246	-0.00334	-0.00425	-0.0052	-0.00629	-0.00874	-0.0102
4.49E-05	-0.00129	-0.00226	-0.00328	-0.00439	-0.00557	-0.00676	-0.00808	-0.0111	-0.0127
4.50E-05	-0.0014	-0.00244	-0.00355	-0.0047	-0.00597	-0.00721	-0.00852	-0.0115	-0.0131
4.51E-05	-0.00131	-0.00224	-0.00323	-0.00421	-0.0053	-0.00635	-0.00741	-0.00996	-0.0112
4.52E-05	-0.00103	-0.00166	-0.00231	-0.00293	-0.00363	-0.00431	-0.00492	-0.00657	-0.00724
4.53E-05	-6.06E-04	-7.47E-04	-9.57E-04	-0.00107	-0.0013	-0.00139	-0.00141	-0.00186	-0.00188
4.54E-05	-9.69E-05	2.70E-04	6.22E-04	0.00106	0.00138	0.00188	0.0025	0.00332	0.00398
4.55E-05	4.14E-04	0.00127	0.00214	0.0031	0.00393	0.00499	0.00617	0.00812	0.00933
4.56E-05	8.10E-04	0.00208	0.00334	0.00466	0.00589	0.00732	0.00885	0.0116	0.0131
4.57E-05	0.00103	0.00251	0.00396	0.00545	0.00683	0.00842	0.01	0.0131	0.0147
4.58E-05	0.00102	0.00244	0.00385	0.00524	0.00654	0.00801	0.00947	0.0122	0.0135
4.59E-05	7.55E-04	0.00189	0.00301	0.00404	0.00501	0.00609	0.00708	0.00894	0.00972
4.60E-05	2.96E-04	9.00E-04	0.00151	0.00197	0.00238	0.00287	0.00323	0.00377	0.00383
4.61E-05	-3.42E-04	-3.84E-04	-4.62E-04	-6.79E-04	-9.22E-04	-0.00117	-0.00157	-0.00253	-0.00328
4.62E-05	-0.00101	-0.00176	-0.0025	-0.00343	-0.00438	-0.00534	-0.00648	-0.00899	-0.0105
4.63E-05	-0.00162	-0.00296	-0.00431	-0.00584	-0.00738	-0.00899	-0.0108	-0.0146	-0.0167
4.64E-05	-0.00205	-0.00377	-0.00555	-0.00745	-0.00939	-0.0114	-0.0135	-0.0181	-0.0205
4.65E-05	-0.00217	-0.00401	-0.00588	-0.00784	-0.00986	-0.0119	-0.014	-0.0187	-0.0211
4.66E-05	-0.00198	-0.00359	-0.00523	-0.0069	-0.00868	-0.0104	-0.0122	-0.0162	-0.0181
4.67E-05	-0.00149	-0.00254	-0.00365	-0.00471	-0.0059	-0.00701	-0.00809	-0.0107	-0.0118
4.68E-05	-7.65E-04	-0.00103	-0.00139	-0.00161	-0.00199	-0.00224	-0.00239	-0.00315	-0.00329
4.69E-05	8.52E-05	6.87E-04	0.00123	0.00192	0.00242	0.00312	0.00399	0.00518	0.00605
4.70E-05	8.94E-04	0.0023	0.00368	0.00519	0.00653	0.00811	0.00984	0.0129	0.0147
4.71E-05	0.00152	0.00352	0.00553	0.0076	0.0096	0.0118	0.0142	0.0185	0.0209
4.72E-05	0.00183	0.00412	0.00639	0.00874	0.011	0.0135	0.016	0.0209	0.0234
4.73E-05	0.00176	0.00395	0.00614	0.00833	0.0105	0.0127	0.0151	0.0196	0.0217
4.74E-05	0.00133	0.00303	0.00471	0.00634	0.00794	0.00968	0.0113	0.0146	0.016
4.75E-05	5.95E-04	0.00148	0.00238	0.00314	0.0039	0.00473	0.00541	0.00682	0.0072
4.76E-05	-3.35E-04	-4.14E-04	-4.95E-04	-7.52E-04	-9.82E-04	-0.00123	-0.00166	-0.00248	-0.00322
4.77E-05	-0.00127	-0.00233	-0.00339	-0.00466	-0.0059	-0.0072	-0.00872	-0.0118	-0.0136
4.78E-05	-0.00205	-0.00391	-0.00579	-0.00786	-0.00997	-0.0121	-0.0145	-0.0194	-0.0221
4.79E-05	-0.00255	-0.00486	-0.0072	-0.00971	-0.0123	-0.015	-0.0178	-0.0238	-0.0269
4.80E-05	-0.00264	-0.00495	-0.00737	-0.00989	-0.0125	-0.0152	-0.018	-0.0241	-0.0271
4.81E-05	-0.00229	-0.0042	-0.00621	-0.00823	-0.0104	-0.0126	-0.0148	-0.02	-0.0223
4.82E-05	-0.00157	-0.0027	-0.00389	-0.00504	-0.00637	-0.00765	-0.00884	-0.012	-0.0133
4.83E-05	-5.88E-04	-6.53E-04	-7.90E-04	-8.16E-04	-0.00104	-0.00113	-0.00107	-0.00166	-0.00163
4.84E-05	4.78E-04	0.00152	0.00252	0.00367	0.00462	0.00579	0.00715	0.00922	0.0106
4.85E-05	0.00146	0.00345	0.00544	0.00763	0.00962	0.0119	0.0144	0.0188	0.0213
4.86E-05	0.00211	0.00476	0.00743	0.0102	0.0129	0.0159	0.019	0.0251	0.0282
4.87E-05	0.00235	0.00521	0.0081	0.011	0.014	0.0172	0.0204	0.027	0.0302
4.88E-05	0.00212	0.00465	0.00723	0.00982	0.0124	0.0152	0.018	0.0239	0.0265
4.89E-05	0.00143	0.00316	0.00499	0.00671	0.00848	0.0104	0.0122	0.0162	0.0178
4.90E-05	3.85E-04	0.00101	0.00171	0.00221	0.00279	0.00345	0.00391	0.00515	0.00541
4.91E-05	-8.18E-04	-0.00145	-0.00205	-0.00289	-0.00363	-0.00441	-0.00543	-0.00719	-0.0085
4.92E-05	-0.00196	-0.00375	-0.00557	-0.00767	-0.0097	-0.0119	-0.0142	-0.019	-0.0217
4.93E-05	-0.00283	-0.0055	-0.00821	-0.0112	-0.0142	-0.0173	-0.0207	-0.0278	-0.0315
4.94E-05	-0.00325	-0.00629	-0.00947	-0.0128	-0.0163	-0.0199	-0.0236	-0.0319	-0.0359
4.95E-05	-0.00314	-0.00598	-0.00901	-0.0121	-0.0154	-0.0188	-0.0223	-0.0303	-0.034
4.96E-05	-0.00251	-0.00465	-0.00691	-0.00921	-0.0118	-0.0143	-0.0169	-0.0231	-0.0259
4.97E-05	-0.00146	-0.00244	-0.00355	-0.00458	-0.00589	-0.00712	-0.00828	-0.0116	-0.0129
4.98E-05	-1.89E-04	2.08E-04	4.77E-04	9.38E-04	0.00112	0.00145	0.00196	0.00207	0.00252
4.99E-05	0.00108	0.00279	0.00447	0.00634	0.00801	0.00988	0.012	0.0155	0.0177
5.00E-05	0.0021	0.00487	0.00762	0.0106	0.0135	0.0166	0.02	0.0263	0.0297
5.01E-05	0.00272	0.00605	0.00942	0.013	0.0165	0.0203	0.0244	0.0324	0.0364
5.02E-05	0.00278	0.00608	0.00947	0.013	0.0165	0.0204	0.0243	0.0325	0.0364
5.03E-05	0.00226	0.00497	0.00777	0.0106	0.0135	0.0167	0.0198	0.0267	0.0299
5.04E-05	0.00128	0.0029	0.00458	0.00618	0.0079	0.0098	0.0116	0.0158	0.0175
5.05E-05	-3.05E-06	1.95E-04	4.62E-04	5.08E-04	7.22E-04	9.91E-04	0.00109	0.00177	0.00166
5.06E-05	-0.00138	-0.00261	-0.00384	-0.00536	-0.00674	-0.00819	-0.00989	-0.013	-0.015
5.07E-05	-0.00255	-0.00501	-0.00751	-0.0103	-0.0132	-0.0161	-0.0193	-0.0259	-0.0295
5.08E-05	-0.00335	-0.00658	-0.00991	-0.0135	-0.0173	-0.0212	-0.0254	-0.0343	-0.0389
5.09E-05	-0.00358	-0.00697	-0.0105	-0.0143	-0.0183	-0.0225	-0.0269	-0.0366	-0.0415
5.10E-05	-0.00322	-0.00614	-0.00927	-0.0125	-0.0161	-0.0197	-0.0235	-0.0323	-0.0365
5.11E-05	-0.00233	-0.00422	-0.00631	-0.00838	-0.0108	-0.0133	-0.0158	-0.022	-0.0248
5.12E-05	-0.00102	-0.0015	-0.00216	-0.00267	-0.00352	-0.0043	-0.00501	-0.00754	-0.00842
5.13E-05	4.13E-04	0.00148	0.00244	0.00363	0.00449	0.00555	0.00678	0.00825	0.00945
5.14E-05	0.00175	0.0042	0.00662	0.00931	0.0118	0.0146	0.0176	0.0229	0.0259
5.15E-05	0.00274	0.00617	0.00964	0.0134	0.0171	0.021	0.0253	0.0335	0.0378
5.16E-05	0.00317	0.00699	0.0109	0.015	0.0192	0.0238	0.0285	0.0382	0.043
5.17E-05	0.00298	0.0065	0.0102	0.014	0.0179	0.0222	0.0266	0.036	0.0405
5.18E-05	0.0022	0.00479	0.00756	0.0103	0.0133	0.0166	0.0199	0.0272	0.0306
5.19E-05	9.37E-04	0.00213	0.00346	0.00466	0.00608	0.0077	0.00925	0.0131	0.0147
5.20E-05	-5.89E-04	-0.00101	-0.00134	-0.00195	-0.00239	-0.00272	-0.00326	-0.00365	-0.00424
5.21E-05	-0.00203	-0.00401	-0.00599	-0.00833	-0.0106	-0.0129	-0.0154	-0.0203	-0.0231
5.22E-05	-0.0032	-0.00637	-0.00961	-0.0132	-0.0169	-0.0208	-0.0249	-0.0335	-0.038
5.23E-05	-0.00382	-0.00757	-0.0115	-0.0157	-0.0203	-0.0249	-0.0299	-0.0407	-0.0462
5.24E-05	-0.00382	-0.00746	-0.0114	-0.0154	-0.02	-0.0246	-0.0296	-0.0407	-0.0461
5.25E-05	-0.00317	-0.00604	-0.00915	-0.0124	-0.0161	-0.0199	-0.0238	-0.0333	-0.0377
5.26E-05	-0.00199	-0.00353	-0.0053	-0.00706	-0.00921	-0.0115	-0.0138	-0.0198	-0.0225
5.27E-05	-5.26E-04	-4.45E-04	-5.60E-04	-4.67E-04	-7.83E-04	-0.00105	-0.00121	-0.00286	-0.0034
5.28E-05	9.94E-04	0.00268	0.0043	0.00619	0.00776	0.00953	0.0115	0.0144	0.0162
5.29E-05	0.00226	0.00525	0.00829	0.0116	0.0149	0.0184	0.0221	0.0291	0.0328
5.30E-05	0.00306	0.00683	0.0107	0.0149	0.0192	0.0237	0.0286	0.0383	0.0433
5.31E-05	0.00323	0.00708	0.0111	0.0154	0.0199	0.0248	0.0299	0.0407	0.046
5.32E-05	0.00273	0.006	0.00946	0.0131	0.017	0.0213	0.0257	0.0355	0.0402
5.33E-05	0.0017	0.00375	0.00601	0.00828	0.0109	0.0138	0.0167	0.0237	0.0269
5.34E-05	2.94E-04	8.04E-04	0.00141	0.00193	0.0027	0.00364	0.00459	0.0074	0.00847
5.35E-05	-0.00121	-0.00234	-0.00343	-0.00481	-0.00599	-0.00713	-0.00845	-0.0103	-0.0117
5.36E-05	-0.00252	-0.00508	-0.00766	-0.0106	-0.0136	-0.0166	-0.02	-0.0265	-0.0301
5.37E-05	-0.00344	-0.00688	-0.0105	-0.0145	-0.0187	-0.0231	-0.0278	-0.0377	-0.0429
5.38E-05	-0.00376	-0.00744	-0.0114	-0.0157	-0.0204	-0.0253	-0.0305	-0.0422	-0.048
5.39E-05	-0.00344	-0.00668	-0.0102	-0.0141	-0.0184	-0.0229	-0.0277	-0.0389	-0.0444
5.40E-05	-0.00254	-0.00472	-0.00722	-0.00984	-0.013	-0.0163	-0.0198	-0.0286	-0.0328
5.41E-05	-0.00123	-0.00196	-0.00291	-0.00385	-0.00528	-0.00677	-0.00831	-0.0131	-0.0153
5.42E-05	2.51E-04	0.00115	0.00193	0.00286	0.00339	0.00399	0.00468	0.00454	0.00478
5.43E-05	0.00163	0.00402	0.00636	0.00902	0.0114	0.0141	0.0168	0.0214	0.024
5.44E-05	0.00263	0.00606	0.00958	0.0135	0.0173	0.0214	0.0259	0.0344	0.0388
5.45E-05	0.00309	0.00691	0.011	0.0153	0.0199	0.0249	0.0301	0.0409	0.0463
5.46E-05	0.0029	0.00642	0.0102	0.0143	0.0188	0.0236	0.0287	0.0398	0.0453
5.47E-05	0.00208	0.00465	0.0075	0.0105	0.0139	0.0178	0.0218	0.0311	0.0355
5.48E-05	8.04E-04	0.00193	0.00324	0.0046	0.00635	0.00843	0.0106	0.0162	0.0188
5.49E-05	-7.04E-04	-0.00124	-0.00166	-0.00226	-0.00252	-0.00262	-0.00278	-0.00195	-0.00184
5.50E-05	-0.00214	-0.00422	-0.00636	-0.00876	-0.0111	-0.0133	-0.0158	-0.0201	-0.0226
5.51E-05	-0.00321	-0.00643	-0.00982	-0.0136	-0.0175	-0.0216	-0.0259	-0.0346	-0.0392
5.52E-05	-0.00374	-0.00748	-0.0115	-0.0159	-0.0208	-0.0258	-0.0311	-0.0428	-0.0486
5.53E-05	-0.00362	-0.00716	-0.0111	-0.0153	-0.0202	-0.0252	-0.0306	-0.043	-0.0492
5.54E-05	-0.0029	-0.00556	-0.00861	-0.0119	-0.0158	-0.02	-0.0246	-0.0355	-0.0408
5.55E-05	-0.0017	-0.00302	-0.00464	-0.00641	-0.00875	-0.0113	-0.0141	-0.0217	-0.0253
5.56E-05	-2.93E-04	3.65E-06	5.47E-05	1.65E-04	-2.40E-04	-7.19E-04	-0.00125	-0.00416	-0.00539
5.57E-05	0.0011	0.00293	0.00465	0.00659	0.00814	0.00983	0.0116	0.0136	0.0149
5.58E-05	0.0022	0.0052	0.00828	0.0117	0.0149	0.0185	0.0222	0.0288	0.0324
5.59E-05	0.00283	0.00647	0.0103	0.0146	0.0189	0.0236	0.0286	0.0387	0.0437
5.60E-05	0.0029	0.00654	0.0105	0.0148	0.0194	0.0245	0.0299	0.0414	0.0472
5.61E-05	0.00238	0.00538	0.00873	0.0124	0.0164	0.021	0.0258	0.0368	0.0421
5.62E-05	0.00139	0.00324	0.0054	0.00768	0.0105	0.0137	0.0171	0.0255	0.0295
5.63E-05	1.25E-04	4.87E-04	0.00108	0.00164	0.0026	0.00389	0.00527	0.00941	0.0113
5.64E-05	-0.00119	-0.00234	-0.0034	-0.00467	-0.00565	-0.00654	-0.00745	-0.00817	-0.00876
5.65E-05	-0.00234	-0.0047	-0.00717	-0.01	-0.0128	-0.0156	-0.0187	-0.0243	-0.0274
5.66E-05	-0.00306	-0.00618	-0.00955	-0.0134	-0.0174	-0.0217	-0.0263	-0.0358	-0.0407
5.67E-05	-0.0032	-0.00645	-0.0101	-0.0141	-0.0187	-0.0235	-0.0288	-0.0403	-0.0462
5.68E-05	-0.0028	-0.0055	-0.00866	-0.0122	-0.0163	-0.0208	-0.0257	-0.0372	-0.043
5.69E-05	-0.0019	-0.00353	-0.00561	-0.00793	-0.0109	-0.0142	-0.0178	-0.0271	-0.0318
5.70E-05	-6.93E-04	-9.44E-04	-0.00152	-0.00219	-0.00343	-0.00491	-0.00659	-0.012	-0.0146
5.71E-05	5.60E-04	0.00173	0.00276	0.00387	0.00447	0.00508	0.00564	0.00493	0.00473
5.72E-05	0.00162	0.00397	0.00637	0.009	0.0114	0.0139	0.0166	0.0207	0.0229
5.73E-05	0.00227	0.00536	0.00865	0.0123	0.016	0.0199	0.0241	0.0322	0.0363
5.74E-05	0.00243	0.00564	0.00922	0.0132	0.0174	0.0221	0.0271	0.0375	0.0427
5.75E-05	0.00207	0.00482	0.00801	0.0116	0.0155	0.02	0.0249	0.0357	0.041
5.76E-05	0.00125	0.00309	0.00531	0.00778	0.0108	0.0144	0.0182	0.0273	0.0319
5.77E-05	1.91E-04	7.67E-04	0.00165	0.00266	0.00412	0.00605	0.0082	0.0139	0.0168
5.78E-05	-9.30E-04	-0.00165	-0.00224	-0.00289	-0.0032	-0.00322	-0.00316	-0.00175	-0.00114
5.79E-05	-0.00192	-0.00375	-0.00564	-0.0078	-0.00982	-0.0118	-0.0138	-0.017	-0.0188
5.80E-05	-0.00256	-0.00516	-0.00797	-0.0112	-0.0145	-0.018	-0.0217	-0.0291	-0.033
5.81E-05	-0.00276	-0.00559	-0.00878	-0.0124	-0.0165	-0.0208	-0.0255	-0.0357	-0.0409
5.82E-05	-0.00252	-0.005	-0.00796	-0.0114	-0.0154	-0.0198	-0.0245	-0.0356	-0.0412
5.83E-05	-0.00189	-0.00356	-0.00577	-0.0083	-0.0115	-0.0152	-0.0191	-0.0291	-0.0342
5.84E-05	-9.37E-04	-0.00156	-0.00256	-0.00378	-0.00565	-0.00783	-0.0103	-0.0174	-0.021
5.85E-05	7.02E-05	6.24E-04	9.75E-04	0.00126	0.001	6.12E-04	4.27E-05	-0.00298	-0.00447
5.86E-05	9.56E-04	0.00256	0.00414	0.00585	0.00722	0.00865	0.01	0.0113	0.0121
5.87E-05	0.00155	0.00389	0.00635	0.00912	0.0118	0.0147	0.0178	0.0231	0.0259
5.88E-05	0.00178	0.00438	0.00725	0.0105	0.014	0.0178	0.0219	0.0302	0.0343
5.89E-05	0.00159	0.00393	0.00667	0.00981	0.0133	0.0174	0.0217	0.0311	0.0359
5.90E-05	0.00101	0.00267	0.00476	0.00717	0.0101	0.0136	0.0174	0.0262	0.0306
5.91E-05	1.85E-04	8.66E-04	0.0019	0.00316	0.00492	0.00717	0.00971	0.0162	0.0195
5.92E-05	-7.15E-04	-0.00111	-0.00131	-0.00147	-0.00117	-5.29E-04	2.89E-04	0.00325	0.00472
5.93E-05	-0.00153	-0.00292	-0.00425	-0.00574	-0.007	-0.00807	-0.00914	-0.0102	-0.0109
5.94E-05	-0.00209	-0.00415	-0.00638	-0.0089	-0.0115	-0.014	-0.0167	-0.0218	-0.0245
5.95E-05	-0.00229	-0.00461	-0.00725	-0.0103	-0.0137	-0.0172	-0.0211	-0.0292	-0.0333
5.96E-05	-0.0021	-0.0042	-0.00675	-0.00976	-0.0133	-0.0171	-0.0213	-0.0309	-0.0358
5.97E-05	-0.00157	-0.00306	-0.00504	-0.00744	-0.0105	-0.0139	-0.0177	-0.027	-0.0318
5.98E-05	-8.42E-04	-0.00146	-0.00249	-0.00384	-0.00583	-0.00817	-0.0109	-0.0182	-0.022
5.99E-05	-5.43E-05	2.92E-04	4.04E-04	3.12E-04	-3.52E-04	-0.00121	-0.00232	-0.00645	-0.00855
6.00E-05	6.89E-04	0.00191	0.00304	0.0042	0.00497	0.0057	0.00631	0.00593	0.00575
6.01E-05	0.00118	0.00305	0.005	0.00716	0.00916	0.0113	0.0134	0.0168	0.0185
6.02E-05	0.00139	0.00355	0.00593	0.00869	0.0115	0.0146	0.0179	0.0243	0.0275
6.03E-05	0.0013	0.00333	0.00574	0.00854	0.0116	0.0152	0.019	0.027	0.0311
6.04E-05	9.07E-04	0.00249	0.0045	0.00689	0.00967	0.013	0.0166	0.0248	0.029
6.05E-05	3.22E-04	0.00121	0.00245	0.004	0.00598	0.00848	0.0113	0.0181	0.0216
6.06E-05	-3.43E-04	-2.68E-04	2.91E-05	4.98E-04	0.00137	0.00261	0.00413	0.00827	0.0104
6.07E-05	-9.57E-04	-0.00166	-0.00229	-0.00294	-0.00334	-0.0035	-0.00353	-0.00265	-0.0022
6.08E-05	-0.00142	-0.00267	-0.00406	-0.00564	-0.00721	-0.00871	-0.0102	-0.0128	-0.0141
6.09E-05	-0.00158	-0.00311	-0.00495	-0.00713	-0.00952	-0.012	-0.0146	-0.0201	-0.0229
6.10E-05	-0.00149	-0.00295	-0.00481	-0.0071	-0.00981	-0.0127	-0.016	-0.0233	-0.027
6.11E-05	-0.00117	-0.00221	-0.00372	-0.00565	-0.00817	-0.011	-0.0141	-0.0218	-0.0258
6.12E-05	-6.40E-04	-0.00109	-0.00195	-0.0032	-0.00501	-0.00714	-0.00963	-0.0162	-0.0197
6.13E-05	-9.71E-05	1.27E-04	3.08E-05	-2.58E-04	-0.00114	-0.00222	-0.00357	-0.00799	-0.0103
6.14E-05	3.50E-04	0.00118	0.00185	0.00246	0.00266	0.00277	0.00268	0.0011	2.48E-04
6.15E-05	6.20E-04	0.00184	0.0031	0.00443	0.00558	0.00681	0.00796	0.00925	0.00992
6.16E-05	6.61E-04	0.00202	0.00358	0.00538	0.00719	0.00923	0.0113	0.0151	0.0171
6.17E-05	5.18E-04	0.00176	0.00331	0.0052	0.00729	0.00975	0.0124	0.0178	0.0206
6.18E-05	2.27E-04	0.00115	0.00242	0.00403	0.00603	0.00846	0.0111	0.0171	0.0201
6.19E-05	-1.52E-04	3.07E-04	0.0011	0.00221	0.0037	0.00564	0.00787	0.0131	0.0159
6.20E-05	-5.22E-04	-5.79E-04	-3.77E-04	2.76E-05	7.93E-04	0.00193	0.00333	0.00698	0.00893
6.21E-05	-8.58E-04	-0.00136	-0.00176	-0.0021	-0.00222	-0.00206	-0.00176	-3.44E-04	3.87E-04
6.22E-05	-0.00106	-0.00191	-0.00283	-0.00382	-0.00477	-0.00562	-0.0064	-0.00754	-0.00813
6.23E-05	-0.00112	-0.00212	-0.00334	-0.00481	-0.00642	-0.00807	-0.0098	-0.0133	-0.0152
6.24E-05	-0.00102	-0.00197	-0.00326	-0.00488	-0.00685	-0.00896	-0.0113	-0.0165	-0.0193
6.25E-05	-7.79E-04	-0.00149	-0.00257	-0.00404	-0.00597	-0.00814	-0.0106	-0.0166	-0.0197
6.26E-05	-4.42E-04	-7.34E-04	-0.0014	-0.00242	-0.00395	-0.00572	-0.00782	-0.0133	-0.0163
6.27E-05	-8.94E-05	7.67E-05	-1.18E-05	-4.06E-04	-0.00125	-0.00232	-0.00367	-0.00776	-0.00997
6.28E-05	2.08E-04	8.01E-04	0.00123	0.00153	0.00145	0.00128	8.90E-04	-0.00113	-0.00224
6.29E-05	3.44E-04	0.00122	0.00207	0.00292	0.00358	0.00427	0.00485	0.00507	0.00519
6.30E-05	3.37E-04	0.00126	0.00234	0.00354	0.00475	0.0061	0.00746	0.00972	0.0109
6.31E-05	1.55E-04	9.58E-04	0.00202	0.00332	0.00475	0.00647	0.00834	0.012	0.0139
6.32E-05	-9.83E-05	4.27E-04	0.00128	0.0024	0.00379	0.00554	0.00751	0.0117	0.0141
6.33E-05	-3.91E-04	-1.77E-04	3.37E-04	0.00111	0.00219	0.00365	0.00534	0.00929	0.0114
6.34E-05	-6.09E-04	-6.79E-04	-5.53E-04	-2.16E-04	3.86E-04	0.00133	0.00247	0.00542	0.00696
6.35E-05	-7.09E-04	-0.00101	-0.00121	-0.00131	-0.00126	-9.30E-04	-4.81E-04	9.57E-04	0.00176
6.36E-05	-7.13E-04	-0.0011	-0.00155	-0.00202	-0.00247	-0.00276	-0.003	-0.00324	-0.00334
6.37E-05	-6.11E-04	-9.85E-04	-0.00155	-0.00228	-0.00314	-0.00398	-0.00484	-0.00665	-0.00762
6.38E-05	-4.48E-04	-7.57E-04	-0.00133	-0.00218	-0.0033	-0.00449	-0.00583	-0.00891	-0.0106
6.39E-05	-2.94E-04	-4.64E-04	-9.63E-04	-0.00178	-0.00296	-0.0043	-0.00586	-0.00972	-0.0118
6.40E-05	-1.63E-04	-1.68E-04	-4.83E-04	-0.00113	-0.00216	-0.0034	-0.00487	-0.00881	-0.011
6.41E-05	-4.65E-05	9.45E-05	2.80E-05	-3.18E-04	-0.00106	-0.00195	-0.00307	-0.00639	-0.00825
6.42E-05	-1.92E-05	2.72E-04	4.34E-04	4.46E-04	1.50E-04	-2.32E-04	-8.17E-04	-0.00293	-0.00413
6.43E-05	-6.43E-05	3.29E-04	6.68E-04	9.85E-04	0.00113	0.00128	0.00134	6.55E-04	2.74E-04
6.44E-05	-1.82E-04	1.67E-04	5.92E-04	0.00114	0.00164	0.00226	0.00286	0.00365	0.00406
6.45E-05	-3.53E-04	-1.47E-04	2.64E-04	8.78E-04	0.00158	0.0025	0.0035	0.0054	0.00646
6.46E-05	-5.60E-04	-4.77E-04	-1.85E-04	3.24E-04	0.00105	0.00208	0.00321	0.00572	0.00714
6.47E-05	-6.84E-04	-7.77E-04	-6.62E-04	-3.04E-04	2.94E-04	0.00119	0.00227	0.00475	0.00614
6.48E-05	-7.39E-04	-9.11E-04	-9.53E-04	-7.78E-04	-4.51E-04	1.57E-04	9.91E-04	0.00284	0.00397
6.49E-05	-6.58E-04	-8.43E-04	-9.82E-04	-0.00103	-9.63E-04	-6.79E-04	-3.02E-04	6.83E-04	0.00124
6.50E-05	-4.91E-04	-6.12E-04	-7.83E-04	-9.60E-04	-0.00116	-0.0012	-0.00121	-0.00125	-0.00127
6.51E-05	-2.65E-04	-2.67E-04	-4.10E-04	-6.40E-04	-0.00102	-0.00134	-0.00172	-0.00267	-0.00318
6.52E-05	-6.63E-05	9.67E-05	2.58E-05	-2.50E-04	-7.74E-04	-0.0013	-0.00194	-0.00364	-0.00459
6.53E-05	6.77E-05	3.33E-04	3.39E-04	5.23E-05	-5.24E-04	-0.0012	-0.00201	-0.00425	-0.00553
6.54E-05	1.10E-04	3.90E-04	4.19E-04	2.02E-04	-3.76E-04	-0.00104	-0.00194	-0.00445	-0.00588
6.55E-05	2.00E-05	2.43E-04	3.21E-04	1.28E-04	-3.36E-04	-9.00E-04	-0.00171	-0.0041	-0.00552
6.56E-05	-1.43E-04	-1.13E-05	4.59E-05	-6.69E-05	-3.99E-04	-7.91E-04	-0.00133	-0.00324	-0.00437
6.57E-05	-3.77E-04	-3.56E-04	-3.64E-04	-3.85E-04	-5.46E-04	-7.04E-04	-9.38E-04	-0.00203	-0.00268
6.58E-05	-5.80E-04	-7.13E-04	-7.40E-04	-7.10E-04	-6.99E-04	-5.81E-04	-4.68E-04	-6.26E-04	-6.90E-04
6.59E-05	-7.35E-04	-9.58E-04	-9.85E-04	-8.97E-04	-7.27E-04	-3.74E-04	7.93E-05	8.49E-04	0.00134
6.60E-05	-7.78E-04	-0.00102	-0.00105	-8.92E-04	-5.86E-04	-4.91E-05	6.39E-04	0.00211	0.00304
6.61E-05	-7.26E-04	-8.85E-04	-8.55E-04	-6.44E-04	-2.82E-04	3.31E-04	0.00111	0.00284	0.00391
6.62E-05	-5.34E-04	-5.38E-04	-4.58E-04	-1.82E-04	1.53E-04	7.34E-04	0.00147	0.00301	0.00392
6.63E-05	-2.59E-04	-5.09E-05	1.66E-04	4.67E-04	7.70E-04	0.00126	0.00183	0.00295	0.00359
6.64E-05	3.05E-05	4.69E-04	8.33E-04	0.00121	0.00147	0.00187	0.0023	0.00293	0.00327
6.65E-05	2.67E-04	9.10E-04	0.0014	0.00179	0.00205	0.00236	0.00264	0.00288	0.00296
6.66E-05	4.27E-04	0.00114	0.00168	0.00204	0.0022	0.00239	0.0025	0.00234	0.00215
6.67E-05	4.32E-04	0.00107	0.00155	0.00176	0.00178	0.00177	0.00164	9.69E-04	4.87E-04
6.68E-05	2.57E-04	7.46E-04	0.00102	0.00106	8.65E-04	6.23E-04	2.03E-04	-0.00107	-0.00187
6.69E-05	-2.70E-05	1.78E-04	2.37E-04	6.32E-05	-3.02E-04	-7.68E-04	-0.0014	-0.00322	-0.0043
6.70E-05	-3.85E-04	-4.88E-04	-6.87E-04	-0.00106	-0.00157	-0.00212	-0.00288	-0.00499	-0.00624
6.71E-05	-7.44E-04	-0.00116	-0.00157	-0.00209	-0.00268	-0.00328	-0.00404	-0.00605	-0.00723
6.72E-05	-0.00102	-0.00166	-0.0022	-0.00277	-0.00333	-0.00384	-0.00443	-0.00595	-0.00678
6.73E-05	-0.00114	-0.00183	-0.0024	-0.00286	-0.0033	-0.00357	-0.00382	-0.00451	-0.00479
6.74E-05	-0.00109	-0.00168	-0.0021	-0.00235	-0.00255	-0.00251	-0.00234	-0.00207	-0.00175
6.75E-05	-8.61E-04	-0.00117	-0.00136	-0.00134	-0.00125	-9.34E-04	-4.44E-04	5.86E-04	0.00133
6.76E-05	-4.85E-04	-4.12E-04	-3.21E-04	-3.54E-05	2.71E-04	7.79E-04	0.00146	0.00284	0.00377
6.77E-05	-2.82E-05	4.38E-04	8.73E-04	0.0014	0.00185	0.00251	0.00326	0.00465	0.00552
6.78E-05	4.03E-04	0.00124	0.00199	0.00274	0.00337	0.00411	0.0049	0.00616	0.00689
6.79E-05	6.97E-04	0.00181	0.00277	0.00368	0.00441	0.00523	0.00602	0.00715	0.00772
6.80E-05	7.86E-04	0.00191	0.0029	0.00377	0.00447	0.00522	0.0059	0.00683	0.00718
6.81E-05	6.15E-04	0.00154	0.00231	0.00289	0.00333	0.0038	0.00414	0.00463	0.0047
6.82E-05	2.43E-04	7.08E-04	0.00105	0.00118	0.00117	0.00119	0.00109	6.92E-04	3.15E-04
6.83E-05	-3.01E-04	-3.93E-04	-5.77E-04	-9.43E-04	-0.00142	-0.00192	-0.00259	-0.00405	-0.00504
6.84E-05	-8.86E-04	-0.00154	-0.0022	-0.00306	-0.00399	-0.00497	-0.00613	-0.00879	-0.0104
6.85E-05	-0.00138	-0.00248	-0.00359	-0.0048	-0.00607	-0.00738	-0.00889	-0.0124	-0.0144
6.86E-05	-0.00168	-0.00304	-0.00435	-0.00572	-0.00712	-0.00854	-0.0101	-0.0138	-0.0158
6.87E-05	-0.0017	-0.003	-0.00426	-0.00545	-0.0067	-0.00786	-0.00905	-0.012	-0.0135
6.88E-05	-0.00144	-0.00236	-0.00324	-0.004	-0.00476	-0.00539	-0.00591	-0.0074	-0.00799
6.89E-05	-9.17E-04	-0.00129	-0.00159	-0.00171	-0.00185	-0.00179	-0.00155	-0.00134	-9.72E-04
6.90E-05	-2.64E-04	3.16E-05	3.49E-04	8.61E-04	0.00127	0.00198	0.00286	0.00444	0.00558
6.91E-05	4.01E-04	0.00133	0.00222	0.00323	0.00413	0.00527	0.00656	0.00905	0.0106
6.92E-05	9.53E-04	0.00237	0.00375	0.00515	0.00638	0.00779	0.00932	0.0122	0.0138
6.93E-05	0.00126	0.00298	0.00463	0.00623	0.00765	0.0092	0.0108	0.0136	0.0151
6.94E-05	0.00127	0.00294	0.00456	0.00607	0.00743	0.00887	0.0102	0.0127	0.0138
6.95E-05	9.57E-04	0.00224	0.00346	0.00453	0.00552	0.00653	0.00747	0.00918	0.00984
6.96E-05	3.68E-04	9.71E-04	0.00154	0.00191	0.00224	0.00264	0.00293	0.00348	0.00351
6.97E-05	-3.87E-04	-5.29E-04	-7.53E-04	-0.00119	-0.00157	-0.00197	-0.00246	-0.00335	-0.0041
6.98E-05	-0.00113	-0.00207	-0.00303	-0.00415	-0.00529	-0.00644	-0.00776	-0.0104	-0.012
6.99E-05	-0.00179	-0.00332	-0.00488	-0.00655	-0.0083	-0.0101	-0.0121	-0.0164	-0.0189
7.00E-05	-0.00213	-0.00399	-0.00589	-0.00789	-0.00993	-0.0121	-0.0144	-0.0198	-0.0227
7.01E-05	-0.00213	-0.00393	-0.00576	-0.00762	-0.00959	-0.0116	-0.0137	-0.0189	-0.0215
7.02E-05	-0.00176	-0.00309	-0.00448	-0.0057	-0.0071	-0.00843	-0.00977	-0.0133	-0.0151
7.03E-05	-0.00107	-0.0016	-0.00215	-0.00251	-0.00299	-0.00333	-0.00356	-0.00468	-0.005
7.04E-05	-1.88E-04	1.83E-04	5.57E-04	0.00112	0.0016	0.0023	0.00319	0.00454	0.00556
7.05E-05	6.87E-04	0.00193	0.00314	0.00452	0.00576	0.00726	0.00901	0.0124	0.0144
7.06E-05	0.00138	0.00334	0.00519	0.00714	0.00893	0.011	0.0132	0.0177	0.0203
7.07E-05	0.00181	0.00413	0.00637	0.0086	0.0107	0.0129	0.0153	0.02	0.0225
7.08E-05	0.00181	0.00407	0.00628	0.00843	0.0104	0.0126	0.0147	0.0188	0.0209
7.09E-05	0.00136	0.00312	0.00484	0.00645	0.00801	0.00966	0.0112	0.0141	0.0154
7.10E-05	5.64E-04	0.00143	0.00228	0.00297	0.00369	0.00451	0.00517	0.00654	0.00696
7.11E-05	-4.11E-04	-6.28E-04	-8.13E-04	-0.00118	-0.0015	-0.00168	-0.00203	-0.00245	-0.003
7.12E-05	-0.00141	-0.00262	-0.00381	-0.00519	-0.00649	-0.00773	-0.00911	-0.0117	-0.0133
7.13E-05	-0.00219	-0.00419	-0.00616	-0.00831	-0.0104	-0.0126	-0.015	-0.0198	-0.0224
7.14E-05	-0.0026	-0.00502	-0.00744	-0.01	-0.0127	-0.0154	-0.0184	-0.0248	-0.0283
7.15E-05	-0.0026	-0.00494	-0.00734	-0.0098	-0.0125	-0.0152	-0.0182	-0.0251	-0.0287
7.16E-05	-0.00213	-0.00389	-0.00574	-0.00759	-0.00965	-0.0117	-0.014	-0.0196	-0.0225
7.17E-05	-0.00129	-0.00212	-0.00301	-0.00377	-0.00474	-0.00568	-0.00658	-0.00949	-0.0108
7.18E-05	-2.85E-04	5.90E-06	2.36E-04	6.70E-04	9.11E-04	0.00128	0.00187	0.0022	0.00267
7.19E-05	7.18E-04	0.00202	0.00329	0.00477	0.00608	0.00762	0.00945	0.0126	0.0147
7.20E-05	0.00152	0.00361	0.00567	0.00783	0.0099	0.0122	0.0148	0.02	0.023
7.21E-05	0.00198	0.0045	0.00697	0.00951	0.0119	0.0145	0.0173	0.0232	0.0264
7.22E-05	0.002	0.00451	0.00699	0.00943	0.0118	0.0143	0.0168	0.0221	0.0249
7.23E-05	0.00159	0.00358	0.00562	0.00753	0.00944	0.0115	0.0133	0.0172	0.0191
7.24E-05	7.74E-04	0.00188	0.00303	0.00404	0.00509	0.00622	0.00721	0.00926	0.0101
7.25E-05	-2.38E-04	-2.59E-04	-2.02E-04	-3.50E-04	-3.80E-04	-3.15E-04	-3.72E-04	-3.18E-04	-5.91E-04
7.26E-05	-0.00128	-0.00238	-0.00345	-0.00471	-0.00583	-0.0069	-0.00811	-0.0103	-0.0116
7.27E-05	-0.00215	-0.00413	-0.0061	-0.00823	-0.0103	-0.0124	-0.0146	-0.019	-0.0215
7.28E-05	-0.00267	-0.00514	-0.00764	-0.0103	-0.013	-0.0157	-0.0186	-0.0249	-0.0283
7.29E-05	-0.00273	-0.00522	-0.00776	-0.0104	-0.0133	-0.0162	-0.0192	-0.0263	-0.03
7.30E-05	-0.00232	-0.00432	-0.00642	-0.00853	-0.0109	-0.0134	-0.0159	-0.0223	-0.0256
7.31E-05	-0.00152	-0.00261	-0.00378	-0.00492	-0.00631	-0.00769	-0.00915	-0.0133	-0.0153
7.32E-05	-4.85E-04	-4.46E-04	-4.78E-04	-3.55E-04	-4.85E-04	-5.34E-04	-5.13E-04	-0.00152	-0.00184
7.33E-05	5.82E-04	0.00173	0.00284	0.00412	0.0052	0.00649	0.00793	0.0101	0.0116
7.34E-05	0.00146	0.00348	0.0055	0.00763	0.00967	0.0119	0.0144	0.0192	0.0221
7.35E-05	0.00201	0.00458	0.00709	0.00968	0.0122	0.0149	0.0179	0.024	0.0275
7.36E-05	0.00214	0.00476	0.00737	0.00997	0.0125	0.0152	0.0181	0.0241	0.0273
7.37E-05	0.0018	0.00406	0.00629	0.00849	0.0106	0.0129	0.0152	0.02	0.0224
7.38E-05	0.00108	0.00253	0.00403	0.0054	0.00681	0.0083	0.00969	0.0126	0.014
7.39E-05	1.23E-04	5.33E-04	0.00101	0.00133	0.00172	0.0022	0.00254	0.00339	0.00354
7.40E-05	-8.85E-04	-0.00154	-0.00218	-0.00297	-0.00365	-0.00426	-0.00503	-0.0064	-0.00741
7.41E-05	-0.00175	-0.00329	-0.00486	-0.0066	-0.00825	-0.00988	-0.0117	-0.0152	-0.0173
7.42E-05	-0.00231	-0.00442	-0.00655	-0.00886	-0.0112	-0.0135	-0.016	-0.0213	-0.0242
7.43E-05	-0.00249	-0.00472	-0.00703	-0.00945	-0.012	-0.0146	-0.0173	-0.0235	-0.0269
7.44E-05	-0.00225	-0.0042	-0.00627	-0.00838	-0.0107	-0.013	-0.0155	-0.0215	-0.0245
7.45E-05	-0.00168	-0.00297	-0.00437	-0.00576	-0.00737	-0.00902	-0.0107	-0.0152	-0.0175
7.46E-05	-8.74E-04	-0.00128	-0.00175	-0.00216	-0.00276	-0.00336	-0.00391	-0.00612	-0.00717
7.47E-05	1.64E-06	5.58E-04	0.00107	0.0017	0.00214	0.00271	0.00338	0.00388	0.00436
7.48E-05	7.99E-04	0.00216	0.0035	0.00503	0.00638	0.00794	0.00967	0.0127	0.0146
7.49E-05	0.00138	0.00332	0.00522	0.00723	0.00917	0.0113	0.0137	0.0184	0.0211
7.50E-05	0.00164	0.00379	0.00593	0.00807	0.0101	0.0124	0.0149	0.02	0.0229
7.51E-05	0.00155	0.00354	0.00553	0.0075	0.00932	0.0113	0.0134	0.0179	0.0203
7.52E-05	0.00111	0.00262	0.00415	0.00555	0.00691	0.00835	0.00974	0.0127	0.0142
7.53E-05	4.29E-04	0.00119	0.00195	0.00258	0.00322	0.00388	0.00443	0.00557	0.00598
7.54E-05	-4.00E-04	-5.20E-04	-6.45E-04	-8.95E-04	-0.00112	-0.00134	-0.0017	-0.00245	-0.00309
7.55E-05	-0.00118	-0.00211	-0.00306	-0.00417	-0.00523	-0.00629	-0.00752	-0.0101	-0.0117
7.56E-05	-0.00175	-0.00328	-0.00487	-0.00655	-0.00825	-0.00997	-0.0118	-0.0159	-0.0183
7.57E-05	-0.00206	-0.00385	-0.00571	-0.00762	-0.00962	-0.0117	-0.0138	-0.0187	-0.0213
7.58E-05	-0.00202	-0.00371	-0.00548	-0.00729	-0.00921	-0.0111	-0.0132	-0.0179	-0.0205
7.59E-05	-0.00166	-0.00296	-0.00434	-0.0057	-0.0072	-0.00867	-0.0102	-0.0141	-0.016
7.60E-05	-0.00114	-0.00181	-0.00257	-0.00329	-0.00409	-0.00487	-0.00565	-0.00792	-0.00902
7.61E-05	-5.16E-04	-5.15E-04	-5.66E-04	-5.27E-04	-5.81E-04	-5.25E-04	-4.06E-04	-8.08E-04	-8.90E-04
7.62E-05	1.23E-04	7.44E-04	0.00136	0.00207	0.00274	0.00356	0.00451	0.00598	0.00695
7.63E-05	5.73E-04	0.00167	0.00275	0.00394	0.00503	0.00635	0.00781	0.0106	0.0123
7.64E-05	8.63E-04	0.00224	0.00357	0.00495	0.00622	0.00771	0.00933	0.0126	0.0146
7.65E-05	9.99E-04	0.00244	0.00382	0.00516	0.00636	0.00775	0.00919	0.0122	0.014
7.66E-05	9.21E-04	0.00223	0.00348	0.00464	0.00562	0.00673	0.00778	0.0099	0.0111
7.67E-05	6.47E-04	0.00168	0.00266	0.00349	0.00416	0.00487	0.00544	0.0065	0.00693
7.68E-05	2.83E-04	8.64E-04	0.00141	0.00181	0.00207	0.00237	0.00247	0.00237	0.00216
7.69E-05	-2.03E-04	-1.12E-04	-7.99E-05	-1.85E-04	-3.72E-04	-5.36E-04	-8.89E-04	-0.00203	-0.00286
7.70E-05	-7.03E-04	-0.00116	-0.0016	-0.0022	-0.0028	-0.00341	-0.00421	-0.0062	-0.00751
7.71E-05	-0.00115	-0.00202	-0.00289	-0.00384	-0.00482	-0.00576	-0.00685	-0.00945	-0.0111
7.72E-05	-0.00143	-0.00256	-0.00368	-0.00481	-0.00598	-0.0071	-0.00832	-0.0111	-0.0128
7.73E-05	-0.00151	-0.0027	-0.00384	-0.00498	-0.00612	-0.00718	-0.00829	-0.0108	-0.0123
7.74E-05	-0.00141	-0.00246	-0.00342	-0.00438	-0.00531	-0.00611	-0.00689	-0.00877	-0.00978
7.75E-05	-0.00115	-0.00186	-0.00254	-0.00313	-0.00372	-0.00414	-0.00448	-0.0054	-0.00582
7.76E-05	-7.70E-04	-0.00107	-0.00138	-0.00157	-0.00175	-0.00177	-0.00169	-0.00163	-0.00142
7.77E-05	-3.54E-04	-2.41E-04	-1.34E-04	5.25E-05	1.92E-04	5.06E-04	9.43E-04	0.00173	0.00239
7.78E-05	5.42E-05	5.64E-04	0.00101	0.00147	0.00182	0.00233	0.00293	0.00408	0.00496
7.79E-05	4.12E-04	0.00123	0.00195	0.00263	0.00308	0.00365	0.00427	0.00534	0.00617
7.80E-05	6.61E-04	0.00173	0.00264	0.00345	0.00396	0.00453	0.00506	0.00579	0.00633
7.81E-05	8.22E-04	0.00202	0.00307	0.00395	0.00449	0.00506	0.00554	0.00588	0.00607
7.82E-05	8.32E-04	0.00204	0.00311	0.00403	0.00464	0.00522	0.00563	0.00574	0.00573
7.83E-05	6.90E-04	0.00174	0.00269	0.00354	0.00415	0.00475	0.00515	0.00523	0.0051
7.84E-05	3.75E-04	0.00111	0.00181	0.00244	0.00295	0.00345	0.00384	0.00393	0.00374
7.85E-05	-7.26E-05	2.07E-04	5.07E-04	7.98E-04	0.00108	0.00141	0.00164	0.00169	0.00146
7.86E-05	-5.64E-04	-7.82E-04	-9.30E-04	-0.00106	-0.0011	-0.00102	-0.00105	-0.00118	-0.00149
7.87E-05	-0.00104	-0.00171	-0.00227	-0.00278	-0.00314	-0.00337	-0.00358	-0.00401	-0.00442
7.88E-05	-0.00141	-0.00239	-0.00327	-0.00411	-0.00473	-0.0052	-0.0056	-0.00629	-0.00672
7.89E-05	-0.00158	-0.00274	-0.00381	-0.0048	-0.00561	-0.00624	-0.00677	-0.00759	-0.00804
7.90E-05	-0.00155	-0.00269	-0.00378	-0.00481	-0.00571	-0.00644	-0.00702	-0.00798	-0.00839
7.91E-05	-0.00132	-0.00225	-0.00317	-0.00411	-0.00501	-0.00574	-0.00635	-0.00747	-0.00785
7.92E-05	-9.22E-04	-0.00144	-0.00207	-0.00275	-0.00351	-0.00416	-0.00477	-0.00603	-0.00643
7.93E-05	-3.62E-04	-3.84E-04	-5.74E-04	-8.60E-04	-0.00136	-0.00187	-0.00236	-0.0037	-0.00409
7.94E-05	1.96E-04	7.55E-04	0.00109	0.00127	0.00108	8.74E-04	5.97E-04	-6.25E-04	-0.00105
7.95E-05	7.18E-04	0.00179	0.00266	0.00333	0.00354	0.0037	0.00373	0.00286	0.00249
7.96E-05	0.00111	0.00257	0.00386	0.00497	0.00564	0.00624	0.00665	0.00639	0.00625
7.97E-05	0.00127	0.00294	0.00447	0.00589	0.00696	0.00799	0.00879	0.0094	0.00959
7.98E-05	0.00116	0.00274	0.00428	0.00577	0.00708	0.00836	0.00952	0.011	0.0115
7.99E-05	7.67E-04	0.00194	0.0032	0.00449	0.00574	0.00708	0.00836	0.0104	0.0112
8.00E-05	1.36E-04	6.79E-04	0.00139	0.00218	0.00309	0.00419	0.00528	0.0074	0.00823
8.01E-05	-6.09E-04	-8.25E-04	-8.32E-04	-7.23E-04	-3.62E-04	2.24E-04	8.37E-04	0.00239	0.00298
8.02E-05	-0.00136	-0.00233	-0.00305	-0.00369	-0.004	-0.00403	-0.00403	-0.00346	-0.00329
8.03E-05	-0.00193	-0.00349	-0.00487	-0.00614	-0.00711	-0.00782	-0.00843	-0.00905	-0.00941
8.04E-05	-0.00223	-0.00411	-0.00593	-0.00764	-0.00916	-0.0104	-0.0116	-0.0134	-0.0143
8.05E-05	-0.00219	-0.00406	-0.00594	-0.00784	-0.00967	-0.0113	-0.0128	-0.0157	-0.0169
8.06E-05	-0.00182	-0.00331	-0.00495	-0.00666	-0.00851	-0.0103	-0.012	-0.0155	-0.017
8.07E-05	-0.00115	-0.00196	-0.00304	-0.00425	-0.00578	-0.00731	-0.0089	-0.0126	-0.0142
8.08E-05	-3.01E-04	-2.51E-04	-5.50E-04	-0.00103	-0.00197	-0.00299	-0.00415	-0.00737	-0.00877
8.09E-05	5.45E-04	0.00142	0.00202	0.00239	0.00221	0.00188	0.00142	-8.34E-04	-0.0018
8.10E-05	0.00125	0.00288	0.00423	0.00541	0.00603	0.00653	0.00683	0.00601	0.00564
8.11E-05	0.00168	0.00379	0.00571	0.0075	0.00886	0.0102	0.0112	0.0121	0.0124
8.12E-05	0.00174	0.00395	0.00611	0.00822	0.0101	0.012	0.0137	0.0161	0.0172
8.13E-05	0.00143	0.00332	0.00534	0.00741	0.00941	0.0115	0.0136	0.0172	0.0188
8.14E-05	7.93E-04	0.00203	0.00351	0.0051	0.00686	0.00883	0.0108	0.0148	0.0166
8.15E-05	-8.23E-05	2.86E-04	9.27E-04	0.00173	0.00286	0.00425	0.00574	0.00917	0.0107
8.16E-05	-9.88E-04	-0.00161	-0.00189	-0.00204	-0.00178	-0.00119	-4.68E-04	0.00164	0.00255
8.17E-05	-0.00181	-0.00322	-0.0044	-0.00546	-0.00609	-0.00647	-0.00671	-0.00633	-0.00624
8.18E-05	-0.00234	-0.0043	-0.00617	-0.00795	-0.00943	-0.0106	-0.0118	-0.0133	-0.0141
8.19E-05	-0.00247	-0.00464	-0.00682	-0.00901	-0.0111	-0.013	-0.0147	-0.0179	-0.0194
8.20E-05	-0.00223	-0.00414	-0.00625	-0.00847	-0.0108	-0.013	-0.0151	-0.0194	-0.0214
8.21E-05	-0.0016	-0.00287	-0.00452	-0.00629	-0.0084	-0.0105	-0.0127	-0.0175	-0.0197
8.22E-05	-6.99E-04	-0.00109	-0.00187	-0.00289	-0.00439	-0.00601	-0.00776	-0.0122	-0.0143
8.23E-05	2.67E-04	8.73E-04	0.00111	0.00106	4.51E-04	-3.56E-04	-0.00133	-0.00462	-0.00616
8.24E-05	0.00115	0.00268	0.00387	0.00486	0.00522	0.00543	0.00543	0.00385	0.00313
8.25E-05	0.00176	0.00397	0.00594	0.00775	0.00908	0.0103	0.0113	0.0118	0.012
8.26E-05	0.00201	0.00447	0.00687	0.00922	0.0113	0.0133	0.0151	0.0177	0.0189
8.27E-05	0.0018	0.00407	0.00649	0.00894	0.0113	0.0138	0.0162	0.0204	0.0223
8.28E-05	0.00119	0.00289	0.00487	0.00691	0.00917	0.0116	0.0141	0.0191	0.0213
8.29E-05	3.07E-04	0.00108	0.00221	0.0035	0.00514	0.00708	0.00912	0.0138	0.0159
8.30E-05	-7.17E-04	-9.82E-04	-8.76E-04	-6.01E-04	1.04E-04	0.00114	0.00236	0.00561	0.0071
8.31E-05	-0.00162	-0.00286	-0.00379	-0.00458	-0.00494	-0.00496	-0.00485	-0.00361	-0.00309
8.32E-05	-0.00228	-0.00427	-0.006	-0.00766	-0.00902	-0.0101	-0.011	-0.0121	-0.0127
8.33E-05	-0.00256	-0.00484	-0.00709	-0.00934	-0.0114	-0.0133	-0.0151	-0.0183	-0.0199
8.34E-05	-0.00241	-0.00459	-0.0069	-0.00929	-0.0118	-0.0141	-0.0165	-0.0211	-0.0234
8.35E-05	-0.00188	-0.00351	-0.00545	-0.00755	-0.00995	-0.0124	-0.0148	-0.0202	-0.0228
8.36E-05	-0.00104	-0.00184	-0.00302	-0.00443	-0.00634	-0.00836	-0.0105	-0.0157	-0.0182
8.37E-05	-1.04E-04	6.40E-05	-1.70E-04	-6.44E-04	-0.00172	-0.00295	-0.00442	-0.00859	-0.0106
8.38E-05	7.55E-04	0.00184	0.00259	0.0031	0.00302	0.00276	0.00226	-2.24E-04	-0.00139
8.39E-05	0.00141	0.00323	0.00472	0.00613	0.007	0.00774	0.00828	0.00787	0.00764
8.40E-05	0.0017	0.00388	0.00592	0.0079	0.00955	0.0112	0.0126	0.0143	0.015
8.41E-05	0.00161	0.00372	0.00593	0.00815	0.0103	0.0124	0.0145	0.018	0.0196
8.42E-05	0.00117	0.00289	0.00481	0.00685	0.009	0.0113	0.0137	0.0182	0.0204
8.43E-05	4.62E-04	0.00144	0.00273	0.00421	0.00596	0.00802	0.0102	0.0149	0.0171
8.44E-05	-3.84E-04	-2.96E-04	1.46E-04	7.73E-04	0.00178	0.00317	0.00469	0.00852	0.0103
8.45E-05	-0.0012	-0.00197	-0.00245	-0.00277	-0.00267	-0.00223	-0.00166	4.77E-04	0.00147
8.46E-05	-0.00184	-0.00331	-0.0046	-0.00575	-0.0066	-0.00717	-0.00759	-0.00759	-0.00763
8.47E-05	-0.00218	-0.00405	-0.00586	-0.00766	-0.00928	-0.0107	-0.012	-0.0141	-0.0152
8.48E-05	-0.00218	-0.00409	-0.00611	-0.0082	-0.0103	-0.0123	-0.0143	-0.018	-0.0199
8.49E-05	-0.00181	-0.00341	-0.00523	-0.00722	-0.00945	-0.0116	-0.0139	-0.0187	-0.021
8.50E-05	-0.00119	-0.00214	-0.00345	-0.00497	-0.00688	-0.00888	-0.011	-0.016	-0.0184
8.51E-05	-4.11E-04	-5.80E-04	-0.00109	-0.00188	-0.00317	-0.00459	-0.00621	-0.0106	-0.0127
8.52E-05	3.49E-04	0.00102	0.00133	0.00142	9.78E-04	3.68E-04	-4.72E-04	-0.00349	-0.00496
8.53E-05	9.77E-04	0.00233	0.00342	0.00433	0.00475	0.00504	0.00514	0.00386	0.00327
8.54E-05	0.00134	0.00312	0.00475	0.00629	0.00747	0.00859	0.00954	0.0102	0.0105
8.55E-05	0.00137	0.00327	0.00511	0.00703	0.00873	0.0105	0.0121	0.0146	0.0157
8.56E-05	0.00112	0.00276	0.00454	0.00644	0.00836	0.0104	0.0125	0.0162	0.018
8.57E-05	6.07E-04	0.00174	0.00311	0.00467	0.00641	0.00841	0.0105	0.0148	0.0169
8.58E-05	-5.11E-05	4.09E-04	0.00112	0.00209	0.00335	0.00491	0.00662	0.0106	0.0125
8.59E-05	-7.07E-04	-9.52E-04	-9.15E-04	-7.18E-04	-1.84E-04	6.82E-04	0.0017	0.00449	0.00586
8.60E-05	-0.00123	-0.00209	-0.0027	-0.00325	-0.00348	-0.00344	-0.00326	-0.00213	-0.00163
8.61E-05	-0.00157	-0.00279	-0.00393	-0.00504	-0.00596	-0.00669	-0.00731	-0.00803	-0.00841
8.62E-05	-0.00165	-0.00302	-0.0044	-0.00584	-0.00728	-0.00858	-0.00984	-0.0122	-0.0134
8.63E-05	-0.00147	-0.0027	-0.00403	-0.00557	-0.00724	-0.00885	-0.0105	-0.0141	-0.0158
8.64E-05	-0.00109	-0.00194	-0.00304	-0.00434	-0.00593	-0.00757	-0.0093	-0.0134	-0.0154
8.65E-05	-6.11E-04	-9.57E-04	-0.00159	-0.00244	-0.00372	-0.00505	-0.00656	-0.0105	-0.0124
8.66E-05	-7.58E-05	1.28E-04	6.81E-05	-2.31E-04	-9.65E-04	-0.0018	-0.00283	-0.006	-0.00756
8.67E-05	3.87E-04	0.00109	0.00155	0.00187	0.00174	0.00154	0.00113	-8.53E-04	-0.00181
8.68E-05	6.88E-04	0.00176	0.00267	0.0035	0.00397	0.00438	0.00466	0.0041	0.00381
8.69E-05	8.01E-04	0.00204	0.00325	0.00443	0.00539	0.00639	0.00726	0.00814	0.00855
8.70E-05	7.26E-04	0.00194	0.00323	0.00456	0.00583	0.00721	0.00851	0.0107	0.0117
8.71E-05	4.79E-04	0.00147	0.0026	0.00386	0.00519	0.00668	0.00822	0.0112	0.0126
8.72E-05	1.19E-04	6.94E-04	0.00153	0.00248	0.00361	0.00499	0.00647	0.00964	0.0112
8.73E-05	-3.19E-04	-1.56E-04	2.04E-04	7.20E-04	0.00144	0.00244	0.00355	0.00624	0.00755
8.74E-05	-7.23E-04	-9.83E-04	-0.00109	-0.00111	-9.07E-04	-4.63E-04	1.16E-04	0.00173	0.00255
8.75E-05	-0.00103	-0.00164	-0.00219	-0.00267	-0.00302	-0.00314	-0.0032	-0.00289	-0.00277
8.76E-05	-0.00119	-0.00203	-0.00288	-0.00373	-0.00454	-0.0052	-0.00585	-0.00687	-0.00741
8.77E-05	-0.00119	-0.00209	-0.00306	-0.00413	-0.00525	-0.00631	-0.00739	-0.00958	-0.0107
8.78E-05	-0.00105	-0.00183	-0.00277	-0.00386	-0.00511	-0.00633	-0.00765	-0.0106	-0.0121
8.79E-05	-8.08E-04	-0.00135	-0.00208	-0.00303	-0.00421	-0.0054	-0.00677	-0.00998	-0.0117
8.80E-05	-5.09E-04	-7.39E-04	-0.00119	-0.00184	-0.00276	-0.00376	-0.0049	-0.00797	-0.00955
8.81E-05	-1.97E-04	-1.20E-04	-2.31E-04	-5.06E-04	-0.00108	-0.00173	-0.00251	-0.00499	-0.00625
8.82E-05	2.58E-05	4.17E-04	6.50E-04	7.30E-04	5.47E-04	3.15E-04	-4.34E-05	-0.00162	-0.0024
8.83E-05	1.84E-04	7.78E-04	0.00128	0.0017	0.00192	0.00215	0.00225	0.00167	0.00141
8.84E-05	2.61E-04	9.69E-04	0.00165	0.00234	0.0029	0.00349	0.00403	0.00449	0.0048
8.85E-05	2.49E-04	9.59E-04	0.00174	0.00257	0.00333	0.00423	0.00511	0.0065	0.00723
8.86E-05	1.31E-04	7.71E-04	0.0015	0.00235	0.00322	0.00422	0.00533	0.00732	0.00835
8.87E-05	7.09E-06	4.91E-04	0.00109	0.00181	0.00259	0.00357	0.00464	0.00682	0.00792
8.88E-05	-1.78E-04	8.95E-05	5.23E-04	0.00101	0.0016	0.00238	0.00325	0.00511	0.0061
8.89E-05	-3.61E-04	-3.20E-04	-1.51E-04	6.62E-05	3.66E-04	8.37E-04	0.00138	0.00263	0.00321
8.90E-05	-5.36E-04	-6.92E-04	-8.16E-04	-8.75E-04	-9.19E-04	-8.04E-04	-6.53E-04	-2.12E-04	-9.98E-05
8.91E-05	-6.70E-04	-0.00102	-0.00136	-0.00171	-0.00204	-0.00229	-0.00254	-0.00298	-0.00332
8.92E-05	-7.70E-04	-0.00123	-0.00172	-0.00228	-0.00291	-0.00345	-0.00403	-0.00529	-0.00604
8.93E-05	-8.12E-04	-0.00131	-0.00188	-0.00259	-0.00339	-0.00414	-0.00497	-0.00685	-0.00791
8.94E-05	-7.54E-04	-0.00122	-0.0018	-0.00252	-0.0034	-0.00426	-0.0052	-0.00747	-0.00866
8.95E-05	-6.40E-04	-9.74E-04	-0.00149	-0.00213	-0.00297	-0.00379	-0.0047	-0.0071	-0.00826
8.96E-05	-4.83E-04	-6.53E-04	-9.81E-04	-0.00143	-0.00211	-0.0028	-0.00355	-0.0057	-0.00674
8.97E-05	-3.09E-04	-2.52E-04	-3.26E-04	-5.24E-04	-9.39E-04	-0.00135	-0.00187	-0.00354	-0.00429
8.98E-05	-1.02E-04	1.84E-04	3.65E-04	4.87E-04	3.69E-04	3.03E-04	1.33E-04	-8.22E-04	-0.00121
8.99E-05	7.15E-05	5.57E-04	9.90E-04	0.00139	0.00163	0.0019	0.00214	0.002	0.00202
9.00E-05	1.92E-04	8.43E-04	0.00149	0.00212	0.00267	0.00324	0.00384	0.00456	0.00497
9.01E-05	2.55E-04	9.67E-04	0.00172	0.00252	0.00323	0.00408	0.00493	0.00633	0.00705
9.02E-05	2.45E-04	9.06E-04	0.0017	0.00254	0.00334	0.00431	0.00529	0.00705	0.00791
9.03E-05	1.36E-04	7.34E-04	0.00141	0.00216	0.00291	0.00382	0.00479	0.00661	0.00747
9.04E-05	-3.39E-05	3.63E-04	8.52E-04	0.00142	0.00199	0.00274	0.00355	0.0051	0.00576
9.05E-05	-2.52E-04	-1.08E-04	1.43E-04	4.10E-04	7.39E-04	0.00121	0.00169	0.00273	0.00311
9.06E-05	-4.89E-04	-6.20E-04	-6.69E-04	-7.28E-04	-7.33E-04	-6.09E-04	-4.53E-04	-1.30E-04	-1.11E-04
9.07E-05	-7.24E-04	-0.00109	-0.00149	-0.00186	-0.00223	-0.00246	-0.00268	-0.00317	-0.00349
9.08E-05	-8.98E-04	-0.00148	-0.0021	-0.00279	-0.00346	-0.00405	-0.00469	-0.00597	-0.00668
9.09E-05	-9.69E-04	-0.00167	-0.00246	-0.00335	-0.00429	-0.00512	-0.00608	-0.00807	-0.0091
9.10E-05	-9.53E-04	-0.00162	-0.00244	-0.00338	-0.00444	-0.00543	-0.00654	-0.00901	-0.0102
9.11E-05	-8.20E-04	-0.00132	-0.002	-0.00283	-0.00382	-0.00483	-0.00593	-0.00851	-0.00975
9.12E-05	-5.58E-04	-7.80E-04	-0.0012	-0.00174	-0.00251	-0.00329	-0.00421	-0.00656	-0.00763
9.13E-05	-2.36E-04	-1.01E-04	-1.43E-04	-3.07E-04	-7.03E-04	-0.00109	-0.00164	-0.00333	-0.00409
9.14E-05	8.76E-05	6.13E-04	9.57E-04	0.00127	0.00131	0.00139	0.00136	5.91E-04	3.39E-04
9.15E-05	3.85E-04	0.00124	0.00198	0.00271	0.00322	0.00378	0.00427	0.00457	0.00477
9.16E-05	5.69E-04	0.00163	0.00267	0.00372	0.00463	0.00559	0.00656	0.00784	0.00847
9.17E-05	6.18E-04	0.0017	0.00287	0.00407	0.00519	0.00643	0.00769	0.00977	0.0107
9.18E-05	4.73E-04	0.00143	0.0025	0.00365	0.00481	0.0061	0.00749	0.00991	0.011
9.19E-05	1.91E-04	8.31E-04	0.00167	0.00254	0.00351	0.0047	0.00592	0.00828	0.00932
9.20E-05	-2.00E-04	8.86E-06	3.92E-04	8.76E-04	0.00148	0.00229	0.00315	0.00502	0.0058
9.21E-05	-6.32E-04	-9.30E-04	-0.00105	-0.00111	-9.86E-04	-7.05E-04	-3.56E-04	5.95E-04	9.59E-04
9.22E-05	-0.00103	-0.00175	-0.00236	-0.00298	-0.00346	-0.00374	-0.004	-0.00425	-0.00446
9.23E-05	-0.00132	-0.00235	-0.00338	-0.00445	-0.00547	-0.00634	-0.00723	-0.00874	-0.00955
9.24E-05	-0.00142	-0.00259	-0.00386	-0.00522	-0.00664	-0.00796	-0.00932	-0.012	-0.0133
9.25E-05	-0.00134	-0.00242	-0.00369	-0.0051	-0.00667	-0.00823	-0.00984	-0.0133	-0.015
9.26E-05	-0.00105	-0.00184	-0.00287	-0.00406	-0.00553	-0.00701	-0.00863	-0.0124	-0.0141
9.27E-05	-6.37E-04	-9.56E-04	-0.00155	-0.00229	-0.00338	-0.00454	-0.00582	-0.00917	-0.0107
9.28E-05	-1.63E-04	7.54E-05	4.64E-05	-1.35E-04	-6.34E-04	-0.00125	-0.00199	-0.00436	-0.00542
9.29E-05	3.23E-04	0.00107	0.00162	0.0021	0.00221	0.00228	0.00225	0.00122	7.61E-04
9.30E-05	6.95E-04	0.00187	0.0029	0.00395	0.00468	0.00542	0.00614	0.00656	0.0068
9.31E-05	8.77E-04	0.00225	0.00363	0.00504	0.0063	0.0076	0.00888	0.0107	0.0115
9.32E-05	8.29E-04	0.00217	0.00364	0.00519	0.0067	0.00833	0.00996	0.0128	0.0141
9.33E-05	5.76E-04	0.00165	0.00294	0.00435	0.00582	0.0075	0.00925	0.0126	0.0141
9.34E-05	1.50E-04	7.43E-04	0.00162	0.00263	0.00379	0.00521	0.00671	0.00987	0.0113
9.35E-05	-3.90E-04	-3.61E-04	-1.21E-04	3.11E-04	9.20E-04	0.00184	0.00282	0.0052	0.00623
9.36E-05	-9.42E-04	-0.00152	-0.0019	-0.00221	-0.00227	-0.00206	-0.00176	-7.08E-04	-2.86E-04
9.37E-05	-0.00139	-0.00248	-0.00345	-0.00445	-0.00525	-0.00581	-0.00632	-0.00686	-0.00715
9.38E-05	-0.00164	-0.00303	-0.00446	-0.00597	-0.00741	-0.00867	-0.00993	-0.0121	-0.0132
9.39E-05	-0.00168	-0.00311	-0.00471	-0.00647	-0.00829	-0.01	-0.0118	-0.0154	-0.0172
9.40E-05	-0.00143	-0.00265	-0.0041	-0.00576	-0.00765	-0.00958	-0.0116	-0.016	-0.0181
9.41E-05	-9.64E-04	-0.00167	-0.0027	-0.00398	-0.00559	-0.00729	-0.00916	-0.0136	-0.0157
9.42E-05	-3.75E-04	-4.01E-04	-8.07E-04	-0.00141	-0.00244	-0.00358	-0.00491	-0.00855	-0.0103
9.43E-05	2.77E-04	9.26E-04	0.00128	0.00149	0.00124	8.65E-04	3.35E-04	-0.00185	-0.00287
9.44E-05	8.52E-04	0.00211	0.0032	0.00417	0.00476	0.00528	0.00566	0.00528	0.00512
9.45E-05	0.00118	0.00287	0.00451	0.00613	0.00747	0.0088	0.0101	0.0116	0.0123
9.46E-05	0.00129	0.0031	0.00497	0.00696	0.00881	0.0107	0.0126	0.0158	0.0173
9.47E-05	0.00109	0.00272	0.00454	0.0065	0.00852	0.0107	0.0129	0.0171	0.0191
9.48E-05	6.24E-04	0.00177	0.00319	0.00483	0.00664	0.0087	0.0109	0.0153	0.0173
9.49E-05	-2.72E-05	4.78E-04	0.00124	0.00219	0.00349	0.00503	0.00674	0.0105	0.0123
9.50E-05	-6.98E-04	-9.94E-04	-0.001	-8.60E-04	-3.77E-04	4.16E-04	0.00133	0.00375	0.00485
9.51E-05	-0.00132	-0.00232	-0.00312	-0.00384	-0.00428	-0.00439	-0.0044	-0.00378	-0.0036
9.52E-05	-0.00176	-0.00325	-0.00469	-0.00615	-0.00744	-0.0085	-0.00951	-0.0109	-0.0117
9.53E-05	-0.00194	-0.00364	-0.00546	-0.00739	-0.00932	-0.0111	-0.0129	-0.0163	-0.0179
9.54E-05	-0.00179	-0.00337	-0.00524	-0.00729	-0.00951	-0.0117	-0.014	-0.0188	-0.021
9.55E-05	-0.00137	-0.00253	-0.00405	-0.00583	-0.00796	-0.0102	-0.0125	-0.0178	-0.0203
9.56E-05	-7.83E-04	-0.00128	-0.00216	-0.00331	-0.00494	-0.00672	-0.00871	-0.0136	-0.0159
9.57E-05	-5.81E-05	2.29E-04	1.31E-04	-2.00E-04	-0.00103	-0.00205	-0.00324	-0.00683	-0.00852
9.58E-05	6.16E-04	0.00164	0.00239	0.00298	0.00307	0.00303	0.00281	0.00106	2.87E-04
9.59E-05	0.00112	0.00272	0.00419	0.00558	0.00662	0.00754	0.00835	0.00875	0.00897
9.60E-05	0.00136	0.00326	0.0052	0.00715	0.00889	0.0106	0.0124	0.0148	0.016
9.61E-05	0.0013	0.00315	0.00518	0.00735	0.00948	0.0118	0.014	0.0181	0.02
9.62E-05	9.15E-04	0.00238	0.00415	0.00613	0.00826	0.0106	0.013	0.0178	0.0201
9.63E-05	2.94E-04	0.0011	0.00228	0.00371	0.00543	0.00743	0.00954	0.0141	0.0163
9.64E-05	-4.45E-04	-4.35E-04	-7.49E-05	5.09E-04	0.00145	0.00276	0.0042	0.00766	0.00924
9.65E-05	-0.00117	-0.00194	-0.00248	-0.00285	-0.00286	-0.00249	-0.002	-3.10E-04	3.87E-04
9.66E-05	-0.00174	-0.00319	-0.00451	-0.00578	-0.00676	-0.00747	-0.00805	-0.00851	-0.00883
9.67E-05	-0.00208	-0.0039	-0.00578	-0.0077	-0.00953	-0.0112	-0.0127	-0.0155	-0.0168
9.68E-05	-0.00206	-0.00394	-0.00602	-0.00825	-0.0106	-0.0129	-0.0152	-0.0197	-0.0219
9.69E-05	-0.00174	-0.00327	-0.00516	-0.00733	-0.00977	-0.0123	-0.0149	-0.0204	-0.0231
9.70E-05	-0.00117	-0.00207	-0.00343	-0.0051	-0.00719	-0.00944	-0.0119	-0.0175	-0.0202
9.71E-05	-4.08E-04	-5.27E-04	-0.00108	-0.00193	-0.00332	-0.00489	-0.00669	-0.0114	-0.0137
9.72E-05	3.60E-04	0.00106	0.00144	0.00154	0.00109	4.60E-04	-4.09E-04	-0.0034	-0.0048
9.73E-05	9.87E-04	0.00242	0.00362	0.00466	0.00523	0.00566	0.00593	0.00508	0.00473
9.74E-05	0.00136	0.00325	0.00508	0.00689	0.00835	0.00979	0.0111	0.0125	0.0133
9.75E-05	0.00144	0.00345	0.00557	0.00778	0.00987	0.012	0.0141	0.0176	0.0193
9.76E-05	0.00118	0.00294	0.00498	0.00718	0.00947	0.012	0.0145	0.0192	0.0215
9.77E-05	6.40E-04	0.00184	0.0034	0.00523	0.00727	0.00965	0.0121	0.0172	0.0196
9.78E-05	-6.33E-05	3.70E-04	0.00119	0.00228	0.00372	0.00553	0.00749	0.0119	0.0139
9.79E-05	-8.00E-04	-0.00122	-0.00125	-0.00109	-5.35E-04	3.99E-04	0.00151	0.00443	0.00574
9.80E-05	-0.00146	-0.00259	-0.00348	-0.00426	-0.0047	-0.00479	-0.00472	-0.00384	-0.00349
9.81E-05	-0.00189	-0.00351	-0.0051	-0.00665	-0.00801	-0.00911	-0.0101	-0.0115	-0.0123
9.82E-05	-0.00199	-0.00381	-0.00574	-0.00779	-0.00985	-0.0117	-0.0136	-0.0171	-0.0188
9.83E-05	-0.0018	-0.00342	-0.00534	-0.00748	-0.00982	-0.0122	-0.0146	-0.0195	-0.0219
9.84E-05	-0.00131	-0.00243	-0.00396	-0.00578	-0.00799	-0.0103	-0.0128	-0.0183	-0.021
9.85E-05	-6.22E-04	-9.98E-04	-0.00184	-0.00301	-0.00467	-0.00654	-0.00862	-0.0137	-0.0162
9.86E-05	1.39E-04	5.89E-04	6.05E-04	3.46E-04	-4.80E-04	-0.00155	-0.00287	-0.00665	-0.00846
9.87E-05	8.13E-04	0.00203	0.00293	0.00361	0.00377	0.00372	0.00346	0.00156	7.07E-04
9.88E-05	0.00128	0.00306	0.00467	0.00618	0.0073	0.00828	0.00911	0.00945	0.00966
9.89E-05	0.00146	0.00347	0.00551	0.00755	0.00941	0.0113	0.013	0.0155	0.0168
9.90E-05	0.0013	0.00318	0.00526	0.00748	0.0097	0.012	0.0144	0.0185	0.0206
9.91E-05	8.30E-04	0.00224	0.00401	0.00596	0.00814	0.0105	0.0131	0.0179	0.0203
9.92E-05	1.63E-04	8.75E-04	0.00198	0.00332	0.00501	0.00705	0.00924	0.0139	0.0161
9.93E-05	-5.77E-04	-7.01E-04	-4.68E-04	9.19E-05	9.74E-04	0.0023	0.00375	0.00731	0.00891
9.94E-05	-0.00127	-0.00216	-0.00273	-0.00315	-0.00319	-0.00285	-0.00234	-5.70E-04	1.80E-04
9.95E-05	-0.00178	-0.00322	-0.00452	-0.00576	-0.00673	-0.00739	-0.00791	-0.00826	-0.00852
9.96E-05	-0.00197	-0.00369	-0.00545	-0.00724	-0.00899	-0.0105	-0.0119	-0.0144	-0.0156
9.97E-05	-0.00185	-0.0035	-0.00537	-0.0074	-0.00954	-0.0116	-0.0137	-0.0178	-0.0198
9.98E-05	-0.00146	-0.00271	-0.00431	-0.00622	-0.00837	-0.0106	-0.0129	-0.018	-0.0205
9.99E-05	-8.25E-04	-0.00144	-0.00248	-0.00385	-0.00567	-0.00765	-0.00981	-0.0149	-0.0173
1.00E-04	-1.10E-04	2.32E-05	-2.55E-04	-8.66E-04	-0.00198	-0.00337	-0.00496	-0.00923	-0.0112
1.00E-04	5.51E-04	0.00143	0.00196	0.00222	0.00194	0.00143	7.18E-04	-0.00201	-0.00328
1.00E-04	0.00103	0.00248	0.00371	0.00479	0.00539	0.00585	0.00611	0.00532	0.005
1.00E-04	0.00126	0.003	0.00468	0.00635	0.00772	0.00906	0.0102	0.0115	0.0121
1.00E-04	0.00117	0.00289	0.00471	0.00662	0.00845	0.0104	0.0122	0.0152	0.0166
1.01E-04	7.89E-04	0.00215	0.00379	0.00558	0.0075	0.00965	0.0118	0.0158	0.0177
1.01E-04	2.13E-04	9.67E-04	0.00207	0.00343	0.00504	0.00698	0.00901	0.0131	0.0151
1.01E-04	-4.57E-04	-4.35E-04	-3.47E-05	6.35E-04	0.00164	0.003	0.00453	0.00801	0.0096
1.01E-04	-0.00109	-0.00174	-0.0021	-0.00225	-0.00204	-0.00146	-7.08E-04	0.00139	0.00231
1.01E-04	-0.00156	-0.00276	-0.00377	-0.00465	-0.00527	-0.00553	-0.00567	-0.0053	-0.00523
1.01E-04	-0.00176	-0.00322	-0.00469	-0.00609	-0.00739	-0.00845	-0.00941	-0.0109	-0.0116
1.01E-04	-0.00168	-0.0031	-0.00467	-0.00634	-0.00806	-0.00968	-0.0112	-0.0142	-0.0157
1.01E-04	-0.00134	-0.00243	-0.0038	-0.00539	-0.0072	-0.00901	-0.0109	-0.0148	-0.0167
1.01E-04	-7.57E-04	-0.00129	-0.00221	-0.0034	-0.00496	-0.00664	-0.00845	-0.0126	-0.0146
1.01E-04	-1.10E-04	2.83E-05	-2.51E-04	-8.16E-04	-0.00187	-0.00309	-0.00451	-0.00817	-0.0099
1.02E-04	4.77E-04	0.00126	0.00169	0.00184	0.00148	9.53E-04	1.81E-04	-0.00238	-0.00355
1.02E-04	8.95E-04	0.00217	0.0032	0.00404	0.00442	0.00465	0.00466	0.00356	0.00308
1.02E-04	0.00109	0.0026	0.00403	0.00537	0.00638	0.00732	0.00808	0.00858	0.00887
1.02E-04	9.83E-04	0.00245	0.00399	0.00554	0.00694	0.00843	0.00976	0.0117	0.0126
1.02E-04	6.15E-04	0.00176	0.0031	0.00457	0.00607	0.00776	0.00935	0.0122	0.0136
1.02E-04	6.65E-05	6.60E-04	0.00154	0.00264	0.00391	0.00546	0.00705	0.0101	0.0115
1.02E-04	-5.52E-04	-6.13E-04	-3.43E-04	1.39E-04	9.36E-04	0.00206	0.0033	0.00589	0.00709
1.02E-04	-0.00112	-0.00179	-0.00217	-0.00235	-0.00221	-0.00174	-0.00114	4.58E-04	0.00112
1.02E-04	-0.00153	-0.00263	-0.00359	-0.00438	-0.0049	-0.00514	-0.00524	-0.00498	-0.00495
1.02E-04	-0.00169	-0.003	-0.00429	-0.00552	-0.00659	-0.00748	-0.0082	-0.00935	-0.00994
1.03E-04	-0.00156	-0.0028	-0.00416	-0.00556	-0.00697	-0.00825	-0.00948	-0.0118	-0.0129
1.03E-04	-0.00119	-0.00209	-0.00323	-0.00454	-0.00602	-0.00745	-0.00889	-0.0119	-0.0134
1.03E-04	-6.66E-04	-0.00105	-0.00176	-0.00271	-0.00396	-0.00527	-0.00664	-0.00981	-0.0113
1.03E-04	-6.21E-05	1.64E-04	4.83E-06	-4.06E-04	-0.00124	-0.00218	-0.00325	-0.00603	-0.00729
1.03E-04	4.50E-04	0.00122	0.00167	0.00183	0.00159	0.00119	6.19E-04	-0.00135	-0.00223
1.03E-04	8.02E-04	0.00194	0.00291	0.0036	0.00391	0.00411	0.00414	0.00325	0.00289
1.03E-04	9.33E-04	0.00225	0.00347	0.00456	0.00534	0.00605	0.00664	0.00689	0.00707
1.03E-04	7.92E-04	0.00201	0.00327	0.00449	0.00556	0.00668	0.00764	0.00889	0.00949
1.03E-04	4.21E-04	0.00128	0.00235	0.00346	0.00455	0.00582	0.00699	0.00891	0.00976
1.03E-04	-9.37E-05	2.75E-04	9.18E-04	0.00171	0.00261	0.00373	0.00485	0.00689	0.00779
1.04E-04	-6.15E-04	-8.00E-04	-7.13E-04	-4.00E-04	1.14E-04	9.04E-04	0.00173	0.00341	0.00412
1.04E-04	-0.00111	-0.00178	-0.0022	-0.00242	-0.00241	-0.00213	-0.00174	-7.74E-04	-4.40E-04
1.04E-04	-0.00141	-0.0024	-0.00325	-0.00391	-0.00439	-0.00465	-0.00475	-0.00473	-0.00482
1.04E-04	-0.00146	-0.00253	-0.00357	-0.00455	-0.00541	-0.00609	-0.00663	-0.00757	-0.00805
1.04E-04	-0.00127	-0.00218	-0.0032	-0.00421	-0.00525	-0.00618	-0.00702	-0.00868	-0.0095
1.04E-04	-8.84E-04	-0.0014	-0.00218	-0.00299	-0.00399	-0.00495	-0.00589	-0.0079	-0.00882
1.04E-04	-3.44E-04	-3.54E-04	-6.61E-04	-0.00113	-0.00187	-0.00265	-0.00344	-0.00537	-0.00622
1.04E-04	2.06E-04	7.57E-04	9.83E-04	9.60E-04	6.25E-04	2.19E-04	-2.54E-04	-0.00178	-0.00246
1.04E-04	6.61E-04	0.00165	0.00237	0.00284	0.00296	0.00301	0.00291	0.00206	0.00175
1.04E-04	9.23E-04	0.00216	0.00323	0.00413	0.00463	0.00511	0.00544	0.00538	0.00543
1.05E-04	9.30E-04	0.00221	0.00343	0.0045	0.00531	0.00613	0.00677	0.00743	0.00773
1.05E-04	6.84E-04	0.00174	0.00284	0.00387	0.00477	0.00577	0.00659	0.00773	0.00822
1.05E-04	2.18E-04	8.52E-04	0.00163	0.0024	0.00318	0.00412	0.00495	0.00625	0.00673
1.05E-04	-3.45E-04	-2.82E-04	1.36E-05	3.78E-04	8.56E-04	0.00154	0.00215	0.0032	0.00358
1.05E-04	-9.20E-04	-0.0014	-0.0017	-0.00179	-0.00174	-0.00146	-0.00119	-6.37E-04	-5.72E-04
1.05E-04	-0.00137	-0.00231	-0.00306	-0.00366	-0.00407	-0.00425	-0.00441	-0.00461	-0.00484
1.05E-04	-0.00161	-0.0028	-0.00386	-0.00483	-0.00563	-0.00623	-0.00677	-0.00779	-0.00833
1.05E-04	-0.00158	-0.00276	-0.00391	-0.00503	-0.00605	-0.00694	-0.00777	-0.00941	-0.0102
1.05E-04	-0.0013	-0.00221	-0.00323	-0.00424	-0.0053	-0.00628	-0.0072	-0.00915	-0.0101
1.05E-04	-8.46E-04	-0.00129	-0.00192	-0.00265	-0.00351	-0.00439	-0.00521	-0.00714	-0.008
1.06E-04	-2.54E-04	-1.40E-04	-2.91E-04	-5.68E-04	-0.0011	-0.00162	-0.0022	-0.00372	-0.00435
1.06E-04	3.09E-04	9.53E-04	0.00135	0.00158	0.00149	0.00135	0.00117	2.83E-04	-2.22E-05
1.06E-04	7.43E-04	0.00182	0.00266	0.00332	0.00368	0.00398	0.00419	0.00403	0.00405
1.06E-04	9.53E-04	0.00224	0.00336	0.00435	0.00504	0.00572	0.0063	0.00681	0.00714
1.06E-04	9.11E-04	0.00217	0.00337	0.00446	0.00531	0.00622	0.00701	0.00804	0.00855
1.06E-04	6.25E-04	0.0016	0.00261	0.00357	0.00442	0.00537	0.0062	0.00746	0.00797
1.06E-04	1.46E-04	6.56E-04	0.00129	0.00191	0.00259	0.00335	0.00405	0.00517	0.00555
1.06E-04	-4.46E-04	-5.06E-04	-3.63E-04	-1.89E-04	9.10E-05	5.31E-04	9.38E-04	0.00159	0.00174
1.06E-04	-0.00101	-0.00161	-0.00205	-0.00234	-0.00253	-0.00251	-0.00251	-0.00252	-0.0027
1.06E-04	-0.00143	-0.00248	-0.00335	-0.00412	-0.00472	-0.00517	-0.00558	-0.00639	-0.00695
1.07E-04	-0.00166	-0.0029	-0.00404	-0.00513	-0.0061	-0.00688	-0.00765	-0.00921	-0.01
1.07E-04	-0.0016	-0.00278	-0.00397	-0.00513	-0.00625	-0.00725	-0.00824	-0.0103	-0.0113
1.07E-04	-0.00128	-0.00216	-0.00313	-0.00411	-0.00517	-0.00617	-0.00713	-0.00927	-0.0103
1.07E-04	-7.58E-04	-0.00112	-0.00166	-0.00225	-0.00303	-0.00381	-0.00454	-0.00637	-0.00715
1.07E-04	-1.30E-04	1.41E-04	1.78E-04	1.26E-04	-2.19E-04	-5.63E-04	-9.18E-04	-0.00209	-0.00251
1.07E-04	4.78E-04	0.00136	0.00199	0.00252	0.0027	0.00285	0.003	0.00272	0.00274
1.07E-04	9.55E-04	0.00229	0.00344	0.00444	0.00512	0.00578	0.00641	0.00704	0.00748
1.07E-04	0.00119	0.00275	0.0042	0.00552	0.00655	0.00763	0.00863	0.0101	0.0108
1.07E-04	0.00116	0.00265	0.00413	0.00551	0.00672	0.00798	0.00916	0.0111	0.012
1.07E-04	8.29E-04	0.00201	0.00324	0.00443	0.00552	0.00678	0.00792	0.00986	0.0107
1.08E-04	2.77E-04	8.75E-04	0.00168	0.00247	0.00325	0.00422	0.00509	0.00666	0.0073
1.08E-04	-3.54E-04	-3.86E-04	-2.23E-04	-1.47E-05	2.97E-04	8.00E-04	0.00123	0.00207	0.00228
1.08E-04	-0.001	-0.00163	-0.00212	-0.00252	-0.00276	-0.00283	-0.00292	-0.00302	-0.00335
1.08E-04	-0.00151	-0.00265	-0.00364	-0.00458	-0.00534	-0.00596	-0.00658	-0.00775	-0.00851
1.08E-04	-0.00179	-0.00319	-0.00453	-0.00581	-0.00697	-0.00802	-0.00906	-0.0112	-0.0123
1.08E-04	-0.00177	-0.00315	-0.00457	-0.00595	-0.00731	-0.00861	-0.00986	-0.0125	-0.0139
1.08E-04	-0.0015	-0.00257	-0.00376	-0.005	-0.0063	-0.00758	-0.00884	-0.0116	-0.013
1.08E-04	-9.94E-04	-0.00155	-0.0023	-0.00314	-0.00415	-0.00515	-0.00619	-0.00862	-0.0097
1.08E-04	-3.44E-04	-2.64E-04	-4.10E-04	-6.79E-04	-0.0012	-0.00175	-0.00232	-0.00398	-0.00463
1.08E-04	3.10E-04	0.00104	0.00153	0.00187	0.00193	0.00196	0.00198	0.00131	0.00123
1.09E-04	8.42E-04	0.00209	0.00315	0.00407	0.00467	0.0053	0.00586	0.00635	0.00677
1.09E-04	0.00116	0.00271	0.00415	0.00546	0.0065	0.0076	0.00863	0.0101	0.011
1.09E-04	0.00121	0.00278	0.00433	0.0058	0.00707	0.00845	0.00974	0.0119	0.013
1.09E-04	9.55E-04	0.00225	0.00364	0.00496	0.00621	0.0076	0.00895	0.0113	0.0124
1.09E-04	4.83E-04	0.00124	0.00216	0.00312	0.00408	0.00523	0.00632	0.00833	0.00918
1.09E-04	-1.86E-04	-6.39E-05	2.60E-04	6.15E-04	0.00109	0.00174	0.00238	0.0036	0.004
1.09E-04	-9.10E-04	-0.00144	-0.00179	-0.00212	-0.00225	-0.00223	-0.00222	-0.00203	-0.00221
1.09E-04	-0.00147	-0.00261	-0.0036	-0.00452	-0.00527	-0.0059	-0.00648	-0.0076	-0.00836
1.09E-04	-0.00185	-0.00336	-0.00481	-0.00617	-0.00743	-0.00857	-0.00973	-0.012	-0.0133
1.09E-04	-0.00196	-0.00354	-0.00513	-0.00672	-0.00826	-0.00976	-0.0112	-0.0143	-0.0159
1.10E-04	-0.00174	-0.00308	-0.00453	-0.00601	-0.00758	-0.00913	-0.0107	-0.0141	-0.0157
1.10E-04	-0.00123	-0.0021	-0.0031	-0.0042	-0.0055	-0.0068	-0.00812	-0.0112	-0.0127
1.10E-04	-5.85E-04	-7.53E-04	-0.00114	-0.00162	-0.0024	-0.00323	-0.00407	-0.00635	-0.0073
1.10E-04	1.26E-04	6.82E-04	9.86E-04	0.00119	0.00106	8.81E-04	6.99E-04	-4.08E-04	-7.59E-04
1.10E-04	7.60E-04	0.00193	0.00289	0.00378	0.0043	0.00481	0.0053	0.00555	0.00587
1.10E-04	0.00119	0.00276	0.00423	0.0056	0.00668	0.0078	0.00888	0.0104	0.0113
1.10E-04	0.00134	0.00305	0.0047	0.00636	0.00775	0.00928	0.0108	0.0132	0.0145
1.10E-04	0.00116	0.00269	0.00428	0.00586	0.00733	0.00898	0.0106	0.0135	0.0149
1.10E-04	7.21E-04	0.00183	0.00301	0.00427	0.00551	0.00698	0.00839	0.0111	0.0124
1.10E-04	9.98E-05	5.43E-04	0.00116	0.00182	0.00259	0.0036	0.0046	0.0066	0.0074
1.11E-04	-6.24E-04	-8.89E-04	-9.61E-04	-0.00101	-8.26E-04	-4.63E-04	-1.30E-04	7.26E-04	9.25E-04
1.11E-04	-0.00127	-0.00219	-0.00295	-0.00368	-0.0042	-0.00455	-0.00492	-0.00542	-0.0059
1.11E-04	-0.00175	-0.00315	-0.00444	-0.00573	-0.00685	-0.00786	-0.00888	-0.0108	-0.0119
1.11E-04	-0.00196	-0.00357	-0.00515	-0.00677	-0.00832	-0.00979	-0.0113	-0.0143	-0.0159
1.11E-04	-0.00189	-0.00337	-0.00496	-0.0066	-0.00827	-0.00995	-0.0117	-0.0153	-0.0171
1.11E-04	-0.00149	-0.0026	-0.00385	-0.00519	-0.00673	-0.00829	-0.00993	-0.0135	-0.0152
1.11E-04	-8.81E-04	-0.00135	-0.00204	-0.00285	-0.00393	-0.00505	-0.00624	-0.00923	-0.0106
1.11E-04	-1.60E-04	1.32E-04	1.38E-04	-5.17E-07	-4.21E-04	-9.04E-04	-0.00146	-0.00327	-0.00401
1.11E-04	5.51E-04	0.00152	0.00227	0.00291	0.00317	0.00343	0.00364	0.00324	0.00324
1.11E-04	0.00111	0.00261	0.00399	0.00524	0.00617	0.00714	0.00809	0.00916	0.00987
1.12E-04	0.0014	0.00319	0.00491	0.00657	0.00799	0.00955	0.011	0.0134	0.0147
1.12E-04	0.00136	0.00313	0.0049	0.00667	0.00831	0.0101	0.0119	0.0151	0.0166
1.12E-04	0.00104	0.00247	0.00396	0.00552	0.00708	0.00881	0.0106	0.0139	0.0155
1.12E-04	4.70E-04	0.00128	0.00227	0.00331	0.00446	0.00587	0.00725	0.0101	0.0113
1.12E-04	-2.49E-04	-1.65E-04	1.30E-04	4.91E-04	0.00105	0.00182	0.00262	0.00435	0.005
1.12E-04	-9.53E-04	-0.00159	-0.00202	-0.00239	-0.00256	-0.00253	-0.00249	-0.00214	-0.00217
1.12E-04	-0.00155	-0.00274	-0.00383	-0.00485	-0.00571	-0.00641	-0.00715	-0.00829	-0.00908
1.12E-04	-0.00189	-0.00341	-0.00491	-0.00641	-0.00782	-0.00912	-0.0104	-0.013	-0.0144
1.12E-04	-0.00193	-0.00348	-0.0051	-0.00678	-0.00846	-0.0101	-0.0118	-0.0154	-0.0172
1.12E-04	-0.00167	-0.0029	-0.00437	-0.0059	-0.00757	-0.00928	-0.011	-0.0149	-0.0168
1.13E-04	-0.00113	-0.00187	-0.00284	-0.00392	-0.00526	-0.00667	-0.00814	-0.0117	-0.0133
1.13E-04	-4.69E-04	-5.36E-04	-8.04E-04	-0.00125	-0.00203	-0.00288	-0.00376	-0.00639	-0.00755
1.13E-04	2.34E-04	8.93E-04	0.00132	0.00161	0.00152	0.00142	0.00122	-1.64E-05	-4.52E-04
1.13E-04	8.41E-04	0.00208	0.00314	0.00412	0.00474	0.00537	0.00595	0.00626	0.00658
1.13E-04	0.00121	0.00281	0.00435	0.00581	0.007	0.00829	0.00953	0.0113	0.0122
1.13E-04	0.0013	0.00297	0.00466	0.00634	0.00787	0.00954	0.0112	0.014	0.0154
1.13E-04	0.00108	0.00251	0.00405	0.00566	0.00719	0.00894	0.0107	0.014	0.0155
1.13E-04	5.87E-04	0.00152	0.00265	0.00382	0.00508	0.00659	0.00809	0.0111	0.0125
1.13E-04	-7.75E-05	1.91E-04	7.16E-04	0.00128	0.00199	0.00295	0.00394	0.00609	0.00698
1.13E-04	-7.64E-04	-0.0012	-0.00141	-0.00157	-0.00152	-0.00127	-9.82E-04	-1.19E-04	9.99E-05
1.14E-04	-0.00137	-0.00243	-0.00331	-0.00416	-0.0048	-0.00529	-0.00575	-0.00642	-0.00693
1.14E-04	-0.00179	-0.00324	-0.00461	-0.00598	-0.00724	-0.00839	-0.00954	-0.0117	-0.0129
1.14E-04	-0.00192	-0.00351	-0.00509	-0.00673	-0.00835	-0.00998	-0.0116	-0.0149	-0.0166
1.14E-04	-0.00177	-0.00315	-0.00466	-0.00626	-0.00798	-0.00975	-0.0115	-0.0154	-0.0173
1.14E-04	-0.00133	-0.00227	-0.00341	-0.00469	-0.00617	-0.00774	-0.00938	-0.0132	-0.015
1.14E-04	-7.24E-04	-0.00101	-0.0016	-0.00229	-0.00327	-0.00441	-0.00556	-0.00868	-0.0101
1.14E-04	-2.73E-05	3.76E-04	4.97E-04	5.13E-04	1.47E-04	-2.83E-04	-7.77E-04	-0.00265	-0.0034
1.14E-04	6.07E-04	0.00164	0.00244	0.00312	0.00347	0.0038	0.00407	0.00369	0.00363
1.14E-04	0.00105	0.00252	0.00383	0.00509	0.00606	0.00708	0.00805	0.00919	0.00987
1.14E-04	0.00121	0.00285	0.00443	0.00602	0.00739	0.00892	0.0104	0.0128	0.014
1.15E-04	0.00111	0.0026	0.00416	0.00577	0.00728	0.00902	0.0107	0.0139	0.0154
1.15E-04	7.28E-04	0.00182	0.00307	0.00436	0.00572	0.00731	0.00891	0.0121	0.0135
1.15E-04	1.45E-04	6.46E-04	0.00135	0.0021	0.00302	0.00423	0.00542	0.00796	0.00904
1.15E-04	-5.09E-04	-6.73E-04	-6.18E-04	-5.32E-04	-2.24E-04	3.28E-04	8.74E-04	0.00229	0.0028
1.15E-04	-0.00111	-0.00189	-0.0025	-0.00307	-0.00342	-0.0036	-0.00381	-0.0038	-0.004
1.15E-04	-0.00157	-0.00277	-0.00389	-0.00502	-0.00598	-0.00684	-0.0077	-0.00921	-0.0101
1.15E-04	-0.00176	-0.00316	-0.00456	-0.00602	-0.00743	-0.00878	-0.0102	-0.0129	-0.0143
1.15E-04	-0.00168	-0.00299	-0.0044	-0.00591	-0.00747	-0.00905	-0.0107	-0.0142	-0.0159
1.15E-04	-0.00134	-0.00231	-0.00347	-0.00471	-0.00615	-0.00765	-0.00923	-0.0129	-0.0146
1.15E-04	-8.37E-04	-0.00129	-0.00192	-0.00271	-0.0038	-0.00493	-0.00616	-0.00929	-0.0107
1.16E-04	-2.08E-04	-4.05E-05	-9.41E-05	-2.69E-04	-7.83E-04	-0.00135	-0.00201	-0.00414	-0.00505
1.16E-04	3.62E-04	0.00113	0.00169	0.00216	0.00228	0.00236	0.00239	0.00152	0.00126
1.16E-04	8.12E-04	0.00202	0.00307	0.00408	0.00478	0.00553	0.00621	0.00678	0.00718
1.16E-04	0.00103	0.00245	0.00381	0.00517	0.00632	0.00755	0.00879	0.0106	0.0115
1.16E-04	9.94E-04	0.0024	0.0038	0.00524	0.00659	0.00811	0.00962	0.0123	0.0136
1.16E-04	7.18E-04	0.00183	0.00303	0.00431	0.0056	0.00709	0.00861	0.0115	0.0129
1.16E-04	2.60E-04	8.82E-04	0.00168	0.00257	0.00353	0.00476	0.00599	0.00857	0.00966
1.16E-04	-2.97E-04	-2.33E-04	1.99E-05	3.39E-04	8.24E-04	0.00153	0.00227	0.00397	0.00464
1.16E-04	-8.36E-04	-0.00132	-0.00163	-0.00191	-0.00202	-0.00192	-0.00181	-0.00132	-0.00121
1.16E-04	-0.00126	-0.00218	-0.00297	-0.00376	-0.00444	-0.00495	-0.00549	-0.00633	-0.00687
1.17E-04	-0.0015	-0.00263	-0.00375	-0.0049	-0.00601	-0.00703	-0.00807	-0.0102	-0.0112
1.17E-04	-0.00151	-0.00263	-0.00378	-0.00508	-0.00643	-0.00773	-0.00905	-0.012	-0.0134
1.17E-04	-0.00127	-0.00215	-0.00318	-0.00432	-0.00561	-0.00693	-0.00832	-0.0115	-0.013
1.17E-04	-8.44E-04	-0.00132	-0.002	-0.00277	-0.00379	-0.00488	-0.00607	-0.00894	-0.0103
1.17E-04	-3.33E-04	-2.55E-04	-3.95E-04	-6.84E-04	-0.00126	-0.0019	-0.00262	-0.00477	-0.00571
1.17E-04	2.04E-04	8.17E-04	0.00121	0.00149	0.00145	0.00141	0.00125	1.75E-04	-2.10E-04
1.17E-04	6.37E-04	0.00167	0.00254	0.00336	0.00386	0.00439	0.00484	0.00504	0.00521
1.17E-04	8.81E-04	0.00217	0.00337	0.00455	0.00551	0.00651	0.00751	0.00886	0.0096
1.17E-04	9.39E-04	0.00223	0.00355	0.00485	0.00608	0.00741	0.00874	0.011	0.0121
1.17E-04	7.30E-04	0.00183	0.00303	0.00425	0.00547	0.00687	0.00828	0.0109	0.0122
1.18E-04	3.49E-04	0.00106	0.00191	0.00285	0.00383	0.00505	0.0063	0.00878	0.0099
1.18E-04	-1.39E-04	7.62E-05	4.60E-04	9.12E-04	0.00148	0.0023	0.00315	0.00498	0.00573
1.18E-04	-6.46E-04	-9.45E-04	-0.00109	-0.00119	-0.00111	-8.31E-04	-5.44E-04	2.43E-04	5.12E-04
1.18E-04	-0.00107	-0.00179	-0.00241	-0.00301	-0.00349	-0.00378	-0.00407	-0.00449	-0.00482
1.18E-04	-0.00136	-0.00235	-0.00331	-0.00428	-0.0052	-0.00599	-0.00682	-0.00842	-0.00929
1.18E-04	-0.00143	-0.0025	-0.00361	-0.00476	-0.00594	-0.00706	-0.00827	-0.0108	-0.012
1.18E-04	-0.00131	-0.00223	-0.00328	-0.0044	-0.00565	-0.00688	-0.0082	-0.0112	-0.0126
1.18E-04	-0.00102	-0.00162	-0.00244	-0.00333	-0.00444	-0.00555	-0.00674	-0.00969	-0.0111
1.18E-04	-5.96E-04	-8.01E-04	-0.0012	-0.00173	-0.0025	-0.00331	-0.00422	-0.00667	-0.00779
1.18E-04	-1.56E-04	1.02E-04	1.52E-04	8.70E-05	-2.50E-04	-6.09E-04	-0.0011	-0.00269	-0.00338
1.19E-04	2.62E-04	9.09E-04	0.0014	0.00179	0.00191	0.00205	0.00209	0.00153	0.00132
1.19E-04	5.48E-04	0.00148	0.0023	0.00308	0.00361	0.00424	0.00477	0.00524	0.00554
1.19E-04	6.59E-04	0.00172	0.00276	0.00376	0.0046	0.00557	0.0065	0.00786	0.00857
1.19E-04	6.21E-04	0.00161	0.00267	0.00371	0.0047	0.00583	0.00696	0.00896	0.00989
1.19E-04	4.17E-04	0.00115	0.00204	0.00296	0.0039	0.00501	0.00612	0.0083	0.0093
1.19E-04	4.04E-05	4.49E-04	0.001	0.00163	0.00231	0.0032	0.00412	0.00601	0.00681
1.19E-04	-3.63E-04	-3.76E-04	-2.18E-04	-2.33E-05	3.00E-04	7.96E-04	0.00133	0.00254	0.003
1.19E-04	-7.64E-04	-0.00116	-0.00143	-0.00167	-0.00179	-0.00177	-0.0017	-0.00147	-0.00146
1.19E-04	-0.00106	-0.00177	-0.0024	-0.00301	-0.00356	-0.00401	-0.00442	-0.00523	-0.00573
1.19E-04	-0.00124	-0.00207	-0.00293	-0.00379	-0.00468	-0.00549	-0.00631	-0.00806	-0.00897
1.20E-04	-0.00122	-0.00205	-0.00295	-0.00392	-0.00494	-0.00595	-0.007	-0.00939	-0.0106
1.20E-04	-0.00103	-0.00167	-0.00246	-0.00334	-0.00434	-0.00537	-0.00645	-0.00908	-0.0103
1.20E-04	-7.34E-04	-0.00106	-0.00156	-0.00217	-0.00298	-0.00383	-0.00475	-0.00714	-0.00825
1.20E-04	-3.30E-04	-2.86E-04	-4.21E-04	-6.55E-04	-0.00116	-0.00165	-0.00224	-0.00406	-0.00489
1.20E-04	6.55E-05	4.96E-04	7.66E-04	9.37E-04	8.46E-04	7.60E-04	6.04E-04	-3.98E-04	-7.67E-04
1.20E-04	3.70E-04	0.00114	0.00177	0.00232	0.00265	0.00298	0.00326	0.00326	0.00328
1.20E-04	5.79E-04	0.00154	0.00244	0.00328	0.00394	0.00466	0.00534	0.00621	0.0067
1.20E-04	6.33E-04	0.00162	0.00263	0.00361	0.00447	0.00546	0.00644	0.00801	0.00877
1.20E-04	5.06E-04	0.00141	0.00233	0.00328	0.00417	0.00525	0.00637	0.00834	0.00928
1.20E-04	2.42E-04	8.52E-04	0.00158	0.00235	0.00314	0.00412	0.00513	0.00709	0.00795
1.21E-04	-1.29E-04	1.29E-04	5.55E-04	9.91E-04	0.0015	0.00222	0.00297	0.00447	0.00515
1.21E-04	-5.01E-04	-6.31E-04	-5.99E-04	-5.66E-04	-4.13E-04	-8.95E-05	2.67E-04	0.00102	0.00131
1.21E-04	-8.45E-04	-0.00129	-0.00165	-0.002	-0.00227	-0.00239	-0.00249	-0.00263	-0.00281
1.21E-04	-0.00106	-0.00177	-0.00242	-0.00308	-0.00372	-0.00425	-0.00478	-0.00584	-0.00646
1.21E-04	-0.00118	-0.00198	-0.00279	-0.00365	-0.00453	-0.00536	-0.0062	-0.00808	-0.00903
1.21E-04	-0.00111	-0.00188	-0.00272	-0.00362	-0.0046	-0.00556	-0.00655	-0.00893	-0.0101
1.21E-04	-9.33E-04	-0.0015	-0.00219	-0.00296	-0.00389	-0.00482	-0.00583	-0.00826	-0.00943
1.21E-04	-6.51E-04	-9.19E-04	-0.00133	-0.00189	-0.00259	-0.00335	-0.00418	-0.00631	-0.00732
1.21E-04	-3.05E-04	-2.29E-04	-3.30E-04	-5.20E-04	-9.41E-04	-0.00137	-0.00187	-0.00346	-0.00418
1.21E-04	3.87E-05	4.40E-04	6.93E-04	8.68E-04	7.93E-04	7.51E-04	6.34E-04	-1.73E-04	-5.02E-04
1.22E-04	3.18E-04	9.95E-04	0.00155	0.00206	0.00236	0.00269	0.00298	0.00302	0.00308
1.22E-04	4.65E-04	0.00131	0.0021	0.00285	0.00343	0.00412	0.00475	0.00556	0.00601
1.22E-04	4.79E-04	0.00134	0.00221	0.00308	0.00385	0.00479	0.00568	0.00705	0.00776
1.22E-04	3.58E-04	0.00111	0.0019	0.00274	0.00352	0.0045	0.00544	0.00712	0.00792
1.22E-04	1.15E-04	6.26E-04	0.00121	0.00185	0.00252	0.00334	0.0042	0.00577	0.00651
1.22E-04	-2.11E-04	-4.44E-05	2.39E-04	5.69E-04	9.60E-04	0.00154	0.00209	0.00325	0.00371
1.22E-04	-5.78E-04	-7.48E-04	-8.19E-04	-8.50E-04	-8.29E-04	-6.22E-04	-4.28E-04	-1.92E-05	8.40E-05
1.22E-04	-8.74E-04	-0.00135	-0.00173	-0.00214	-0.00248	-0.00269	-0.00293	-0.00335	-0.00368
1.22E-04	-0.00107	-0.00175	-0.0024	-0.00307	-0.00372	-0.00429	-0.00488	-0.00612	-0.00682
1.22E-04	-0.00112	-0.00185	-0.00262	-0.00344	-0.00432	-0.00512	-0.00597	-0.00784	-0.0088
1.23E-04	-0.00102	-0.00166	-0.00239	-0.00319	-0.0041	-0.00498	-0.00592	-0.00809	-0.00915
1.23E-04	-7.85E-04	-0.00119	-0.00175	-0.00241	-0.00318	-0.00398	-0.00484	-0.00695	-0.00796
1.23E-04	-4.56E-04	-5.65E-04	-8.37E-04	-0.0012	-0.00175	-0.00231	-0.00292	-0.00466	-0.00544
1.23E-04	-1.44E-04	8.19E-05	1.89E-04	1.64E-04	-7.78E-05	-2.90E-04	-5.83E-04	-0.00169	-0.00214
1.23E-04	1.71E-04	6.98E-04	0.00111	0.00145	0.00156	0.00171	0.00181	0.00148	0.00136
1.23E-04	3.83E-04	0.00114	0.00181	0.00242	0.00285	0.00334	0.00379	0.00421	0.00444
1.23E-04	4.61E-04	0.00133	0.00213	0.0029	0.00356	0.00432	0.00506	0.00609	0.00661
1.23E-04	4.04E-04	0.00122	0.00204	0.00287	0.00362	0.0045	0.00536	0.00679	0.00746
1.23E-04	2.33E-04	8.94E-04	0.00156	0.0023	0.003	0.00386	0.00473	0.00622	0.00688
1.23E-04	-2.66E-05	3.48E-04	8.22E-04	0.00133	0.00185	0.00253	0.00323	0.00447	0.00501
1.24E-04	-3.33E-04	-2.67E-04	-9.29E-05	1.08E-04	3.51E-04	7.54E-04	0.00117	0.0019	0.00216
1.24E-04	-6.19E-04	-8.42E-04	-0.001	-0.00112	-0.00119	-0.00114	-0.00108	-9.89E-04	-0.00108
1.24E-04	-8.52E-04	-0.00131	-0.00173	-0.00215	-0.00254	-0.00282	-0.00311	-0.00375	-0.00416
1.24E-04	-9.71E-04	-0.00158	-0.00218	-0.00283	-0.00346	-0.00402	-0.00461	-0.00587	-0.00654
1.24E-04	-9.82E-04	-0.00159	-0.00225	-0.00296	-0.00375	-0.00448	-0.00524	-0.00693	-0.00778
1.24E-04	-8.63E-04	-0.00136	-0.00194	-0.00262	-0.00338	-0.00415	-0.00492	-0.00677	-0.0077
1.24E-04	-6.15E-04	-9.05E-04	-0.00129	-0.00179	-0.00243	-0.00306	-0.00374	-0.00544	-0.00623
1.24E-04	-3.43E-04	-3.25E-04	-4.40E-04	-6.61E-04	-0.00107	-0.00147	-0.0019	-0.00318	-0.00375
1.24E-04	-5.20E-05	3.11E-04	4.70E-04	5.61E-04	4.61E-04	3.92E-04	2.75E-04	-4.35E-04	-7.40E-04
1.24E-04	2.15E-04	7.80E-04	0.00126	0.00166	0.00186	0.00211	0.00232	0.00227	0.00229
1.25E-04	3.59E-04	0.00109	0.00177	0.0024	0.00285	0.00341	0.00388	0.00441	0.0048
1.25E-04	3.89E-04	0.00116	0.00192	0.00266	0.00328	0.00399	0.00468	0.00569	0.00617
1.25E-04	2.86E-04	9.52E-04	0.00168	0.00242	0.00307	0.00383	0.00457	0.00576	0.0063
1.25E-04	8.26E-05	5.57E-04	0.00112	0.00169	0.00223	0.00291	0.00358	0.00467	0.00514
1.25E-04	-1.92E-04	2.67E-05	3.32E-04	6.57E-04	0.00101	0.00147	0.00194	0.00271	0.00298
1.25E-04	-4.56E-04	-5.26E-04	-4.93E-04	-4.56E-04	-3.80E-04	-1.68E-04	3.08E-05	2.67E-04	2.84E-04
1.25E-04	-6.90E-04	-9.91E-04	-0.00123	-0.00145	-0.00166	-0.00173	-0.00183	-0.00217	-0.00241
1.25E-04	-8.57E-04	-0.00128	-0.00174	-0.0022	-0.00263	-0.00294	-0.00332	-0.00418	-0.00466
1.25E-04	-8.84E-04	-0.0014	-0.00195	-0.00249	-0.0031	-0.00361	-0.00416	-0.00544	-0.0061
1.25E-04	-8.27E-04	-0.00129	-0.00181	-0.00239	-0.00306	-0.00364	-0.00426	-0.00579	-0.00651
1.26E-04	-6.72E-04	-0.001	-0.00141	-0.00191	-0.00253	-0.00308	-0.00367	-0.00515	-0.00587
1.26E-04	-4.80E-04	-5.91E-04	-8.43E-04	-0.00117	-0.00163	-0.00204	-0.00253	-0.00378	-0.00435
1.26E-04	-2.55E-04	-1.33E-04	-1.51E-04	-2.54E-04	-5.18E-04	-7.32E-04	-0.001	-0.00189	-0.00227
1.26E-04	-4.55E-05	2.71E-04	4.94E-04	6.09E-04	5.79E-04	6.09E-04	5.80E-04	1.42E-04	-2.71E-05
1.26E-04	1.11E-04	5.96E-04	9.70E-04	0.00132	0.0015	0.00175	0.00194	0.00201	0.00203
1.26E-04	1.70E-04	7.50E-04	0.00126	0.00174	0.00208	0.00251	0.00289	0.00328	0.0035
1.26E-04	1.69E-04	7.29E-04	0.00127	0.00179	0.00223	0.00273	0.00322	0.00386	0.00415
1.26E-04	6.00E-05	5.16E-04	9.98E-04	0.00149	0.00191	0.00242	0.0029	0.00356	0.00387
1.26E-04	-1.23E-04	1.77E-04	5.08E-04	8.74E-04	0.00119	0.00163	0.002	0.00255	0.00274
1.26E-04	-3.17E-04	-2.43E-04	-9.09E-05	8.71E-05	2.60E-04	5.13E-04	7.59E-04	0.001	0.00102
1.27E-04	-5.13E-04	-6.31E-04	-6.88E-04	-7.33E-04	-7.68E-04	-7.12E-04	-6.85E-04	-7.97E-04	-9.15E-04
1.27E-04	-6.67E-04	-9.61E-04	-0.0012	-0.00143	-0.00166	-0.0018	-0.00197	-0.00245	-0.00277
1.27E-04	-7.46E-04	-0.00112	-0.00149	-0.00186	-0.00225	-0.00256	-0.00288	-0.0037	-0.00417
1.27E-04	-7.34E-04	-0.00111	-0.00152	-0.00198	-0.00247	-0.0029	-0.00328	-0.00434	-0.00489
1.27E-04	-6.66E-04	-9.60E-04	-0.00134	-0.00176	-0.00226	-0.00269	-0.00313	-0.00426	-0.00483
1.27E-04	-5.34E-04	-7.16E-04	-9.83E-04	-0.0013	-0.00174	-0.00209	-0.00249	-0.00356	-0.00407
1.27E-04	-3.64E-04	-3.69E-04	-4.82E-04	-6.68E-04	-9.83E-04	-0.00124	-0.00149	-0.00236	-0.00277
1.27E-04	-2.01E-04	-3.95E-05	1.86E-05	5.20E-06	-1.44E-04	-2.33E-04	-3.67E-04	-9.57E-04	-0.00119
1.27E-04	-8.29E-05	2.59E-04	4.50E-04	6.05E-04	6.08E-04	6.84E-04	7.00E-04	4.18E-04	3.44E-04
1.27E-04	2.34E-05	4.26E-04	7.73E-04	0.00105	0.00119	0.00142	0.0016	0.0016	0.00162
1.28E-04	6.24E-05	5.09E-04	9.30E-04	0.00128	0.00154	0.00187	0.00212	0.00238	0.00249
1.28E-04	3.17E-05	4.55E-04	9.03E-04	0.00129	0.00159	0.00196	0.00227	0.00261	0.00274
1.28E-04	-4.81E-05	3.00E-04	6.91E-04	0.00105	0.00133	0.00171	0.00204	0.00235	0.00248
1.28E-04	-1.59E-04	6.99E-05	3.54E-04	6.41E-04	8.68E-04	0.00119	0.00147	0.00168	0.00177
1.28E-04	-3.02E-04	-2.02E-04	-3.83E-05	9.76E-05	2.17E-04	4.27E-04	6.05E-04	6.98E-04	6.64E-04
1.28E-04	-4.30E-04	-4.92E-04	-4.59E-04	-4.61E-04	-5.07E-04	-4.43E-04	-3.63E-04	-4.77E-04	-6.38E-04
1.28E-04	-5.49E-04	-7.07E-04	-8.33E-04	-9.70E-04	-0.00113	-0.00119	-0.00126	-0.00164	-0.00191
1.28E-04	-5.86E-04	-8.52E-04	-0.00107	-0.00133	-0.00159	-0.00176	-0.002	-0.00258	-0.00292
1.28E-04	-6.08E-04	-8.66E-04	-0.00115	-0.00146	-0.00183	-0.00208	-0.00237	-0.00315	-0.00356
1.28E-04	-5.82E-04	-8.12E-04	-0.00107	-0.00138	-0.00175	-0.00207	-0.00238	-0.00324	-0.00369
1.29E-04	-5.05E-04	-6.48E-04	-8.46E-04	-0.00111	-0.00146	-0.00173	-0.00204	-0.00286	-0.00327
1.29E-04	-3.91E-04	-4.30E-04	-5.44E-04	-7.17E-04	-9.90E-04	-0.00118	-0.0014	-0.00212	-0.00245
1.29E-04	-2.75E-04	-1.94E-04	-2.28E-04	-2.58E-04	-4.17E-04	-5.12E-04	-6.65E-04	-0.00117	-0.00143
1.29E-04	-1.84E-04	7.14E-06	1.23E-04	1.80E-04	1.29E-04	1.31E-04	1.12E-04	-2.42E-04	-3.68E-04
1.29E-04	-1.02E-04	1.90E-04	3.76E-04	5.36E-04	5.88E-04	6.96E-04	7.70E-04	6.05E-04	5.70E-04
1.29E-04	-7.17E-05	2.70E-04	5.51E-04	7.80E-04	9.05E-04	0.0011	0.00126	0.00123	0.00123
1.29E-04	-6.81E-05	2.65E-04	5.83E-04	8.83E-04	0.00108	0.00132	0.00151	0.00158	0.00161
1.29E-04	-9.51E-05	2.11E-04	5.08E-04	8.10E-04	0.00102	0.00129	0.00154	0.00166	0.00169
1.29E-04	-1.68E-04	7.71E-05	3.36E-04	5.83E-04	7.57E-04	0.00103	0.00126	0.00141	0.00143
1.29E-04	-2.61E-04	-1.11E-04	5.36E-05	1.98E-04	3.36E-04	5.39E-04	7.30E-04	7.88E-04	7.50E-04
1.30E-04	-3.60E-04	-3.32E-04	-2.83E-04	-2.28E-04	-2.18E-04	-1.11E-04	-2.43E-05	-9.26E-05	-2.02E-04
1.30E-04	-4.43E-04	-5.56E-04	-6.08E-04	-6.73E-04	-8.23E-04	-8.19E-04	-8.54E-04	-0.00111	-0.00131
1.30E-04	-5.35E-04	-7.09E-04	-8.77E-04	-0.00106	-0.00131	-0.00144	-0.00161	-0.00208	-0.00239
1.30E-04	-5.82E-04	-8.06E-04	-0.00103	-0.00131	-0.00161	-0.00184	-0.00208	-0.00279	-0.00315
1.30E-04	-5.65E-04	-7.68E-04	-0.00103	-0.00132	-0.00166	-0.00195	-0.0022	-0.00303	-0.00343
1.30E-04	-5.03E-04	-6.44E-04	-8.54E-04	-0.00109	-0.00143	-0.00169	-0.00197	-0.00276	-0.00313
1.30E-04	-4.14E-04	-4.50E-04	-5.63E-04	-7.27E-04	-9.75E-04	-0.00114	-0.00136	-0.00204	-0.00233
1.30E-04	-2.86E-04	-2.02E-04	-2.04E-04	-2.30E-04	-3.80E-04	-4.56E-04	-5.50E-04	-0.00107	-0.00125
1.30E-04	-1.69E-04	2.92E-05	1.89E-04	2.80E-04	2.28E-04	2.86E-04	3.12E-04	-3.31E-05	-1.04E-04
1.30E-04	-7.33E-05	2.30E-04	4.99E-04	7.05E-04	7.71E-04	9.37E-04	0.00106	9.25E-04	9.24E-04
1.31E-04	-2.89E-05	3.41E-04	6.64E-04	9.63E-04	0.00114	0.00137	0.00157	0.00162	0.00168
1.31E-04	-1.65E-05	3.66E-04	7.20E-04	0.00108	0.00128	0.00158	0.00182	0.00198	0.00207
1.31E-04	-5.78E-05	2.91E-04	6.25E-04	9.42E-04	0.00116	0.00146	0.00173	0.00195	0.00203
1.31E-04	-1.43E-04	1.17E-04	3.93E-04	6.39E-04	7.87E-04	0.00109	0.00132	0.00145	0.00152
1.31E-04	-2.48E-04	-1.15E-04	5.60E-05	2.03E-04	2.89E-04	4.85E-04	6.35E-04	7.04E-04	6.53E-04
1.31E-04	-3.78E-04	-3.49E-04	-3.14E-04	-3.03E-04	-3.17E-04	-2.59E-04	-2.04E-04	-3.36E-04	-5.16E-04
1.31E-04	-4.79E-04	-5.94E-04	-6.86E-04	-8.03E-04	-9.60E-04	-0.00102	-0.00112	-0.00148	-0.00178
1.31E-04	-5.82E-04	-7.66E-04	-9.73E-04	-0.00121	-0.00146	-0.00165	-0.00186	-0.0025	-0.00293
1.31E-04	-6.06E-04	-8.51E-04	-0.00112	-0.00144	-0.00178	-0.00205	-0.00232	-0.00316	-0.00364
1.31E-04	-5.98E-04	-8.34E-04	-0.00111	-0.00142	-0.0018	-0.00209	-0.00243	-0.0033	-0.00379
1.32E-04	-5.42E-04	-7.12E-04	-9.32E-04	-0.0012	-0.00152	-0.00176	-0.0021	-0.00293	-0.00334
1.32E-04	-4.26E-04	-4.73E-04	-5.80E-04	-7.37E-04	-9.79E-04	-0.00114	-0.00135	-0.00204	-0.00232
1.32E-04	-2.80E-04	-1.72E-04	-1.51E-04	-1.54E-04	-2.82E-04	-3.40E-04	-4.11E-04	-8.66E-04	-0.00103
1.32E-04	-1.34E-04	1.06E-04	3.05E-04	4.15E-04	4.43E-04	5.55E-04	5.98E-04	4.07E-04	3.67E-04
1.32E-04	-4.38E-05	3.28E-04	6.41E-04	8.99E-04	0.00103	0.00127	0.00146	0.0015	0.00157
1.32E-04	1.92E-05	4.47E-04	8.29E-04	0.00118	0.00139	0.00171	0.00199	0.0022	0.00235
1.32E-04	2.14E-05	4.22E-04	8.12E-04	0.00116	0.00142	0.00175	0.00206	0.00235	0.00248
1.32E-04	-4.15E-05	2.43E-04	5.76E-04	8.87E-04	0.00109	0.00139	0.00169	0.0019	0.00199
1.32E-04	-1.85E-04	1.17E-05	2.16E-04	3.97E-04	5.17E-04	7.25E-04	9.01E-04	9.88E-04	9.57E-04
1.32E-04	-3.22E-04	-2.73E-04	-2.16E-04	-1.93E-04	-2.01E-04	-1.22E-04	-5.94E-05	-2.43E-04	-4.32E-04
1.33E-04	-4.51E-04	-5.54E-04	-6.44E-04	-7.65E-04	-9.12E-04	-9.73E-04	-0.0011	-0.00155	-0.00189
1.33E-04	-5.64E-04	-7.68E-04	-9.80E-04	-0.00121	-0.00149	-0.00168	-0.00194	-0.00267	-0.00311
1.33E-04	-6.14E-04	-8.55E-04	-0.00113	-0.00144	-0.00177	-0.00206	-0.00241	-0.0033	-0.00383
1.33E-04	-6.02E-04	-8.43E-04	-0.00111	-0.00143	-0.00179	-0.00209	-0.00244	-0.00341	-0.00391
1.33E-04	-5.55E-04	-6.92E-04	-9.08E-04	-0.00117	-0.00151	-0.00178	-0.00203	-0.00294	-0.00336
1.33E-04	-4.45E-04	-4.92E-04	-6.00E-04	-7.33E-04	-9.62E-04	-0.00112	-0.00129	-0.00196	-0.00226
1.33E-04	-3.17E-04	-2.07E-04	-1.88E-04	-1.77E-04	-2.76E-04	-2.98E-04	-3.50E-04	-7.25E-04	-8.50E-04
1.33E-04	-1.65E-04	6.77E-05	2.42E-04	3.99E-04	4.18E-04	5.56E-04	6.62E-04	5.58E-04	5.89E-04
1.33E-04	-5.58E-05	2.90E-04	6.05E-04	8.72E-04	0.00103	0.00127	0.00151	0.00166	0.00179
1.33E-04	3.15E-05	4.23E-04	8.15E-04	0.00116	0.0014	0.00175	0.00206	0.00238	0.00261
1.34E-04	2.11E-05	4.31E-04	8.31E-04	0.00121	0.00147	0.00183	0.00216	0.00255	0.00275
1.34E-04	-2.79E-05	3.02E-04	6.64E-04	9.97E-04	0.00118	0.00149	0.00179	0.00212	0.00223
1.34E-04	-1.50E-04	6.62E-05	3.06E-04	4.97E-04	6.19E-04	8.37E-04	0.00102	0.00112	0.0011
1.34E-04	-2.75E-04	-2.16E-04	-1.31E-04	-9.62E-05	-1.09E-04	-4.31E-05	-2.58E-05	-2.26E-04	-3.93E-04
1.34E-04	-4.32E-04	-5.14E-04	-5.80E-04	-6.83E-04	-8.45E-04	-9.40E-04	-0.00108	-0.0016	-0.00197
1.34E-04	-5.40E-04	-7.43E-04	-9.40E-04	-0.00117	-0.00145	-0.0017	-0.00194	-0.00277	-0.00327
1.34E-04	-6.06E-04	-8.44E-04	-0.00112	-0.00141	-0.00176	-0.00209	-0.00242	-0.00346	-0.00402
1.34E-04	-5.97E-04	-8.32E-04	-0.0011	-0.0014	-0.00177	-0.0021	-0.00245	-0.00351	-0.00406
1.34E-04	-5.49E-04	-7.20E-04	-9.33E-04	-0.00115	-0.00148	-0.00173	-0.00203	-0.00296	-0.00341
1.34E-04	-4.53E-04	-5.02E-04	-6.06E-04	-7.44E-04	-9.57E-04	-0.00111	-0.00128	-0.00196	-0.00227
1.35E-04	-3.22E-04	-2.51E-04	-2.35E-04	-2.49E-04	-3.34E-04	-3.55E-04	-3.66E-04	-7.47E-04	-8.65E-04
1.35E-04	-2.13E-04	-2.26E-05	1.25E-04	2.38E-04	2.63E-04	3.92E-04	5.06E-04	4.37E-04	4.59E-04
1.35E-04	-1.41E-04	1.55E-04	4.07E-04	6.23E-04	7.31E-04	9.74E-04	0.0012	0.00136	0.0015
1.35E-04	-7.33E-05	2.63E-04	5.50E-04	8.31E-04	9.94E-04	0.00131	0.00158	0.00192	0.00212
1.35E-04	-6.89E-05	2.48E-04	5.54E-04	8.20E-04	0.00102	0.00133	0.0016	0.00196	0.00215
1.35E-04	-1.26E-04	1.40E-04	4.14E-04	6.28E-04	7.78E-04	0.00103	0.00125	0.00152	0.00162
1.35E-04	-1.92E-04	-2.69E-05	1.39E-04	2.58E-04	3.10E-04	4.71E-04	5.70E-04	6.16E-04	5.69E-04
1.35E-04	-3.04E-04	-2.56E-04	-2.04E-04	-2.12E-04	-2.68E-04	-2.57E-04	-3.05E-04	-5.63E-04	-7.78E-04
1.35E-04	-4.05E-04	-4.61E-04	-5.45E-04	-6.69E-04	-8.59E-04	-9.77E-04	-0.00116	-0.00173	-0.00212
1.35E-04	-4.89E-04	-6.46E-04	-8.06E-04	-0.00102	-0.00132	-0.00153	-0.00183	-0.00268	-0.00321
1.36E-04	-5.39E-04	-7.23E-04	-9.51E-04	-0.00121	-0.00152	-0.00182	-0.00216	-0.00319	-0.00378
1.36E-04	-5.34E-04	-7.10E-04	-9.21E-04	-0.00116	-0.00151	-0.00177	-0.00211	-0.00315	-0.00371
1.36E-04	-4.95E-04	-6.02E-04	-7.50E-04	-9.42E-04	-0.00123	-0.00143	-0.00169	-0.00256	-0.00304
1.36E-04	-4.28E-04	-4.59E-04	-5.35E-04	-6.17E-04	-7.83E-04	-8.76E-04	-0.001	-0.00163	-0.00193
1.36E-04	-3.51E-04	-2.73E-04	-2.55E-04	-2.31E-04	-2.75E-04	-2.43E-04	-2.54E-04	-5.63E-04	-6.49E-04
1.36E-04	-2.54E-04	-1.05E-04	2.22E-05	1.10E-04	1.51E-04	2.98E-04	4.33E-04	3.91E-04	4.46E-04
1.36E-04	-2.06E-04	2.40E-06	1.86E-04	3.58E-04	4.57E-04	6.62E-04	8.90E-04	0.00107	0.00121
1.36E-04	-1.80E-04	6.09E-05	2.63E-04	4.57E-04	5.93E-04	8.13E-04	0.00106	0.00137	0.00156
1.36E-04	-1.73E-04	4.54E-05	2.47E-04	4.14E-04	5.26E-04	7.56E-04	9.84E-04	0.00124	0.00141
1.36E-04	-2.08E-04	-3.25E-05	1.17E-04	2.31E-04	3.23E-04	5.04E-04	6.19E-04	7.74E-04	8.57E-04
1.37E-04	-2.56E-04	-1.43E-04	-5.31E-05	2.64E-05	2.86E-06	1.10E-04	1.66E-04	7.96E-05	3.23E-05
1.37E-04	-3.05E-04	-2.62E-04	-2.13E-04	-2.22E-04	-3.42E-04	-3.51E-04	-3.92E-04	-7.18E-04	-9.51E-04
1.37E-04	-3.51E-04	-3.65E-04	-3.95E-04	-4.69E-04	-6.36E-04	-7.32E-04	-8.94E-04	-0.00146	-0.00182
1.37E-04	-4.09E-04	-4.23E-04	-5.01E-04	-6.28E-04	-8.55E-04	-9.89E-04	-0.00125	-0.00197	-0.00241
1.37E-04	-3.94E-04	-4.50E-04	-5.27E-04	-6.54E-04	-8.92E-04	-0.00107	-0.00131	-0.00215	-0.00264
1.37E-04	-3.93E-04	-4.10E-04	-4.73E-04	-5.82E-04	-7.80E-04	-9.45E-04	-0.00115	-0.00194	-0.0024
1.37E-04	-3.74E-04	-3.42E-04	-3.63E-04	-4.17E-04	-5.64E-04	-6.62E-04	-7.93E-04	-0.00144	-0.00177
1.37E-04	-3.32E-04	-2.60E-04	-2.26E-04	-1.99E-04	-2.84E-04	-2.91E-04	-3.06E-04	-7.11E-04	-9.22E-04
1.37E-04	-2.86E-04	-2.04E-04	-9.33E-05	-1.25E-05	-4.99E-06	8.52E-05	1.60E-04	2.08E-05	-8.43E-05
1.37E-04	-2.60E-04	-1.27E-04	6.50E-08	1.46E-04	1.79E-04	3.49E-04	4.99E-04	5.38E-04	5.93E-04
1.38E-04	-2.58E-04	-1.03E-04	3.66E-05	1.58E-04	2.32E-04	4.22E-04	6.26E-04	7.77E-04	8.98E-04
1.38E-04	-2.56E-04	-1.30E-04	6.25E-06	1.13E-04	1.70E-04	3.51E-04	5.46E-04	7.16E-04	8.48E-04
1.38E-04	-2.77E-04	-1.95E-04	-9.11E-05	-1.88E-05	-2.29E-07	1.40E-04	2.67E-04	3.52E-04	4.19E-04
1.38E-04	-3.01E-04	-2.66E-04	-2.00E-04	-1.98E-04	-2.16E-04	-1.61E-04	-1.15E-04	-2.01E-04	-2.09E-04
1.38E-04	-3.33E-04	-3.16E-04	-3.03E-04	-3.47E-04	-4.45E-04	-4.54E-04	-5.05E-04	-7.77E-04	-9.18E-04
1.38E-04	-3.47E-04	-3.34E-04	-3.40E-04	-4.46E-04	-5.88E-04	-6.99E-04	-8.07E-04	-0.00129	-0.00157
1.38E-04	-3.42E-04	-3.22E-04	-3.50E-04	-4.51E-04	-6.40E-04	-7.61E-04	-9.44E-04	-0.00158	-0.00192
1.38E-04	-3.25E-04	-2.80E-04	-2.83E-04	-3.75E-04	-5.36E-04	-6.68E-04	-8.88E-04	-0.00159	-0.00198
1.38E-04	-2.88E-04	-2.11E-04	-1.74E-04	-2.06E-04	-3.37E-04	-4.52E-04	-6.12E-04	-0.00129	-0.00166
1.38E-04	-2.55E-04	-1.21E-04	-5.36E-05	-2.19E-05	-1.09E-04	-1.27E-04	-2.24E-04	-7.78E-04	-0.0011
1.39E-04	-2.32E-04	-8.24E-05	4.48E-05	1.29E-04	1.26E-04	1.94E-04	1.68E-04	-1.90E-04	-4.31E-04
1.39E-04	-2.26E-04	-5.20E-05	1.08E-04	2.29E-04	2.72E-04	4.16E-04	5.05E-04	3.43E-04	2.25E-04
1.39E-04	-2.36E-04	-8.13E-05	8.36E-05	2.44E-04	3.07E-04	4.86E-04	6.55E-04	6.81E-04	6.72E-04
1.39E-04	-2.62E-04	-1.35E-04	-5.88E-06	1.32E-04	2.14E-04	4.08E-04	5.77E-04	6.99E-04	7.32E-04
1.39E-04	-3.10E-04	-2.20E-04	-1.27E-04	-5.27E-05	-2.12E-05	1.62E-04	3.10E-04	4.36E-04	4.73E-04
1.39E-04	-3.53E-04	-3.11E-04	-2.69E-04	-2.61E-04	-2.68E-04	-1.70E-04	-6.73E-05	-5.47E-05	-2.33E-05
1.39E-04	-3.95E-04	-4.11E-04	-4.39E-04	-4.75E-04	-5.55E-04	-5.22E-04	-5.09E-04	-6.39E-04	-6.91E-04
1.39E-04	-4.18E-04	-4.63E-04	-5.43E-04	-6.00E-04	-7.74E-04	-8.07E-04	-8.97E-04	-0.00121	-0.00133
1.39E-04	-4.20E-04	-4.75E-04	-5.61E-04	-6.84E-04	-8.71E-04	-9.92E-04	-0.00114	-0.00162	-0.00186
1.39E-04	-4.11E-04	-4.40E-04	-5.24E-04	-6.29E-04	-8.59E-04	-0.00102	-0.00117	-0.00185	-0.00217
1.40E-04	-3.46E-04	-3.42E-04	-3.83E-04	-4.77E-04	-6.96E-04	-8.46E-04	-0.00105	-0.00179	-0.00214
1.40E-04	-3.00E-04	-2.26E-04	-1.95E-04	-2.53E-04	-4.19E-04	-5.49E-04	-7.23E-04	-0.00144	-0.0018
1.40E-04	-2.32E-04	-6.57E-05	1.96E-06	3.16E-05	-6.22E-05	-1.19E-04	-2.25E-04	-8.41E-04	-0.00117
1.40E-04	-1.64E-04	4.33E-05	2.07E-04	3.17E-04	3.02E-04	3.38E-04	3.32E-04	-1.28E-04	-3.77E-04
1.40E-04	-1.49E-04	1.15E-04	3.46E-04	5.19E-04	5.85E-04	7.42E-04	8.06E-04	5.90E-04	4.43E-04
1.40E-04	-1.31E-04	1.40E-04	3.79E-04	6.03E-04	7.35E-04	9.43E-04	0.00113	0.00113	0.00109
1.40E-04	-1.72E-04	7.58E-05	3.02E-04	5.35E-04	6.92E-04	9.43E-04	0.00115	0.00133	0.00137
1.40E-04	-2.37E-04	-5.84E-05	1.09E-04	2.90E-04	4.38E-04	6.77E-04	8.89E-04	0.00111	0.00118
1.40E-04	-3.18E-04	-2.39E-04	-1.40E-04	-4.80E-05	1.75E-05	1.96E-04	3.81E-04	5.28E-04	5.71E-04
1.40E-04	-3.90E-04	-4.20E-04	-4.20E-04	-4.35E-04	-4.80E-04	-3.80E-04	-3.10E-04	-3.05E-04	-3.42E-04
1.41E-04	-4.72E-04	-5.69E-04	-6.54E-04	-7.66E-04	-9.00E-04	-9.38E-04	-9.65E-04	-0.00119	-0.00133
1.41E-04	-5.03E-04	-6.50E-04	-7.88E-04	-9.87E-04	-0.00122	-0.00134	-0.0015	-0.00195	-0.00219
1.41E-04	-5.10E-04	-6.69E-04	-8.41E-04	-0.00105	-0.00134	-0.00154	-0.00176	-0.00242	-0.00274
1.41E-04	-4.50E-04	-5.79E-04	-7.77E-04	-9.78E-04	-0.00126	-0.0015	-0.00176	-0.00252	-0.00289
1.41E-04	-4.02E-04	-4.51E-04	-5.46E-04	-7.18E-04	-9.91E-04	-0.0012	-0.00148	-0.0023	-0.00271
1.41E-04	-3.32E-04	-3.05E-04	-3.18E-04	-3.84E-04	-6.07E-04	-7.82E-04	-0.00101	-0.0018	-0.00217
1.41E-04	-2.27E-04	-1.14E-04	-3.75E-05	-2.79E-05	-1.44E-04	-2.63E-04	-4.17E-04	-0.00108	-0.00143
1.41E-04	-1.65E-04	3.85E-05	1.97E-04	2.76E-04	2.41E-04	2.52E-04	2.08E-04	-2.82E-04	-5.60E-04
1.41E-04	-1.41E-04	1.15E-04	3.39E-04	5.04E-04	5.38E-04	6.72E-04	7.49E-04	4.55E-04	2.66E-04
1.41E-04	-1.16E-04	1.46E-04	3.93E-04	5.98E-04	7.10E-04	9.16E-04	0.00107	0.00103	9.80E-04
1.42E-04	-1.33E-04	1.04E-04	3.31E-04	5.63E-04	7.07E-04	9.47E-04	0.00117	0.00128	0.00133
1.42E-04	-2.13E-04	-3.71E-05	1.54E-04	3.34E-04	4.70E-04	7.39E-04	9.83E-04	0.00118	0.00126
1.42E-04	-3.09E-04	-2.28E-04	-1.00E-04	-7.97E-06	9.29E-05	3.15E-04	4.96E-04	6.83E-04	7.26E-04
1.42E-04	-4.00E-04	-3.95E-04	-3.82E-04	-3.76E-04	-3.92E-04	-2.60E-04	-1.60E-04	-1.15E-04	-1.26E-04
1.42E-04	-4.78E-04	-5.79E-04	-6.64E-04	-7.54E-04	-8.78E-04	-8.68E-04	-8.66E-04	-0.00106	-0.00118
1.42E-04	-5.41E-04	-6.95E-04	-8.75E-04	-0.00107	-0.00128	-0.00139	-0.00148	-0.00192	-0.00216
1.42E-04	-5.62E-04	-7.37E-04	-9.48E-04	-0.00119	-0.00148	-0.00167	-0.0019	-0.00253	-0.00285
1.42E-04	-5.37E-04	-6.97E-04	-8.96E-04	-0.00113	-0.00146	-0.00171	-0.00203	-0.00275	-0.00317
1.42E-04	-4.61E-04	-5.61E-04	-7.04E-04	-9.08E-04	-0.00121	-0.00146	-0.00175	-0.00257	-0.00299
1.42E-04	-3.80E-04	-3.48E-04	-4.38E-04	-5.64E-04	-7.97E-04	-9.88E-04	-0.00125	-0.00206	-0.00248
1.43E-04	-2.70E-04	-1.52E-04	-1.29E-04	-1.51E-04	-3.14E-04	-4.27E-04	-5.90E-04	-0.0013	-0.00165
1.43E-04	-1.81E-04	9.47E-06	1.48E-04	2.36E-04	1.76E-04	1.43E-04	7.92E-05	-4.43E-04	-7.11E-04
1.43E-04	-1.21E-04	1.26E-04	3.43E-04	5.11E-04	5.54E-04	6.32E-04	6.91E-04	3.58E-04	1.89E-04
1.43E-04	-1.01E-04	1.86E-04	4.32E-04	6.52E-04	7.67E-04	9.56E-04	0.0011	0.00102	9.49E-04
1.43E-04	-1.19E-04	1.74E-04	3.91E-04	6.38E-04	7.94E-04	0.00104	0.00123	0.00134	0.00138
1.43E-04	-1.75E-04	4.47E-05	2.54E-04	4.71E-04	6.36E-04	9.04E-04	0.00115	0.00137	0.00145
1.43E-04	-2.54E-04	-1.23E-04	5.73E-05	1.95E-04	3.34E-04	5.72E-04	8.24E-04	0.00106	0.00113
1.43E-04	-3.39E-04	-2.76E-04	-2.16E-04	-1.30E-04	-8.16E-05	1.08E-04	2.94E-04	4.69E-04	5.10E-04
1.43E-04	-4.19E-04	-4.43E-04	-4.71E-04	-4.85E-04	-5.11E-04	-4.05E-04	-3.15E-04	-3.15E-04	-3.49E-04
1.43E-04	-4.66E-04	-5.90E-04	-6.81E-04	-7.70E-04	-8.93E-04	-9.06E-04	-9.25E-04	-0.00111	-0.00126
1.44E-04	-5.13E-04	-6.47E-04	-8.00E-04	-9.58E-04	-0.00117	-0.00129	-0.00139	-0.00184	-0.00207
1.44E-04	-5.19E-04	-6.41E-04	-8.36E-04	-0.00105	-0.0013	-0.00148	-0.00168	-0.00232	-0.0026
1.44E-04	-4.74E-04	-5.82E-04	-7.37E-04	-9.25E-04	-0.00122	-0.00144	-0.0017	-0.00246	-0.00282
1.44E-04	-4.17E-04	-4.61E-04	-5.49E-04	-7.04E-04	-9.75E-04	-0.0012	-0.00146	-0.00224	-0.00269
1.44E-04	-3.34E-04	-2.80E-04	-3.11E-04	-3.99E-04	-6.18E-04	-7.83E-04	-0.00102	-0.00178	-0.00215
1.44E-04	-2.35E-04	-1.15E-04	-5.53E-05	-6.54E-05	-1.97E-04	-2.93E-04	-4.48E-04	-0.00111	-0.00145
1.44E-04	-1.71E-04	1.90E-05	1.59E-04	2.49E-04	1.99E-04	2.01E-04	1.54E-04	-3.55E-04	-6.06E-04
1.44E-04	-1.37E-04	1.00E-04	3.01E-04	4.33E-04	4.61E-04	5.53E-04	6.13E-04	3.32E-04	2.01E-04
1.44E-04	-1.54E-04	1.17E-04	3.09E-04	4.90E-04	6.05E-04	7.52E-04	8.89E-04	8.33E-04	7.95E-04
1.44E-04	-1.69E-04	4.01E-05	2.50E-04	4.35E-04	5.69E-04	7.92E-04	9.85E-04	0.0011	0.00115
1.45E-04	-2.13E-04	-7.46E-05	1.13E-04	2.92E-04	4.12E-04	6.59E-04	8.86E-04	0.00111	0.0012
1.45E-04	-2.83E-04	-1.87E-04	-7.50E-05	6.01E-05	1.49E-04	3.76E-04	5.97E-04	8.44E-04	9.38E-04
1.45E-04	-3.60E-04	-3.20E-04	-2.59E-04	-2.21E-04	-1.70E-04	2.84E-05	1.84E-04	3.60E-04	4.02E-04
1.45E-04	-4.20E-04	-4.40E-04	-4.38E-04	-4.44E-04	-4.78E-04	-3.71E-04	-2.67E-04	-2.53E-04	-2.59E-04
1.45E-04	-4.44E-04	-5.06E-04	-5.73E-04	-6.42E-04	-7.60E-04	-7.43E-04	-7.48E-04	-9.08E-04	-0.00103
1.45E-04	-4.54E-04	-5.38E-04	-6.38E-04	-7.79E-04	-9.49E-04	-0.00106	-0.00114	-0.00152	-0.00175
1.45E-04	-4.54E-04	-5.34E-04	-6.46E-04	-7.89E-04	-0.00102	-0.00119	-0.00137	-0.00196	-0.00224
1.45E-04	-4.18E-04	-4.65E-04	-5.59E-04	-7.09E-04	-9.65E-04	-0.00117	-0.00142	-0.00214	-0.0025
1.45E-04	-3.75E-04	-3.64E-04	-4.12E-04	-5.46E-04	-7.99E-04	-0.001	-0.00123	-0.00206	-0.00244
1.45E-04	-3.04E-04	-2.38E-04	-2.49E-04	-3.26E-04	-5.19E-04	-6.84E-04	-8.99E-04	-0.0017	-0.00208
1.46E-04	-2.52E-04	-1.13E-04	-6.18E-05	-4.52E-05	-1.86E-04	-2.80E-04	-4.04E-04	-0.00108	-0.00142
1.46E-04	-1.91E-04	-1.08E-05	1.23E-04	1.97E-04	1.48E-04	1.67E-04	1.18E-04	-3.47E-04	-5.83E-04
1.46E-04	-1.58E-04	4.67E-05	2.18E-04	3.52E-04	4.14E-04	5.32E-04	5.88E-04	3.47E-04	2.14E-04
1.46E-04	-1.66E-04	4.83E-05	2.54E-04	4.27E-04	5.25E-04	7.27E-04	8.81E-04	8.72E-04	8.80E-04
1.46E-04	-2.02E-04	-4.48E-07	1.96E-04	3.68E-04	5.21E-04	7.70E-04	0.00102	0.0012	0.00128
1.46E-04	-2.35E-04	-8.48E-05	8.66E-05	2.49E-04	3.92E-04	6.53E-04	9.19E-04	0.00121	0.00132
1.46E-04	-3.01E-04	-1.84E-04	-7.71E-05	5.18E-05	1.73E-04	4.12E-04	6.63E-04	9.55E-04	0.00107
1.46E-04	-3.43E-04	-3.08E-04	-2.10E-04	-1.41E-04	-7.65E-05	9.34E-05	2.89E-04	5.27E-04	6.02E-04
1.46E-04	-3.86E-04	-3.68E-04	-3.54E-04	-3.32E-04	-3.52E-04	-2.25E-04	-1.08E-04	-5.21E-05	-6.19E-05
1.46E-04	-4.20E-04	-4.22E-04	-4.70E-04	-5.08E-04	-5.89E-04	-5.38E-04	-5.27E-04	-6.76E-04	-7.91E-04
1.47E-04	-4.20E-04	-4.32E-04	-4.85E-04	-5.67E-04	-7.19E-04	-7.78E-04	-8.66E-04	-0.00123	-0.00142
1.47E-04	-4.01E-04	-4.23E-04	-4.71E-04	-5.78E-04	-7.95E-04	-9.20E-04	-0.00112	-0.00167	-0.00198
1.47E-04	-3.65E-04	-3.60E-04	-4.22E-04	-5.27E-04	-7.72E-04	-9.56E-04	-0.00121	-0.00193	-0.00231
1.47E-04	-3.27E-04	-2.81E-04	-3.19E-04	-4.21E-04	-6.49E-04	-8.35E-04	-0.00109	-0.0019	-0.00231
1.47E-04	-2.90E-04	-2.08E-04	-1.99E-04	-2.33E-04	-4.24E-04	-5.58E-04	-7.78E-04	-0.00158	-0.00197
1.47E-04	-2.36E-04	-1.08E-04	-3.39E-05	-2.17E-05	-1.49E-04	-2.26E-04	-3.67E-04	-0.001	-0.00133
1.47E-04	-1.98E-04	-1.31E-05	1.11E-04	1.77E-04	1.59E-04	1.34E-04	1.14E-04	-2.79E-04	-4.88E-04
1.47E-04	-1.66E-04	1.16E-05	1.77E-04	3.17E-04	3.73E-04	5.02E-04	5.96E-04	4.35E-04	3.45E-04
1.47E-04	-1.76E-04	3.08E-06	2.25E-04	4.08E-04	5.13E-04	7.31E-04	9.22E-04	0.001	0.00105
1.47E-04	-1.95E-04	-2.32E-05	1.65E-04	3.78E-04	5.34E-04	8.15E-04	0.00108	0.00134	0.00147
1.48E-04	-2.34E-04	-9.25E-05	8.44E-05	2.62E-04	4.44E-04	7.14E-04	0.00102	0.00138	0.00151
1.48E-04	-2.77E-04	-1.71E-04	-4.36E-05	9.17E-05	2.21E-04	5.02E-04	7.76E-04	0.0011	0.00125
1.48E-04	-3.30E-04	-2.70E-04	-1.94E-04	-1.14E-04	-3.65E-05	1.65E-04	3.68E-04	6.15E-04	6.96E-04
1.48E-04	-3.82E-04	-3.80E-04	-3.46E-04	-3.26E-04	-3.25E-04	-2.04E-04	-9.17E-05	-5.37E-05	-9.38E-05
1.48E-04	-3.98E-04	-4.03E-04	-4.21E-04	-4.80E-04	-5.61E-04	-5.42E-04	-5.57E-04	-7.33E-04	-8.54E-04
1.48E-04	-4.07E-04	-4.04E-04	-4.77E-04	-5.58E-04	-7.29E-04	-8.03E-04	-9.32E-04	-0.00133	-0.00156
1.48E-04	-3.85E-04	-4.06E-04	-4.50E-04	-5.79E-04	-7.97E-04	-9.38E-04	-0.00113	-0.00178	-0.00214
1.48E-04	-3.63E-04	-3.51E-04	-3.80E-04	-5.10E-04	-7.31E-04	-9.14E-04	-0.00117	-0.00196	-0.00233
1.48E-04	-3.09E-04	-2.51E-04	-2.70E-04	-3.45E-04	-5.69E-04	-7.45E-04	-9.79E-04	-0.00179	-0.00217
1.48E-04	-2.56E-04	-1.61E-04	-1.18E-04	-1.54E-04	-3.08E-04	-4.22E-04	-5.99E-04	-0.00132	-0.00168
1.49E-04	-2.13E-04	-7.08E-05	1.13E-05	3.52E-05	-3.36E-05	-4.49E-05	-1.09E-04	-6.31E-04	-9.05E-04
1.49E-04	-1.84E-04	1.24E-06	1.56E-04	2.66E-04	2.76E-04	3.59E-04	3.99E-04	1.45E-04	2.16E-06
1.49E-04	-1.61E-04	5.13E-05	2.43E-04	4.01E-04	5.00E-04	6.92E-04	8.49E-04	8.84E-04	8.43E-04
1.49E-04	-1.65E-04	4.39E-05	2.79E-04	4.78E-04	6.24E-04	9.01E-04	0.00116	0.00142	0.00151
1.49E-04	-1.81E-04	7.24E-06	2.26E-04	4.56E-04	6.38E-04	9.56E-04	0.00128	0.00168	0.00184
1.49E-04	-2.30E-04	-4.72E-05	1.31E-04	3.50E-04	5.28E-04	8.19E-04	0.00117	0.00163	0.0018
1.49E-04	-2.71E-04	-1.48E-04	5.93E-06	1.59E-04	2.98E-04	5.74E-04	8.74E-04	0.00125	0.00139
1.49E-04	-3.24E-04	-2.54E-04	-1.52E-04	-5.67E-05	5.31E-06	1.87E-04	4.28E-04	6.41E-04	7.37E-04
1.49E-04	-3.65E-04	-3.40E-04	-3.12E-04	-2.74E-04	-2.88E-04	-1.93E-04	-7.96E-05	-7.02E-05	-9.58E-05
1.49E-04	-3.80E-04	-3.70E-04	-4.09E-04	-4.44E-04	-5.51E-04	-5.46E-04	-5.38E-04	-7.86E-04	-9.40E-04
1.50E-04	-3.94E-04	-3.87E-04	-4.54E-04	-5.44E-04	-7.17E-04	-8.05E-04	-9.23E-04	-0.00139	-0.00163
1.50E-04	-3.76E-04	-3.91E-04	-4.37E-04	-5.39E-04	-7.49E-04	-9.08E-04	-0.0011	-0.00174	-0.00206
1.50E-04	-3.33E-04	-3.04E-04	-3.34E-04	-4.42E-04	-6.73E-04	-8.16E-04	-0.00101	-0.00175	-0.00212
1.50E-04	-2.84E-04	-2.15E-04	-2.07E-04	-2.65E-04	-4.52E-04	-5.88E-04	-7.73E-04	-0.00146	-0.00179
1.50E-04	-2.55E-04	-8.89E-05	-7.46E-05	-5.70E-05	-1.57E-04	-2.24E-04	-3.74E-04	-9.45E-04	-0.0012
1.50E-04	-2.05E-04	-4.17E-05	7.45E-05	1.55E-04	1.07E-04	1.25E-04	1.28E-04	-2.25E-04	-3.99E-04
1.50E-04	-1.71E-04	1.26E-05	1.70E-04	3.03E-04	3.09E-04	4.53E-04	5.34E-04	4.19E-04	3.73E-04
1.50E-04	-1.86E-04	1.59E-05	1.94E-04	3.69E-04	4.66E-04	6.54E-04	8.54E-04	9.31E-04	9.40E-04
1.50E-04	-2.14E-04	-2.46E-05	1.65E-04	3.37E-04	4.70E-04	7.25E-04	9.60E-04	0.0012	0.00129
1.50E-04	-2.34E-04	-9.24E-05	7.62E-05	2.28E-04	3.75E-04	6.24E-04	9.09E-04	0.00119	0.00128
1.51E-04	-2.90E-04	-1.97E-04	-6.33E-05	6.43E-05	1.68E-04	4.05E-04	6.47E-04	8.95E-04	9.89E-04
1.51E-04	-3.64E-04	-3.20E-04	-2.44E-04	-1.49E-04	-1.26E-04	7.73E-05	2.36E-04	4.10E-04	4.01E-04
1.51E-04	-4.00E-04	-4.03E-04	-3.86E-04	-3.83E-04	-4.08E-04	-3.02E-04	-2.29E-04	-2.32E-04	-2.85E-04
1.51E-04	-4.43E-04	-4.70E-04	-5.32E-04	-5.76E-04	-6.83E-04	-6.69E-04	-6.98E-04	-9.03E-04	-0.00104
1.51E-04	-4.65E-04	-5.12E-04	-5.92E-04	-7.03E-04	-8.92E-04	-9.64E-04	-0.00107	-0.00149	-0.00173
1.51E-04	-4.48E-04	-5.04E-04	-6.12E-04	-7.42E-04	-9.70E-04	-0.00111	-0.00131	-0.00189	-0.00219
1.51E-04	-4.09E-04	-4.43E-04	-5.48E-04	-6.85E-04	-9.09E-04	-0.00107	-0.00131	-0.00203	-0.00231
1.51E-04	-3.63E-04	-3.42E-04	-3.92E-04	-5.01E-04	-7.28E-04	-8.82E-04	-0.00109	-0.00178	-0.0021
1.51E-04	-2.95E-04	-2.50E-04	-2.47E-04	-2.78E-04	-4.07E-04	-5.61E-04	-7.12E-04	-0.00129	-0.00159
1.51E-04	-2.33E-04	-1.27E-04	-5.25E-05	-3.79E-05	-1.30E-04	-1.47E-04	-2.20E-04	-6.61E-04	-8.48E-04
1.52E-04	-2.05E-04	-3.62E-05	8.64E-05	1.40E-04	1.39E-04	1.99E-04	2.27E-04	-1.53E-05	-8.83E-05
1.52E-04	-1.85E-04	-3.22E-05	1.38E-04	2.48E-04	2.89E-04	4.34E-04	5.48E-04	4.92E-04	4.33E-04
1.52E-04	-2.15E-04	-6.09E-05	9.50E-05	2.37E-04	3.23E-04	5.09E-04	6.62E-04	7.29E-04	7.18E-04
1.52E-04	-2.45E-04	-1.02E-04	1.77E-05	1.34E-04	2.07E-04	4.20E-04	6.12E-04	7.02E-04	7.32E-04
1.52E-04	-3.07E-04	-2.25E-04	-1.31E-04	-3.93E-05	1.21E-05	1.87E-04	3.55E-04	4.42E-04	4.25E-04
1.52E-04	-3.76E-04	-3.40E-04	-2.72E-04	-2.75E-04	-2.33E-04	-1.07E-04	-9.67E-06	6.44E-06	-6.25E-05
1.52E-04	-4.22E-04	-4.25E-04	-4.28E-04	-4.39E-04	-4.84E-04	-4.10E-04	-3.51E-04	-4.62E-04	-5.79E-04
1.52E-04	-4.37E-04	-4.92E-04	-5.26E-04	-5.68E-04	-6.70E-04	-6.48E-04	-6.57E-04	-8.93E-04	-0.00105
1.52E-04	-4.38E-04	-4.80E-04	-5.62E-04	-6.24E-04	-7.73E-04	-7.96E-04	-8.64E-04	-0.00122	-0.0014
1.52E-04	-4.31E-04	-4.67E-04	-5.20E-04	-6.20E-04	-7.61E-04	-8.52E-04	-9.66E-04	-0.00142	-0.00162
1.53E-04	-3.95E-04	-3.85E-04	-4.18E-04	-5.11E-04	-6.79E-04	-7.78E-04	-9.03E-04	-0.00142	-0.00164
1.53E-04	-3.35E-04	-2.92E-04	-3.04E-04	-3.65E-04	-5.28E-04	-6.19E-04	-7.39E-04	-0.00126	-0.00151
1.53E-04	-2.74E-04	-1.95E-04	-1.89E-04	-1.97E-04	-3.36E-04	-3.99E-04	-5.26E-04	-9.78E-04	-0.00121
1.53E-04	-2.38E-04	-1.14E-04	-4.25E-05	-2.37E-05	-1.26E-04	-1.58E-04	-2.08E-04	-6.09E-04	-8.11E-04
1.53E-04	-1.92E-04	-6.91E-05	5.31E-05	1.02E-04	2.79E-05	6.70E-05	6.47E-05	-2.30E-04	-3.76E-04
1.53E-04	-2.06E-04	-5.26E-05	7.17E-05	1.50E-04	1.40E-04	1.95E-04	2.44E-04	4.07E-05	-6.82E-05
1.53E-04	-2.31E-04	-9.93E-05	2.20E-05	1.07E-04	1.07E-04	2.14E-04	2.90E-04	1.41E-04	4.02E-05
1.53E-04	-2.49E-04	-1.81E-04	-8.15E-05	-9.03E-06	2.47E-05	1.19E-04	1.65E-04	2.59E-05	-6.86E-05
1.53E-04	-3.22E-04	-2.75E-04	-2.19E-04	-1.63E-04	-1.81E-04	-9.17E-05	-2.46E-05	-2.03E-04	-3.41E-04
1.53E-04	-3.89E-04	-3.88E-04	-3.60E-04	-3.59E-04	-4.06E-04	-3.64E-04	-3.23E-04	-5.74E-04	-7.31E-04
1.54E-04	-4.33E-04	-4.76E-04	-4.96E-04	-5.26E-04	-6.10E-04	-5.91E-04	-5.99E-04	-9.29E-04	-0.00114
1.54E-04	-4.57E-04	-5.14E-04	-5.49E-04	-6.28E-04	-7.36E-04	-7.42E-04	-8.14E-04	-0.0012	-0.0014
1.54E-04	-4.56E-04	-5.03E-04	-5.62E-04	-6.21E-04	-7.48E-04	-7.87E-04	-8.57E-04	-0.00127	-0.00148
1.54E-04	-4.29E-04	-4.41E-04	-4.54E-04	-5.28E-04	-6.41E-04	-6.84E-04	-7.63E-04	-0.00118	-0.00137
1.54E-04	-3.69E-04	-3.05E-04	-3.23E-04	-3.30E-04	-4.58E-04	-4.78E-04	-5.38E-04	-9.25E-04	-0.0011
1.54E-04	-2.99E-04	-1.97E-04	-1.34E-04	-1.31E-04	-2.04E-04	-2.15E-04	-2.55E-04	-5.98E-04	-7.42E-04
1.54E-04	-2.15E-04	-7.81E-05	2.41E-05	8.61E-05	4.28E-06	5.59E-05	2.14E-05	-2.62E-04	-3.75E-04
1.54E-04	-1.85E-04	1.07E-05	1.48E-04	2.35E-04	2.09E-04	2.42E-04	2.57E-04	8.08E-06	-9.86E-05
1.54E-04	-1.67E-04	3.57E-05	2.03E-04	3.05E-04	2.90E-04	3.37E-04	3.85E-04	1.72E-04	7.16E-05
1.54E-04	-1.59E-04	5.85E-06	1.81E-04	2.70E-04	2.63E-04	3.28E-04	3.61E-04	1.60E-04	5.54E-05
1.55E-04	-2.06E-04	-6.45E-05	6.55E-05	1.34E-04	1.28E-04	1.91E-04	2.12E-04	-1.69E-05	-1.38E-04
1.55E-04	-2.56E-04	-1.83E-04	-8.05E-05	-3.53E-05	-7.16E-05	-3.30E-05	-2.20E-05	-2.96E-04	-4.83E-04
1.55E-04	-3.11E-04	-2.78E-04	-2.35E-04	-2.31E-04	-2.80E-04	-2.70E-04	-2.78E-04	-6.45E-04	-8.55E-04
1.55E-04	-3.68E-04	-3.91E-04	-4.02E-04	-3.98E-04	-4.86E-04	-4.89E-04	-5.85E-04	-9.60E-04	-0.00124
1.55E-04	-4.17E-04	-4.52E-04	-4.81E-04	-5.26E-04	-6.21E-04	-6.51E-04	-7.22E-04	-0.00119	-0.00147
1.55E-04	-4.25E-04	-4.64E-04	-4.99E-04	-5.54E-04	-6.50E-04	-7.01E-04	-7.49E-04	-0.00122	-0.00149
1.55E-04	-4.37E-04	-4.32E-04	-4.52E-04	-4.80E-04	-5.63E-04	-5.79E-04	-6.46E-04	-0.00106	-0.00127
1.55E-04	-3.89E-04	-3.43E-04	-3.38E-04	-3.16E-04	-3.80E-04	-3.54E-04	-3.71E-04	-6.98E-04	-8.62E-04
1.55E-04	-2.91E-04	-2.04E-04	-1.40E-04	-5.96E-05	-1.00E-04	-5.38E-05	9.60E-06	-2.14E-04	-3.21E-04
1.55E-04	-2.42E-04	-4.01E-05	7.84E-05	1.93E-04	2.18E-04	3.15E-04	3.93E-04	2.66E-04	2.63E-04
1.56E-04	-1.65E-04	7.03E-05	2.90E-04	4.18E-04	4.81E-04	6.16E-04	7.61E-04	6.80E-04	6.96E-04
1.56E-04	-1.06E-04	1.77E-04	4.01E-04	5.87E-04	6.51E-04	8.10E-04	9.25E-04	9.25E-04	9.49E-04
1.56E-04	-8.45E-05	2.08E-04	4.31E-04	5.73E-04	6.81E-04	8.11E-04	9.21E-04	9.10E-04	9.23E-04
1.56E-04	-1.05E-04	1.34E-04	3.35E-04	4.76E-04	5.15E-04	6.37E-04	7.06E-04	6.42E-04	5.80E-04
1.56E-04	-1.69E-04	6.90E-06	1.66E-04	2.31E-04	2.18E-04	3.04E-04	3.25E-04	1.46E-04	-4.37E-06
1.56E-04	-2.45E-04	-1.45E-04	-6.99E-05	-7.32E-05	-1.36E-04	-1.18E-04	-1.65E-04	-4.95E-04	-7.32E-04
1.56E-04	-3.26E-04	-3.12E-04	-3.02E-04	-3.50E-04	-4.70E-04	-5.13E-04	-6.29E-04	-0.00111	-0.00143
1.56E-04	-3.95E-04	-4.54E-04	-4.84E-04	-5.67E-04	-7.42E-04	-8.23E-04	-9.93E-04	-0.00158	-0.00196
1.56E-04	-4.34E-04	-5.03E-04	-5.70E-04	-6.66E-04	-8.36E-04	-9.39E-04	-0.00111	-0.00176	-0.00213
1.56E-04	-4.48E-04	-5.04E-04	-5.55E-04	-6.23E-04	-7.77E-04	-8.65E-04	-9.93E-04	-0.00163	-0.00198
1.57E-04	-4.17E-04	-4.35E-04	-4.67E-04	-4.92E-04	-5.98E-04	-6.24E-04	-6.88E-04	-0.00123	-0.00148
1.57E-04	-3.70E-04	-3.26E-04	-2.79E-04	-2.56E-04	-3.12E-04	-2.89E-04	-3.14E-04	-6.56E-04	-7.85E-04
1.57E-04	-2.89E-04	-1.70E-04	-6.09E-05	3.75E-05	3.11E-05	1.17E-04	1.83E-04	3.69E-05	-2.72E-05
1.57E-04	-2.13E-04	-2.10E-05	1.29E-04	2.88E-04	3.44E-04	5.00E-04	6.35E-04	6.08E-04	6.58E-04
1.57E-04	-1.49E-04	9.99E-05	3.17E-04	4.96E-04	5.97E-04	7.90E-04	9.39E-04	0.00106	0.00115
1.57E-04	-9.94E-05	1.90E-04	4.31E-04	6.48E-04	7.47E-04	9.57E-04	0.00115	0.00129	0.00139
1.57E-04	-6.93E-05	2.18E-04	4.53E-04	6.53E-04	7.62E-04	9.73E-04	0.00114	0.00126	0.00133
1.57E-04	-9.80E-05	1.70E-04	3.92E-04	5.59E-04	6.23E-04	7.91E-04	9.08E-04	9.56E-04	9.74E-04
1.57E-04	-1.49E-04	6.33E-05	2.31E-04	3.40E-04	3.45E-04	4.50E-04	5.12E-04	4.08E-04	3.47E-04
1.57E-04	-2.10E-04	-8.89E-05	-1.16E-05	3.03E-05	-3.93E-05	-2.04E-06	2.02E-05	-2.92E-04	-4.50E-04
1.58E-04	-3.05E-04	-2.77E-04	-2.52E-04	-2.98E-04	-4.25E-04	-4.64E-04	-5.71E-04	-0.00104	-0.00133
1.58E-04	-3.89E-04	-4.13E-04	-4.64E-04	-5.73E-04	-7.57E-04	-8.65E-04	-0.00106	-0.00166	-0.00209
1.58E-04	-4.46E-04	-5.35E-04	-6.13E-04	-7.54E-04	-9.74E-04	-0.00111	-0.00132	-0.00205	-0.00249
1.58E-04	-4.63E-04	-5.54E-04	-6.53E-04	-8.15E-04	-9.92E-04	-0.00112	-0.00133	-0.00206	-0.00247
1.58E-04	-4.58E-04	-5.15E-04	-5.93E-04	-6.80E-04	-8.35E-04	-9.42E-04	-0.00108	-0.00172	-0.00208
1.58E-04	-4.30E-04	-4.13E-04	-4.41E-04	-4.76E-04	-5.78E-04	-5.86E-04	-6.42E-04	-0.00111	-0.00135
1.58E-04	-3.43E-04	-2.85E-04	-2.42E-04	-2.04E-04	-2.15E-04	-1.80E-04	-1.41E-04	-3.61E-04	-5.02E-04
1.58E-04	-2.83E-04	-1.52E-04	-4.32E-05	6.93E-05	1.06E-04	2.16E-04	3.32E-04	2.77E-04	2.71E-04
1.58E-04	-2.30E-04	-2.91E-05	1.29E-04	2.95E-04	3.66E-04	5.47E-04	6.92E-04	7.91E-04	8.63E-04
1.58E-04	-1.65E-04	5.46E-05	2.56E-04	4.27E-04	5.28E-04	7.11E-04	8.98E-04	0.00105	0.00118
1.59E-04	-1.47E-04	8.08E-05	2.88E-04	4.81E-04	5.69E-04	7.21E-04	9.14E-04	0.00105	0.00114
1.59E-04	-1.56E-04	6.05E-05	2.22E-04	3.80E-04	4.28E-04	5.90E-04	7.21E-04	7.72E-04	8.16E-04
1.59E-04	-1.73E-04	-4.18E-05	9.34E-05	1.73E-04	1.74E-04	2.57E-04	3.34E-04	2.79E-04	2.11E-04
1.59E-04	-2.48E-04	-1.60E-04	-1.04E-04	-9.80E-05	-1.67E-04	-1.32E-04	-1.46E-04	-4.08E-04	-6.07E-04
1.59E-04	-3.27E-04	-3.09E-04	-3.27E-04	-3.91E-04	-5.44E-04	-5.94E-04	-7.10E-04	-0.00117	-0.00144
1.59E-04	-4.01E-04	-4.55E-04	-5.40E-04	-6.66E-04	-8.62E-04	-0.001	-0.00117	-0.00185	-0.00219
1.59E-04	-4.48E-04	-5.48E-04	-6.69E-04	-8.37E-04	-0.00108	-0.00125	-0.00148	-0.00226	-0.0027
1.59E-04	-4.69E-04	-5.70E-04	-7.18E-04	-8.87E-04	-0.00112	-0.0013	-0.00155	-0.00236	-0.0028
1.59E-04	-4.79E-04	-5.60E-04	-6.60E-04	-8.12E-04	-0.00102	-0.00115	-0.00136	-0.00207	-0.00247
1.59E-04	-4.64E-04	-5.08E-04	-5.66E-04	-6.44E-04	-7.96E-04	-8.58E-04	-9.62E-04	-0.00154	-0.00185
1.60E-04	-4.06E-04	-3.90E-04	-3.77E-04	-3.94E-04	-4.95E-04	-4.91E-04	-5.15E-04	-8.83E-04	-0.00107
1.60E-04	-3.49E-04	-2.80E-04	-2.31E-04	-1.96E-04	-2.31E-04	-1.55E-04	-9.49E-05	-2.66E-04	-3.52E-04
1.60E-04	-2.95E-04	-1.78E-04	-1.03E-04	-4.82E-05	-3.78E-06	1.11E-04	1.95E-04	1.85E-04	1.66E-04
1.60E-04	-2.58E-04	-1.19E-04	1.44E-05	1.03E-04	1.37E-04	2.71E-04	3.92E-04	4.52E-04	4.95E-04
1.60E-04	-2.35E-04	-7.99E-05	6.77E-05	1.57E-04	1.77E-04	2.98E-04	4.24E-04	4.90E-04	5.17E-04
1.60E-04	-2.19E-04	-8.84E-05	5.21E-05	1.36E-04	1.39E-04	2.58E-04	3.46E-04	3.46E-04	3.70E-04
1.60E-04	-2.35E-04	-1.04E-04	-8.00E-06	4.51E-05	2.67E-05	1.16E-04	1.48E-04	8.24E-05	1.17E-05
1.60E-04	-2.68E-04	-1.60E-04	-1.05E-04	-7.52E-05	-1.46E-04	-1.19E-04	-9.31E-05	-3.26E-04	-4.84E-04
1.60E-04	-2.96E-04	-2.52E-04	-2.16E-04	-2.36E-04	-3.41E-04	-3.67E-04	-4.35E-04	-7.76E-04	-9.94E-04
1.60E-04	-3.35E-04	-3.39E-04	-3.53E-04	-4.27E-04	-5.41E-04	-6.46E-04	-7.51E-04	-0.00123	-0.00153
1.61E-04	-3.82E-04	-4.25E-04	-4.74E-04	-5.77E-04	-7.54E-04	-8.64E-04	-0.00101	-0.00163	-0.00197
1.61E-04	-4.14E-04	-4.89E-04	-5.50E-04	-6.49E-04	-8.47E-04	-9.98E-04	-0.00118	-0.00184	-0.00221
1.61E-04	-4.39E-04	-4.99E-04	-5.89E-04	-7.00E-04	-8.80E-04	-9.99E-04	-0.00116	-0.00181	-0.00216
1.61E-04	-4.55E-04	-5.12E-04	-5.78E-04	-6.64E-04	-8.26E-04	-8.96E-04	-0.001	-0.00159	-0.00188
1.61E-04	-4.21E-04	-4.42E-04	-4.99E-04	-5.43E-04	-6.87E-04	-7.19E-04	-7.57E-04	-0.00121	-0.00142
1.61E-04	-4.01E-04	-4.02E-04	-4.11E-04	-4.44E-04	-5.23E-04	-5.05E-04	-5.14E-04	-8.10E-04	-9.59E-04
1.61E-04	-3.74E-04	-3.36E-04	-3.17E-04	-3.16E-04	-3.62E-04	-2.86E-04	-2.98E-04	-4.86E-04	-5.71E-04
1.61E-04	-3.30E-04	-2.66E-04	-2.18E-04	-1.96E-04	-2.30E-04	-1.70E-04	-1.01E-04	-2.11E-04	-2.54E-04
1.61E-04	-3.03E-04	-1.89E-04	-1.31E-04	-9.67E-05	-1.06E-04	-4.81E-05	2.75E-05	-8.80E-05	-9.25E-05
1.61E-04	-2.71E-04	-1.61E-04	-8.60E-05	-3.87E-05	-5.30E-05	-2.88E-06	5.22E-05	-6.59E-05	-1.18E-04
1.62E-04	-2.63E-04	-1.45E-04	-6.23E-05	-3.51E-05	-5.77E-05	1.07E-06	1.35E-06	-1.50E-04	-2.19E-04
1.62E-04	-2.48E-04	-1.62E-04	-6.67E-05	-2.89E-05	-8.63E-05	-4.27E-05	-5.28E-05	-2.97E-04	-3.62E-04
1.62E-04	-2.64E-04	-1.70E-04	-8.62E-05	-8.17E-05	-1.45E-04	-1.37E-04	-1.61E-04	-4.70E-04	-6.54E-04
1.62E-04	-2.73E-04	-2.27E-04	-1.63E-04	-1.70E-04	-2.60E-04	-2.33E-04	-3.16E-04	-6.70E-04	-9.35E-04
1.62E-04	-3.02E-04	-2.49E-04	-2.15E-04	-2.35E-04	-3.30E-04	-3.51E-04	-4.35E-04	-8.68E-04	-0.00114
1.62E-04	-3.37E-04	-2.94E-04	-2.83E-04	-3.11E-04	-4.26E-04	-4.59E-04	-5.11E-04	-0.00102	-0.00127
1.62E-04	-3.49E-04	-3.28E-04	-3.26E-04	-3.63E-04	-4.87E-04	-5.04E-04	-5.84E-04	-0.00104	-0.00132
1.62E-04	-3.69E-04	-3.72E-04	-3.81E-04	-4.09E-04	-5.03E-04	-5.20E-04	-5.70E-04	-0.00101	-0.00124
1.62E-04	-3.84E-04	-3.88E-04	-4.09E-04	-4.28E-04	-5.05E-04	-5.09E-04	-5.45E-04	-9.15E-04	-0.0011
1.62E-04	-3.97E-04	-3.97E-04	-4.09E-04	-4.31E-04	-5.19E-04	-5.03E-04	-5.24E-04	-7.94E-04	-9.55E-04
1.63E-04	-4.06E-04	-4.11E-04	-4.10E-04	-4.09E-04	-5.22E-04	-5.13E-04	-4.78E-04	-7.07E-04	-8.74E-04
1.63E-04	-3.83E-04	-3.66E-04	-3.78E-04	-3.95E-04	-4.86E-04	-4.66E-04	-4.78E-04	-6.85E-04	-7.83E-04
1.63E-04	-3.73E-04	-3.10E-04	-3.27E-04	-3.23E-04	-4.34E-04	-4.17E-04	-4.32E-04	-6.64E-04	-7.49E-04
1.63E-04	-3.38E-04	-2.56E-04	-2.34E-04	-2.39E-04	-3.18E-04	-2.98E-04	-3.44E-04	-6.05E-04	-7.04E-04
1.63E-04	-2.97E-04	-1.95E-04	-1.44E-04	-1.25E-04	-2.04E-04	-1.75E-04	-2.20E-04	-4.60E-04	-6.14E-04
1.63E-04	-2.53E-04	-1.39E-04	-3.81E-05	2.00E-06	-6.26E-05	-2.89E-05	-3.55E-05	-3.41E-04	-4.79E-04
1.63E-04	-2.36E-04	-8.36E-05	3.58E-05	8.08E-05	5.89E-05	9.01E-05	7.53E-05	-2.05E-04	-3.61E-04
1.63E-04	-2.02E-04	-4.99E-05	5.12E-05	9.77E-05	1.19E-04	1.73E-04	1.39E-04	-1.51E-04	-2.95E-04
1.63E-04	-2.25E-04	-8.09E-05	4.42E-05	1.12E-04	9.66E-05	1.61E-04	1.67E-04	-1.36E-04	-3.12E-04
1.63E-04	-2.52E-04	-1.36E-04	-2.65E-05	4.79E-05	2.32E-05	7.01E-05	8.55E-05	-2.34E-04	-4.40E-04
1.64E-04	-2.74E-04	-1.86E-04	-1.08E-04	-7.02E-05	-1.02E-04	-7.04E-05	-5.71E-05	-3.71E-04	-5.74E-04
1.64E-04	-3.28E-04	-2.63E-04	-2.08E-04	-2.13E-04	-2.58E-04	-2.30E-04	-2.11E-04	-5.36E-04	-7.41E-04
1.64E-04	-3.53E-04	-3.29E-04	-3.03E-04	-3.06E-04	-3.73E-04	-3.66E-04	-3.37E-04	-6.75E-04	-8.59E-04
1.64E-04	-3.80E-04	-3.71E-04	-3.78E-04	-3.99E-04	-4.72E-04	-4.68E-04	-4.77E-04	-7.65E-04	-9.36E-04
1.64E-04	-3.94E-04	-4.15E-04	-3.89E-04	-4.61E-04	-5.48E-04	-5.26E-04	-5.41E-04	-8.21E-04	-9.62E-04
1.64E-04	-3.88E-04	-3.84E-04	-4.05E-04	-4.33E-04	-5.38E-04	-5.41E-04	-5.53E-04	-8.24E-04	-9.60E-04
1.64E-04	-3.53E-04	-3.26E-04	-3.54E-04	-3.95E-04	-4.72E-04	-4.80E-04	-5.10E-04	-7.83E-04	-8.96E-04
1.64E-04	-3.27E-04	-2.88E-04	-2.62E-04	-2.75E-04	-3.44E-04	-3.65E-04	-3.77E-04	-6.55E-04	-7.77E-04
1.64E-04	-2.90E-04	-2.11E-04	-1.58E-04	-1.16E-04	-1.76E-04	-1.57E-04	-1.89E-04	-4.66E-04	-6.00E-04
1.64E-04	-2.51E-04	-8.44E-05	-4.98E-06	7.41E-05	2.34E-05	5.20E-05	5.85E-05	-2.04E-04	-3.26E-04
1.65E-04	-1.97E-04	-1.32E-05	1.13E-04	2.26E-04	2.30E-04	2.97E-04	3.04E-04	8.09E-05	-1.17E-05
1.65E-04	-1.78E-04	4.03E-05	2.15E-04	3.51E-04	3.69E-04	5.04E-04	5.44E-04	3.39E-04	1.91E-04
1.65E-04	-1.66E-04	6.90E-05	2.66E-04	4.28E-04	4.72E-04	6.10E-04	6.93E-04	5.18E-04	4.19E-04
1.65E-04	-1.58E-04	5.83E-05	2.65E-04	4.15E-04	4.57E-04	5.96E-04	7.00E-04	5.29E-04	4.68E-04
1.65E-04	-1.90E-04	-7.75E-06	1.69E-04	2.97E-04	3.42E-04	4.97E-04	5.73E-04	4.35E-04	3.21E-04
1.65E-04	-2.36E-04	-1.08E-04	3.68E-05	1.43E-04	1.45E-04	2.67E-04	3.61E-04	1.87E-04	4.20E-05
1.65E-04	-2.79E-04	-2.15E-04	-9.56E-05	-5.94E-05	-7.31E-05	1.01E-05	3.62E-05	-1.36E-04	-2.86E-04
1.65E-04	-3.36E-04	-2.92E-04	-2.60E-04	-2.59E-04	-3.17E-04	-2.70E-04	-2.55E-04	-4.93E-04	-6.49E-04
1.65E-04	-3.82E-04	-3.65E-04	-3.99E-04	-4.17E-04	-5.03E-04	-4.85E-04	-4.87E-04	-7.80E-04	-9.19E-04
1.65E-04	-3.89E-04	-4.01E-04	-4.33E-04	-4.87E-04	-5.96E-04	-6.11E-04	-6.54E-04	-9.30E-04	-0.00108
1.66E-04	-3.79E-04	-3.88E-04	-4.20E-04	-4.71E-04	-5.78E-04	-5.73E-04	-6.51E-04	-9.44E-04	-0.0011
1.66E-04	-3.54E-04	-3.27E-04	-3.27E-04	-3.63E-04	-4.81E-04	-4.92E-04	-5.41E-04	-8.56E-04	-9.81E-04
1.66E-04	-3.18E-04	-2.49E-04	-1.99E-04	-2.01E-04	-2.87E-04	-2.95E-04	-3.19E-04	-5.86E-04	-7.20E-04
1.66E-04	-2.55E-04	-1.25E-04	-6.95E-05	-8.03E-06	-3.85E-05	-2.45E-05	-3.06E-05	-2.62E-04	-3.95E-04
1.66E-04	-2.14E-04	-4.33E-05	9.69E-05	1.93E-04	1.86E-04	2.56E-04	2.83E-04	6.93E-05	-4.93E-05
1.66E-04	-1.83E-04	1.10E-05	1.78E-04	3.36E-04	3.61E-04	4.72E-04	5.15E-04	3.71E-04	2.61E-04
1.66E-04	-1.56E-04	6.00E-05	2.44E-04	4.07E-04	4.80E-04	6.06E-04	7.02E-04	5.72E-04	4.91E-04
1.66E-04	-1.70E-04	5.45E-05	2.49E-04	3.92E-04	4.74E-04	6.19E-04	7.30E-04	6.13E-04	5.35E-04
1.66E-04	-1.88E-04	-2.94E-06	1.46E-04	3.15E-04	3.60E-04	5.09E-04	6.16E-04	4.91E-04	3.92E-04
1.66E-04	-2.31E-04	-9.94E-05	2.67E-05	1.12E-04	1.53E-04	2.75E-04	3.59E-04	1.80E-04	1.02E-04
1.67E-04	-2.75E-04	-1.93E-04	-1.29E-04	-6.61E-05	-9.43E-05	-1.71E-05	5.93E-05	-1.68E-04	-3.11E-04
1.67E-04	-3.32E-04	-2.95E-04	-2.83E-04	-2.77E-04	-3.38E-04	-3.05E-04	-2.99E-04	-5.82E-04	-7.56E-04
1.67E-04	-4.07E-04	-3.79E-04	-4.09E-04	-4.53E-04	-5.44E-04	-5.62E-04	-5.87E-04	-9.01E-04	-0.00112
1.67E-04	-4.10E-04	-4.27E-04	-4.76E-04	-5.56E-04	-6.89E-04	-7.22E-04	-7.88E-04	-0.00114	-0.00133
1.67E-04	-4.06E-04	-4.36E-04	-4.72E-04	-5.56E-04	-6.99E-04	-7.43E-04	-8.27E-04	-0.00119	-0.00138
1.67E-04	-3.91E-04	-3.86E-04	-4.12E-04	-4.78E-04	-6.16E-04	-6.52E-04	-7.21E-04	-0.00107	-0.00124
1.67E-04	-3.33E-04	-3.06E-04	-2.80E-04	-3.39E-04	-4.34E-04	-4.53E-04	-4.88E-04	-8.04E-04	-9.49E-04
1.67E-04	-3.02E-04	-1.92E-04	-1.39E-04	-1.18E-04	-1.87E-04	-1.81E-04	-1.74E-04	-4.42E-04	-5.48E-04
1.67E-04	-2.40E-04	-1.07E-04	8.99E-06	7.79E-05	5.90E-05	1.07E-04	1.29E-04	-7.38E-05	-1.69E-04
1.67E-04	-1.97E-04	-2.49E-05	1.13E-04	2.23E-04	2.30E-04	3.24E-04	3.77E-04	2.42E-04	1.44E-04
1.68E-04	-1.90E-04	-8.52E-06	1.67E-04	2.99E-04	3.41E-04	4.61E-04	5.54E-04	4.35E-04	3.60E-04
1.68E-04	-2.03E-04	-1.20E-05	1.69E-04	2.98E-04	3.54E-04	5.06E-04	5.77E-04	4.57E-04	3.70E-04
1.68E-04	-2.15E-04	-6.22E-05	9.41E-05	1.97E-04	2.44E-04	3.61E-04	4.46E-04	3.28E-04	2.22E-04
1.68E-04	-2.72E-04	-1.38E-04	-2.87E-05	5.81E-05	5.07E-05	1.45E-04	2.07E-04	4.65E-05	-8.59E-05
1.68E-04	-2.96E-04	-2.21E-04	-1.72E-04	-1.14E-04	-1.56E-04	-7.50E-05	-6.96E-05	-3.15E-04	-4.65E-04
1.68E-04	-3.33E-04	-3.18E-04	-2.86E-04	-3.02E-04	-3.67E-04	-3.52E-04	-3.57E-04	-6.69E-04	-8.55E-04
1.68E-04	-3.53E-04	-3.93E-04	-3.96E-04	-4.47E-04	-5.54E-04	-5.58E-04	-6.16E-04	-9.63E-04	-0.00118
1.68E-04	-3.94E-04	-4.26E-04	-4.66E-04	-5.40E-04	-6.72E-04	-7.09E-04	-7.68E-04	-0.00116	-0.00139
1.68E-04	-3.90E-04	-4.16E-04	-4.82E-04	-5.91E-04	-7.10E-04	-7.62E-04	-8.15E-04	-0.00124	-0.00146
1.68E-04	-3.81E-04	-3.95E-04	-4.41E-04	-5.19E-04	-6.64E-04	-7.13E-04	-7.74E-04	-0.00118	-0.00138
1.69E-04	-3.64E-04	-3.36E-04	-3.63E-04	-4.14E-04	-5.31E-04	-5.58E-04	-6.29E-04	-9.76E-04	-0.00115
1.69E-04	-3.38E-04	-2.73E-04	-2.33E-04	-2.54E-04	-3.27E-04	-3.66E-04	-3.72E-04	-6.92E-04	-8.36E-04
1.69E-04	-2.90E-04	-1.93E-04	-1.31E-04	-1.04E-04	-1.54E-04	-1.16E-04	-1.39E-04	-3.68E-04	-4.83E-04
1.69E-04	-2.78E-04	-1.37E-04	-3.22E-05	1.08E-05	-2.62E-05	8.42E-05	5.53E-05	-1.06E-04	-1.75E-04
1.69E-04	-2.55E-04	-1.18E-04	3.13E-07	8.13E-05	7.34E-05	1.58E-04	2.12E-04	5.25E-05	-4.67E-05
1.69E-04	-2.49E-04	-1.34E-04	-3.98E-05	6.98E-05	5.45E-05	1.52E-04	1.92E-04	5.33E-05	-7.44E-05
1.69E-04	-2.70E-04	-1.71E-04	-7.22E-05	-1.74E-05	-2.53E-05	5.81E-05	8.91E-05	-1.05E-04	-2.31E-04
1.69E-04	-2.99E-04	-2.33E-04	-1.62E-04	-1.24E-04	-1.60E-04	-1.26E-04	-8.69E-05	-3.45E-04	-5.32E-04
1.69E-04	-3.31E-04	-2.82E-04	-2.49E-04	-2.42E-04	-3.04E-04	-2.95E-04	-3.05E-04	-6.03E-04	-8.38E-04
1.69E-04	-3.40E-04	-3.24E-04	-3.18E-04	-3.35E-04	-4.34E-04	-4.42E-04	-5.01E-04	-8.76E-04	-0.0011
1.70E-04	-3.63E-04	-3.70E-04	-3.57E-04	-4.13E-04	-5.18E-04	-5.30E-04	-6.28E-04	-0.00104	-0.00127
1.70E-04	-3.70E-04	-3.69E-04	-3.88E-04	-4.39E-04	-5.54E-04	-5.89E-04	-6.61E-04	-0.00106	-0.00131
1.70E-04	-3.69E-04	-3.50E-04	-3.90E-04	-4.35E-04	-5.67E-04	-6.13E-04	-6.39E-04	-0.00104	-0.00121
1.70E-04	-3.54E-04	-3.44E-04	-3.53E-04	-3.99E-04	-5.20E-04	-5.41E-04	-6.11E-04	-9.55E-04	-0.00115
1.70E-04	-3.50E-04	-3.14E-04	-3.08E-04	-3.45E-04	-4.30E-04	-4.66E-04	-5.00E-04	-8.17E-04	-9.98E-04
1.70E-04	-3.20E-04	-2.63E-04	-2.48E-04	-2.40E-04	-3.23E-04	-3.21E-04	-3.54E-04	-6.58E-04	-7.88E-04
1.70E-04	-2.97E-04	-2.28E-04	-1.86E-04	-1.55E-04	-2.22E-04	-2.08E-04	-2.01E-04	-4.57E-04	-5.51E-04
1.70E-04	-2.81E-04	-1.76E-04	-1.36E-04	-9.48E-05	-1.26E-04	-8.53E-05	-7.30E-05	-2.78E-04	-3.57E-04
1.70E-04	-2.77E-04	-1.70E-04	-9.29E-05	-3.84E-05	-5.60E-05	1.32E-06	3.72E-05	-1.65E-04	-2.54E-04
1.70E-04	-2.80E-04	-1.67E-04	-9.88E-05	-2.79E-05	-4.97E-05	1.21E-05	3.89E-05	-1.51E-04	-2.41E-04
1.71E-04	-2.94E-04	-1.84E-04	-1.27E-04	-7.43E-05	-1.07E-04	-4.40E-05	-4.23E-05	-2.60E-04	-3.92E-04
1.71E-04	-3.21E-04	-2.41E-04	-1.94E-04	-1.63E-04	-2.12E-04	-1.83E-04	-1.61E-04	-4.62E-04	-6.25E-04
1.71E-04	-3.23E-04	-2.75E-04	-2.43E-04	-2.35E-04	-3.18E-04	-3.14E-04	-3.39E-04	-6.76E-04	-8.97E-04
1.71E-04	-3.49E-04	-3.00E-04	-2.71E-04	-2.87E-04	-3.98E-04	-4.05E-04	-4.54E-04	-8.88E-04	-0.00111
1.71E-04	-3.52E-04	-3.19E-04	-2.60E-04	-3.23E-04	-4.28E-04	-4.55E-04	-5.37E-04	-9.61E-04	-0.00116
1.71E-04	-3.43E-04	-2.99E-04	-2.78E-04	-2.94E-04	-4.07E-04	-4.25E-04	-4.87E-04	-9.11E-04	-0.0011
1.71E-04	-3.33E-04	-2.81E-04	-2.26E-04	-2.51E-04	-3.42E-04	-3.58E-04	-3.70E-04	-7.62E-04	-9.47E-04
1.71E-04	-3.24E-04	-2.59E-04	-2.09E-04	-1.99E-04	-2.91E-04	-2.79E-04	-3.03E-04	-6.25E-04	-7.62E-04
1.71E-04	-3.03E-04	-2.44E-04	-1.94E-04	-1.94E-04	-2.65E-04	-2.25E-04	-2.76E-04	-5.22E-04	-6.45E-04
1.71E-04	-2.99E-04	-2.58E-04	-1.71E-04	-1.77E-04	-2.39E-04	-2.06E-04	-2.28E-04	-4.70E-04	-6.00E-04
1.72E-04	-3.10E-04	-2.59E-04	-2.09E-04	-2.13E-04	-2.54E-04	-2.48E-04	-2.50E-04	-5.13E-04	-6.33E-04
1.72E-04	-3.20E-04	-3.00E-04	-2.70E-04	-2.68E-04	-3.16E-04	-3.00E-04	-3.33E-04	-5.95E-04	-7.23E-04
1.72E-04	-3.43E-04	-3.03E-04	-2.77E-04	-2.93E-04	-3.65E-04	-3.52E-04	-3.82E-04	-6.82E-04	-8.48E-04
1.72E-04	-3.53E-04	-3.15E-04	-3.03E-04	-3.10E-04	-3.74E-04	-4.20E-04	-4.54E-04	-7.69E-04	-9.58E-04
1.72E-04	-3.52E-04	-3.21E-04	-3.01E-04	-3.24E-04	-4.12E-04	-4.19E-04	-4.70E-04	-8.19E-04	-0.00103
1.72E-04	-3.45E-04	-3.04E-04	-2.88E-04	-3.16E-04	-3.86E-04	-4.03E-04	-4.57E-04	-8.57E-04	-0.00104
1.72E-04	-3.18E-04	-2.71E-04	-2.56E-04	-2.47E-04	-3.35E-04	-3.41E-04	-3.91E-04	-8.02E-04	-0.00103
1.72E-04	-3.10E-04	-2.20E-04	-1.84E-04	-1.82E-04	-2.64E-04	-2.67E-04	-3.20E-04	-7.29E-04	-9.43E-04
1.72E-04	-2.90E-04	-2.01E-04	-1.28E-04	-8.82E-05	-1.77E-04	-1.44E-04	-2.04E-04	-5.98E-04	-7.72E-04
1.72E-04	-2.63E-04	-1.47E-04	-7.89E-05	-2.95E-05	-9.10E-05	-5.57E-05	-6.28E-05	-4.03E-04	-5.68E-04
1.73E-04	-2.50E-04	-1.44E-04	-3.75E-05	2.49E-05	-3.56E-05	2.81E-05	4.65E-05	-2.19E-04	-4.08E-04
1.73E-04	-2.53E-04	-1.50E-04	-4.59E-05	2.29E-05	-1.73E-05	4.12E-05	5.65E-05	-1.66E-04	-2.80E-04
1.73E-04	-2.70E-04	-1.56E-04	-9.48E-05	-3.77E-05	-7.97E-05	-9.41E-06	3.52E-06	-1.75E-04	-2.52E-04
1.73E-04	-2.71E-04	-1.81E-04	-1.30E-04	-9.72E-05	-1.38E-04	-9.62E-05	-6.90E-05	-2.56E-04	-3.63E-04
1.73E-04	-3.10E-04	-2.50E-04	-1.88E-04	-1.58E-04	-2.25E-04	-1.90E-04	-2.11E-04	-4.21E-04	-5.29E-04
1.73E-04	-3.49E-04	-2.90E-04	-2.28E-04	-2.40E-04	-3.34E-04	-3.23E-04	-3.53E-04	-5.86E-04	-7.27E-04
1.73E-04	-3.35E-04	-3.12E-04	-2.93E-04	-3.03E-04	-3.75E-04	-3.92E-04	-4.33E-04	-7.46E-04	-9.28E-04
1.73E-04	-3.27E-04	-3.21E-04	-3.17E-04	-3.36E-04	-4.24E-04	-4.41E-04	-4.82E-04	-8.50E-04	-0.00108
1.73E-04	-3.44E-04	-3.28E-04	-3.09E-04	-3.28E-04	-4.12E-04	-4.28E-04	-4.88E-04	-8.96E-04	-0.00113
1.73E-04	-3.29E-04	-2.94E-04	-2.60E-04	-2.70E-04	-3.57E-04	-3.70E-04	-4.26E-04	-8.44E-04	-0.00107
1.74E-04	-3.11E-04	-2.35E-04	-2.10E-04	-1.91E-04	-2.48E-04	-2.47E-04	-2.82E-04	-7.21E-04	-9.22E-04
1.74E-04	-2.74E-04	-1.75E-04	-1.04E-04	-6.21E-05	-1.10E-04	-9.62E-05	-1.06E-04	-4.97E-04	-7.05E-04
1.74E-04	-2.48E-04	-9.80E-05	1.99E-06	8.34E-05	5.20E-05	1.30E-04	1.35E-04	-2.00E-04	-3.86E-04
1.74E-04	-2.14E-04	-3.10E-05	9.67E-05	2.11E-04	2.02E-04	2.83E-04	3.37E-04	8.93E-05	-3.01E-05
1.74E-04	-1.86E-04	9.32E-06	1.75E-04	2.92E-04	3.14E-04	4.39E-04	4.92E-04	3.39E-04	2.61E-04
1.74E-04	-2.01E-04	-6.50E-06	1.67E-04	3.04E-04	3.27E-04	4.56E-04	5.43E-04	4.61E-04	4.14E-04
1.74E-04	-2.29E-04	-4.16E-05	9.32E-05	1.92E-04	2.17E-04	3.49E-04	4.28E-04	3.71E-04	3.46E-04
1.74E-04	-2.51E-04	-1.41E-04	-3.84E-05	3.20E-05	2.36E-05	1.01E-04	1.70E-04	7.59E-05	4.91E-05
1.74E-04	-3.10E-04	-2.49E-04	-1.90E-04	-1.97E-04	-2.25E-04	-1.94E-04	-1.93E-04	-3.60E-04	-4.71E-04
1.74E-04	-3.66E-04	-3.53E-04	-3.61E-04	-4.36E-04	-5.05E-04	-5.13E-04	-5.86E-04	-8.69E-04	-0.00103
1.75E-04	-3.95E-04	-4.35E-04	-4.83E-04	-5.61E-04	-7.10E-04	-7.75E-04	-8.89E-04	-0.00131	-0.00154
1.75E-04	-4.15E-04	-4.72E-04	-5.19E-04	-6.35E-04	-7.85E-04	-9.05E-04	-0.00103	-0.00155	-0.00184
1.75E-04	-4.08E-04	-4.45E-04	-4.92E-04	-5.94E-04	-7.47E-04	-8.59E-04	-9.92E-04	-0.00158	-0.00191
1.75E-04	-3.76E-04	-3.93E-04	-4.08E-04	-4.50E-04	-6.09E-04	-6.69E-04	-7.80E-04	-0.00139	-0.0017
1.75E-04	-3.13E-04	-2.65E-04	-2.32E-04	-2.42E-04	-3.41E-04	-3.80E-04	-4.62E-04	-0.00101	-0.00125
1.75E-04	-2.74E-04	-1.65E-04	-7.59E-05	-4.19E-05	-8.75E-05	-6.42E-05	-1.05E-04	-5.20E-04	-7.62E-04
1.75E-04	-2.34E-04	-5.04E-05	6.05E-05	1.47E-04	1.48E-04	2.20E-04	2.24E-04	-6.74E-05	-2.23E-04
1.75E-04	-1.93E-04	-5.22E-07	1.73E-04	2.97E-04	3.14E-04	4.31E-04	5.02E-04	2.90E-04	2.08E-04
1.75E-04	-1.60E-04	1.75E-06	1.95E-04	3.39E-04	4.04E-04	5.12E-04	6.17E-04	5.27E-04	4.63E-04
1.75E-04	-1.97E-04	-1.94E-05	1.46E-04	2.79E-04	3.17E-04	4.49E-04	5.56E-04	5.07E-04	4.85E-04
1.76E-04	-2.41E-04	-9.26E-05	9.56E-06	1.08E-04	1.32E-04	2.41E-04	3.19E-04	2.71E-04	2.57E-04
1.76E-04	-2.99E-04	-2.13E-04	-1.53E-04	-1.22E-04	-1.43E-04	-8.53E-05	-2.24E-05	-1.36E-04	-1.95E-04
1.76E-04	-3.47E-04	-3.40E-04	-3.48E-04	-3.72E-04	-4.50E-04	-4.57E-04	-4.76E-04	-7.04E-04	-8.27E-04
1.76E-04	-4.20E-04	-4.29E-04	-5.20E-04	-6.17E-04	-7.59E-04	-8.41E-04	-9.22E-04	-0.00128	-0.00149
1.76E-04	-4.56E-04	-5.34E-04	-6.49E-04	-7.85E-04	-9.75E-04	-0.0011	-0.00126	-0.00176	-0.00204
1.76E-04	-4.77E-04	-5.49E-04	-6.96E-04	-8.22E-04	-0.00104	-0.00121	-0.00143	-0.00207	-0.0024
1.76E-04	-4.60E-04	-5.14E-04	-6.25E-04	-7.58E-04	-9.80E-04	-0.00113	-0.00134	-0.00204	-0.00238
1.76E-04	-4.03E-04	-4.17E-04	-4.88E-04	-5.68E-04	-7.36E-04	-8.80E-04	-0.00103	-0.00173	-0.00207
1.76E-04	-3.33E-04	-2.77E-04	-2.72E-04	-2.98E-04	-4.11E-04	-4.73E-04	-5.84E-04	-0.00118	-0.0015
1.76E-04	-2.62E-04	-1.26E-04	-5.05E-05	2.30E-06	-5.27E-05	-3.18E-05	-6.62E-05	-5.23E-04	-7.44E-04
1.77E-04	-1.82E-04	6.55E-06	1.80E-04	3.02E-04	3.09E-04	3.92E-04	4.41E-04	1.52E-04	-3.05E-06
1.77E-04	-1.44E-04	1.01E-04	3.14E-04	4.73E-04	5.41E-04	7.09E-04	8.08E-04	6.72E-04	5.99E-04
1.77E-04	-1.28E-04	1.28E-04	3.43E-04	5.51E-04	6.11E-04	8.11E-04	9.82E-04	9.50E-04	9.30E-04
1.77E-04	-1.60E-04	7.02E-05	2.75E-04	4.37E-04	5.22E-04	7.09E-04	8.77E-04	9.28E-04	9.30E-04
1.77E-04	-2.15E-04	-5.86E-05	8.49E-05	2.15E-04	2.59E-04	4.35E-04	5.41E-04	5.57E-04	5.76E-04
1.77E-04	-3.05E-04	-2.31E-04	-1.60E-04	-1.35E-04	-1.42E-04	-6.00E-05	-1.48E-05	-6.28E-05	-1.06E-04
1.77E-04	-3.81E-04	-4.11E-04	-4.36E-04	-4.87E-04	-6.07E-04	-5.97E-04	-6.08E-04	-8.30E-04	-9.60E-04
1.77E-04	-4.50E-04	-5.86E-04	-6.82E-04	-8.29E-04	-0.001	-0.00108	-0.00119	-0.00159	-0.00183
1.77E-04	-4.99E-04	-6.66E-04	-8.23E-04	-0.00103	-0.00127	-0.00143	-0.00163	-0.00223	-0.00254
1.77E-04	-5.25E-04	-6.97E-04	-8.67E-04	-0.00109	-0.00136	-0.00155	-0.00185	-0.00254	-0.0029
1.78E-04	-4.81E-04	-6.11E-04	-7.49E-04	-9.33E-04	-0.0012	-0.00141	-0.00167	-0.00244	-0.00284
1.78E-04	-4.22E-04	-4.52E-04	-5.31E-04	-6.69E-04	-8.68E-04	-0.00102	-0.00123	-0.00198	-0.00234
1.78E-04	-3.26E-04	-2.59E-04	-2.50E-04	-2.76E-04	-4.11E-04	-4.84E-04	-6.26E-04	-0.00122	-0.00153
1.78E-04	-2.48E-04	-8.83E-05	3.54E-05	1.06E-04	4.97E-05	8.84E-05	6.38E-05	-3.64E-04	-5.77E-04
1.78E-04	-1.50E-04	6.49E-05	2.65E-04	4.26E-04	4.79E-04	5.66E-04	6.64E-04	4.26E-04	3.04E-04
1.78E-04	-1.09E-04	1.66E-04	4.14E-04	6.02E-04	7.04E-04	8.85E-04	0.00104	9.72E-04	9.29E-04
1.78E-04	-1.27E-04	1.50E-04	4.13E-04	6.00E-04	7.25E-04	9.65E-04	0.00111	0.00116	0.00118
1.78E-04	-1.52E-04	6.02E-05	2.65E-04	4.28E-04	5.28E-04	7.25E-04	9.10E-04	9.79E-04	9.90E-04
1.78E-04	-2.31E-04	-1.10E-04	4.45E-05	1.17E-04	1.58E-04	3.03E-04	4.12E-04	4.38E-04	4.18E-04
1.78E-04	-3.40E-04	-3.02E-04	-2.74E-04	-2.71E-04	-3.21E-04	-2.58E-04	-2.40E-04	-3.23E-04	-4.34E-04
1.79E-04	-4.29E-04	-4.98E-04	-5.83E-04	-6.84E-04	-8.07E-04	-8.48E-04	-9.15E-04	-0.00121	-0.00138
1.79E-04	-5.14E-04	-6.41E-04	-7.98E-04	-9.92E-04	-0.00119	-0.00133	-0.0015	-0.00199	-0.00228
1.79E-04	-5.56E-04	-7.31E-04	-9.29E-04	-0.00116	-0.00144	-0.00164	-0.00188	-0.00252	-0.00286
1.79E-04	-5.60E-04	-7.17E-04	-9.38E-04	-0.00114	-0.00146	-0.00168	-0.00195	-0.0027	-0.00311
1.79E-04	-4.99E-04	-6.25E-04	-7.57E-04	-9.52E-04	-0.00122	-0.00143	-0.00167	-0.00245	-0.00281
1.79E-04	-4.22E-04	-4.31E-04	-4.96E-04	-5.90E-04	-7.91E-04	-9.43E-04	-0.00111	-0.00181	-0.00216
1.79E-04	-3.08E-04	-2.19E-04	-1.59E-04	-1.57E-04	-2.60E-04	-3.04E-04	-3.89E-04	-9.00E-04	-0.00117
1.79E-04	-1.94E-04	-7.79E-06	1.53E-04	2.81E-04	2.77E-04	3.60E-04	3.96E-04	7.25E-05	-6.26E-05
1.79E-04	-1.07E-04	1.78E-04	4.40E-04	6.38E-04	7.30E-04	9.23E-04	0.00107	9.56E-04	9.35E-04
1.79E-04	-4.84E-05	2.74E-04	5.75E-04	8.46E-04	9.98E-04	0.00126	0.00149	0.00158	0.0016
1.80E-04	-4.99E-05	2.69E-04	5.73E-04	8.34E-04	0.00102	0.00133	0.0016	0.0018	0.00184
1.80E-04	-1.04E-04	1.63E-04	4.16E-04	6.45E-04	7.99E-04	0.00106	0.00129	0.00152	0.00158
1.80E-04	-1.95E-04	-5.45E-05	1.20E-04	2.49E-04	3.25E-04	5.22E-04	6.97E-04	8.39E-04	8.77E-04
1.80E-04	-3.21E-04	-2.66E-04	-2.45E-04	-2.19E-04	-2.48E-04	-1.71E-04	-1.00E-04	-1.49E-04	-2.23E-04
1.80E-04	-4.37E-04	-5.21E-04	-5.97E-04	-7.08E-04	-8.51E-04	-8.96E-04	-9.68E-04	-0.00125	-0.00141
1.80E-04	-5.31E-04	-6.87E-04	-8.98E-04	-0.0011	-0.00132	-0.00151	-0.00168	-0.00219	-0.00247
1.80E-04	-5.80E-04	-7.91E-04	-0.00102	-0.00129	-0.00159	-0.00183	-0.00209	-0.00281	-0.00316
1.80E-04	-5.74E-04	-7.48E-04	-0.00101	-0.00124	-0.00155	-0.00181	-0.00209	-0.00291	-0.0033
